# Supplementary material for: Speed guidance strategy at intersections based on platoon recognition in connected and autonomous vehicles environments
Source: PLoS One. 2026 Jun 25;21(6):e0352282. doi: 10.1371/journal.pone.0352282 (PMC13298785; doi:10.1371/journal.pone.0352282)
Supplement: S1 File — (XLSX) [file pone.0352282.s001.xlsx]

## Sheet: Sheet1
Vehicle ID	Date	Time	Vehicle Type	Lane ID	X(m)	Y(m)	Speed(km/h)	Acceleration (m/s²)	Time Headway (s)	Space Headway (m)	Leading Vehicle ID	Following Vehicle ID
0	2019-12-27	14:16:51.0	car	4	15.6586	229.252	22.7584	14.5892	1.8	16.2402	268	-1
0	2019-12-27	14:16:51.1	car	4	15.6598	228.293	27.0159	12.6001	1.8	16.5104	268	-1
0	2019-12-27	14:16:51.2	car	4	15.662	226.938	30.0523	10.4623	1.8	16.2146	268	-1
0	2019-12-27	14:16:51.3	car	4	15.6654	226.204	33.7899	1.67	1.8	16.2768	268	-1
0	2019-12-27	14:16:51.4	car	4	15.67	225.168	35.5639	5.36394	1.8	16.3647	268	-1
0	2019-12-27	14:16:51.5	car	4	15.6757	224.22	34.9689	-6.87905	1.8	16.2275	268	-1
0	2019-12-27	14:16:51.6	car	4	15.6825	223.488	33.8365	-0.137091	1.8	16.5681	268	-1
0	2019-12-27	14:16:51.7	car	4	15.6904	222.372	34.3191	3.98636	1.8	16.5132	268	-1
0	2019-12-27	14:16:51.8	car	4	15.6995	221.349	32.7049	-1.18065	1.8	16.1312	268	-1
0	2019-12-27	14:16:51.9	car	4	15.7097	220.522	33.0081	-0.303467	1.8	16.5616	268	-1
0	2019-12-27	14:16:52.0	car	4	15.721	219.419	34.993	-0.198841	1.8	16.7267	268	-1
0	2019-12-27	14:16:52.1	car	4	15.7335	218.577	32.9094	-1.92718	1.8	16.4955	268	-1
0	2019-12-27	14:16:52.2	car	4	15.7471	217.9	32.1489	1.89495	1.8	17.1954	268	-1
0	2019-12-27	14:16:52.3	car	4	15.7618	216.885	33.6501	1.68673	1.8	16.8632	268	-1
0	2019-12-27	14:16:52.4	car	4	15.7777	215.711	32.4417	-3.37219	1.8	16.7268	268	-1
0	2019-12-27	14:16:52.5	car	4	15.7947	215.059	33.462	-5.73552	1.8	16.9571	268	-1
0	2019-12-27	14:16:52.6	car	4	15.8129	214.205	35.0552	4.96364	1.8	17.2725	268	-1
0	2019-12-27	14:16:52.7	car	4	15.8321	213.045	34.3538	3.32212	1.8	17.2682	268	-1
0	2019-12-27	14:16:52.8	car	4	15.8526	212.21	33.5855	-1.38021	1.8	17.3649	268	-1
0	2019-12-27	14:16:52.9	car	4	15.8741	211.141	34.5783	-0.595411	1.7	16.8836	268	-1
0	2019-12-27	14:16:53.0	car	4	15.8968	210.11	35.0089	4.35019	1.8	17.3105	268	279
0	2019-12-27	14:16:53.1	car	4	15.9206	209.251	34.5819	1.35426	1.8	17.5149	268	279
0	2019-12-27	14:16:53.2	car	4	15.9455	208.248	35.0093	-0.522852	1.7	17.2872	268	279
0	2019-12-27	14:16:53.3	car	4	15.9716	207.374	34.8081	4.32817	1.8	17.7654	268	279
0	2019-12-27	14:16:53.4	car	4	15.9988	206.425	34.6985	-4.64272	1.8	17.6594	268	279
0	2019-12-27	14:16:53.5	car	4	16.0272	205.36	34.6907	-2.77412	1.7	17.4861	268	279
0	2019-12-27	14:16:53.6	car	4	16.0567	204.43	35.2836	4.17471	1.8	17.6481	268	279
0	2019-12-27	14:16:53.7	car	4	16.0873	203.406	36.6879	1.22686	1.8	17.8115	268	279
0	2019-12-27	14:16:53.8	car	4	16.119	202.399	36.8865	-2.20346	1.7	17.7188	268	279
0	2019-12-27	14:16:53.9	car	4	16.1519	201.542	36.6627	2.2939	1.8	18.2114	268	279
0	2019-12-27	14:16:54.0	car	4	16.186	200.407	37.5445	0.578403	1.8	18.1221	268	279
0	2019-12-27	14:16:54.1	car	4	16.2211	199.222	37.3018	0.0326236	1.7	17.6595	268	279
0	2019-12-27	14:16:54.2	car	4	16.2574	198.228	37.5171	3.19958	1.7	17.8587	268	279
0	2019-12-27	14:16:54.3	car	4	16.2948	197.212	37.5031	-0.753204	1.8	18.0186	268	279
0	2019-12-27	14:16:54.4	car	4	16.3334	196.087	37.8158	1.00541	1.7	17.8398	268	279
0	2019-12-27	14:16:54.5	car	4	16.3731	195.117	37.2989	3.88173	1.7	18.2155	268	279
0	2019-12-27	14:16:54.6	car	4	16.4139	194.062	37.4376	-5.15342	1.8	18.336	268	279
0	2019-12-27	14:16:54.7	car	4	16.4558	193.208	37.7652	-3.20733	1.7	18.2423	268	279
0	2019-12-27	14:16:54.8	car	4	16.4989	192.004	37.7589	5.76329	1.8	18.4782	268	279
0	2019-12-27	14:16:54.9	car	4	16.5432	190.933	37.4479	0.825644	1.8	18.337	268	279
0	2019-12-27	14:16:55.0	car	4	16.5885	189.909	38.034	-2.98309	1.7	18.1536	268	279
0	2019-12-27	14:16:55.1	car	4	16.635	188.82	39.2657	2.36086	1.7	18.4008	268	279
0	2019-12-27	14:16:55.2	car	4	16.6826	187.696	37.5482	-0.268936	1.8	18.4957	268	279
0	2019-12-27	14:16:55.3	car	4	16.7314	186.795	38.209	-2.59451	1.7	18.2347	268	279
0	2019-12-27	14:16:55.4	car	4	16.7813	185.61	38.2095	4.90451	1.7	18.3361	268	279
0	2019-12-27	14:16:55.5	car	4	16.8323	184.482	38.2276	2.64311	1.7	18.4265	268	279
0	2019-12-27	14:16:55.6	car	4	16.8845	183.659	38.121	-3.1395	1.7	18.6341	268	279
0	2019-12-27	14:16:55.7	car	4	16.9378	182.442	39.4053	-1.92813	1.7	18.3245	268	279
0	2019-12-27	14:16:55.8	car	4	16.9922	181.418	39.588	4.95744	1.8	19.0812	268	279
0	2019-12-27	14:16:55.9	car	4	17.0478	180.325	39.2699	4.08483	1.7	18.9145	268	279
0	2019-12-27	14:16:56.0	car	4	17.1045	179.224	40.2201	-1.79148	1.7	18.6092	268	279
0	2019-12-27	14:16:56.1	car	4	17.1623	178.038	39.2305	2.74285	1.7	18.7892	268	279
0	2019-12-27	14:16:56.2	car	4	17.2213	176.813	38.8601	-1.75071	1.7	18.7675	268	279
0	2019-12-27	14:16:56.3	car	4	17.2814	175.755	40.6152	0.533541	1.7	18.5785	268	279
0	2019-12-27	14:16:56.4	car	4	17.3426	174.722	40.4002	-0.686884	1.7	18.8736	268	279
0	2019-12-27	14:16:56.5	car	4	17.405	173.724	38.9905	-0.550588	1.7	18.9351	268	279
0	2019-12-27	14:16:56.6	car	4	17.4685	172.782	39.0109	2.59709	1.7	19.1661	268	279
0	2019-12-27	14:16:56.7	car	4	17.5331	171.3	40.0682	-3.56742	1.7	18.4899	268	279
0	2019-12-27	14:16:56.8	car	4	17.5989	170.247	40.0988	0.884056	1.7	19.0075	268	279
0	2019-12-27	14:16:56.9	car	4	17.6658	169.374	40.4108	-4.1736	1.7	19.0462	268	279
0	2019-12-27	14:16:57.0	car	4	17.7339	168.144	41.1564	5.6572	1.7	18.88	268	279
0	2019-12-27	14:16:57.1	car	4	17.803	166.851	39.7412	-0.83673	1.7	18.9765	268	279
0	2019-12-27	14:16:57.2	car	4	17.8733	165.811	40.1453	7.05957	1.7	18.886	268	279
0	2019-12-27	14:16:57.3	car	4	17.9448	164.744	41.9489	0.651876	1.7	18.7593	268	279
0	2019-12-27	14:16:57.4	car	4	18.0174	163.636	41.2609	-6.77896	1.7	18.6341	268	279
0	2019-12-27	14:16:57.5	car	4	18.0911	162.468	40.1059	2.36897	1.7	18.9928	268	279
0	2019-12-27	14:16:57.6	car	4	18.1659	161.325	41.5271	-0.6814	1.7	18.9648	268	279
0	2019-12-27	14:16:57.7	car	4	18.2419	160.052	42.2613	1.81345	1.7	18.8551	268	279
0	2019-12-27	14:16:57.8	car	4	18.319	158.974	40.7764	-8.57663	1.6	18.8322	268	279
0	2019-12-27	14:16:57.9	car	4	18.3973	157.939	41.9411	3.49689	1.7	19.3755	268	279
0	2019-12-27	14:16:58.0	car	4	18.4766	156.583	41.9733	-7.27415	1.7	19.0516	268	279
0	2019-12-27	14:16:58.1	car	4	18.5571	155.353	41.141	-1.92205	1.7	19.1254	268	279
0	2019-12-27	14:16:58.2	car	4	18.6388	154.575	41.7187	4.19688	1.7	19.4584	268	279
0	2019-12-27	14:16:58.3	car	4	18.7216	153.148	42.4545	-2.61255	1.7	19.3565	268	279
0	2019-12-27	14:16:58.4	car	4	18.8055	151.998	41.9532	2.64692	1.7	19.3353	268	279
0	2019-12-27	14:16:58.5	car	4	18.8905	150.909	39.7914	1.07714	1.7	19.8024	268	279
0	2019-12-27	14:16:58.6	car	4	18.9767	149.704	42.5704	7.89165	1.7	19.913	268	279
0	2019-12-27	14:16:58.7	car	4	19.064	148.505	41.7213	-2.1402	1.7	20.0867	268	279
0	2019-12-27	14:16:58.8	car	4	19.1525	147.26	41.8085	0.673771	1.7	19.7553	268	279
0	2019-12-27	14:16:58.9	car	4	19.2421	146.51	42.1379	8.3737	1.7	20.1844	268	279
0	2019-12-27	14:16:59.0	car	4	19.3328	145.115	44.0914	-2.61497	1.7	19.6728	268	279
0	2019-12-27	14:16:59.1	car	4	19.4247	143.877	43.1332	1.8963	1.7	19.6286	268	279
0	2019-12-27	14:16:59.2	car	4	19.5176	142.707	42.7081	-4.53997	1.6	19.4854	268	279
0	2019-12-27	14:16:59.3	car	4	19.6118	141.545	45.646	4.69617	1.6	19.4817	268	279
0	2019-12-27	14:16:59.4	car	4	19.707	139.906	44.4497	-11.939	1.7	19.6055	268	279
0	2019-12-27	14:16:59.5	car	4	19.8034	138.919	43.917	-5.9609	1.7	19.7411	268	279
0	2019-12-27	14:16:59.6	car	4	19.9009	137.769	44.0938	4.58288	1.7	19.4929	268	279
0	2019-12-27	14:16:59.7	car	4	19.9996	136.367	43.9823	-1.21764	1.7	19.6839	268	279
0	2019-12-27	14:16:59.8	car	4	20.0994	135.237	43.8238	-3.04151	1.7	19.8381	268	279
0	2019-12-27	14:16:59.9	car	4	20.2003	134.117	45.075	-2.86329	1.6	19.2959	268	279
0	2019-12-27	14:17:0.0	car	4	20.3024	132.909	43.9022	2.76315	1.6	19.038	268	279
0	2019-12-27	14:17:0.1	car	4	20.4056	131.771	44.8091	-5.19596	1.6	19.3041	268	279
0	2019-12-27	14:17:0.2	car	4	20.5099	130.167	43.4999	-3.55029	1.6	19.3971	268	279
0	2019-12-27	14:17:0.3	car	4	20.6154	128.903	42.8502	3.32063	1.6	18.9658	268	279
0	2019-12-27	14:17:0.4	car	4	20.722	128.013	43.5965	5.12993	1.7	19.5359	268	279
0	2019-12-27	14:17:0.5	car	4	20.8297	126.409	45.4268	0.210365	1.6	18.7767	268	279
0	2019-12-27	14:17:0.6	car	4	20.9385	125.571	43.2017	-1.4447	1.6	19.4195	268	279
0	2019-12-27	14:17:0.7	car	4	21.0485	124.595	43.0597	-4.76954	1.6	19.4233	268	279
0	2019-12-27	14:17:0.8	car	4	21.1597	123.221	42.6015	0.869989	1.6	19.4289	268	279
0	2019-12-27	14:17:0.9	car	4	21.2719	121.677	43.5711	2.56753	1.6	18.7538	268	279
0	2019-12-27	14:17:1.0	car	4	21.3853	120.567	44.5362	6.72519	1.6	19.1676	268	279
0	2019-12-27	14:17:1.1	car	4	21.4999	119.334	44.8243	0.0665585	1.6	18.9433	268	279
0	2019-12-27	14:17:1.2	car	4	21.6155	118.546	42.083	-7.46334	1.6	18.8134	268	279
0	2019-12-27	14:17:1.3	car	4	21.7323	116.726	44.0979	3.41014	1.6	18.3954	268	279
0	2019-12-27	14:17:1.4	car	4	21.8503	115.674	44.0897	-3.92699	1.6	18.7022	268	279
0	2019-12-27	14:17:1.5	car	4	21.9694	114.634	43.904	9.09185	1.6	18.4384	268	279
0	2019-12-27	14:17:1.6	car	4	22.0896	113.869	44.6686	-3.58367	1.6	19.2338	268	279
0	2019-12-27	14:17:1.7	car	4	22.2109	111.877	41.9124	3.93585	1.6	18.2918	268	279
0	2019-12-27	14:17:1.8	car	4	22.3334	110.769	44.1738	7.53081	1.6	18.1854	268	279
0	2019-12-27	14:17:1.9	car	4	22.457	109.577	43.9124	0.0166496	1.6	18.3228	268	279
0	2019-12-27	14:17:2.0	car	4	22.5817	108.62	45.3513	3.15046	1.6	18.4336	268	279
0	2019-12-27	14:17:2.1	car	4	22.7076	107.413	40.8598	-2.17968	1.6	18.5745	268	279
0	2019-12-27	14:17:2.2	car	4	22.8346	105.857	44.205	12.0605	1.6	18.1032	268	279
0	2019-12-27	14:17:2.3	car	4	22.9627	104.876	43.9633	-8.82832	1.6	18.7632	268	279
0	2019-12-27	14:17:2.4	car	4	23.092	103.791	43.424	7.87187	1.6	18.6682	268	279
0	2019-12-27	14:17:2.5	car	4	23.2224	102.797	41.4437	-5.70935	1.6	18.6447	268	279
0	2019-12-27	14:17:2.6	car	4	23.354	100.946	39.9921	1.03748	1.5	17.8233	268	279
0	2019-12-27	14:17:2.7	car	4	23.4866	99.8078	43.1595	6.87009	1.6	18.0894	268	279
0	2019-12-27	14:17:2.8	car	4	23.6205	98.9698	43.3264	-11.3171	1.6	18.5506	268	279
0	2019-12-27	14:17:2.9	car	4	23.7554	98.2029	44.1852	-7.06623	1.6	19.0661	268	279
0	2019-12-27	14:17:3.0	car	4	23.8915	96.9702	39.7808	-1.57404	1.6	18.9505	268	279
0	2019-12-27	14:17:3.1	car	4	24.0287	95.2847	39.4541	6.32894	1.6	18.8549	268	279
0	2019-12-27	14:17:3.2	car	4	24.167	94.1626	42.4348	8.67462	1.6	18.5749	268	279
0	2019-12-27	14:17:3.3	car	4	24.3065	92.9781	45.6817	-2.20948	1.6	18.2677	268	279
0	2019-12-27	14:17:3.4	car	4	24.4471	92.1053	44.4173	-1.4329	1.6	18.983	268	279
0	2019-12-27	14:17:3.5	car	4	24.5889	91.0402	44.2485	-7.92583	1.6	19.1046	268	279
0	2019-12-27	14:17:3.6	car	4	24.7318	89.5399	44.4214	10.6798	1.6	18.5578	268	279
0	2019-12-27	14:17:3.7	car	4	24.8758	88.0514	45.9956	0.366549	1.5	18.2703	268	279
0	2019-12-27	14:17:3.8	car	4	25.0209	87.0996	46.4849	-7.01475	1.6	18.647	268	279
0	2019-12-27	14:17:3.9	car	4	25.1672	85.4517	44.8679	6.21043	1.6	18.9825	268	279
0	2019-12-27	14:17:4.0	car	4	25.3147	84.2912	46.4251	-17.1151	1.6	18.9574	268	279
0	2019-12-27	14:17:4.1	car	4	25.4632	82.7569	43.5937	-0.244319	1.6	18.3511	268	279
0	2019-12-27	14:17:4.2	car	4	25.6129	81.7754	44.752	6.47736	1.6	18.8629	268	279
0	2019-12-27	14:17:4.3	car	4	25.7637	81.0696	43.8708	-6.83572	1.6	18.9804	268	279
0	2019-12-27	14:17:4.4	car	4	25.9157	79.2232	41.8132	3.47785	1.5	17.8169	268	279
0	2019-12-27	14:17:4.5	car	4	26.0688	78.3639	40.9181	5.56524	1.6	18.5404	268	279
0	2019-12-27	14:17:4.6	car	4	26.223	77.1548	42.4248	0.426996	1.6	19.1814	268	279
0	2019-12-27	14:17:4.7	car	4	26.3783	75.7026	43.8785	-0.652983	1.6	18.5336	268	279
0	2019-12-27	14:17:4.8	car	4	26.5348	75.0617	45.2031	-4.39091	1.7	19.6074	268	279
0	2019-12-27	14:17:4.9	car	4	26.6925	73.5928	41.6024	-3.52919	1.7	18.6273	268	279
0	2019-12-27	14:17:5.0	car	4	26.8512	72.0549	41.4156	11.313	1.7	18.564	268	279
0	2019-12-27	14:17:5.1	car	4	27.0111	71.0108	40.6004	0.29992	1.6	19.0029	268	279
0	2019-12-27	14:17:5.2	car	4	27.1721	69.3598	44.0772	21.5835	1.6	18.4462	268	279
0	2019-12-27	14:17:5.3	car	4	27.3343	69.0574	45.3183	4.03293	1.6	19.8173	268	279
0	2019-12-27	14:17:5.4	car	4	27.4976	67.9056	45.6573	-4.63569	1.6	19.8092	268	279
0	2019-12-27	14:17:5.5	car	4	27.662	66.2237	43.3762	0.00161354	1.6	18.9743	268	279
0	2019-12-27	14:17:5.6	car	4	27.8276	65.1478	46.2556	-12.3509	1.6	18.8846	268	279
0	2019-12-27	14:17:5.7	car	4	27.9943	63.633	45.5048	-4.49926	1.6	19.1739	268	279
0	2019-12-27	14:17:5.8	car	4	28.1621	62.1605	45.8866	5.72779	1.6	18.7715	268	279
0	2019-12-27	14:17:5.9	car	4	28.3311	61.2164	39.8686	-4.68433	1.6	19.0537	268	279
0	2019-12-27	14:17:6.0	car	4	28.5012	59.8879	42.7268	-4.96279	1.7	19.6516	268	279
0	2019-12-27	14:17:6.1	car	4	28.6724	58.4524	39.1668	-3.65012	1.6	18.9211	268	279
0	2019-12-27	14:17:6.2	car	4	28.8448	57.7803	42.2314	6.60584	1.7	20.3066	268	279
0	2019-12-27	14:17:6.3	car	4	29.0183	57.1365	42.3754	1.42956	1.7	21.2758	268	279
0	2019-12-27	14:17:6.4	car	4	29.1929	55.6484	44.2033	0.895091	1.7	20.4819	268	279
0	2019-12-27	14:17:6.5	car	4	29.3687	54.9975	45.2675	-1.57803	1.7	20.4241	268	279
0	2019-12-27	14:17:6.6	car	4	29.5456	53.4926	45.7641	-0.736112	1.7	20.1273	268	279
0	2019-12-27	14:17:6.7	car	4	29.7236	51.8418	46.002	15.879	1.7	20.123	268	279
0	2019-12-27	14:17:6.8	car	4	29.9028	50.7133	44.6213	2.65472	1.7	20.3372	268	279
0	2019-12-27	14:17:6.9	car	4	30.0831	49.0382	48.0284	-0.982865	1.7	20.2248	268	279
0	2019-12-27	14:17:7.0	car	4	30.2646	47.4869	49.0687	-10.9923	1.7	20.1082	268	279
0	2019-12-27	14:17:7.1	car	4	30.4471	47.1475	46.4964	-1.29231	1.7	20.6583	268	279
0	2019-12-27	14:17:7.2	car	4	30.6308	45.8529	44.4502	-2.35124	1.64017	20.2532	268	279
0	2019-12-27	14:17:7.3	car	4	30.8157	44.1349	44.4502	-4.98028	1.58327	19.5507	268	279
0	2019-12-27	14:17:7.4	car	4	31.0017	42.9605	43.1066	0.331363	-1	-1	-1	279
0	2019-12-27	14:17:7.5	car	4	31.1888	41.7418	45.4858	15.2216	-1	-1	-1	279
0	2019-12-27	14:17:7.6	car	4	31.377	40.6575	44.5095	-10.7803	-1	-1	-1	279
0	2019-12-27	14:17:7.7	car	4	31.5664	39.4672	42.7917	-7.06181	-1	-1	-1	279
0	2019-12-27	14:17:7.8	car	4	31.7569	38.5403	40.1063	-5.59617	-1	-1	-1	279
0	2019-12-27	14:17:7.9	car	4	31.9486	37.2939	40.3235	1.04365	-1	-1	-1	279
0	2019-12-27	14:17:8.0	car	4	32.1413	35.5376	43.2187	7.59107	-1	-1	-1	279
0	2019-12-27	14:17:8.1	car	4	32.3352	34.9964	44.295	3.33831	-1	-1	-1	279
0	2019-12-27	14:17:8.2	car	4	32.5303	33.583	43.835	0.0752763	-1	-1	-1	279
0	2019-12-27	14:17:8.3	car	4	32.7265	32.3052	44.5844	1.72773	-1	-1	-1	279
0	2019-12-27	14:17:8.4	car	4	32.9238	31.0583	44.8147	-0.244043	-1	-1	-1	279
0	2019-12-27	14:17:8.5	car	4	33.1222	29.8058	43.9069	-0.871035	-1	-1	-1	279
0	2019-12-27	14:17:8.6	car	4	33.3218	28.5532	42.9991	-1.49803	-1	-1	-1	279
0	2019-12-27	14:17:8.7	car	4	33.5225	27.255	43.6103	1.65334	-1	-1	-1	289
0	2019-12-27	14:17:8.8	car	4	33.7244	26.0664	45.0999	3.71138	-1	-1	-1	289
0	2019-12-27	14:18:30.0	car	3	11.6689	22.3636	33.6692	11.3217	-1	-1	-1	-1
0	2019-12-27	14:18:30.1	car	3	11.6701	22.7475	35.6765	0.0369535	-1	-1	-1	-1
0	2019-12-27	14:18:30.2	car	3	11.6723	23.785	34.6812	-3.07569	-1	-1	-1	-1
0	2019-12-27	14:18:30.3	car	3	11.6757	24.3297	33.2701	-1.84965	-1	-1	-1	-1
0	2019-12-27	14:18:30.4	car	3	11.6803	24.8845	32.8515	7.38658	-1	-1	-1	-1
0	2019-12-27	14:18:30.5	car	3	11.6859	26.7719	33.4518	1.01695	-1	-1	-1	-1
0	2019-12-27	14:18:30.6	car	3	11.6927	28.4965	36.8225	8.56977	-1	-1	-1	-1
0	2019-12-27	14:18:30.7	car	3	11.7007	29.0549	36.5532	14.2213	-1	-1	-1	-1
0	2019-12-27	14:18:30.8	car	3	11.7097	29.8346	41.9238	2.61168	-1	-1	-1	-1
0	2019-12-27	14:18:30.9	car	3	11.72	30.7583	37.6993	-5.74575	-1	-1	-1	-1
0	2019-12-27	14:18:31.0	car	3	11.7313	31.8254	35.6938	-0.185304	-1	-1	-1	432
0	2019-12-27	14:18:31.1	car	3	11.7438	32.7401	37.1914	2.27324	-1	-1	-1	432
0	2019-12-27	14:18:31.2	car	3	11.7574	34.0146	39.1949	5.90384	-1	-1	-1	432
0	2019-12-27	14:18:31.3	car	3	11.7721	35.2798	38.983	6.00654	-1	-1	-1	432
0	2019-12-27	14:18:31.4	car	3	11.788	36.6102	43.3653	2.42003	-1	-1	-1	432
0	2019-12-27	14:18:31.5	car	3	11.805	37.325	40.8218	-2.81787	-1	-1	-1	432
0	2019-12-27	14:18:31.6	car	3	11.8231	38.535	38.3146	-6.91641	-1	-1	-1	432
0	2019-12-27	14:18:31.7	car	3	11.8424	39.5958	38.0764	-1.50601	-1	-1	-1	432
0	2019-12-27	14:18:31.8	car	3	11.8628	41.2826	35.1803	-4.54664	-1	-1	-1	432
0	2019-12-27	14:18:31.9	car	3	11.8844	41.9808	37.9813	1.45619	-1	-1	-1	432
0	2019-12-27	14:18:32.0	car	3	11.9071	42.9547	36.7108	-9.35479	-1	-1	-1	432
0	2019-12-27	14:18:32.1	car	3	11.9309	43.8196	35.857	-1.98675	-1	-1	-1	432
0	2019-12-27	14:18:32.2	car	3	11.9558	44.6127	36.3622	-6.60116	-1	-1	-1	432
0	2019-12-27	14:18:32.3	car	3	11.9819	45.7678	36.0984	-2.756	-1	-1	-1	432
0	2019-12-27	14:18:32.4	car	3	12.0091	46.4609	36.7584	-6.17288	-1	-1	-1	432
0	2019-12-27	14:18:32.5	car	3	12.0375	47.3104	35.8588	2.84683	-1	-1	-1	432
0	2019-12-27	14:18:32.6	car	3	12.067	48.2919	39.9352	-6.46512	-1	-1	-1	432
0	2019-12-27	14:18:32.7	car	3	12.0976	49.6362	40.2204	-1.69282	-1	-1	-1	432
0	2019-12-27	14:18:32.8	car	3	12.1293	50.9063	41.6951	9.87417	-1	-1	-1	432
0	2019-12-27	14:18:32.9	car	3	12.1622	52.0247	43.8904	6.63389	-1	-1	-1	432
0	2019-12-27	14:18:33.0	car	3	12.1962	52.6959	43.6346	-0.648399	-1	-1	-1	432
0	2019-12-27	14:18:33.1	car	3	12.2314	54.6623	43.4849	-2.50384	-1	-1	-1	432
0	2019-12-27	14:18:33.2	car	3	12.2677	55.0556	43.3648	-0.518163	-1	-1	-1	432
0	2019-12-27	14:18:33.3	car	3	12.3051	56.1917	41.8528	-0.715479	-1	-1	-1	432
0	2019-12-27	14:18:33.4	car	3	12.3437	57.9649	42.4434	-1.43343	-1	-1	-1	432
0	2019-12-27	14:18:33.5	car	3	12.3833	59.4017	38.4445	-7.44359	-1	-1	-1	432
0	2019-12-27	14:18:33.6	car	3	12.4242	60.2605	43.7071	18.3853	-1	-1	-1	432
0	2019-12-27	14:18:33.7	car	3	12.4661	61.3656	46.207	5.83578	-1	-1	-1	432
0	2019-12-27	14:18:33.8	car	3	12.5092	62.1521	39.134	-10.1625	-1	-1	-1	432
0	2019-12-27	14:18:33.9	car	3	12.5534	63.0903	38.8397	-4.28353	-1	-1	-1	432
0	2019-12-27	14:18:34.0	car	3	12.5988	64.7683	40.1411	1.89694	-1	-1	-1	432
0	2019-12-27	14:18:34.1	car	3	12.6453	66.46	40.7944	-4.94745	-1	-1	-1	432
0	2019-12-27	14:18:34.2	car	3	12.6929	67.3481	39.4104	0.99576	-1	-1	-1	432
0	2019-12-27	14:18:34.3	car	3	12.7417	68.2604	41.589	5.56346	-1	-1	-1	432
0	2019-12-27	14:18:34.4	car	3	12.7916	69.1689	45.3852	-2.71811	-1	-1	-1	432
0	2019-12-27	14:18:34.5	car	3	12.8426	70.0724	41.9831	-0.928265	-1	-1	-1	432
0	2019-12-27	14:18:34.6	car	3	12.8948	71.4815	40.8218	-1.31794	-1	-1	-1	432
0	2019-12-27	14:18:34.7	car	3	12.9481	72.5447	43.7768	4.17174	-1	-1	-1	432
0	2019-12-27	14:18:34.8	car	3	13.0025	74.1728	44.109	-2.20004	-1	-1	-1	432
0	2019-12-27	14:18:34.9	car	3	13.0581	75.4887	44.0656	0.257934	-1	-1	-1	432
0	2019-12-27	14:18:35.0	car	3	13.1148	76.2755	41.9405	-4.99335	-1	-1	-1	432
0	2019-12-27	14:18:35.1	car	3	13.1726	77.7198	40.8828	9.39437	-1	-1	-1	432
0	2019-12-27	14:18:35.2	car	3	13.2316	78.8695	42.4774	-3.41146	-1	-1	-1	432
0	2019-12-27	14:18:35.3	car	3	13.2917	79.7247	40.9576	-1.98116	-1	-1	-1	432
0	2019-12-27	14:18:35.4	car	3	13.3529	80.9179	41.6651	9.62649	-1	-1	-1	432
0	2019-12-27	14:18:35.5	car	3	13.4153	81.9045	43.0761	-3.24665	-1	-1	-1	432
0	2019-12-27	14:18:35.6	car	3	13.4788	83.278	42.3706	4.18368	-1	-1	-1	432
0	2019-12-27	14:18:35.7	car	3	13.5434	84.6667	41.545	9.7646	-1	-1	-1	432
0	2019-12-27	14:18:35.8	car	3	13.6092	85.9367	46.5289	1.04025	-1	-1	-1	432
0	2019-12-27	14:18:35.9	car	3	13.6761	86.8958	43.9844	-0.571953	-1	-1	-1	432
0	2019-12-27	14:18:36.0	car	3	13.7441	88.0678	42.5455	-9.9517	-1	-1	-1	432
0	2019-12-27	14:18:36.1	car	3	13.8133	89.2847	43.3792	-8.16391	-1	-1	-1	432
0	2019-12-27	14:18:36.2	car	3	13.8836	90.8156	42.1093	9.79309	-1	-1	-1	432
0	2019-12-27	14:18:36.3	car	3	13.9551	92.1455	42.8888	6.06101	-1	-1	-1	432
0	2019-12-27	14:18:36.4	car	3	14.0276	92.7292	44.046	-0.708725	-1	-1	-1	432
0	2019-12-27	14:18:36.5	car	3	14.1014	93.7824	42.2841	-6.45137	-1	-1	-1	432
0	2019-12-27	14:18:36.6	car	3	14.1762	94.6056	40.8906	-4.37874	-1	-1	-1	432
0	2019-12-27	14:18:36.7	car	3	14.2522	96.3076	37.5175	3.48494	-1	-1	-1	432
0	2019-12-27	14:18:36.8	car	3	14.3293	97.7292	40.3514	8.66095	-1	-1	-1	432
0	2019-12-27	14:18:36.9	car	3	14.4075	98.6246	42.2624	10.3323	-1	-1	-1	432
0	2019-12-27	14:18:37.0	car	3	14.4869	99.2621	41.0329	4.33795	-1	-1	-1	432
0	2019-12-27	14:18:37.1	car	3	14.5674	100.528	39.6682	-4.04399	-1	-1	-1	432
0	2019-12-27	14:18:37.2	car	3	14.6491	101.986	37.1712	3.68714	-1	-1	-1	432
0	2019-12-27	14:18:37.3	car	3	14.7319	103.355	42.4111	3.93172	-1	-1	-1	432
0	2019-12-27	14:18:37.4	car	3	14.8158	104.665	43.9885	-2.91455	-1	-1	-1	432
0	2019-12-27	14:18:37.5	car	3	14.9008	105.28	43.1281	-9.00515	-1	-1	-1	432
0	2019-12-27	14:18:37.6	car	3	14.987	105.989	41.3743	1.45948	-1	-1	-1	432
0	2019-12-27	14:18:37.7	car	3	15.0743	108.049	41.0402	1.20954	-1	-1	-1	432
0	2019-12-27	14:18:37.8	car	3	15.1628	109.037	40.72	3.70407	-1	-1	-1	432
0	2019-12-27	14:18:37.9	car	3	15.2524	110.112	43.1718	-3.76757	-1	-1	-1	432
0	2019-12-27	14:18:38.0	car	3	15.3431	111.18	42.8883	-14.0506	-1	-1	-1	432
0	2019-12-27	14:18:38.1	car	3	15.4349	112.475	40.3143	2.40852	-1	-1	-1	432
0	2019-12-27	14:18:38.2	car	3	15.5279	113.714	41.4961	8.00192	-1	-1	-1	432
0	2019-12-27	14:18:38.3	car	3	15.622	114.873	42.2361	2.44836	-1	-1	-1	432
0	2019-12-27	14:18:38.4	car	3	15.7173	115.52	42.1634	-0.890613	-1	-1	-1	432
0	2019-12-27	14:18:38.5	car	3	15.8137	117.008	40.8369	-7.97353	-1	-1	-1	432
0	2019-12-27	14:18:38.6	car	3	15.9112	118.259	42.7011	3.27909	-1	-1	-1	432
0	2019-12-27	14:18:38.7	car	3	16.0099	119.497	42.8861	1.71516	-1	-1	-1	432
0	2019-12-27	14:18:38.8	car	3	16.1097	120.55	43.9823	-0.376701	-1	-1	-1	432
0	2019-12-27	14:18:38.9	car	3	16.2106	121.55	41.6513	-4.35154	-1	-1	-1	432
0	2019-12-27	14:18:39.0	car	3	16.3127	123.203	40.9414	-4.97341	-1	-1	-1	432
0	2019-12-27	14:18:39.1	car	3	16.4158	124.404	41.577	0.122587	-1	-1	-1	432
0	2019-12-27	14:18:39.2	car	3	16.5202	125.294	42.0617	-0.831842	-1	-1	-1	432
0	2019-12-27	14:18:39.3	car	3	16.6256	126.264	41.7981	7.45867	-1	-1	-1	432
0	2019-12-27	14:18:39.4	car	3	16.7322	127.357	42.4774	-1.15287	-1	-1	-1	432
0	2019-12-27	14:18:39.5	car	3	16.84	128.737	41.695	0.794411	-1	-1	-1	432
0	2019-12-27	14:18:39.6	car	3	16.9488	129.897	43.0151	5.33128	-1	-1	-1	432
0	2019-12-27	14:18:39.7	car	3	17.0588	130.838	42.2955	0.177264	-1	-1	-1	432
0	2019-12-27	14:18:39.8	car	3	17.17	132.643	42.9923	-0.732183	-1	-1	-1	432
0	2019-12-27	14:18:39.9	car	3	17.2822	133.669	42.1652	0.616868	-1	-1	-1	432
0	2019-12-27	14:18:40.0	car	3	17.3956	134.853	41.7623	-2.69103	-1	-1	-1	432
0	2019-12-27	14:18:40.1	car	3	17.5102	135.663	43.7056	-1.44072	-1	-1	-1	432
0	2019-12-27	14:18:40.2	car	3	17.6258	136.911	42.5896	-6.47616	-1	-1	-1	432
0	2019-12-27	14:18:40.3	car	3	17.7426	138.107	41.4425	-0.246882	-1	-1	-1	432
0	2019-12-27	14:18:40.4	car	3	17.8606	139.177	40.9478	2.89273	-1	-1	-1	432
0	2019-12-27	14:18:40.5	car	3	17.9796	140.55	42.8611	5.6717	-1	-1	-1	432
0	2019-12-27	14:18:40.6	car	3	18.0998	142.107	43.4428	-0.728846	-1	-1	-1	432
0	2019-12-27	14:18:40.7	car	3	18.2212	142.879	42.264	-5.35019	-1	-1	-1	432
0	2019-12-27	14:18:40.8	car	3	18.3436	143.952	41.2966	4.51517	-1	-1	-1	432
0	2019-12-27	14:18:40.9	car	3	18.4673	145.188	40.9224	-4.46864	-1	-1	-1	432
0	2019-12-27	14:18:41.0	car	3	18.592	146.565	40.0051	6.15263	-1	-1	-1	432
0	2019-12-27	14:18:41.1	car	3	18.7179	147.499	40.2035	-1.11099	-1	-1	-1	432
0	2019-12-27	14:18:41.2	car	3	18.8449	148.354	41.4457	5.83076	-1	-1	-1	432
0	2019-12-27	14:18:41.3	car	3	18.973	149.644	41.1011	-2.79284	-1	-1	-1	432
0	2019-12-27	14:18:41.4	car	3	19.1023	150.997	39.7652	-0.641346	-1	-1	-1	432
0	2019-12-27	14:18:41.5	car	3	19.2327	151.813	40.6914	7.53045	-1	-1	-1	432
0	2019-12-27	14:18:41.6	car	3	19.3642	153.163	43.4967	-1.01042	-1	-1	-1	432
0	2019-12-27	14:18:41.7	car	3	19.4969	154.321	42.726	0.525196	-1	-1	-1	432
0	2019-12-27	14:18:41.8	car	3	19.6307	155.401	39.955	-5.87416	-1	-1	-1	432
0	2019-12-27	14:18:41.9	car	3	19.7657	156.541	42.3913	1.0074	-1	-1	-1	432
0	2019-12-27	14:18:42.0	car	3	19.9018	158.02	40.7169	-6.01196	-1	-1	-1	432
0	2019-12-27	14:18:42.1	car	3	20.039	159.139	41.1349	-5.67798	-1	-1	-1	432
0	2019-12-27	14:18:42.2	car	3	20.1773	159.876	41.8624	10.1781	-1	-1	-1	432
0	2019-12-27	14:18:42.3	car	3	20.3168	161.233	42.2614	-0.659823	-1	-1	-1	432
0	2019-12-27	14:18:42.4	car	3	20.4574	162.211	40.2207	-7.01237	-1	-1	-1	432
0	2019-12-27	14:18:42.5	car	3	20.5992	163.462	40.6231	0.644843	-1	-1	-1	432
0	2019-12-27	14:18:42.6	car	3	20.7421	164.704	42.2753	2.24996	-1	-1	-1	432
0	2019-12-27	14:18:42.7	car	3	20.8861	165.933	41.1578	-2.84823	-1	-1	-1	432
0	2019-12-27	14:18:42.8	car	3	21.0312	166.958	41.5717	6.40965	-1	-1	-1	432
0	2019-12-27	14:18:42.9	car	3	21.1775	168.166	41.1977	6.59124	-1	-1	-1	432
0	2019-12-27	14:18:43.0	car	3	21.3249	169.27	40.8279	-8.5547	-1	-1	-1	432
0	2019-12-27	14:18:43.1	car	3	21.4735	170.379	40.4619	1.22384	-1	-1	-1	432
0	2019-12-27	14:18:43.2	car	3	21.6232	171.449	41.3841	3.74174	-1	-1	-1	432
0	2019-12-27	14:18:43.3	car	3	21.774	172.617	40.3459	-3.70804	-1	-1	-1	432
0	2019-12-27	14:18:43.4	car	3	21.926	173.777	40.2834	4.66037	-1	-1	-1	432
0	2019-12-27	14:18:43.5	car	3	22.079	174.924	41.6045	5.89816	-1	-1	-1	432
0	2019-12-27	14:18:43.6	car	3	22.2333	176.155	42.0001	-13.7017	-1	-1	-1	432
0	2019-12-27	14:18:43.7	car	3	22.3886	177.132	41.3097	-3.18066	-1	-1	-1	432
0	2019-12-27	14:18:43.8	car	3	22.5451	178.222	40.8886	0.56839	-1	-1	-1	432
0	2019-12-27	14:18:43.9	car	3	22.7027	179.625	39.5794	-3.26161	-1	-1	-1	432
0	2019-12-27	14:18:44.0	car	3	22.8615	180.782	40.5376	4.48465	-1	-1	-1	432
0	2019-12-27	14:18:44.1	car	3	23.0214	181.797	41.8036	3.41435	-1	-1	-1	432
0	2019-12-27	14:18:44.2	car	3	23.1824	182.863	41.0254	-3.86834	-1	-1	-1	432
0	2019-12-27	14:18:44.3	car	3	23.3446	183.72	41.5053	-0.555913	-1	-1	-1	432
0	2019-12-27	14:18:44.4	car	3	23.5079	185.163	40.9541	2.0473	-1	-1	-1	432
0	2019-12-27	14:18:44.5	car	3	23.6723	186.422	42.1403	2.5744	-1	-1	-1	432
0	2019-12-27	14:18:44.6	car	3	23.8379	187.339	41.0164	-0.898361	-1	-1	-1	432
0	2019-12-27	14:18:44.7	car	3	24.0046	188.848	42.5198	-0.118136	-1	-1	-1	432
0	2019-12-27	14:18:44.8	car	3	24.1724	189.883	41.6948	-3.59321	-1	-1	-1	432
0	2019-12-27	14:18:44.9	car	3	24.3414	191.162	41.283	-1.3781	-1	-1	-1	432
0	2019-12-27	14:18:45.0	car	3	24.5115	191.978	42.3644	3.75581	-1	-1	-1	432
0	2019-12-27	14:18:45.1	car	3	24.6827	193.169	41.8596	-1.36741	-1	-1	-1	432
0	2019-12-27	14:18:45.2	car	3	24.8551	194.428	42.1907	8.71491	-1	-1	-1	432
0	2019-12-27	14:18:45.3	car	3	25.0286	195.596	41.4805	-2.55752	-1	-1	-1	432
0	2019-12-27	14:18:45.4	car	3	25.2032	196.753	42.8122	3.75605	-1	-1	-1	432
0	2019-12-27	14:18:45.5	car	3	25.379	198.15	44.0386	0.553687	-1	-1	-1	432
0	2019-12-27	14:18:45.6	car	3	25.5559	199.259	43.5909	0.166178	-1	-1	-1	432
0	2019-12-27	14:18:45.7	car	3	25.7339	200.38	43.4443	2.95468	-1	-1	-1	432
0	2019-12-27	14:18:45.8	car	3	25.9131	201.492	43.72	-1.41406	-1	-1	-1	432
0	2019-12-27	14:18:45.9	car	3	26.0934	202.955	41.6522	4.28772	-1	-1	-1	432
0	2019-12-27	14:18:46.0	car	3	26.2748	204.115	42.8247	-4.62699	-1	-1	-1	432
0	2019-12-27	14:18:46.1	car	3	26.4574	205.25	41.6556	1.06406	-1	-1	-1	432
0	2019-12-27	14:18:46.2	car	3	26.6411	206.469	42.9464	0.946045	-1	-1	-1	432
0	2019-12-27	14:18:46.3	car	3	26.826	207.406	41.4173	-0.000476837	-1	-1	-1	432
0	2019-12-27	14:18:46.4	car	3	27.0119	208.776	41.1094	1.10388	-1	-1	-1	432
0	2019-12-27	14:18:46.5	car	3	27.1991	209.636	41.2049	-0.854532	-1	-1	-1	432
0	2019-12-27	14:18:46.6	car	3	27.3873	211.035	40.8774	-1.31989	-1	-1	-1	432
0	2019-12-27	14:18:46.7	car	3	27.5767	212.159	41.271	-4.86616	-1	-1	-1	432
0	2019-12-27	14:18:46.8	car	3	27.7672	213.251	40.3544	3.94845	-1	-1	-1	432
0	2019-12-27	14:18:46.9	car	3	27.9588	214.407	41.9459	-1.9838	-1	-1	-1	432
0	2019-12-27	14:18:47.0	car	3	28.1516	215.553	41.2534	-0.311136	-1	-1	-1	432
0	2019-12-27	14:18:47.1	car	3	28.3455	216.577	41.0805	-3.51191	-1	-1	-1	432
0	2019-12-27	14:18:47.2	car	3	28.5406	217.743	41.0074	4.61888	-1	-1	-1	432
0	2019-12-27	14:18:47.3	car	3	28.7368	218.958	41.0418	-1.77034	-1	-1	-1	432
0	2019-12-27	14:18:47.4	car	3	28.9341	220.203	40.716	-0.300646	-1	-1	-1	432
0	2019-12-27	14:18:47.5	car	3	29.1325	221.288	41.2303	-1.01014	-1	-1	-1	432
0	2019-12-27	14:18:47.6	car	3	29.3321	222.363	40.4519	-2.29597	-1	-1	-1	432
0	2019-12-27	14:18:47.7	car	3	29.5328	223.527	40.8753	4.07318	-1	-1	-1	432
0	2019-12-27	14:18:47.8	car	3	29.7347	224.601	40.5892	-5.76997	-1	-1	-1	432
0	2019-12-27	14:18:47.9	car	3	29.9377	225.74	39.1271	-7.64136	-1	-1	-1	432
0	2019-12-27	14:18:48.0	car	3	30.1418	226.733	35.2283	-18.0981	-1	-1	-1	432
0	2019-12-27	14:18:48.1	car	3	30.347	228.041	31.2661	-3.66125	-1	-1	-1	432
0	2019-12-27	14:18:48.2	car	3	30.5534	229.223	29.6059	-5.51161	-1	-1	-1	432
0	2019-12-27	14:18:48.3	car	3	30.7609	229.983	27.5706	-5.08312	-1	-1	-1	432
0	2019-12-27	14:18:48.4	car	3	30.9696	230.192	25.9537	-9.93449	-1	-1	-1	432
0	2019-12-27	14:21:43.0	car	4	15.4842	224.868	38.09	2.73895	6.1	63.0345	760	-1
0	2019-12-27	14:21:43.1	car	4	15.4853	223.767	35.975	-3.9614	6	62.694	760	-1
0	2019-12-27	14:21:43.2	car	4	15.4876	222.636	34.4637	-2.91109	6	62.7349	760	-1
0	2019-12-27	14:21:43.3	car	4	15.491	221.614	35.032	-1.44601	6	62.7419	760	-1
0	2019-12-27	14:21:43.4	car	4	15.4955	220.729	34.5263	2.71273	6	62.7881	760	-1
0	2019-12-27	14:21:43.5	car	4	15.5012	219.949	34.8968	-1.2176	6	63.0513	760	-1
0	2019-12-27	14:21:43.6	car	4	15.508	219.102	33.8056	2.74944	6	63.4652	760	-1
0	2019-12-27	14:21:43.7	car	4	15.5159	217.993	33.6437	6.20155	6	63.3282	760	-1
0	2019-12-27	14:21:43.8	car	4	15.525	217.195	34.4283	0.939608	6	63.4719	760	-1
0	2019-12-27	14:21:43.9	car	4	15.5352	216.012	35.4388	-4.17507	5.9	62.8258	760	-1
0	2019-12-27	14:21:44.0	car	4	15.5466	215.123	36.4855	2.91348	6	63.2323	760	788
0	2019-12-27	14:21:44.1	car	4	15.559	214.138	36.3556	1.10805	6	63.3361	760	788
0	2019-12-27	14:21:44.2	car	4	15.5726	213.078	37.146	4.14467	6	63.3731	760	788
0	2019-12-27	14:21:44.3	car	4	15.5874	212.074	36.2481	-0.359654	6	63.5679	760	788
0	2019-12-27	14:21:44.4	car	4	15.6033	210.995	36.2894	2.01797	6	63.3979	760	788
0	2019-12-27	14:21:44.5	car	4	15.6203	209.914	37.688	-4.16303	6	63.2527	760	788
0	2019-12-27	14:21:44.6	car	4	15.6384	208.941	36.6592	1.0128	5.9	63.1433	760	788
0	2019-12-27	14:21:44.7	car	4	15.6577	207.957	37.2694	5.46924	5.9	63.1067	760	788
0	2019-12-27	14:21:44.8	car	4	15.6781	207.059	37.036	-2.36893	5.9	63.6586	760	788
0	2019-12-27	14:21:44.9	car	4	15.6996	205.763	36.5735	-1.6493	5.9	63.3248	760	788
0	2019-12-27	14:21:45.0	car	4	15.7223	204.932	37.73	1.2033	5.9	63.3841	760	788
0	2019-12-27	14:21:45.1	car	4	15.7461	203.792	38.6319	0.899712	5.8	63.317	760	788
0	2019-12-27	14:21:45.2	car	4	15.7711	202.764	38.0345	2.28715	5.9	63.5657	760	788
0	2019-12-27	14:21:45.3	car	4	15.7972	201.787	37.3323	-2.89965	5.9	63.7781	760	788
0	2019-12-27	14:21:45.4	car	4	15.8244	200.556	38.7637	-1.333	5.8	63.4027	760	788
0	2019-12-27	14:21:45.5	car	4	15.8527	199.372	38.2809	-2.25985	5.9	63.7127	760	788
0	2019-12-27	14:21:45.6	car	4	15.8822	198.607	38.1016	0.859499	5.8	63.6118	760	788
0	2019-12-27	14:21:45.7	car	4	15.9128	197.467	38.1317	-1.34428	5.8	63.3885	760	788
0	2019-12-27	14:21:45.8	car	4	15.9446	196.318	37.7687	-1.20831	5.8	63.5311	760	788
0	2019-12-27	14:21:45.9	car	4	15.9775	195.285	37.2517	2.60202	5.8	63.8448	760	788
0	2019-12-27	14:21:46.0	car	4	16.0115	194.297	38.4117	-3.87192	5.8	64.0031	760	788
0	2019-12-27	14:21:46.1	car	4	16.0466	193.313	38.7879	4.04994	5.8	64.1759	760	788
0	2019-12-27	14:21:46.2	car	4	16.0829	192.163	38.4265	2.27141	5.8	64.4026	760	788
0	2019-12-27	14:21:46.3	car	4	16.1204	191.094	37.2049	2.25174	5.7	63.7607	760	788
0	2019-12-27	14:21:46.4	car	4	16.1589	190.071	38.3363	-0.44179	5.7	64.1104	760	788
0	2019-12-27	14:21:46.5	car	4	16.1986	188.847	39.2941	3.67093	5.7	63.6426	760	788
0	2019-12-27	14:21:46.6	car	4	16.2394	187.779	37.1139	-1.50418	5.7	63.6383	760	788
0	2019-12-27	14:21:46.7	car	4	16.2814	187.017	37.7689	-2.73542	5.7	64.1916	760	788
0	2019-12-27	14:21:46.8	car	4	16.3245	185.778	38.5463	3.59797	5.7	64.2759	760	788
0	2019-12-27	14:21:46.9	car	4	16.3687	184.581	37.9536	0.209848	5.7	64.1922	760	788
0	2019-12-27	14:21:47.0	car	4	16.4141	183.916	37.6965	-1.68443	5.7	64.287	760	788
0	2019-12-27	14:21:47.1	car	4	16.4606	182.701	39.6029	-4.01239	5.7	64.0858	760	788
0	2019-12-27	14:21:47.2	car	4	16.5082	181.505	38.3199	6.44588	5.7	63.909	760	788
0	2019-12-27	14:21:47.3	car	4	16.5569	180.413	37.6737	0.600656	5.7	64.4171	760	788
0	2019-12-27	14:21:47.4	car	4	16.6068	179.402	40.1366	-0.410795	5.7	64.2788	760	788
0	2019-12-27	14:21:47.5	car	4	16.6579	178.217	38.8035	0.638843	5.7	64.1369	760	788
0	2019-12-27	14:21:47.6	car	4	16.71	177.263	37.9983	-6.12998	5.7	64.0906	760	788
0	2019-12-27	14:21:47.7	car	4	16.7633	176.209	37.9823	2.12149	5.6	63.9754	760	788
0	2019-12-27	14:21:47.8	car	4	16.8178	174.996	39.4923	-0.527859	5.6	63.7995	760	788
0	2019-12-27	14:21:47.9	car	4	16.8733	174.078	38.4342	-3.17311	5.6	64.0687	760	788
0	2019-12-27	14:21:48.0	car	4	16.93	173.061	38.0082	-4.78506	5.6	64.1512	760	788
0	2019-12-27	14:21:48.1	car	4	16.9879	171.973	39.0538	2.36809	5.6	64.3881	760	788
0	2019-12-27	14:21:48.2	car	4	17.0468	170.626	38.2541	-0.530958	5.6	64.6196	760	788
0	2019-12-27	14:21:48.3	car	4	17.1069	169.676	39.2669	0.639677	5.6	64.4048	760	788
0	2019-12-27	14:21:48.4	car	4	17.1682	168.816	38.3886	3.78704	5.6	64.4304	760	788
0	2019-12-27	14:21:48.5	car	4	17.2305	167.531	39.8381	-2.36158	5.6	64.5077	760	788
0	2019-12-27	14:21:48.6	car	4	17.294	166.495	38.2124	-2.24686	5.6	64.4939	760	788
0	2019-12-27	14:21:48.7	car	4	17.3587	165.352	40.0188	9.31366	5.5	64.2287	760	788
0	2019-12-27	14:21:48.8	car	4	17.4245	164.53	41.0481	-0.660419	5.5	64.6438	760	788
0	2019-12-27	14:21:48.9	car	4	17.4914	163.12	39.1234	-7.34786	5.5	64.2503	760	788
0	2019-12-27	14:21:49.0	car	4	17.5594	162.134	39.4354	4.12059	5.5	64.3894	760	788
0	2019-12-27	14:21:49.1	car	4	17.6286	160.783	39.7814	1.46421	5.5	64.0685	760	788
0	2019-12-27	14:21:49.2	car	4	17.6989	159.695	42.4061	4.26388	5.5	63.6525	760	788
0	2019-12-27	14:21:49.3	car	4	17.7703	158.837	39.2485	0.0142654	5.4	63.7049	760	788
0	2019-12-27	14:21:49.4	car	4	17.8429	157.732	40.7501	7.46036	5.4	63.5669	760	788
0	2019-12-27	14:21:49.5	car	4	17.9166	156.512	39.9411	-4.75164	5.4	63.3988	760	788
0	2019-12-27	14:21:49.6	car	4	17.9915	155.107	39.5276	-5.98264	5.4	63.3171	760	788
0	2019-12-27	14:21:49.7	car	4	18.0674	154.398	40.6046	9.38483	5.4	63.8092	760	788
0	2019-12-27	14:21:49.8	car	4	18.1445	153.078	40.1046	-5.72515	5.4	63.3744	760	788
0	2019-12-27	14:21:49.9	car	4	18.2228	151.907	40.0428	-1.62137	5.3	63.2833	760	788
0	2019-12-27	14:21:50.0	car	4	18.3022	150.911	37.3327	-9.41944	5.4	63.4817	760	788
0	2019-12-27	14:21:50.1	car	4	18.3827	149.813	39.6492	3.47861	5.3	63.2045	760	788
0	2019-12-27	14:21:50.2	car	4	18.4643	148.82	38.9151	-4.18544	5.3	63.1996	760	788
0	2019-12-27	14:21:50.3	car	4	18.5471	147.613	40.1078	-1.57714	5.3	62.8217	760	788
0	2019-12-27	14:21:50.4	car	4	18.631	146.811	39.001	5.86939	5.3	63.185	760	788
0	2019-12-27	14:21:50.5	car	4	18.7161	145.587	42.387	2.02469	5.2	62.7994	760	788
0	2019-12-27	14:21:50.6	car	4	18.8023	144.431	41.7056	0.806093	5.3	62.4846	760	788
0	2019-12-27	14:21:50.7	car	4	18.8896	142.994	42.5116	-0.632962	5.3	61.7533	760	788
0	2019-12-27	14:21:50.8	car	4	18.978	142.244	43.9216	9.99427	5.2	61.9936	760	788
0	2019-12-27	14:21:50.9	car	4	19.0676	140.394	44.3017	-3.6401	5.2	61.2844	760	788
0	2019-12-27	14:21:51.0	car	4	19.1583	139.552	44.6596	-2.87056	5.2	61.3584	760	788
0	2019-12-27	14:21:51.1	car	4	19.2502	138.166	42.3379	3.31918	5.1	60.6926	760	788
0	2019-12-27	14:21:51.2	car	4	19.3432	137.05	44.7899	6.65998	5.1	60.5891	760	788
0	2019-12-27	14:21:51.3	car	4	19.4373	135.742	42.0765	-7.55334	5.2	60.7378	760	788
0	2019-12-27	14:21:51.4	car	4	19.5326	134.506	42.231	10.7048	5.1	60.4984	760	788
0	2019-12-27	14:21:51.5	car	4	19.629	133.586	43.5931	-2.45843	5.1	60.6108	760	788
0	2019-12-27	14:21:51.6	car	4	19.7265	132.29	44.1188	3.24857	5.1	60.2266	760	788
0	2019-12-27	14:21:51.7	car	4	19.8251	131.044	44.5139	-6.65802	5.1	59.8805	760	788
0	2019-12-27	14:21:51.8	car	4	19.9249	130.167	42.7526	6.57672	5	59.7235	760	788
0	2019-12-27	14:21:51.9	car	4	20.0259	128.479	44.4268	0.315488	4.9	58.9378	760	788
0	2019-12-27	14:21:52.0	car	4	20.1279	127.246	45.6713	1.30211	5	58.6111	760	788
0	2019-12-27	14:21:52.1	car	4	20.2311	125.85	44.1381	1.68581	5	58.5842	760	788
0	2019-12-27	14:21:52.2	car	4	20.3354	125.181	45.0572	5.77435	5	59.293	760	788
0	2019-12-27	14:21:52.3	car	4	20.4409	123.766	42.2015	-1.67923	5	59.2678	760	788
0	2019-12-27	14:21:52.4	car	4	20.5475	122.561	42.9344	6.95796	4.9	58.5271	760	788
0	2019-12-27	14:21:52.5	car	4	20.6552	121.122	41.9509	1.86773	4.9	57.8663	760	788
0	2019-12-27	14:21:52.6	car	4	20.7641	120.03	43.4074	1.69313	4.9	58.0574	760	788
0	2019-12-27	14:21:52.7	car	4	20.8741	118.907	41.7208	-0.6995	4.9	57.8788	760	788
0	2019-12-27	14:21:52.8	car	4	20.9852	117.867	41.0026	-3.15881	4.9	57.7885	760	788
0	2019-12-27	14:21:52.9	car	4	21.0975	116.384	43.5113	1.85464	4.8	56.7819	760	788
0	2019-12-27	14:21:53.0	car	4	21.2109	115.535	42.9575	-7.76243	4.8	56.7938	760	788
0	2019-12-27	14:21:53.1	car	4	21.3254	114.495	42.1948	4.84574	4.8	57.1979	760	788
0	2019-12-27	14:21:53.2	car	4	21.4411	113.45	42.9104	-5.49114	4.8	57.9954	760	788
0	2019-12-27	14:21:53.3	car	4	21.5579	111.453	43.3177	-0.145098	4.9	56.9769	760	788
0	2019-12-27	14:21:53.4	car	4	21.6758	110.484	45.5338	5.25165	4.8	56.7939	760	788
0	2019-12-27	14:21:53.5	car	4	21.7949	109.53	44.7244	3.6153	4.8	56.8272	760	788
0	2019-12-27	14:21:53.6	car	4	21.9151	108.332	44.8004	-5.86712	4.8	57.0188	760	788
0	2019-12-27	14:21:53.7	car	4	22.0364	106.758	40.8557	1.62518	4.8	55.9442	760	788
0	2019-12-27	14:21:53.8	car	4	22.1589	105.417	43.6032	7.75433	4.7	55.1034	760	788
0	2019-12-27	14:21:53.9	car	4	22.2825	104.556	43.8634	-1.75997	4.7	55.4162	760	788
0	2019-12-27	14:21:54.0	car	4	22.4073	103.494	44.1948	-3.83711	4.8	55.6006	760	788
0	2019-12-27	14:21:54.1	car	4	22.5331	102.374	41.1501	-1.89251	4.8	55.6685	760	788
0	2019-12-27	14:21:54.2	car	4	22.6601	100.795	40.0984	5.77593	4.7	54.7362	760	788
0	2019-12-27	14:21:54.3	car	4	22.7883	99.7827	44.4211	-2.21914	4.7	54.7517	760	788
0	2019-12-27	14:21:54.4	car	4	22.9176	98.5108	41.9868	-6.72567	4.6	54.0981	760	788
0	2019-12-27	14:21:54.5	car	4	23.048	97.6135	43.4689	3.82664	4.7	54.4104	760	788
0	2019-12-27	14:21:54.6	car	4	23.1795	96.506	41.9686	-8.88634	4.6	54.5885	760	788
0	2019-12-27	14:21:54.7	car	4	23.3122	94.6851	44.6438	1.32314	4.7	54.3445	760	788
0	2019-12-27	14:21:54.8	car	4	23.446	94.1637	44.7405	3.2562	4.7	54.5616	760	788
0	2019-12-27	14:21:54.9	car	4	23.5809	92.7141	44.982	-2.98699	4.7	54.3516	760	788
0	2019-12-27	14:21:55.0	car	4	23.717	91.4684	46.0223	-1.27792	4.7	54.6378	760	788
0	2019-12-27	14:21:55.1	car	4	23.8542	89.8618	42.1645	0.493526	4.6	53.0314	760	788
0	2019-12-27	14:21:55.2	car	4	23.9926	88.5684	45.1734	10.7147	4.6	52.8145	760	788
0	2019-12-27	14:21:55.3	car	4	24.1321	87.6175	45.5621	-5.90412	4.7	52.5846	760	788
0	2019-12-27	14:21:55.4	car	4	24.2727	86.2788	42.0983	-4.72343	4.8	53.5699	760	788
0	2019-12-27	14:21:55.5	car	4	24.4144	85.3152	38.674	-0.0274777	4.8	53.1552	760	788
0	2019-12-27	14:21:55.6	car	4	24.5573	84.1252	39.7435	3.46327	4.7	52.7358	760	788
0	2019-12-27	14:21:55.7	car	4	24.7013	82.5892	40.6089	3.27979	4.7	51.7524	760	788
0	2019-12-27	14:21:55.8	car	4	24.8465	82.1132	41.057	-1.5837	4.6	52.2741	760	788
0	2019-12-27	14:21:55.9	car	4	24.9928	81.2676	41.9437	-6.39647	4.8	53.1043	760	788
0	2019-12-27	14:21:56.0	car	4	25.1402	79.7366	39.9963	0.801206	4.7	52.5831	760	788
0	2019-12-27	14:21:56.1	car	4	25.2887	78.5933	39.0245	3.02217	4.8	52.9484	760	788
0	2019-12-27	14:21:56.2	car	4	25.4384	77.155	43.6582	5.84066	4.9	52.9514	760	788
0	2019-12-27	14:21:56.3	car	4	25.5893	75.9944	44.5424	-0.47495	4.6	51.6005	760	788
0	2019-12-27	14:21:56.4	car	4	25.7412	75.2371	46.6953	1.06728	4.8	52.1795	760	788
0	2019-12-27	14:21:56.5	car	4	25.8943	73.9171	42.9107	-8.66983	4.8	52.2054	760	788
0	2019-12-27	14:21:56.6	car	4	26.0485	72.4113	41.6227	6.69026	4.7	51.7216	760	788
0	2019-12-27	14:21:56.7	car	4	26.2039	71.3693	43.2766	13.4845	4.7	51.6036	760	788
0	2019-12-27	14:21:56.8	car	4	26.3604	69.3598	44.5687	-7.75516	4.6	50.2469	760	788
0	2019-12-27	14:21:56.9	car	4	26.518	69.0576	45.6017	4.31105	4.5	50.1399	760	788
0	2019-12-27	14:21:57.0	car	4	26.6768	67.9056	45.2821	6.49583	4.6	50.32	760	788
0	2019-12-27	14:21:57.1	car	4	26.8367	66.3774	43.0612	-9.03326	4.7	49.9044	760	788
0	2019-12-27	14:21:57.2	car	4	26.9977	65.3329	39.7778	-4.6679	4.7	49.9725	760	788
0	2019-12-27	14:21:57.3	car	4	27.1598	63.7834	42.5735	8.85105	4.18836	49.5356	760	788
0	2019-12-27	14:21:57.4	car	4	27.3231	62.3487	42.5695	-10.0928	4.16151	49.2135	760	788
0	2019-12-27	14:21:57.5	car	4	27.4876	61.6413	42.3186	-8.09709	-1	-1	-1	788
0	2019-12-27	14:21:57.6	car	4	27.6531	60.8381	42.34	-0.53679	-1	-1	-1	788
0	2019-12-27	14:21:57.7	car	4	27.8198	59.5694	40.8749	-1.58089	-1	-1	-1	788
0	2019-12-27	14:21:57.8	car	4	27.9877	58.3574	40.1069	-1.95818	-1	-1	-1	788
0	2019-12-27	14:21:57.9	car	4	28.1566	56.5867	41.0592	8.20679	-1	-1	-1	788
0	2019-12-27	14:21:58.0	car	4	28.3267	55.4537	43.3913	-3.35841	-1	-1	-1	788
0	2019-12-27	14:21:58.1	car	4	28.498	54.9651	43.5787	-0.0597655	-1	-1	-1	788
0	2019-12-27	14:21:58.2	car	4	28.6703	53.6897	42.111	6.78057	-1	-1	-1	788
0	2019-12-27	14:21:58.3	car	4	28.8438	52.3717	39.4093	-14.6573	-1	-1	-1	788
0	2019-12-27	14:21:58.4	car	4	29.0185	51.113	38.278	6.32319	-1	-1	-1	788
0	2019-12-27	14:21:58.5	car	4	29.1942	49.9445	40.0407	11.5234	-1	-1	-1	788
0	2019-12-27	14:21:58.6	car	4	29.3711	49.1069	42.4221	-5.06537	-1	-1	-1	788
0	2019-12-27	14:21:58.7	car	4	29.5492	48.0954	41.1218	-2.05048	-1	-1	-1	788
0	2019-12-27	14:21:58.8	car	4	29.7284	47.4867	41.1202	-5.4742	-1	-1	-1	788
0	2019-12-27	14:21:58.9	car	4	29.9087	45.9542	39.8346	-2.91083	-1	-1	-1	788
0	2019-12-27	14:21:59.0	car	4	30.0901	44.412	40.651	6.7414	-1	-1	-1	788
0	2019-12-27	14:21:59.1	car	4	30.2727	43.3757	41.7002	19.7439	-1	-1	-1	788
0	2019-12-27	14:21:59.2	car	4	30.4564	41.9169	43.8331	-4.61193	-1	-1	-1	788
0	2019-12-27	14:21:59.3	car	4	30.6412	41.218	40.9289	-9.55109	-1	-1	-1	788
0	2019-12-27	14:21:59.4	car	4	30.8272	40.0247	35.8491	-7.04913	-1	-1	-1	788
0	2019-12-27	14:21:59.5	car	4	31.0143	38.9649	36.0103	-0.704649	-1	-1	-1	788
0	2019-12-27	14:21:59.6	car	4	31.2026	37.4731	34.8425	-1.83291	-1	-1	-1	788
0	2019-12-27	14:21:59.7	car	4	31.3919	36.3972	36.0456	-0.304096	-1	-1	-1	788
0	2019-12-27	14:21:59.8	car	4	31.5824	35.3214	37.2487	1.22472	-1	-1	-1	788
0	2019-12-27	14:21:59.9	car	4	31.7741	35.0506	37.8817	-0.364067	-1	-1	-1	788
0	2019-12-27	14:22:0.0	car	4	31.9669	34.4539	36.8007	0.72344	-1	-1	-1	788
0	2019-12-27	14:22:0.1	car	4	32.1608	33.3628	35.4983	-1.89091	-1	-1	-1	788
0	2019-12-27	14:22:0.2	car	4	32.3558	32.2693	33.4281	-6.78243	-1	-1	-1	788
0	2019-12-27	14:22:0.3	car	4	32.552	30.983	38.9628	15.0757	-1	-1	-1	788
0	2019-12-27	14:22:0.4	car	4	32.7493	29.3934	35.4058	-0.42079	-1	-1	-1	788
0	2019-12-27	14:22:0.5	car	4	32.9478	28.8348	37.3727	1.49137	-1	-1	-1	788
0	2019-12-27	14:22:0.6	car	4	33.1474	28.2762	39.3396	3.40354	-1	-1	-1	788
0	2019-12-27	14:22:0.7	car	4	33.3481	27.1523	41.7178	2.79168	-1	-1	-1	788
0	2019-12-27	14:22:0.8	car	4	33.5499	26.7018	39.6015	-10.7965	-1	-1	-1	788
0	2019-12-27	14:22:0.9	car	4	33.7529	24.2383	38.3012	-7.74951	-1	-1	-1	788
0	2019-12-27	14:22:1.0	car	4	33.957	24.6597	34.2074	-1.81437	-1	-1	-1	788
0	2019-12-27	14:22:1.1	car	4	34.1623	23.2224	34.9339	-1.07928	-1	-1	-1	788
0	2019-12-27	14:22:1.2	car	4	34.3687	21.7852	35.6604	-0.344179	-1	-1	-1	788
0	2019-12-27	14:22:1.3	car	4	34.5762	20.1427	36.9949	8.0015	-1	-1	-1	788
0	2019-12-27	14:22:1.4	car	4	34.7849	18.6436	37.5155	6.64336	-1	-1	-1	788
0	2019-12-27	14:22:1.5	car	4	34.9947	18.0556	37.3172	-9.37349	-1	-1	-1	788
0	2019-12-27	14:22:1.6	car	4	35.2056	17.4663	31.6111	-10.1899	-1	-1	-1	788
0	2019-12-27	14:22:1.7	car	4	35.4176	16.7035	34.3611	-5.82485	-1	-1	-1	788
0	2019-12-27	14:22:1.8	car	4	35.6308	15.9406	37.1112	-1.45978	-1	-1	-1	788
0	2019-12-27	14:22:1.9	car	4	35.8452	14.8347	35.2886	-25.6319	-1	-1	-1	788
0	2019-12-27	14:23:52.0	car	3	11.9005	22.5942	43.2438	-2.64396	-1	-1	-1	-1
0	2019-12-27	14:23:52.1	car	3	11.9016	23.7419	40.5443	-3.72522	-1	-1	-1	-1
0	2019-12-27	14:23:52.2	car	3	11.9039	24.8845	40.8213	-3.75314	-1	-1	-1	-1
0	2019-12-27	14:23:52.3	car	3	11.9073	26.772	42.1716	6.92248	-1	-1	-1	-1
0	2019-12-27	14:23:52.4	car	3	11.9118	28.4965	45.2038	6.38067	-1	-1	-1	-1
0	2019-12-27	14:23:52.5	car	3	11.9175	29.2408	47.4107	8.55887	-1	-1	-1	-1
0	2019-12-27	14:23:52.6	car	3	11.9243	30.2788	47.5377	-0.727375	-1	-1	-1	-1
0	2019-12-27	14:23:52.7	car	3	11.9322	31.2004	45.7029	-11.928	-1	-1	-1	-1
0	2019-12-27	14:23:52.8	car	3	11.9413	32.4847	44.0776	-1.00053	-1	-1	-1	-1
0	2019-12-27	14:23:52.9	car	3	11.9515	34.122	44.8272	-6.37711	-1	-1	-1	-1
0	2019-12-27	14:23:53.0	car	3	11.9628	35.7487	46.6797	9.38925	-1	-1	-1	996
0	2019-12-27	14:23:53.1	car	3	11.9753	36.6456	48.0385	-1.91522	-1	-1	-1	996
0	2019-12-27	14:23:53.2	car	3	11.9889	38.1089	48.9857	2.33859	-1	-1	-1	996
0	2019-12-27	14:23:53.3	car	3	12.0036	39.172	46.275	-8.67332	-1	-1	-1	996
0	2019-12-27	14:23:53.4	car	3	12.0195	40.652	44.5172	-3.86667	-1	-1	-1	996
0	2019-12-27	14:23:53.5	car	3	12.0365	41.8757	42.0193	-1.16772	-1	-1	-1	996
0	2019-12-27	14:23:53.6	car	3	12.0547	43.3704	39.4216	-13.6269	-1	-1	-1	996
0	2019-12-27	14:23:53.7	car	3	12.074	44.4054	43.0035	10.4689	-1	-1	-1	996
0	2019-12-27	14:23:53.8	car	3	12.0944	45.6414	45.2438	5.23859	-1	-1	-1	996
0	2019-12-27	14:23:53.9	car	3	12.1159	45.9832	46.4546	2.93169	-1	-1	-1	996
0	2019-12-27	14:23:54.0	car	3	12.1386	46.8693	43.7421	-0.957251	-1	-1	-1	996
0	2019-12-27	14:23:54.1	car	3	12.1624	48.7283	46.4514	0.333486	-1	-1	-1	996
0	2019-12-27	14:23:54.2	car	3	12.1874	50.7062	43.6899	2.39548	-1	-1	-1	996
0	2019-12-27	14:23:54.3	car	3	12.2134	52.1989	51.2016	6.95793	-1	-1	-1	996
0	2019-12-27	14:23:54.4	car	3	12.2407	53.0909	52.4854	8.16175	-1	-1	-1	996
0	2019-12-27	14:23:54.5	car	3	12.269	54.7279	49.2842	-4.1328	-1	-1	-1	996
0	2019-12-27	14:23:54.6	car	3	12.2985	55.6409	47.6825	-8.41235	-1	-1	-1	996
0	2019-12-27	14:23:54.7	car	3	12.3291	57.0955	45.3016	2.4449	-1	-1	-1	996
0	2019-12-27	14:23:54.8	car	3	12.3609	58.7329	47.8023	7.82206	-1	-1	-1	996
0	2019-12-27	14:23:54.9	car	3	12.3937	59.6885	48.7585	2.59265	-1	-1	-1	996
0	2019-12-27	14:23:55.0	car	3	12.4278	60.8298	51.0328	10.6072	-1	-1	-1	996
0	2019-12-27	14:23:55.1	car	3	12.4629	61.7748	47.9169	-18.6181	-1	-1	-1	996
0	2019-12-27	14:23:55.2	car	3	12.4992	63.6515	43.6945	7.88599	-1	-1	-1	996
0	2019-12-27	14:23:55.3	car	3	12.5366	65.3533	46.8574	12.5142	-1	-1	-1	996
0	2019-12-27	14:23:55.4	car	3	12.5752	66.9815	49.6651	13.2704	-1	-1	-1	996
0	2019-12-27	14:23:55.5	car	3	12.6149	67.7437	50.7477	1.07796	-1	-1	-1	996
0	2019-12-27	14:23:55.6	car	3	12.6557	68.4428	48.1374	-3.74818	-1	-1	-1	996
0	2019-12-27	14:23:55.7	car	3	12.6977	70.1012	45.0856	-13.0336	-1	-1	-1	996
0	2019-12-27	14:23:55.8	car	3	12.7407	71.8665	42.6062	1.96207	-1	-1	-1	996
0	2019-12-27	14:23:55.9	car	3	12.785	73.052	48.2505	13.4573	-1	-1	-1	996
0	2019-12-27	14:23:56.0	car	3	12.8303	74.3487	50.7737	-3.87406	-1	-1	-1	996
0	2019-12-27	14:23:56.1	car	3	12.8768	75.3723	47.7805	-10.7164	-1	-1	-1	996
0	2019-12-27	14:23:56.2	car	3	12.9245	76.4495	45.3001	-11.9272	-1	-1	-1	996
0	2019-12-27	14:23:56.3	car	3	12.9732	78.466	47.515	-5.17374	-1	-1	-1	996
0	2019-12-27	14:23:56.4	car	3	13.0231	79.7258	49.1723	12.1741	-1	-1	-1	996
0	2019-12-27	14:23:56.5	car	3	13.0741	80.7191	49.5139	8.05664	-1	-1	-1	996
0	2019-12-27	14:23:56.6	car	3	13.1263	81.9332	48.6087	-3.51894	-1	-1	-1	996
0	2019-12-27	14:23:56.7	car	3	13.1796	83.6109	46.8584	-1.56122	-1	-1	-1	996
0	2019-12-27	14:23:56.8	car	3	13.234	85.2759	49.9026	9.15241	-1	-1	-1	996
0	2019-12-27	14:23:56.9	car	3	13.2896	86.3754	49.0314	2.90545	-1	-1	-1	996
0	2019-12-27	14:23:57.0	car	3	13.3463	87.2515	50.7179	-3.29781	-1	-1	-1	996
0	2019-12-27	14:23:57.1	car	3	13.4041	88.879	47.3062	-5.57729	-1	-1	-1	996
0	2019-12-27	14:23:57.2	car	3	13.4631	90.8153	44.8713	-8.84259	-1	-1	-1	996
0	2019-12-27	14:23:57.3	car	3	13.5232	91.615	47.4957	3.74472	-1	-1	-1	996
0	2019-12-27	14:23:57.4	car	3	13.5844	93.2038	49.9154	-0.808835	-1	-1	-1	996
0	2019-12-27	14:23:57.5	car	3	13.6468	94.1234	47.1772	-9.11723	-1	-1	-1	996
0	2019-12-27	14:23:57.6	car	3	13.7103	95.2473	43.4816	-1.52421	-1	-1	-1	996
0	2019-12-27	14:23:57.7	car	3	13.775	96.93	47.7833	4.85508	-1	-1	-1	996
0	2019-12-27	14:23:57.8	car	3	13.8407	98.3438	48.2448	4.03881	-1	-1	-1	996
0	2019-12-27	14:23:57.9	car	3	13.9076	99.3628	48.5411	-1.87109	-1	-1	-1	996
0	2019-12-27	14:23:58.0	car	3	13.9757	100.478	47.6783	-5.60796	-1	-1	-1	996
0	2019-12-27	14:23:58.1	car	3	14.0448	102.234	46.6692	-7.67793	-1	-1	-1	996
0	2019-12-27	14:23:58.2	car	3	14.1152	103.925	46.8238	3.79145	-1	-1	-1	996
0	2019-12-27	14:23:58.3	car	3	14.1866	104.91	46.5445	3.87232	-1	-1	-1	996
0	2019-12-27	14:23:58.4	car	3	14.2592	105.842	46.8792	-5.86224	-1	-1	-1	996
0	2019-12-27	14:23:58.5	car	3	14.3329	107.301	44.2877	-2.01873	-1	-1	-1	996
0	2019-12-27	14:23:58.6	car	3	14.4077	108.749	44.0498	5.70011	-1	-1	-1	996
0	2019-12-27	14:23:58.7	car	3	14.4837	109.706	45.869	4.10261	-1	-1	-1	996
0	2019-12-27	14:23:58.8	car	3	14.5608	110.895	45.4106	-0.688434	-1	-1	-1	996
0	2019-12-27	14:23:58.9	car	3	14.6391	112.075	45.5245	6.32723	-1	-1	-1	996
0	2019-12-27	14:23:59.0	car	3	14.7184	113.714	45.2324	-0.943542	-1	-1	-1	996
0	2019-12-27	14:23:59.1	car	3	14.799	115.103	45.4735	-0.835756	-1	-1	-1	996
0	2019-12-27	14:23:59.2	car	3	14.8806	115.934	44.6459	-5.23257	-1	-1	-1	996
0	2019-12-27	14:23:59.3	car	3	14.9634	117.417	44.8225	-3.56583	-1	-1	-1	996
0	2019-12-27	14:23:59.4	car	3	15.0473	118.801	43.2938	-1.13654	-1	-1	-1	996
0	2019-12-27	14:23:59.5	car	3	15.1324	119.811	43.4132	-0.855406	-1	-1	-1	996
0	2019-12-27	14:23:59.6	car	3	15.2185	120.817	43.2879	-2.67637	-1	-1	-1	996
0	2019-12-27	14:23:59.7	car	3	15.3059	122.036	42.8928	-1.50941	-1	-1	-1	996
0	2019-12-27	14:23:59.8	car	3	15.3943	123.335	41.9504	-2.87175	-1	-1	-1	996
0	2019-12-27	14:23:59.9	car	3	15.4839	124.751	44.9976	3.78509	-1	-1	-1	996
0	2019-12-27	14:24:0.0	car	3	15.5746	125.553	45.9401	-0.796914	-1	-1	-1	996
0	2019-12-27	14:24:0.1	car	3	15.6665	126.949	46.0512	2.19733	-1	-1	-1	996
0	2019-12-27	14:24:0.2	car	3	15.7595	128.123	45.768	-1.20509	-1	-1	-1	996
0	2019-12-27	14:24:0.3	car	3	15.8536	129.811	43.9874	-0.819544	-1	-1	-1	996
0	2019-12-27	14:24:0.4	car	3	15.9488	131.026	44.5815	3.29471	-1	-1	-1	996
0	2019-12-27	14:24:0.5	car	3	16.0452	132.269	44.1876	-5.19816	-1	-1	-1	996
0	2019-12-27	14:24:0.6	car	3	16.1427	133.505	43.8565	4.84669	-1	-1	-1	996
0	2019-12-27	14:24:0.7	car	3	16.2414	134.526	41.6102	-3.15632	-1	-1	-1	996
0	2019-12-27	14:24:0.8	car	3	16.3412	135.46	41.4588	6.64043	-1	-1	-1	996
0	2019-12-27	14:24:0.9	car	3	16.4421	136.769	41.9972	-5.93654	-1	-1	-1	996
0	2019-12-27	14:24:1.0	car	3	16.5442	137.869	41.8347	-4.64058	-1	-1	-1	996
0	2019-12-27	14:24:1.1	car	3	16.6474	139.057	41.5567	0.119249	-1	-1	-1	996
0	2019-12-27	14:24:1.2	car	3	16.7517	140.239	43.351	8.14247	-1	-1	-1	996
0	2019-12-27	14:24:1.3	car	3	16.8572	141.602	43.8208	2.10551	-1	-1	-1	996
0	2019-12-27	14:24:1.4	car	3	16.9638	142.802	43.6721	-6.31332	-1	-1	-1	996
0	2019-12-27	14:24:1.5	car	3	17.0715	143.761	43.3307	2.56538	-1	-1	-1	996
0	2019-12-27	14:24:1.6	car	3	17.1804	145.094	43.4855	-6.34718	-1	-1	-1	996
0	2019-12-27	14:24:1.7	car	3	17.2904	146.507	43.091	1.19261	-1	-1	-1	996
0	2019-12-27	14:24:1.8	car	3	17.4015	147.574	42.2582	0.863791	-1	-1	-1	996
0	2019-12-27	14:24:1.9	car	3	17.5138	148.686	44.3967	0.852863	-1	-1	-1	996
0	2019-12-27	14:24:2.0	car	3	17.6272	149.902	43.5236	-2.93684	-1	-1	-1	996
0	2019-12-27	14:24:2.1	car	3	17.7417	151.178	41.9248	2.87541	-1	-1	-1	996
0	2019-12-27	14:24:2.2	car	3	17.8574	152.193	44.2012	10.6986	-1	-1	-1	996
0	2019-12-27	14:24:2.3	car	3	17.9742	153.627	45.0248	0.808557	-1	-1	-1	996
0	2019-12-27	14:24:2.4	car	3	18.0921	154.766	44.4185	-0.807285	-1	-1	-1	996
0	2019-12-27	14:24:2.5	car	3	18.2112	155.823	44.0308	0.415206	-1	-1	-1	996
0	2019-12-27	14:24:2.6	car	3	18.3314	157.396	45.0817	5.33962	-1	-1	-1	996
0	2019-12-27	14:24:2.7	car	3	18.4527	158.692	43.8864	1.41545	-1	-1	-1	996
0	2019-12-27	14:24:2.8	car	3	18.5752	159.773	45.1663	0.39649	-1	-1	-1	996
0	2019-12-27	14:24:2.9	car	3	18.6988	160.962	45.9317	-3.55113	-1	-1	-1	996
0	2019-12-27	14:24:3.0	car	3	18.8235	162.211	43.9013	-7.53117	-1	-1	-1	996
0	2019-12-27	14:24:3.1	car	3	18.9494	163.379	43.1406	0.302672	-1	-1	-1	996
0	2019-12-27	14:24:3.2	car	3	19.0764	164.803	44.8811	2.17509	-1	-1	-1	996
0	2019-12-27	14:24:3.3	car	3	19.2045	166.03	44.1467	1.95813	-1	-1	-1	996
0	2019-12-27	14:24:3.4	car	3	19.3338	167.152	45.3636	-4.25196	-1	-1	-1	996
0	2019-12-27	14:24:3.5	car	3	19.4642	168.279	45.6746	-0.349641	-1	-1	-1	996
0	2019-12-27	14:24:3.6	car	3	19.5958	169.747	43.6965	0.185728	-1	-1	-1	996
0	2019-12-27	14:24:3.7	car	3	19.7285	170.773	45.0045	1.55763	-1	-1	-1	996
0	2019-12-27	14:24:3.8	car	3	19.8623	172.292	44.9776	-2.39825	-1	-1	-1	996
0	2019-12-27	14:24:3.9	car	3	19.9972	173.529	46.6042	5.43181	-1	-1	-1	996
0	2019-12-27	14:24:4.0	car	3	20.1333	174.513	44.9191	-1.00732	-1	-1	-1	996
0	2019-12-27	14:24:4.1	car	3	20.2705	176.031	44.9054	-3.42806	-1	-1	-1	996
0	2019-12-27	14:24:4.2	car	3	20.4089	177.147	43.6865	1.63627	-1	-1	-1	996
0	2019-12-27	14:24:4.3	car	3	20.5483	178.635	43.605	-1.72683	-1	-1	-1	996
0	2019-12-27	14:24:4.4	car	3	20.689	179.729	44.4928	2.69747	-1	-1	-1	996
0	2019-12-27	14:24:4.5	car	3	20.8307	180.752	44.3004	0.542959	-1	-1	-1	996
0	2019-12-27	14:24:4.6	car	3	20.9736	182	45.1099	0.439882	-1	-1	-1	996
0	2019-12-27	14:24:4.7	car	3	21.1176	183.219	44.6016	-10.0662	-1	-1	-1	996
0	2019-12-27	14:24:4.8	car	3	21.2628	184.4	44.5925	2.87986	-1	-1	-1	996
0	2019-12-27	14:24:4.9	car	3	21.409	185.876	45.451	9.11073	-1	-1	-1	996
0	2019-12-27	14:24:5.0	car	3	21.5565	187.172	45.9726	-2.54059	-1	-1	-1	996
0	2019-12-27	14:24:5.1	car	3	21.705	188.547	44.9476	-0.181635	-1	-1	-1	996
0	2019-12-27	14:24:5.2	car	3	21.8547	189.638	45.8227	-0.336647	-1	-1	-1	996
0	2019-12-27	14:24:5.3	car	3	22.0055	190.852	44.4276	-2.05644	-1	-1	-1	996
0	2019-12-27	14:24:5.4	car	3	22.1575	192.216	45.1769	7.45487	-1	-1	-1	996
0	2019-12-27	14:24:5.5	car	3	22.3106	193.207	43.8347	3.35785	-1	-1	-1	996
0	2019-12-27	14:24:5.6	car	3	22.4648	194.583	44.9721	1.13177	-1	-1	-1	996
0	2019-12-27	14:24:5.7	car	3	22.6202	195.749	45.3693	-6.13443	-1	-1	-1	996
0	2019-12-27	14:24:5.8	car	3	22.7766	197.211	43.0595	2.35438	-1	-1	-1	996
0	2019-12-27	14:24:5.9	car	3	22.9343	198.288	44.6186	4.28716	-1	-1	-1	996
0	2019-12-27	14:24:6.0	car	3	23.093	199.632	43.5348	-8.29029	-1	-1	-1	996
0	2019-12-27	14:24:6.1	car	3	23.2529	200.934	44.4524	1.39209	-1	-1	-1	996
0	2019-12-27	14:24:6.2	car	3	23.414	201.785	42.9218	-10.3407	-1	-1	-1	996
0	2019-12-27	14:24:6.3	car	3	23.5761	203.123	43.3253	-0.0269016	-1	-1	-1	996
0	2019-12-27	14:24:6.4	car	3	23.7394	204.258	43.0008	-2.38752	-1	-1	-1	996
0	2019-12-27	14:24:6.5	car	3	23.9038	205.627	42.0229	0.375549	-1	-1	-1	996
0	2019-12-27	14:24:6.6	car	3	24.0694	206.749	43.1417	-3.38292	-1	-1	-1	996
0	2019-12-27	14:24:6.7	car	3	24.2361	207.916	42.1606	0.900666	-1	-1	-1	996
0	2019-12-27	14:24:6.8	car	3	24.4039	209.188	43.1443	1.14822	-1	-1	-1	996
0	2019-12-27	14:24:6.9	car	3	24.5729	210.273	41.9107	-0.0458558	-1	-1	-1	996
0	2019-12-27	14:24:7.0	car	3	24.743	211.372	41.9454	4.34852	-1	-1	-1	996
0	2019-12-27	14:24:7.1	car	3	24.9142	212.492	41.2865	-1.26962	-1	-1	-1	996
0	2019-12-27	14:24:7.2	car	3	25.0866	213.845	41.3543	0.862837	-1	-1	-1	996
0	2019-12-27	14:24:7.3	car	3	25.2601	214.94	41.2014	-1.74526	-1	-1	-1	996
0	2019-12-27	14:24:7.4	car	3	25.4347	216.07	41.6929	1.89018	-1	-1	-1	996
0	2019-12-27	14:24:7.5	car	3	25.6105	217.09	41.0544	-6.51983	-1	-1	-1	996
0	2019-12-27	14:24:7.6	car	3	25.7874	218.377	39.9714	1.88112	-1	-1	-1	996
0	2019-12-27	14:24:7.7	car	3	25.9655	219.428	39.3584	-2.32418	-1	-1	-1	996
0	2019-12-27	14:24:7.8	car	3	26.1446	220.637	39.7236	-0.0994205	-1	-1	-1	996
0	2019-12-27	14:24:7.9	car	3	26.3249	221.615	39.5812	-1.77312	-1	-1	-1	996
0	2019-12-27	14:24:8.0	car	3	26.5064	222.728	38.9084	0.645638	-1	-1	-1	996
0	2019-12-27	14:24:8.1	car	3	26.6889	223.687	40.0499	-0.803351	-1	-1	-1	996
0	2019-12-27	14:24:8.2	car	3	26.8727	224.898	38.6301	-2.93756	-1	-1	-1	996
0	2019-12-27	14:24:8.3	car	3	27.0575	225.886	36.3634	-11.9852	-1	-1	-1	996
0	2019-12-27	14:24:8.4	car	3	27.2435	227.024	31.9862	-8.35584	-1	-1	-1	996
0	2019-12-27	14:24:8.5	car	3	27.4306	228.328	31.6334	-3.63339	-1	-1	-1	996
0	2019-12-27	14:24:8.6	car	3	27.6188	229.221	29.7751	-3.25876	-1	-1	-1	996
0	2019-12-27	14:24:8.7	car	3	27.8082	229.826	28.9372	-3.34765	-1	-1	-1	996
0	2019-12-27	14:24:8.8	car	3	27.9987	230.191	26.8341	-8.74876	-1	-1	-1	996
0	2019-12-27	14:27:15.0	car	4	15.6877	224.81	41.3158	3.28855	6.9	79.3527	1322	-1
0	2019-12-27	14:27:15.1	car	4	15.6888	223.809	40.2795	-5.67284	6.9	79.4912	1322	-1
0	2019-12-27	14:27:15.2	car	4	15.6911	222.697	39.7474	4.46725	6.9	79.4119	1322	-1
0	2019-12-27	14:27:15.3	car	4	15.6945	221.471	39.4641	2.53407	6.8	78.8589	1322	-1
0	2019-12-27	14:27:15.4	car	4	15.699	220.357	41.2344	-0.784636	6.8	78.809	1322	-1
0	2019-12-27	14:27:15.5	car	4	15.7047	219.679	41.1464	0.0428756	6.8	79.2037	1322	-1
0	2019-12-27	14:27:15.6	car	4	15.7115	218.281	41.19	4.17924	6.8	78.964	1322	-1
0	2019-12-27	14:27:15.7	car	4	15.7194	217.216	41.1774	-4.35754	6.8	78.9887	1322	-1
0	2019-12-27	14:27:15.8	car	4	15.7285	215.646	41.2119	5.05185	6.8	78.3544	1322	-1
0	2019-12-27	14:27:15.9	car	4	15.7387	214.665	42.7582	4.99503	6.8	78.6789	1322	-1
0	2019-12-27	14:27:16.0	car	4	15.75	213.544	41.7217	-0.164986	6.7	78.5485	1322	1346
0	2019-12-27	14:27:16.1	car	4	15.7625	212.32	42.4052	1.05135	6.7	78.0374	1322	1346
0	2019-12-27	14:27:16.2	car	4	15.7761	211.199	39.9098	4.44555	6.7	77.6725	1322	1346
0	2019-12-27	14:27:16.3	car	4	15.7909	210.177	41.3426	1.7852	6.7	77.5768	1322	1346
0	2019-12-27	14:27:16.4	car	4	15.8067	209.009	41.6644	-4.19164	6.7	77.7137	1322	1346
0	2019-12-27	14:27:16.5	car	4	15.8238	207.793	41.8623	5.5865	6.6	77.3311	1322	1346
0	2019-12-27	14:27:16.6	car	4	15.8419	206.778	42.2409	-3.30758	6.6	77.6185	1322	1346
0	2019-12-27	14:27:16.7	car	4	15.8612	205.478	42.6331	2.29446	6.7	77.8042	1322	1346
0	2019-12-27	14:27:16.8	car	4	15.8816	204.285	43.0857	-1.66035	6.6	77.2937	1322	1346
0	2019-12-27	14:27:16.9	car	4	15.9031	203.017	42.9914	0.890136	6.6	76.992	1322	1346
0	2019-12-27	14:27:17.0	car	4	15.9258	201.812	43.2721	1.52421	6.5	76.3691	1322	1346
0	2019-12-27	14:27:17.1	car	4	15.9496	200.703	42.6171	-1.66305	6.5	76.5637	1322	1346
0	2019-12-27	14:27:17.2	car	4	15.9746	199.435	42.1356	-1.40953	6.5	76.6077	1322	1346
0	2019-12-27	14:27:17.3	car	4	16.0007	198.239	42.3143	-1.20906	6.5	76.4068	1322	1346
0	2019-12-27	14:27:17.4	car	4	16.0279	197.162	40.9162	0.934362	6.4	76.3258	1322	1346
0	2019-12-27	14:27:17.5	car	4	16.0562	196.007	41.6197	1.27014	6.5	76.1773	1322	1346
0	2019-12-27	14:27:17.6	car	4	16.0857	194.922	42.139	-9.80902	6.4	75.8323	1322	1346
0	2019-12-27	14:27:17.7	car	4	16.1163	193.614	40.7318	-4.72772	6.5	75.7691	1322	1346
0	2019-12-27	14:27:17.8	car	4	16.1481	192.719	40.7437	-2.39468	6.4	75.9319	1322	1346
0	2019-12-27	14:27:17.9	car	4	16.181	191.454	41.1481	1.53029	6.4	75.5931	1322	1346
0	2019-12-27	14:27:18.0	car	4	16.215	190.071	41.9078	4.79341	6.4	74.81	1322	1346
0	2019-12-27	14:27:18.1	car	4	16.2501	189.188	41.4153	-1.55687	6.3	74.7371	1322	1346
0	2019-12-27	14:27:18.2	car	4	16.2864	188.107	41.5412	2.31171	6.4	75.216	1322	1346
0	2019-12-27	14:27:18.3	car	4	16.3238	186.863	42.3074	2.64311	6.3	75.029	1322	1346
0	2019-12-27	14:27:18.4	car	4	16.3624	185.609	42.4714	2.16246	6.3	74.6954	1322	1346
0	2019-12-27	14:27:18.5	car	4	16.4021	184.411	42.7866	-2.16822	6.3	74.5684	1322	1346
0	2019-12-27	14:27:18.6	car	4	16.4429	183.488	43.1678	1.28961	6.3	74.5779	1322	1346
0	2019-12-27	14:27:18.7	car	4	16.4849	182.052	42.9388	-2.27992	6.3	74.2261	1322	1346
0	2019-12-27	14:27:18.8	car	4	16.528	180.633	41.6175	-4.45342	6.3	74.1878	1322	1346
0	2019-12-27	14:27:18.9	car	4	16.5722	179.68	41.6863	3.58109	6.2	73.9682	1322	1346
0	2019-12-27	14:27:19.0	car	4	16.6176	178.515	41.9286	-3.20935	6.2	73.6858	1322	1346
0	2019-12-27	14:27:19.1	car	4	16.664	177.321	39.9795	-7.77427	6.2	73.4797	1322	1346
0	2019-12-27	14:27:19.2	car	4	16.7117	176.361	39.5289	5.26047	6.2	73.4617	1322	1346
0	2019-12-27	14:27:19.3	car	4	16.7604	175.147	41.6044	-0.910203	6.2	73.6233	1322	1346
0	2019-12-27	14:27:19.4	car	4	16.8103	174.17	40.2025	-6.13928	6.2	73.8287	1322	1346
0	2019-12-27	14:27:19.5	car	4	16.8614	173.168	40.5844	2.24312	6.2	73.5866	1322	1346
0	2019-12-27	14:27:19.6	car	4	16.9135	171.848	42.6419	3.85237	6.1	72.8768	1322	1346
0	2019-12-27	14:27:19.7	car	4	16.9668	170.434	41.5768	-0.870705	6.1	72.6142	1322	1346
0	2019-12-27	14:27:19.8	car	4	17.0213	169.581	42.0454	3.91984	6.1	73.0734	1322	1346
0	2019-12-27	14:27:19.9	car	4	17.0768	168.303	43.1204	2.67768	6.1	72.8334	1322	1346
0	2019-12-27	14:27:20.0	car	4	17.1335	166.885	41.9043	-6.54697	6	72.2491	1322	1346
0	2019-12-27	14:27:20.1	car	4	17.1914	165.908	41.6037	10.0092	6.1	72.3217	1322	1346
0	2019-12-27	14:27:20.2	car	4	17.2503	164.827	43.106	2.48861	6	71.9256	1322	1346
0	2019-12-27	14:27:20.3	car	4	17.3104	163.586	42.3673	-6.65911	6	71.3461	1322	1346
0	2019-12-27	14:27:20.4	car	4	17.3717	162.536	40.7216	2.68674	6	71.7075	1322	1346
0	2019-12-27	14:27:20.5	car	4	17.434	161.189	42.2067	1.38319	6	71.568	1322	1346
0	2019-12-27	14:27:20.6	car	4	17.4975	160.002	43.7408	-0.526905	5.9	71.1079	1322	1346
0	2019-12-27	14:27:20.7	car	4	17.5622	158.888	41.747	0.721216	5.9	70.91	1322	1346
0	2019-12-27	14:27:20.8	car	4	17.6279	157.836	44.0149	9.19175	5.9	71.063	1322	1346
0	2019-12-27	14:27:20.9	car	4	17.6949	156.529	42.4198	-8.47785	5.9	70.7171	1322	1346
0	2019-12-27	14:27:21.0	car	4	17.7629	155.107	40.912	-5.86486	5.8	69.8184	1322	1346
0	2019-12-27	14:27:21.1	car	4	17.8321	154.309	42.0767	8.10568	5.8	70.128	1322	1346
0	2019-12-27	14:27:21.2	car	4	17.9024	152.755	43.0692	-5.68604	5.8	69.2975	1322	1346
0	2019-12-27	14:27:21.3	car	4	17.9738	151.762	41.7986	-4.42898	5.7	69.1439	1322	1346
0	2019-12-27	14:27:21.4	car	4	18.0464	150.91	38.3463	-2.55561	5.8	69.3029	1322	1346
0	2019-12-27	14:27:21.5	car	4	18.1201	149.537	42.8336	3.39015	5.7	68.4951	1322	1346
0	2019-12-27	14:27:21.6	car	4	18.1949	148.265	41.0685	-4.0369	5.7	67.8455	1322	1346
0	2019-12-27	14:27:21.7	car	4	18.2709	147.24	41.3621	-0.116507	5.7	68.3205	1322	1346
0	2019-12-27	14:27:21.8	car	4	18.348	146.585	42.6636	17.0038	5.7	68.738	1322	1346
0	2019-12-27	14:27:21.9	car	4	18.4263	144.79	43.5274	-3.74122	5.6	67.8085	1322	1346
0	2019-12-27	14:27:22.0	car	4	18.5057	143.629	43.475	2.69079	5.6	67.691	1322	1346
0	2019-12-27	14:27:22.1	car	4	18.5862	142.571	43.341	1.14485	5.6	67.3623	1322	1346
0	2019-12-27	14:27:22.2	car	4	18.6678	141.429	46.7052	10.298	5.5	66.8936	1322	1346
0	2019-12-27	14:27:22.3	car	4	18.7506	139.864	44.5461	-1.88637	5.5	66.3586	1322	1346
0	2019-12-27	14:27:22.4	car	4	18.8345	138.603	44.3645	-6.55627	5.5	66.0137	1322	1346
0	2019-12-27	14:27:22.5	car	4	18.9196	137.609	43.2994	5.97342	5.5	66.1359	1322	1346
0	2019-12-27	14:27:22.6	car	4	19.0058	136.207	45.0483	-9.95469	5.5	65.9435	1322	1346
0	2019-12-27	14:27:22.7	car	4	19.0931	134.891	43.6467	7.14866	5.4	65.3839	1322	1346
0	2019-12-27	14:27:22.8	car	4	19.1815	133.77	43.6512	-2.95877	5.4	65.0192	1322	1346
0	2019-12-27	14:27:22.9	car	4	19.2711	132.949	44.4302	6.89735	5.4	64.954	1322	1346
0	2019-12-27	14:27:23.0	car	4	19.3618	131.419	44.4731	-7.93487	5.3	64.2436	1322	1346
0	2019-12-27	14:27:23.1	car	4	19.4537	130.165	43.4745	2.73471	5.3	63.8184	1322	1346
0	2019-12-27	14:27:23.2	car	4	19.5467	128.903	42.9624	4.5354	5.2	63.3846	1322	1346
0	2019-12-27	14:27:23.3	car	4	19.6408	127.735	46.9852	3.53452	5.2	63.2988	1322	1346
0	2019-12-27	14:27:23.4	car	4	19.7361	126.374	46.6445	-2.26523	5.2	62.5266	1322	1346
0	2019-12-27	14:27:23.5	car	4	19.8324	125.38	45.7985	0.509152	5.1	62.4682	1322	1346
0	2019-12-27	14:27:23.6	car	4	19.93	123.876	43.7333	-9.01415	5.1	61.5924	1322	1346
0	2019-12-27	14:27:23.7	car	4	20.0286	122.56	43.4625	5.99628	5.1	60.904	1322	1346
0	2019-12-27	14:27:23.8	car	4	20.1284	120.834	44.404	-3.33851	5	59.8063	1322	1346
0	2019-12-27	14:27:23.9	car	4	20.2293	120.053	44.0907	0.189533	5	59.8155	1322	1346
0	2019-12-27	14:27:24.0	car	4	20.3314	118.952	42.5239	0.786901	5	59.8278	1322	1346
0	2019-12-27	14:27:24.1	car	4	20.4346	118.275	41.3134	-0.640531	5	60.3517	1322	1346
0	2019-12-27	14:27:24.2	car	4	20.5389	116.5	41.4622	3.23701	4.9	59.4915	1322	1346
0	2019-12-27	14:27:24.3	car	4	20.6444	115.581	42.7404	-6.03966	4.9	59.3807	1322	1346
0	2019-12-27	14:27:24.4	car	4	20.751	114.427	41.9692	7.10773	-1	-1	-1	1346
0	2019-12-27	14:27:24.5	car	4	20.8587	113.379	43.7734	-1.37709	-1	-1	-1	1346
0	2019-12-27	14:27:24.6	car	4	20.9676	111.62	44.7387	5.97903	-1	-1	-1	1346
0	2019-12-27	14:27:24.7	car	4	21.0776	110.555	44.4976	0.038044	-1	-1	-1	1346
0	2019-12-27	14:27:24.8	car	4	21.1887	109.626	44.7245	2.91954	-1	-1	-1	1346
0	2019-12-27	14:27:24.9	car	4	21.301	108.547	44.511	-5.59922	-1	-1	-1	1346
0	2019-12-27	14:27:25.0	car	4	21.4144	106.89	44.0438	-2.75047	4.7	56.1102	1386	1346
0	2019-12-27	14:27:25.1	car	4	21.5289	105.417	42.8624	-1.46221	4.7	56.0307	1386	1346
0	2019-12-27	14:27:25.2	car	4	21.6446	104.532	43.3999	2.70594	4.6	55.8284	1386	1346
0	2019-12-27	14:27:25.3	car	4	21.7614	103.295	44.705	-2.49501	4.6	55.2661	1386	1346
0	2019-12-27	14:27:25.4	car	4	21.8793	102.3	43.3196	-5.35997	4.6	55.2196	1386	1346
0	2019-12-27	14:27:25.5	car	4	21.9984	100.793	41.2767	5.6308	4.6	54.2234	1386	1346
0	2019-12-27	14:27:25.6	car	4	22.1186	99.7326	44.5369	3.28255	4.5	53.6741	1386	1346
0	2019-12-27	14:27:25.7	car	4	22.2399	98.4586	43.101	-4.82349	4.4	53.2231	1386	1346
0	2019-12-27	14:27:25.8	car	4	22.3624	97.7422	45.1549	10.6148	4.2514	53.3297	1386	1346
0	2019-12-27	14:27:25.9	car	4	22.486	96.3239	43.1649	4.54511	4.40966	52.8773	1386	1346
0	2019-12-27	14:27:26.0	car	4	22.6107	94.6348	45.7618	10.3335	4.10255	52.1541	1386	1346
0	2019-12-27	14:27:26.1	car	4	22.7366	93.7166	44.9475	2.2201	4.16889	52.0545	1386	1346
0	2019-12-27	14:27:26.2	car	4	22.8636	92.2652	46.3124	-1.5403	-1	-1	-1	1346
0	2019-12-27	14:27:26.3	car	4	22.9918	91.2009	44.9373	0.548609	-1	-1	-1	1346
0	2019-12-27	14:27:26.4	car	4	23.121	89.668	42.9743	-0.557051	-1	-1	-1	1346
0	2019-12-27	14:27:26.5	car	4	23.2515	88.209	43.6775	8.66885	-1	-1	-1	1346
0	2019-12-27	14:27:26.6	car	4	23.383	87.2638	46.1418	-6.34965	-1	-1	-1	1346
0	2019-12-27	14:27:26.7	car	4	23.5157	86.5799	42.9101	-0.481435	-1	-1	-1	1346
0	2019-12-27	14:27:26.8	car	4	23.6495	85.2882	41.8164	-9.56686	-1	-1	-1	1346
0	2019-12-27	14:27:26.9	car	4	23.7844	83.9018	40.215	1.09081	-1	-1	-1	1346
0	2019-12-27	14:27:27.0	car	4	23.9205	82.4503	41.5979	11.5097	4.11578	47.5618	1391	1346
0	2019-12-27	14:27:27.1	car	4	24.0577	81.7473	45.6753	9.33359	3.73578	47.4017	1391	1346
0	2019-12-27	14:27:27.2	car	4	24.1961	80.5889	43.6524	-4.73022	3.93028	47.6611	1391	1346
0	2019-12-27	14:27:27.3	car	4	24.3356	79.3079	43.3433	2.48214	3.89746	46.9285	1391	1346
0	2019-12-27	14:27:27.4	car	4	24.4762	78.0198	42.7756	3.53193	-1	-1	-1	1346
0	2019-12-27	14:27:27.5	car	4	24.6179	76.4298	45.6284	3.56124	-1	-1	-1	1346
0	2019-12-27	14:27:27.6	car	4	24.7608	75.5877	45.6573	9.25541	-1	-1	-1	1346
0	2019-12-27	14:27:27.7	car	4	24.9048	74.2699	46.6741	-0.173946	-1	-1	-1	1346
0	2019-12-27	14:27:27.8	car	4	25.05	72.9447	43.053	-1.46174	-1	-1	-1	1346
0	2019-12-27	14:27:27.9	car	4	25.1963	71.6076	44.8243	-3.99067	-1	-1	-1	1346
0	2019-12-27	14:27:28.0	car	4	25.3437	70.4428	45.3125	0.466108	-1	-1	-1	1346
0	2019-12-27	14:27:28.1	car	4	25.4922	68.9359	45.6499	-6.03418	-1	-1	-1	1346
0	2019-12-27	14:27:28.2	car	4	25.6419	68.4525	46.8353	0.922918	-1	-1	-1	1346
0	2019-12-27	14:27:28.3	car	4	25.7927	66.4689	44.3503	-6.4534	-1	-1	-1	1346
0	2019-12-27	14:27:28.4	car	4	25.9447	65.5182	44.0733	-13.6545	-1	-1	-1	1346
0	2019-12-27	14:27:28.5	car	4	26.0978	64.1255	40.859	3.19719	-1	-1	-1	1346
0	2019-12-27	14:27:28.6	car	4	26.252	62.5368	44.5629	-13.8283	-1	-1	-1	1346
0	2019-12-27	14:27:28.7	car	4	26.4074	61.752	43.5964	-5.33216	-1	-1	-1	1346
0	2019-12-27	14:27:28.8	car	4	26.5639	60.6487	43.3777	-3.88816	-1	-1	-1	1346
0	2019-12-27	14:27:28.9	car	4	26.7215	59.8561	43.4808	-0.619825	-1	-1	-1	1346
0	2019-12-27	14:27:29.0	car	4	26.8803	58.5496	43.1668	0.919231	-1	-1	-1	1346
0	2019-12-27	14:27:29.1	car	4	27.0401	56.7808	44.4392	1.67206	-1	-1	-1	1346
0	2019-12-27	14:27:29.2	car	4	27.2012	55.259	44.1323	-1.8424	-1	-1	-1	1359
0	2019-12-27	14:27:29.3	car	4	27.3633	54.2754	43.48	-1.34503	-1	-1	-1	1359
0	2019-12-27	14:27:29.4	car	4	27.5266	53.2918	42.8277	-0.847664	-1	-1	-1	1359
0	2019-12-27	14:27:29.5	car	4	27.6911	52.3055	43.4831	0.364546	-1	-1	-1	1359
0	2019-12-27	14:27:29.6	car	4	27.8566	50.8824	45.1515	2.33304	-1	-1	-1	1359
0	2019-12-27	14:27:29.7	car	4	28.0233	49.403	44.8395	4.22623	-1	-1	-1	1359
0	2019-12-27	14:27:29.8	car	4	28.1912	48.2988	41.5457	-9.18744	-1	-1	-1	1359
0	2019-12-27	14:27:29.9	car	4	28.3601	47.6222	43.8896	8.01877	-1	-1	-1	1359
0	2019-12-27	14:27:30.0	car	4	28.5302	46.6719	44.3101	-7.73919	-1	-1	-1	1400
0	2019-12-27	14:27:30.1	car	4	28.7015	44.9611	43.4735	0.444826	-1	-1	-1	1400
1	2019-12-27	14:16:53.0	car	4	15.6181	226.762	32.2171	14.2214	1.8	16.6519	274	-1
1	2019-12-27	14:16:53.1	car	4	15.6193	225.73	34.6429	9.28934	1.8	16.4792	274	-1
1	2019-12-27	14:16:53.2	car	4	15.6215	224.868	37.2082	5.50413	1.8	16.6204	274	-1
1	2019-12-27	14:16:53.3	car	4	15.6249	224.219	34.2071	-5.43253	1.8	16.8443	274	-1
1	2019-12-27	14:16:53.4	car	4	15.6295	223.062	32.7658	-1.16777	1.8	16.6363	274	-1
1	2019-12-27	14:16:53.5	car	4	15.6351	222.095	33.3356	-1.00585	1.8	16.7356	274	-1
1	2019-12-27	14:16:53.6	car	4	15.6419	221.04	33.9496	3.55315	1.8	16.6098	274	-1
1	2019-12-27	14:16:53.7	car	4	15.6499	220.314	36.8305	-2.72302	1.8	16.9082	274	-1
1	2019-12-27	14:16:53.8	car	4	15.659	219.48	33.6664	-7.09867	1.8	17.0813	274	-1
1	2019-12-27	14:16:53.9	car	4	15.6692	218.322	34.2285	-1.90055	1.7	16.7804	274	-1
1	2019-12-27	14:16:54.0	car	4	15.6805	217.324	33.7327	-6.28519	1.7	16.9169	274	289
1	2019-12-27	14:16:54.1	car	4	15.693	216.034	34.2148	2.90664	1.8	16.8126	274	289
1	2019-12-27	14:16:54.2	car	4	15.7066	215.58	36.0516	8.12936	1.8	17.3518	274	289
1	2019-12-27	14:16:54.3	car	4	15.7213	214.489	34.6589	-1.41374	1.8	17.2765	274	289
1	2019-12-27	14:16:54.4	car	4	15.7372	213.544	35.2432	1.85728	1.8	17.4569	274	289
1	2019-12-27	14:16:54.5	car	4	15.7542	212.711	33.5863	1.81139	1.7	17.5942	274	289
1	2019-12-27	14:16:54.6	car	4	15.7723	211.469	35.8237	7.07126	1.8	17.407	274	289
1	2019-12-27	14:16:54.7	car	4	15.7916	210.62	35.392	-0.640988	1.7	17.4124	274	289
1	2019-12-27	14:16:54.8	car	4	15.812	209.492	35.2241	-3.92008	1.7	17.4886	274	289
1	2019-12-27	14:16:54.9	car	4	15.8336	208.571	35.2261	0.0839631	1.7	17.6376	274	289
1	2019-12-27	14:16:55.0	car	4	15.8563	207.619	34.6002	-2.13575	1.7	17.7105	274	289
1	2019-12-27	14:16:55.1	car	4	15.8801	206.624	36.2354	3.07111	1.7	17.8039	274	289
1	2019-12-27	14:16:55.2	car	4	15.905	205.716	36.2174	0.944614	1.7	18.0202	274	289
1	2019-12-27	14:16:55.3	car	4	15.9311	204.883	37.0766	-3.9678	1.7	18.0879	274	289
1	2019-12-27	14:16:55.4	car	4	15.9583	203.78	36.1562	6.88958	1.7	18.1701	274	289
1	2019-12-27	14:16:55.5	car	4	15.9867	202.568	36.7652	4.91071	1.7	18.0858	274	289
1	2019-12-27	14:16:55.6	car	4	16.0162	201.444	37.4626	1.43337	1.7	17.7843	274	289
1	2019-12-27	14:16:55.7	car	4	16.0468	200.331	38.0296	4.10465	1.7	17.8892	274	289
1	2019-12-27	14:16:55.8	car	4	16.0785	199.585	39.1583	-3.65686	1.7	18.1668	274	289
1	2019-12-27	14:16:55.9	car	4	16.1114	198.454	36.9282	-4.88889	1.7	18.1289	274	289
1	2019-12-27	14:16:56.0	car	4	16.1454	197.391	37.4756	4.6823	1.7	18.1665	274	289
1	2019-12-27	14:16:56.1	car	4	16.1806	196.432	37.541	8.48707	1.7	18.3936	274	289
1	2019-12-27	14:16:56.2	car	4	16.2169	195.078	39.8979	-4.71067	1.7	18.2655	274	289
1	2019-12-27	14:16:56.3	car	4	16.2543	194.362	39.6774	-4.96777	1.7	18.6062	274	289
1	2019-12-27	14:16:56.4	car	4	16.2929	193.116	39.9175	4.20642	1.7	18.3942	274	289
1	2019-12-27	14:16:56.5	car	4	16.3325	191.989	39.6267	-3.58152	1.7	18.2647	274	289
1	2019-12-27	14:16:56.6	car	4	16.3734	190.718	38.4589	4.79794	1.6	17.9361	274	289
1	2019-12-27	14:16:56.7	car	4	16.4153	189.637	39.2635	4.10461	1.7	18.3373	274	289
1	2019-12-27	14:16:56.8	car	4	16.4584	188.52	40.1601	-3.63713	1.7	18.2738	274	289
1	2019-12-27	14:16:56.9	car	4	16.5026	187.626	40.8518	-9.20137	1.7	18.2522	274	289
1	2019-12-27	14:16:57.0	car	4	16.548	186.532	39.1136	-0.0867389	1.7	18.3882	274	289
1	2019-12-27	14:16:57.1	car	4	16.5945	185.586	39.8498	0.907807	1.7	18.7351	274	289
1	2019-12-27	14:16:57.2	car	4	16.6421	184.086	40.4857	-1.57606	1.6	18.2756	274	289
1	2019-12-27	14:16:57.3	car	4	16.6909	182.658	41.3748	8.30601	1.7	17.9139	274	289
1	2019-12-27	14:16:57.4	car	4	16.7408	182.026	42.9925	-4.24203	1.6	18.3894	274	289
1	2019-12-27	14:16:57.5	car	4	16.7918	180.646	41.2375	1.64921	1.6	18.1781	274	289
1	2019-12-27	14:16:57.6	car	4	16.844	179.402	40.4934	-9.91654	1.7	18.0764	274	289
1	2019-12-27	14:16:57.7	car	4	16.8973	178.44	38.8872	5.27569	1.7	18.3882	274	289
1	2019-12-27	14:16:57.8	car	4	16.9517	177.083	43.6873	-2.19917	1.6	18.1086	274	289
1	2019-12-27	14:16:57.9	car	4	17.0073	176.028	40.6428	7.91017	1.6	18.0892	274	289
1	2019-12-27	14:16:58.0	car	4	17.064	175.088	41.1976	-4.98796	1.6	18.5053	274	289
1	2019-12-27	14:16:58.1	car	4	17.1218	174.016	40.7962	-15.6053	1.6	18.6637	274	289
1	2019-12-27	14:16:58.2	car	4	17.1808	172.318	38.9283	11.2011	1.6	17.7425	274	289
1	2019-12-27	14:16:58.3	car	4	17.2409	171.615	39.9822	5.08412	1.6	18.4666	274	289
1	2019-12-27	14:16:58.4	car	4	17.3021	170.247	42.6284	5.34439	1.6	18.2488	274	289
1	2019-12-27	14:16:58.5	car	4	17.3645	169.374	40.0222	-2.90946	1.6	18.4648	274	289
1	2019-12-27	14:16:58.6	car	4	17.428	168.432	40.8589	13.0012	1.6	18.7287	274	289
1	2019-12-27	14:16:58.7	car	4	17.4926	167.143	41.8344	-6.84377	1.6	18.6386	274	289
1	2019-12-27	14:16:58.8	car	4	17.5584	165.615	38.781	-2.66767	1.6	18.3553	274	289
1	2019-12-27	14:16:58.9	car	4	17.6253	165.122	40.1903	6.56847	1.6	18.6124	274	289
1	2019-12-27	14:16:59.0	car	4	17.6933	163.238	43.9532	-0.0891685	1.6	18.1228	274	289
1	2019-12-27	14:16:59.1	car	4	17.7625	162.318	41.6526	-3.20748	1.6	18.4415	274	289
1	2019-12-27	14:16:59.2	car	4	17.8328	161.629	44.4304	14.2038	1.6	18.9216	274	289
1	2019-12-27	14:16:59.3	car	4	17.9043	160.443	45.7903	-0.632604	1.6	18.8976	274	289
1	2019-12-27	14:16:59.4	car	4	17.9768	158.665	41.8593	-13.6065	1.6	18.7594	274	289
1	2019-12-27	14:16:59.5	car	4	18.0506	157.887	44.5785	4.18544	1.6	18.9676	274	289
1	2019-12-27	14:16:59.6	car	4	18.1254	155.742	45.2921	5.44596	1.6	17.9725	274	289
1	2019-12-27	14:16:59.7	car	4	18.2014	154.947	44.871	-2.50332	1.6	18.5803	274	289
1	2019-12-27	14:16:59.8	car	4	18.2785	153.936	40.8235	-8.8861	1.6	18.6985	274	289
1	2019-12-27	14:16:59.9	car	4	18.3567	152.412	45.6514	-0.773509	1.6	18.2945	274	289
1	2019-12-27	14:17:0.0	car	4	18.4361	151.564	40.1898	-18.996	1.6	18.6553	274	289
1	2019-12-27	14:17:0.1	car	4	18.5166	150.471	39.5741	-6.77685	1.6	18.7001	274	289
1	2019-12-27	14:17:0.2	car	4	18.5983	149.593	40.7206	11.1272	1.6	19.4261	274	289
1	2019-12-27	14:17:0.3	car	4	18.6811	147.742	40.3058	3.10047	1.6	18.8395	274	289
1	2019-12-27	14:17:0.4	car	4	18.765	146.81	42.9861	-2.93946	1.5	18.7975	274	289
1	2019-12-27	14:17:0.5	car	4	18.85	146.153	42.4442	6.2019	1.6	19.7437	274	289
1	2019-12-27	14:17:0.6	car	4	18.9362	144.887	46.2515	-1.00136	1.6	19.3161	274	289
1	2019-12-27	14:17:0.7	car	4	19.0235	143.455	43.2735	6.72579	1.6	18.8599	274	289
1	2019-12-27	14:17:0.8	car	4	19.112	142.011	43.3844	-1.15824	1.6	18.791	274	289
1	2019-12-27	14:17:0.9	car	4	19.2016	141.039	44.9439	9.89048	1.6	19.3629	274	289
1	2019-12-27	14:17:1.0	car	4	19.2923	139.315	45.6172	-8.27408	1.6	18.7484	274	289
1	2019-12-27	14:17:1.1	car	4	19.3841	138.126	45.1534	-4.83946	1.6	18.792	274	289
1	2019-12-27	14:17:1.2	car	4	19.4771	137.169	43.7492	2.4364	1.5	18.6235	274	289
1	2019-12-27	14:17:1.3	car	4	19.5712	136.165	45.9237	4.73078	1.6	19.4386	274	289
1	2019-12-27	14:17:1.4	car	4	19.6665	134.75	45.1412	2.75779	1.6	19.0759	274	289
1	2019-12-27	14:17:1.5	car	4	19.7629	133.421	45.9896	-13.0877	1.6	18.7867	274	289
1	2019-12-27	14:17:1.6	car	4	19.8604	132.289	44.9267	6.24581	1.5	18.4207	274	289
1	2019-12-27	14:17:1.7	car	4	19.9591	130.834	45.9823	-2.29597	1.6	18.9572	274	289
1	2019-12-27	14:17:1.8	car	4	20.0589	129.284	44.9652	4.86485	1.6	18.5147	274	289
1	2019-12-27	14:17:1.9	car	4	20.1598	127.906	45.0351	-0.258028	1.6	18.3286	274	289
1	2019-12-27	14:17:2.0	car	4	20.2619	126.913	44.6141	-0.0567231	1.5	18.2935	274	289
1	2019-12-27	14:17:2.1	car	4	20.3651	125.92	44.193	0.144582	1.6	18.5075	274	289
1	2019-12-27	14:17:2.2	car	4	20.4694	124.927	43.7719	0.345886	1.6	19.0699	274	289
1	2019-12-27	14:17:2.3	car	4	20.5748	123.531	44.9923	2.42814	1.5	18.6552	274	289
1	2019-12-27	14:17:2.4	car	4	20.6814	122.365	45.8916	-0.158497	1.5	18.5745	274	289
1	2019-12-27	14:17:2.5	car	4	20.7892	120.866	44.4782	-4.71081	1.5	18.0691	274	289
1	2019-12-27	14:17:2.6	car	4	20.898	119.761	43.322	-0.550826	1.5	18.8157	274	289
1	2019-12-27	14:17:2.7	car	4	21.008	118.409	43.3718	10.6254	1.6	18.6012	274	289
1	2019-12-27	14:17:2.8	car	4	21.1192	117.048	42.6207	-3.88185	1.5	18.0781	274	289
1	2019-12-27	14:17:2.9	car	4	21.2314	116.017	43.8462	2.0855	1.5	17.8145	274	289
1	2019-12-27	14:17:3.0	car	4	21.3448	114.843	44.3199	-5.64075	1.5	17.8728	274	289
1	2019-12-27	14:17:3.1	car	4	21.4594	113.449	45.2493	1.50933	1.5	18.164	274	289
1	2019-12-27	14:17:3.2	car	4	21.575	112.748	43.1371	-16.6805	1.5	18.5857	274	289
1	2019-12-27	14:17:3.3	car	4	21.6918	111.098	43.9724	9.44573	1.5	18.1201	274	289
1	2019-12-27	14:17:3.4	car	4	21.8098	109.912	45.7356	-3.76594	1.5	17.807	274	289
1	2019-12-27	14:17:3.5	car	4	21.9288	108.354	45.5859	-3.45848	1.5	17.3134	274	289
1	2019-12-27	14:17:3.6	car	4	22.049	107.462	47.6966	0.827551	1.5	17.922	274	289
1	2019-12-27	14:17:3.7	car	4	22.1704	106.246	45.9217	-8.62992	1.5	18.1943	274	289
1	2019-12-27	14:17:3.8	car	4	22.2929	104.679	45.1281	7.84516	1.5	17.5798	274	289
1	2019-12-27	14:17:3.9	car	4	22.4165	103.319	42.6912	0.00427167	1.5	17.8669	274	289
1	2019-12-27	14:17:4.0	car	4	22.5412	102.149	45.1266	7.64036	1.4	17.8579	274	289
1	2019-12-27	14:17:4.1	car	4	22.6671	100.893	44.2149	-13.4083	1.5	18.1366	274	289
1	2019-12-27	14:17:4.2	car	4	22.7941	99.8838	45.072	12.236	1.5	18.1085	274	289
1	2019-12-27	14:17:4.3	car	4	22.9222	98.8667	44.316	-1.07884	1.5	17.7971	274	289
1	2019-12-27	14:17:4.4	car	4	23.0515	97.4338	44.4091	5.569	1.5	18.2106	274	289
1	2019-12-27	14:17:4.5	car	4	23.1819	96.3678	43.803	1.31508	1.5	18.0039	274	289
1	2019-12-27	14:17:4.6	car	4	23.3134	95.1034	41.4917	0.696069	1.5	17.9486	274	289
1	2019-12-27	14:17:4.7	car	4	23.4461	93.7939	45.842	18.5052	1.5	18.0912	274	289
1	2019-12-27	14:17:4.8	car	4	23.5799	92.741	46.2274	-6.09443	1.4	17.6793	274	289
1	2019-12-27	14:17:4.9	car	4	23.7149	91.2801	46.6252	9.06068	1.5	17.6873	274	289
1	2019-12-27	14:17:5.0	car	4	23.851	90.5064	49.406	-14.0539	1.4	18.4515	274	289
1	2019-12-27	14:17:5.1	car	4	23.9882	88.3485	45.3906	0.578205	1.4	17.3378	274	289
1	2019-12-27	14:17:5.2	car	4	24.1265	87.2632	46.9968	0.880673	1.5	17.9035	274	289
1	2019-12-27	14:17:5.3	car	4	24.266	85.7545	43.2855	-0.957984	1.4	16.6971	274	289
1	2019-12-27	14:17:5.4	car	4	24.4066	84.1243	46.84	3.39436	1.4	16.2187	274	289
1	2019-12-27	14:17:5.5	car	4	24.5484	83.7071	44.1557	-5.61759	1.5	17.4833	274	289
1	2019-12-27	14:17:5.6	car	4	24.6913	82.327	45.2982	-2.3472	1.4	17.1793	274	289
1	2019-12-27	14:17:5.7	car	4	24.8353	81.3029	43.1498	-2.38177	1.5	17.6698	274	289
1	2019-12-27	14:17:5.8	car	4	24.9804	80.5884	42.2637	-2.11802	1.4	18.4279	274	289
1	2019-12-27	14:17:5.9	car	4	25.1267	78.8782	40.874	5.11004	1.4	17.6618	274	289
1	2019-12-27	14:17:6.0	car	4	25.2741	77.5231	43.1154	2.70911	1.5	17.6352	274	289
1	2019-12-27	14:17:6.1	car	4	25.4227	76.0553	44.2525	-4.01469	1.5	17.6029	274	289
1	2019-12-27	14:17:6.2	car	4	25.5724	75.0615	43.3423	7.6736	1.4	17.2813	274	289
1	2019-12-27	14:17:6.3	car	4	25.7232	73.7402	45.2077	-8.13436	1.4	16.6037	274	289
1	2019-12-27	14:17:6.4	car	4	25.8752	72.0546	47.3237	-1.2479	1.4	16.4062	274	289
1	2019-12-27	14:17:6.5	car	4	26.0282	70.9345	45.2359	-2.05374	1.4	15.937	274	289
1	2019-12-27	14:17:6.6	car	4	26.1825	70.082	42.757	7.9227	1.4	16.5893	274	289
1	2019-12-27	14:17:6.7	car	4	26.3378	68.7238	46.4629	-5.79353	1.4	16.882	274	289
1	2019-12-27	14:17:6.8	car	4	26.4943	67.7228	46.728	-8.64496	1.4	17.0095	274	289
1	2019-12-27	14:17:6.9	car	4	26.6519	66.5001	44.0263	-0.464221	1.4	17.4619	274	289
1	2019-12-27	14:17:7.0	car	4	26.8107	65.1365	43.7341	-2.78989	1.5	17.6496	274	289
1	2019-12-27	14:17:7.1	car	4	26.9706	63.906	43.6459	6.52656	1.4	16.7585	274	289
1	2019-12-27	14:17:7.2	car	4	27.1316	62.1602	43.1821	-2.92512	1.4	16.3073	274	289
1	2019-12-27	14:17:7.3	car	4	27.2938	61.0583	44.0047	-1.52416	1.38438	16.9234	274	289
1	2019-12-27	14:17:7.4	car	4	27.4571	60.4583	42.7055	5.10382	1.47491	17.4978	274	289
1	2019-12-27	14:17:7.5	car	4	27.6215	59.1868	44.14	9.88642	1.42268	17.4451	274	289
1	2019-12-27	14:17:7.6	car	4	27.7871	57.7802	45.5752	-1.17143	1.35242	17.1227	274	289
1	2019-12-27	14:17:7.7	car	4	27.9538	56.8127	44.5006	-3.98269	1.4031	17.3455	274	289
1	2019-12-27	14:17:7.8	car	4	28.1216	55.4535	42.4809	5.89242	1.43318	16.9132	274	289
1	2019-12-27	14:17:7.9	car	4	28.2906	54.1476	45.4961	2.71005	1.33349	16.8537	274	289
1	2019-12-27	14:17:8.0	car	4	28.4607	52.8325	46.563	-0.709644	1.33704	17.2948	274	289
1	2019-12-27	14:17:8.1	car	4	28.6319	50.8997	46.6184	2.07881	1.22801	15.9034	274	289
1	2019-12-27	14:17:8.2	car	4	28.8043	50.0505	48.0921	0.809483	1.2326	16.4675	274	289
1	2019-12-27	14:17:8.3	car	4	28.9778	48.7592	47.573	6.30722	1.24503	16.454	274	289
1	2019-12-27	14:17:8.4	car	4	29.1524	47.5313	47.6846	3.30193	1.24355	16.473	274	289
1	2019-12-27	14:17:8.5	car	4	29.3282	46.3035	47.7963	0.296649	1.24251	16.4977	274	289
1	2019-12-27	14:17:8.6	car	4	29.5051	44.9079	48.738	1.7453	1.20793	16.3546	274	289
1	2019-12-27	14:18:31.0	car	3	11.1198	17.6996	36.9147	-3.11889	1.5	14.1257	430	-1
1	2019-12-27	14:18:31.1	car	3	11.121	18.4839	35.3574	2.3694	1.5	14.2561	430	-1
1	2019-12-27	14:18:31.2	car	3	11.1232	19.1097	35.4596	-1.13288	1.6	14.9049	430	-1
1	2019-12-27	14:18:31.3	car	3	11.1266	20.4707	32.1894	-0.539366	1.6	14.8091	430	-1
1	2019-12-27	14:18:31.4	car	3	11.1312	20.9752	32.217	-4.36404	1.6	15.635	430	-1
1	2019-12-27	14:18:31.5	car	3	11.1368	22.1319	31.687	10.4958	1.5	15.1932	430	-1
1	2019-12-27	14:18:31.6	car	3	11.1436	22.3633	35.4348	2.70603	1.5	16.1718	430	-1
1	2019-12-27	14:18:31.7	car	3	11.1516	23.703	37.9348	-2.72824	1.6	15.8928	430	-1
1	2019-12-27	14:18:31.8	car	3	11.1606	23.971	35.0809	-6.1983	1.6	17.3115	430	-1
1	2019-12-27	14:18:31.9	car	3	11.1709	25.4893	35.3608	-3.89807	1.6	16.4915	430	-1
1	2019-12-27	14:18:32.0	car	3	11.1822	26.4721	37.0235	8.53999	1.7	16.4826	430	-1
1	2019-12-27	14:18:32.1	car	3	11.1947	28.1587	36.7204	-4.25004	1.6	15.6609	430	-1
1	2019-12-27	14:18:32.2	car	3	11.2083	28.8783	39.9006	1.66872	1.6	15.7344	430	-1
1	2019-12-27	14:18:32.3	car	3	11.223	30.4141	36.9985	-10.8545	1.6	15.3537	430	-1
1	2019-12-27	14:18:32.4	car	3	11.2389	31.1634	35.3718	8.80867	1.6	15.2975	430	-1
1	2019-12-27	14:18:32.5	car	3	11.2559	32.4467	38.1122	0.770015	1.5	14.8637	430	-1
1	2019-12-27	14:18:32.6	car	3	11.274	33.1412	31.6463	11.6771	1.6	15.1507	430	-1
1	2019-12-27	14:18:32.7	car	3	11.2933	33.6869	33.5838	-0.383704	1.6	15.9492	430	-1
1	2019-12-27	14:18:32.8	car	3	11.3137	34.4489	39.6803	-0.291544	1.5	16.4574	430	-1
1	2019-12-27	14:18:32.9	car	3	11.3353	35.891	38.1023	-5.25177	1.5	16.1337	430	-1
1	2019-12-27	14:18:33.0	car	3	11.358	37.4675	36.0292	3.5977	1.4	15.2285	430	433
1	2019-12-27	14:18:33.1	car	3	11.3818	38.711	34.6543	3.4977	1.5	15.9513	430	433
1	2019-12-27	14:18:33.2	car	3	11.4067	38.9597	39.0857	12.6718	1.4	16.096	430	433
1	2019-12-27	14:18:33.3	car	3	11.4328	40.7199	38.8833	-0.843821	1.5	15.4718	430	433
1	2019-12-27	14:18:33.4	car	3	11.46	41.7014	37.7466	-5.78203	1.6	16.2635	430	433
1	2019-12-27	14:18:33.5	car	3	11.4884	42.5717	38.8832	-5.92155	1.6	16.83	430	433
1	2019-12-27	14:18:33.6	car	3	11.5179	42.7458	33.4734	-9.67908	1.6	17.5146	430	433
1	2019-12-27	14:18:33.7	car	3	11.5485	43.9121	32.6994	-0.313066	1.6	17.4534	430	433
1	2019-12-27	14:18:33.8	car	3	11.5802	45.0241	34.5613	12.4607	1.6	17.1279	430	433
1	2019-12-27	14:18:33.9	car	3	11.6131	46.3911	40.7324	14.5312	1.6	16.6992	430	433
1	2019-12-27	14:18:34.0	car	3	11.6471	47.4796	44.1406	-0.607123	1.6	17.2887	430	433
1	2019-12-27	14:18:34.1	car	3	11.6823	47.8183	43.4697	-7.69871	1.7	18.6417	430	433
1	2019-12-27	14:18:34.2	car	3	11.7186	49.0996	45.1156	0.757674	1.6	18.2485	430	433
1	2019-12-27	14:18:34.3	car	3	11.756	51.4702	43.0439	-2.31624	1.6	16.7903	430	433
1	2019-12-27	14:18:34.4	car	3	11.7946	53.09	41.8014	-6.35794	1.6	16.0788	430	433
1	2019-12-27	14:18:34.5	car	3	11.8342	54.4011	40.2063	8.38512	1.6	15.6713	430	433
1	2019-12-27	14:18:34.6	car	3	11.8751	55.4452	41.3268	4.75844	1.6	16.0363	430	433
1	2019-12-27	14:18:34.7	car	3	11.917	56.0941	39.5824	-22.1352	1.6	16.4505	430	433
1	2019-12-27	14:18:34.8	car	3	11.9601	56.4182	33.9738	-3.43645	1.7	17.7545	430	433
1	2019-12-27	14:18:34.9	car	3	12.0043	57.0638	31.6228	-1.05971	1.7	18.4249	430	433
1	2019-12-27	14:18:35.0	car	3	12.0497	58.5407	33.5596	5.39076	1.7	17.7348	430	433
1	2019-12-27	14:18:35.1	car	3	12.0962	59.9732	34.8441	0.579625	1.8	17.7466	430	433
1	2019-12-27	14:18:35.2	car	3	12.1438	60.6398	39.2413	11.3168	1.7	18.2297	430	433
1	2019-12-27	14:18:35.3	car	3	12.1926	61.4284	41.8696	-3.50481	1.6	18.2963	430	433
1	2019-12-27	14:18:35.4	car	3	12.2425	62.9029	40.4538	-15.3863	1.6	18.015	430	433
1	2019-12-27	14:18:35.5	car	3	12.2935	63.8373	37.4268	-3.02126	1.6	18.0673	430	433
1	2019-12-27	14:18:35.6	car	3	12.3457	65.1385	40.8215	2.40946	1.7	18.1395	430	433
1	2019-12-27	14:18:35.7	car	3	12.399	66.3682	41.326	-2.52536	1.7	18.2986	430	433
1	2019-12-27	14:18:35.8	car	3	12.4534	67.5304	39.5319	1.93876	1.7	18.4063	430	433
1	2019-12-27	14:18:35.9	car	3	12.509	68.2903	41.3313	-0.0342031	1.7	18.6055	430	433
1	2019-12-27	14:18:36.0	car	3	12.5657	69.7112	39.8585	-9.10199	1.7	18.3566	430	433
1	2019-12-27	14:18:36.1	car	3	12.6235	70.612	40.253	2.69149	1.7	18.6727	430	433
1	2019-12-27	14:18:36.2	car	3	12.6825	71.6878	39.3508	-0.410438	1.7	19.1278	430	433
1	2019-12-27	14:18:36.3	car	3	12.7426	73.022	39.1901	1.7549	1.7	19.1235	430	433
1	2019-12-27	14:18:36.4	car	3	12.8038	73.996	35.7854	12.8959	1.7	18.7332	430	433
1	2019-12-27	14:18:36.5	car	3	12.8662	75.3133	41.3838	6.08899	1.7	18.4691	430	433
1	2019-12-27	14:18:36.6	car	3	12.9297	76.275	42.2974	-14.2267	1.7	18.3306	430	433
1	2019-12-27	14:18:36.7	car	3	12.9943	76.9992	40.7295	6.0694	1.7	19.3083	430	433
1	2019-12-27	14:18:36.8	car	3	13.0601	77.6635	41.7683	7.42412	1.7	20.0657	430	433
1	2019-12-27	14:18:36.9	car	3	13.127	79.8084	40.8443	2.85453	1.7	18.8162	430	433
1	2019-12-27	14:18:37.0	car	3	13.195	81.0872	42.7347	4.76599	1.7	18.1748	430	433
1	2019-12-27	14:18:37.1	car	3	13.2642	82.073	42.5651	0.214775	1.7	18.4546	430	433
1	2019-12-27	14:18:37.2	car	3	13.3345	83.2778	43.8814	-11.4115	1.7	18.7079	430	433
1	2019-12-27	14:18:37.3	car	3	13.406	84.3898	41.5468	-4.66927	1.7	18.9648	430	433
1	2019-12-27	14:18:37.4	car	3	13.4785	85.7716	41.6092	7.2794	1.7	18.8936	430	433
1	2019-12-27	14:18:37.5	car	3	13.5523	86.4581	42.5769	-5.83154	1.7	18.8215	430	433
1	2019-12-27	14:18:37.6	car	3	13.6271	87.4149	40.3865	-8.23569	1.6	18.5745	430	433
1	2019-12-27	14:18:37.7	car	3	13.7031	89.041	40.1354	2.07144	1.7	19.0083	430	433
1	2019-12-27	14:18:37.8	car	3	13.7802	90.3337	39.1175	-0.669956	1.7	18.7036	430	433
1	2019-12-27	14:18:37.9	car	3	13.8584	91.5345	40.1354	-0.664294	1.7	18.5771	430	433
1	2019-12-27	14:18:38.0	car	3	13.9378	92.2526	42.2441	13.8046	1.7	18.9274	430	433
1	2019-12-27	14:18:38.1	car	3	14.0183	93.3088	41.2807	3.74568	1.7	19.1659	430	433
1	2019-12-27	14:18:38.2	car	3	14.1	94.4644	40.1759	-3.04496	1.7	19.2497	430	433
1	2019-12-27	14:18:38.3	car	3	14.1828	95.3771	39.9	4.96511	1.7	19.4962	430	433
1	2019-12-27	14:18:38.4	car	3	14.2667	96.8025	41.7679	4.2901	1.7	18.7177	430	433
1	2019-12-27	14:18:38.5	car	3	14.3517	98.2145	43.1908	-2.13716	1.7	18.7935	430	433
1	2019-12-27	14:18:38.6	car	3	14.4379	99.2617	42.5716	-0.674963	1.7	18.9969	430	433
1	2019-12-27	14:18:38.7	car	3	14.5252	100.401	42.8991	3.15752	1.7	19.0962	430	433
1	2019-12-27	14:18:38.8	car	3	14.6137	101.534	41.9962	-12.8691	1.7	19.0153	430	433
1	2019-12-27	14:18:38.9	car	3	14.7033	102.907	41.6515	-0.90309	1.7	18.6428	430	433
1	2019-12-27	14:18:39.0	car	3	14.794	103.925	43.3387	3.98135	1.7	19.2785	430	433
1	2019-12-27	14:18:39.1	car	3	14.8858	104.91	42.5152	-1.94712	1.7	19.4933	430	433
1	2019-12-27	14:18:39.2	car	3	14.9788	106.135	41.485	3.79789	1.7	19.159	430	433
1	2019-12-27	14:18:39.3	car	3	15.0729	107.47	41.1502	-1.94651	1.7	18.7935	430	433
1	2019-12-27	14:18:39.4	car	3	15.1682	108.893	41.5311	5.92136	1.7	18.4642	430	433
1	2019-12-27	14:18:39.5	car	3	15.2646	109.849	43.8904	-1.58902	1.7	18.8877	430	433
1	2019-12-27	14:18:39.6	car	3	15.3621	110.753	41.6056	1.37758	1.7	19.1435	430	433
1	2019-12-27	14:18:39.7	car	3	15.4608	112.051	42.8113	-5.86279	1.7	18.7868	430	433
1	2019-12-27	14:18:39.8	car	3	15.5606	113.154	40.9225	7.70319	1.7	19.4887	430	433
1	2019-12-27	14:18:39.9	car	3	15.6615	114.664	42.1998	-1.1192	1.6	19.0055	430	433
1	2019-12-27	14:18:40.0	car	3	15.7636	115.381	41.6697	-7.17175	1.7	19.4723	430	433
1	2019-12-27	14:18:40.1	car	3	15.8667	116.984	41.34	-1.82482	1.6	18.6788	430	433
1	2019-12-27	14:18:40.2	car	3	15.9711	117.986	42.2521	-0.985742	1.7	18.9242	430	433
1	2019-12-27	14:18:40.3	car	3	16.0765	119.227	40.8814	-0.786861	1.7	18.88	430	433
1	2019-12-27	14:18:40.4	car	3	16.1831	120.013	42.8509	-0.875235	1.7	19.164	430	433
1	2019-12-27	14:18:40.5	car	3	16.2909	121.238	40.4953	9.52915	1.7	19.3125	430	433
1	2019-12-27	14:18:40.6	car	3	16.3997	122.543	41.0102	-9.20343	1.7	19.5637	430	433
1	2019-12-27	14:18:40.7	car	3	16.5097	123.748	40.6936	2.93446	1.6	19.1302	430	433
1	2019-12-27	14:18:40.8	car	3	16.6209	124.903	42.7691	5.43869	1.7	19.0494	430	433
1	2019-12-27	14:18:40.9	car	3	16.7331	125.983	42.9112	3.52806	1.6	19.2046	430	433
1	2019-12-27	14:18:41.0	car	3	16.8465	127.1	43.7714	-1.01352	1.7	19.4647	430	433
1	2019-12-27	14:18:41.1	car	3	16.9611	128.27	44.8191	2.38405	1.7	19.229	430	433
1	2019-12-27	14:18:41.2	car	3	17.0767	129.517	43.6701	-2.77805	1.7	18.8368	430	433
1	2019-12-27	14:18:41.3	car	3	17.1935	130.774	43.8221	-6.23254	1.7	18.8705	430	433
1	2019-12-27	14:18:41.4	car	3	17.3115	132.27	43.6022	-0.723243	1.7	18.7268	430	433
1	2019-12-27	14:18:41.5	car	3	17.4305	133.708	43.7244	0.597894	1.7	18.1045	430	433
1	2019-12-27	14:18:41.6	car	3	17.5507	134.608	42.9305	-6.40559	1.7	18.5551	430	433
1	2019-12-27	14:18:41.7	car	3	17.6721	135.721	43.0227	5.76925	1.7	18.5999	430	433
1	2019-12-27	14:18:41.8	car	3	17.7945	136.789	42.1698	-0.972748	1.7	18.6121	430	433
1	2019-12-27	14:18:41.9	car	3	17.9182	137.986	41.7765	-3.92199	1.7	18.555	430	433
1	2019-12-27	14:18:42.0	car	3	18.0429	139.057	41.0154	2.88582	1.7	18.9627	430	433
1	2019-12-27	14:18:42.1	car	3	18.1688	140.334	43.6961	1.26716	1.6	18.8046	430	433
1	2019-12-27	14:18:42.2	car	3	18.2958	141.641	42.4638	4.54807	1.7	18.2346	430	433
1	2019-12-27	14:18:42.3	car	3	18.4239	142.992	42.1292	-3.01596	1.7	18.2411	430	433
1	2019-12-27	14:18:42.4	car	3	18.5532	143.722	41.8312	3.01099	1.6	18.4887	430	433
1	2019-12-27	14:18:42.5	car	3	18.6836	145.431	41.0644	-6.42999	1.7	18.0307	430	433
1	2019-12-27	14:18:42.6	car	3	18.8151	146.226	41.1156	2.54011	1.6	18.4784	430	433
1	2019-12-27	14:18:42.7	car	3	18.9478	147.348	39.5273	-0.128786	1.6	18.5844	430	433
1	2019-12-27	14:18:42.8	car	3	19.0816	148.353	42.4792	4.15468	1.6	18.6048	430	433
1	2019-12-27	14:18:42.9	car	3	19.2166	149.46	40.0003	-1.43643	1.6	18.7065	430	433
1	2019-12-27	14:18:43.0	car	3	19.3527	150.778	41.2884	-7.5748	1.6	18.4923	430	433
1	2019-12-27	14:18:43.1	car	3	19.4899	151.776	40.9726	3.55617	1.6	18.6035	430	433
1	2019-12-27	14:18:43.2	car	3	19.6282	153.162	42.0956	5.81551	1.6	18.2871	430	433
1	2019-12-27	14:18:43.3	car	3	19.7677	154.32	43.7038	-1.22817	1.6	18.2968	430	433
1	2019-12-27	14:18:43.4	car	3	19.9083	155.401	40.937	-5.89371	1.6	18.3761	430	433
1	2019-12-27	14:18:43.5	car	3	20.0501	156.453	42.1743	-0.21259	1.6	18.4709	430	433
1	2019-12-27	14:18:43.6	car	3	20.193	157.708	41.6225	0.354052	1.6	18.4467	430	433
1	2019-12-27	14:18:43.7	car	3	20.337	159.172	40.9126	0.740886	1.6	17.9603	430	433
1	2019-12-27	14:18:43.8	car	3	20.4821	159.875	43.1934	13.32	1.6	18.3471	430	433
1	2019-12-27	14:18:43.9	car	3	20.6284	161.148	43.6068	-1.32887	1.6	18.4768	430	433
1	2019-12-27	14:18:44.0	car	3	20.7758	162.411	42.0601	-4.09675	1.6	18.371	430	433
1	2019-12-27	14:18:44.1	car	3	20.9244	163.412	41.624	2.36042	1.6	18.3851	430	433
1	2019-12-27	14:18:44.2	car	3	21.0741	164.999	44.4173	3.71242	1.6	17.8639	430	433
1	2019-12-27	14:18:44.3	car	3	21.2249	166.144	42.9565	-0.00751019	1.6	17.5759	430	433
1	2019-12-27	14:18:44.4	car	3	21.3769	167.055	42.3526	-2.72417	1.6	18.1084	430	433
1	2019-12-27	14:18:44.5	car	3	21.5299	168.421	43.7854	4.849	1.6	18.0002	430	433
1	2019-12-27	14:18:44.6	car	3	21.6842	169.746	41.5666	-10.1013	1.6	17.5933	430	433
1	2019-12-27	14:18:44.7	car	3	21.8395	170.694	41.9029	-1.29135	1.6	18.1543	430	433
1	2019-12-27	14:18:44.8	car	3	21.996	171.823	42.5717	3.38507	1.6	18.0602	430	433
1	2019-12-27	14:18:44.9	car	3	22.1536	173.142	41.4786	0.774781	1.6	18.0195	430	433
1	2019-12-27	14:18:45.0	car	3	22.3124	174.236	41.3389	1.724	1.5	17.7416	430	433
1	2019-12-27	14:18:45.1	car	3	22.4723	175.456	43.0216	1.94971	1.5	17.713	430	433
1	2019-12-27	14:18:45.2	car	3	22.6333	176.515	41.8808	-5.22685	1.6	17.9135	430	433
1	2019-12-27	14:18:45.3	car	3	22.7955	177.639	41.7924	-0.841339	1.6	17.9567	430	433
1	2019-12-27	14:18:45.4	car	3	22.9588	178.932	41.8988	1.86086	1.6	17.8212	430	433
1	2019-12-27	14:18:45.5	car	3	23.1232	180.254	42.1481	0.559092	1.6	17.8961	430	433
1	2019-12-27	14:18:45.6	car	3	23.2888	181.13	42.315	-1.12438	1.6	18.1291	430	433
1	2019-12-27	14:18:45.7	car	3	23.4555	182.429	42.8876	-0.125011	1.5	17.9501	430	433
1	2019-12-27	14:18:45.8	car	3	23.6233	183.547	43.3907	0.0681877	1.5	17.9446	430	433
1	2019-12-27	14:18:45.9	car	3	23.7923	184.822	42.3425	-0.729918	1.6	18.1331	430	433
1	2019-12-27	14:18:46.0	car	3	23.9624	185.918	42.2991	2.98643	1.6	18.197	430	433
1	2019-12-27	14:18:46.1	car	3	24.1336	187.169	43.0693	0.355681	1.5	18.0804	430	433
1	2019-12-27	14:18:46.2	car	3	24.306	188.575	43.6474	-2.22945	1.6	17.8943	430	433
1	2019-12-27	14:18:46.3	car	3	24.4795	189.663	42.6281	-0.250777	1.6	17.7427	430	433
1	2019-12-27	14:18:46.4	car	3	24.6541	190.53	42.8418	1.35469	1.5	18.2459	430	433
1	2019-12-27	14:18:46.5	car	3	24.8299	192	42.9949	1.1421	1.5	17.636	430	433
1	2019-12-27	14:18:46.6	car	3	25.0068	193.247	42.6314	-4.82392	1.5	17.7888	430	433
1	2019-12-27	14:18:46.7	car	3	25.1848	194.295	42.5444	4.32797	1.5	17.864	430	433
1	2019-12-27	14:18:46.8	car	3	25.364	195.439	44.6539	1.24168	1.5	17.812	430	433
1	2019-12-27	14:18:46.9	car	3	25.5443	196.724	43.5796	-4.82349	1.5	17.6827	430	433
1	2019-12-27	14:18:47.0	car	3	25.7257	198.048	42.374	3.6993	1.5	17.5046	430	433
1	2019-12-27	14:18:47.1	car	3	25.9083	199.118	43.635	1.51122	1.5	17.4597	430	433
1	2019-12-27	14:18:47.2	car	3	26.092	200.453	44.838	2.05708	1.5	17.2904	430	433
1	2019-12-27	14:18:47.3	car	3	26.2769	201.685	43.8387	-6.34181	1.5	17.273	430	433
1	2019-12-27	14:18:47.4	car	3	26.4628	202.663	41.9983	3.44133	1.5	17.5398	430	433
1	2019-12-27	14:18:47.5	car	3	26.65	203.991	43.6996	2.99033	1.5	17.2964	430	433
1	2019-12-27	14:18:47.6	car	3	26.8382	205.403	43.0128	-3.36051	1.5	16.9608	430	433
1	2019-12-27	14:18:47.7	car	3	27.0276	206.466	42.317	0.356634	1.5	17.0611	430	433
1	2019-12-27	14:18:47.8	car	3	27.2181	207.381	43.127	1.93477	1.5	17.2196	430	433
1	2019-12-27	14:18:47.9	car	3	27.4097	208.829	43.3894	0.1357	1.5	16.9109	430	433
1	2019-12-27	14:18:48.0	car	3	27.6025	210.011	42.1365	-3.46541	1.5	16.7213	430	433
1	2019-12-27	14:18:48.1	car	3	27.7964	211.088	42.9674	2.97527	1.5	16.9526	430	433
1	2019-12-27	14:18:48.2	car	3	27.9915	212.247	43.4511	0.74625	1.5	16.9758	430	433
1	2019-12-27	14:18:48.3	car	3	28.1877	213.633	42.1993	-5.398	1.5	16.3492	430	433
1	2019-12-27	14:18:48.4	car	3	28.385	214.766	42.4731	4.92573	1.6	15.4256	430	433
1	2019-12-27	14:18:48.5	car	3	28.5834	216.014	43.2374	-0.132124	-1	-1	-1	433
1	2019-12-27	14:18:48.6	car	3	28.783	217.037	43.0312	-3.29876	-1	-1	-1	433
1	2019-12-27	14:18:48.7	car	3	28.9837	218.206	41.3737	-2.39813	-1	-1	-1	433
1	2019-12-27	14:18:48.8	car	3	29.1856	219.45	42.084	1.63269	-1	-1	-1	433
1	2019-12-27	14:18:48.9	car	3	29.3886	220.697	41.3951	0.0730356	-1	-1	-1	433
1	2019-12-27	14:18:49.0	car	3	29.5927	221.809	40.9745	-2.23327	-1	-1	-1	433
1	2019-12-27	14:18:49.1	car	3	29.7979	222.828	41.4146	1.6764	-1	-1	-1	433
1	2019-12-27	14:18:49.2	car	3	30.0043	224.118	42.1576	-2.31242	-1	-1	-1	433
1	2019-12-27	14:18:49.3	car	3	30.2118	225.213	40.6207	-3.45822	-1	-1	-1	433
1	2019-12-27	14:18:49.4	car	3	30.4205	226.142	37.7079	-12.5666	-1	-1	-1	433
1	2019-12-27	14:18:49.5	car	3	30.6303	227.41	33.1293	-13.1396	-1	-1	-1	433
1	2019-12-27	14:18:49.6	car	3	30.8412	228.818	27.3314	-15.9733	-1	-1	-1	433
1	2019-12-27	14:18:49.7	car	3	31.0533	229.724	24.389	-7.68536	-1	-1	-1	433
1	2019-12-27	14:18:49.8	car	3	31.2665	230.189	22.7797	-7.47813	-1	-1	-1	433
1	2019-12-27	14:18:49.9	car	3	31.4808	230.19	18.3869	-14.6303	-1	-1	-1	433
1	2019-12-27	14:18:50.0	car	3	31.6963	230.192	11.2428	-18.5869	-1	-1	-1	433
1	2019-12-27	14:21:44.0	car	4	15.8026	229.881	21.4238	9.73656	1.6	14.7577	786	-1
1	2019-12-27	14:21:44.1	car	4	15.8037	229.058	24.3027	8.12213	1.6	14.9202	786	-1
1	2019-12-27	14:21:44.2	car	4	15.806	227.813	27.8373	10.7663	1.6	14.735	786	-1
1	2019-12-27	14:21:44.3	car	4	15.8094	226.792	31.9464	12.3682	1.6	14.7176	786	-1
1	2019-12-27	14:21:44.4	car	4	15.814	225.585	35.6862	8.64211	1.6	14.5906	786	-1
1	2019-12-27	14:21:44.5	car	4	15.8196	224.641	35.958	3.00881	1.6	14.7265	786	-1
1	2019-12-27	14:21:44.6	car	4	15.8264	223.73	35.2305	-14.8351	1.6	14.7895	786	-1
1	2019-12-27	14:21:44.7	car	4	15.8344	222.77	34.4047	-0.27887	1.6	14.8126	786	-1
1	2019-12-27	14:21:44.8	car	4	15.8434	221.782	33.4342	-1.9753	1.6	14.7232	786	-1
1	2019-12-27	14:21:44.9	car	4	15.8536	220.958	33.2573	-6.27299	1.6	15.1957	786	-1
1	2019-12-27	14:21:45.0	car	4	15.865	219.984	31.7133	-3.23701	1.6	15.0525	786	-1
1	2019-12-27	14:21:45.1	car	4	15.8775	219.146	32.4963	-7.55379	1.6	15.3542	786	-1
1	2019-12-27	14:21:45.2	car	4	15.8911	218.155	33.0329	9.78402	1.6	15.391	786	-1
1	2019-12-27	14:21:45.3	car	4	15.9058	217.25	33.5306	4.8145	1.6	15.4635	786	-1
1	2019-12-27	14:21:45.4	car	4	15.9217	216.683	34.7534	2.58037	1.6	16.1265	786	-1
1	2019-12-27	14:21:45.5	car	4	15.9387	215.548	35.0264	0.35513	1.7	16.1761	786	-1
1	2019-12-27	14:21:45.6	car	4	15.9568	215.059	35.2074	-0.722522	1.7	16.4524	786	-1
1	2019-12-27	14:21:45.7	car	4	15.9761	213.521	34.1377	-0.247766	1.6	16.0544	786	-1
1	2019-12-27	14:21:45.8	car	4	15.9965	212.211	35.2101	7.65051	1.6	15.8936	786	-1
1	2019-12-27	14:21:45.9	car	4	16.0181	211.312	36.0123	-1.24477	1.7	16.0272	786	-1
1	2019-12-27	14:21:46.0	car	4	16.0408	210.384	38.5279	-1.15509	1.7	16.0868	786	793
1	2019-12-27	14:21:46.1	car	4	16.0646	209.413	35.8627	2.16107	1.6	16.0995	786	793
1	2019-12-27	14:21:46.2	car	4	16.0895	208.596	34.6858	-4.39382	1.7	16.4332	786	793
1	2019-12-27	14:21:46.3	car	4	16.1156	207.493	34.4295	-0.991583	1.7	16.3987	786	793
1	2019-12-27	14:21:46.4	car	4	16.1428	206.498	34.611	1.96791	1.7	16.4266	786	793
1	2019-12-27	14:21:46.5	car	4	16.1712	205.552	35.4689	2.9647	1.7	16.7044	786	793
1	2019-12-27	14:21:46.6	car	4	16.2006	204.504	37.1793	-1.28865	1.7	16.7249	786	793
1	2019-12-27	14:21:46.7	car	4	16.2313	203.661	36.4219	1.48316	1.7	16.644	786	793
1	2019-12-27	14:21:46.8	car	4	16.263	202.693	35.5016	0.889778	1.7	16.9146	786	793
1	2019-12-27	14:21:46.9	car	4	16.2959	201.531	36.6603	1.80153	1.7	16.9496	786	793
1	2019-12-27	14:21:47.0	car	4	16.3299	200.334	38.2147	4.50134	1.6	16.4186	786	793
1	2019-12-27	14:21:47.1	car	4	16.3651	199.399	37.6246	-0.5879	1.6	16.698	786	793
1	2019-12-27	14:21:47.2	car	4	16.4014	198.608	37.0675	-0.234604	1.7	17.1032	786	793
1	2019-12-27	14:21:47.3	car	4	16.4388	197.405	37.4479	-1.21768	1.7	16.9918	786	793
1	2019-12-27	14:21:47.4	car	4	16.4773	196.011	35.3305	-0.346661	1.7	16.6098	786	793
1	2019-12-27	14:21:47.5	car	4	16.517	195.3	35.9186	-2.37223	1.7	17.0836	786	793
1	2019-12-27	14:21:47.6	car	4	16.5579	194.456	37.3147	0.886202	1.7	17.1929	786	793
1	2019-12-27	14:21:47.7	car	4	16.5998	193.209	36.4766	-0.139395	1.7	16.9997	786	793
1	2019-12-27	14:21:47.8	car	4	16.6429	192.483	34.8148	-5.26094	1.7	17.4867	786	793
1	2019-12-27	14:21:47.9	car	4	16.6871	191.417	36.5814	-0.322104	1.7	17.3391	786	793
1	2019-12-27	14:21:48.0	car	4	16.7325	190.316	38.2839	3.55244	1.7	17.2551	786	793
1	2019-12-27	14:21:48.1	car	4	16.779	189.299	37.419	4.6887	1.7	17.3264	786	793
1	2019-12-27	14:21:48.2	car	4	16.8266	188.275	38.9279	3.55577	1.7	17.6492	786	793
1	2019-12-27	14:21:48.3	car	4	16.8754	187.171	39.277	0.139236	1.7	17.4953	786	793
1	2019-12-27	14:21:48.4	car	4	16.9253	185.948	37.3003	-3.07727	1.7	17.1316	786	793
1	2019-12-27	14:21:48.5	car	4	16.9763	184.894	36.9617	0.209729	1.7	17.363	786	793
1	2019-12-27	14:21:48.6	car	4	17.0285	183.832	37.5401	3.54862	1.7	17.3369	786	793
1	2019-12-27	14:21:48.7	car	4	17.0818	182.689	36.552	0.0259876	1.7	17.3369	786	793
1	2019-12-27	14:21:48.8	car	4	17.1362	182.027	37.0566	-4.44818	1.7	17.4969	786	793
1	2019-12-27	14:21:48.9	car	4	17.1918	181.085	36.3581	-0.863949	1.7	17.9656	786	793
1	2019-12-27	14:21:49.0	car	4	17.2485	179.932	36.4699	-3.18146	1.7	17.7986	786	793
1	2019-12-27	14:21:49.1	car	4	17.3063	179.049	36.4669	2.47939	1.7	18.2657	786	793
1	2019-12-27	14:21:49.2	car	4	17.3653	177.713	39.085	2.19274	1.7	18.0186	786	793
1	2019-12-27	14:21:49.3	car	4	17.4254	176.814	39.0316	-3.70793	1.7	17.9775	786	793
1	2019-12-27	14:21:49.4	car	4	17.4866	175.728	38.0548	1.02973	1.7	17.9959	786	793
1	2019-12-27	14:21:49.5	car	4	17.549	174.585	40.1018	5.68008	1.7	18.0734	786	793
1	2019-12-27	14:21:49.6	car	4	17.6125	173.342	38.7318	-3.59535	1.7	18.235	786	793
1	2019-12-27	14:21:49.7	car	4	17.6771	172.412	39.0094	-5.84662	1.7	18.0138	786	793
1	2019-12-27	14:21:49.8	car	4	17.7429	171.476	38.4701	-0.680923	1.7	18.3975	786	793
1	2019-12-27	14:21:49.9	car	4	17.8098	170.137	40.2862	1.96135	1.7	18.23	786	793
1	2019-12-27	14:21:50.0	car	4	17.8778	169.106	38.3042	-3.74699	1.7	18.1955	786	793
1	2019-12-27	14:21:50.1	car	4	17.947	168.145	39.7037	5.05861	1.7	18.332	786	793
1	2019-12-27	14:21:50.2	car	4	18.0173	167.179	40.2157	1.11723	1.7	18.3592	786	793
1	2019-12-27	14:21:50.3	car	4	18.0888	165.632	39.1106	-5.49233	1.7	18.0193	786	793
1	2019-12-27	14:21:50.4	car	4	18.1613	164.83	40.956	11.7738	1.7	18.0191	786	793
1	2019-12-27	14:21:50.5	car	4	18.235	163.589	40.0985	-2.71408	1.7	18.0017	786	793
1	2019-12-27	14:21:50.6	car	4	18.3099	162.539	41.5625	7.29704	1.7	18.1085	786	793
1	2019-12-27	14:21:50.7	car	4	18.3859	161.446	38.9074	3.52486	1.7	18.4516	786	793
1	2019-12-27	14:21:50.8	car	4	18.463	160.005	40.4103	-1.03211	1.6	17.761	786	793
1	2019-12-27	14:21:50.9	car	4	18.5412	159.235	40.7894	3.46148	1.7	18.8405	786	793
1	2019-12-27	14:21:51.0	car	4	18.6206	157.943	39.1829	-10.5829	1.7	18.391	786	793
1	2019-12-27	14:21:51.1	car	4	18.7011	156.986	40.7219	5.8008	1.7	18.8203	786	793
1	2019-12-27	14:21:51.2	car	4	18.7828	155.85	38.9505	-5.41258	1.7	18.7994	786	793
1	2019-12-27	14:21:51.3	car	4	18.8655	154.524	41.6421	2.32569	1.7	18.7822	786	793
1	2019-12-27	14:21:51.4	car	4	18.9495	153.832	40.0433	-7.33209	1.7	19.3255	786	793
1	2019-12-27	14:21:51.5	car	4	19.0345	152.396	41.1621	-8.85936	1.7	18.8107	786	793
1	2019-12-27	14:21:51.6	car	4	19.1207	151.349	40.6634	12.8336	1.6	19.0587	786	793
1	2019-12-27	14:21:51.7	car	4	19.208	149.981	39.3547	-5.61921	1.7	18.9371	786	793
1	2019-12-27	14:21:51.8	car	4	19.2965	149.044	41.7765	9.35817	1.6	18.8771	786	793
1	2019-12-27	14:21:51.9	car	4	19.3861	147.839	40.9129	-4.91516	1.6	19.3605	786	793
1	2019-12-27	14:21:52.0	car	4	19.4768	146.813	42.0071	4.63176	1.7	19.5673	786	793
1	2019-12-27	14:21:52.1	car	4	19.5686	145.779	40.2242	2.85137	1.7	19.9286	786	793
1	2019-12-27	14:21:52.2	car	4	19.6616	144.548	40.5855	4.47869	1.7	19.3666	786	793
1	2019-12-27	14:21:52.3	car	4	19.7557	143.305	41.8251	10.6746	1.7	19.5382	786	793
1	2019-12-27	14:21:52.4	car	4	19.851	142.014	43.3844	-15.4383	1.7	19.4528	786	793
1	2019-12-27	14:21:52.5	car	4	19.9474	141.042	43.7036	4.33175	1.7	19.9199	786	793
1	2019-12-27	14:21:52.6	car	4	20.0449	140.025	44.6322	-4.62985	1.6	19.9949	786	793
1	2019-12-27	14:21:52.7	car	4	20.1436	138.545	42.7117	11.0289	1.6	19.6381	786	793
1	2019-12-27	14:21:52.8	car	4	20.2434	137.172	44.3077	-13.4848	1.7	19.3049	786	793
1	2019-12-27	14:21:52.9	car	4	20.3443	136.067	44.627	6.23607	1.7	19.6827	786	793
1	2019-12-27	14:21:53.0	car	4	20.4463	134.63	47.1126	10.5867	1.6	19.0944	786	793
1	2019-12-27	14:21:53.1	car	4	20.5495	133.813	46.6827	-11.2357	1.6	19.318	786	793
1	2019-12-27	14:21:53.2	car	4	20.6539	132.168	43.6339	6.63621	1.6	18.7184	786	793
1	2019-12-27	14:21:53.3	car	4	20.7593	131.65	45.6589	3.70168	1.7	20.1973	786	793
1	2019-12-27	14:21:53.4	car	4	20.8659	130.043	42.2022	-13.5331	1.6	19.5583	786	793
1	2019-12-27	14:21:53.5	car	4	20.9737	128.034	47.7893	-2.69636	1.6	18.5039	786	793
1	2019-12-27	14:21:53.6	car	4	21.0825	127.248	43.6402	-2.05828	1.6	18.9163	786	793
1	2019-12-27	14:21:53.7	car	4	21.1925	125.959	47.4472	-10.1401	1.7	19.2015	786	793
1	2019-12-27	14:21:53.8	car	4	21.3036	125.219	46.3546	-4.0475	1.6	19.8021	786	793
1	2019-12-27	14:21:53.9	car	4	21.4159	123.774	42.2606	-14.0188	1.6	19.2175	786	793
1	2019-12-27	14:21:54.0	car	4	21.5293	122.625	40.6553	0.781785	1.6	19.1308	786	793
1	2019-12-27	14:21:54.1	car	4	21.6438	121.133	43.0084	5.85975	1.6	18.7594	786	793
1	2019-12-27	14:21:54.2	car	4	21.7595	119.762	43.2836	-10.5309	1.6	18.9677	786	793
1	2019-12-27	14:21:54.3	car	4	21.8763	118.524	44.39	-7.4562	1.6	18.7413	786	793
1	2019-12-27	14:21:54.4	car	4	21.9943	118.003	40.8873	-1.96798	1.6	19.4926	786	793
1	2019-12-27	14:21:54.5	car	4	22.1133	116.636	42.9622	-10.2025	1.6	19.0229	786	793
1	2019-12-27	14:21:54.6	car	4	22.2335	115.121	41.7522	2.87735	1.6	18.6152	786	793
1	2019-12-27	14:21:54.7	car	4	22.3549	113.962	40.4812	8.50443	1.6	19.2772	786	793
1	2019-12-27	14:21:54.8	car	4	22.4773	112.89	46.7788	9.60088	1.5	18.7264	786	793
1	2019-12-27	14:21:54.9	car	4	22.6009	111.478	44.4482	-0.964741	1.5	18.7639	786	793
1	2019-12-27	14:21:55.0	car	4	22.7257	110.484	46.3188	12.0873	1.5	19.0158	786	793
1	2019-12-27	14:21:55.1	car	4	22.8516	109.528	46.1061	-1.04366	1.6	19.6663	786	793
1	2019-12-27	14:21:55.2	car	4	22.9786	107.608	46.9822	5.35727	1.6	19.0397	786	793
1	2019-12-27	14:21:55.3	car	4	23.1067	106.759	45.1366	3.4225	1.5	19.1415	786	793
1	2019-12-27	14:21:55.4	car	4	23.236	104.828	45.6476	3.2146	1.6	18.5493	786	793
1	2019-12-27	14:21:55.5	car	4	23.3664	103.716	47.0583	-2.38188	1.5	18.4013	786	793
1	2019-12-27	14:21:55.6	car	4	23.4979	102.45	43.0109	3.54385	1.5	18.3244	786	793
1	2019-12-27	14:21:55.7	car	4	23.6306	101.448	45.5615	-4.40135	1.6	18.8584	786	793
1	2019-12-27	14:21:55.8	car	4	23.7644	100.34	42.3509	-8.53169	1.5	18.227	786	793
1	2019-12-27	14:21:55.9	car	4	23.8994	99.0708	44.4123	-0.838717	1.5	17.8031	786	793
1	2019-12-27	14:21:56.0	car	4	24.0355	98.0502	44.3986	8.46756	1.5	18.3136	786	793
1	2019-12-27	14:21:56.1	car	4	24.1727	96.6342	48.2762	2.16764	1.5	18.041	786	793
1	2019-12-27	14:21:56.2	car	4	24.311	95.4168	46.4186	3.60537	1.5	18.2618	786	793
1	2019-12-27	14:21:56.3	car	4	24.4505	93.8471	46.7777	3.62047	1.5	17.8527	786	793
1	2019-12-27	14:21:56.4	car	4	24.5911	92.5832	48.539	-16.5447	1.4	17.3461	786	793
1	2019-12-27	14:21:56.5	car	4	24.7329	90.7196	45.2446	0.0958244	1.5	16.8025	786	793
1	2019-12-27	14:21:56.6	car	4	24.8757	90.025	46.3254	8.49342	1.5	17.6136	786	793
1	2019-12-27	14:21:56.7	car	4	25.0198	88.6757	44.3052	2.02187	1.5	17.3064	786	793
1	2019-12-27	14:21:56.8	car	4	25.1649	87.2637	43.4277	-8.57637	1.5	17.9039	786	793
1	2019-12-27	14:21:56.9	car	4	25.3112	86.5799	40.2676	-7.05901	1.4	17.5223	786	793
1	2019-12-27	14:21:57.0	car	4	25.4586	85.1223	40.44	-9.11145	1.4	17.2168	786	793
1	2019-12-27	14:21:57.1	car	4	25.6072	83.9768	42.9844	-10.0524	1.5	17.5995	786	793
1	2019-12-27	14:21:57.2	car	4	25.7569	82.7865	41.2744	-10.9599	1.4	17.4535	786	793
1	2019-12-27	14:21:57.3	car	4	25.9077	81.6624	46.1625	11.2214	1.5	17.879	786	793
1	2019-12-27	14:21:57.4	car	4	26.0596	80.9288	46.737	-13.7582	1.5	18.5802	786	793
1	2019-12-27	14:21:57.5	car	4	26.2127	78.6485	45.9044	4.58576	1.5	17.0072	786	793
1	2019-12-27	14:21:57.6	car	4	26.367	77.8293	46.5121	0.413039	1.5	16.9912	786	793
1	2019-12-27	14:21:57.7	car	4	26.5223	76.8332	43.105	-1.38911	1.4	17.2638	786	793
1	2019-12-27	14:21:57.8	car	4	26.6788	74.7111	44.8978	8.49485	1.4	16.3537	786	793
1	2019-12-27	14:21:57.9	car	4	26.8364	73.9768	51.5631	-19.2731	1.4	17.39	786	793
1	2019-12-27	14:21:58.0	car	4	26.9952	72.5895	42.1229	0.607627	1.5	17.1358	786	793
1	2019-12-27	14:21:58.1	car	4	27.1551	71.9954	48.0399	-10.0434	1.4	17.0304	786	793
1	2019-12-27	14:21:58.2	car	4	27.3161	70.6224	42.5728	-4.63384	1.4	16.9327	786	793
1	2019-12-27	14:21:58.3	car	4	27.4783	68.3588	44.082	-6.70056	1.4	15.987	786	793
1	2019-12-27	14:21:58.4	car	4	27.6416	67.9048	44.5196	-4.15052	1.4	16.7918	786	793
1	2019-12-27	14:21:58.5	car	4	27.806	66.3775	43.4663	8.66774	1.4	16.433	786	793
1	2019-12-27	14:21:58.6	car	4	27.9716	65.1481	43.4715	1.11143	1.3	16.0412	786	793
1	2019-12-27	14:21:58.7	car	4	28.1383	63.9084	41.2092	-15.0754	1.3	15.813	786	793
1	2019-12-27	14:21:58.8	car	4	28.3061	62.7245	41.7454	18.9752	1.3	15.2378	786	793
1	2019-12-27	14:21:58.9	car	4	28.4751	61.9405	43.855	-3.01723	1.4	15.9863	786	793
1	2019-12-27	14:21:59.0	car	4	28.6452	60.8384	41.8718	12.5064	1.4	16.4263	786	793
1	2019-12-27	14:21:59.1	car	4	28.8164	59.41	43.6301	7.86003	1.3	16.0343	786	793
1	2019-12-27	14:21:59.2	car	4	28.9888	58.1654	44.2059	-1.96183	1.4	16.2485	786	793
1	2019-12-27	14:21:59.3	car	4	29.1623	56.5549	45.4768	2.71821	1.4	15.3369	786	793
1	2019-12-27	14:21:59.4	car	4	29.3369	55.8433	46.8274	-1.81016	1.3	15.8186	786	793
1	2019-12-27	14:21:59.5	car	4	29.5127	54.2129	46.4671	5.27158	1.3	15.2479	786	793
1	2019-12-27	14:21:59.6	car	4	29.6896	52.901	44.8931	-8.24293	1.3	15.4279	786	793
1	2019-12-27	14:21:59.7	car	4	29.8676	51.4113	45.7775	-7.42309	1.3	15.014	786	793
1	2019-12-27	14:21:59.8	car	4	30.0468	50.1127	40.1825	6.39751	1.3	14.7913	786	793
1	2019-12-27	14:21:59.9	car	4	30.2271	49.1066	43.3375	11.8443	1.3	14.056	786	793
1	2019-12-27	14:22:0.0	car	4	30.4085	47.6905	44.2921	-2.28206	1.3	13.2365	786	793
1	2019-12-27	14:22:0.1	car	4	30.5911	46.8418	39.4447	11.9472	1.3	13.479	786	793
1	2019-12-27	14:22:0.2	car	4	30.7748	46.4676	43.6177	4.00055	1.3	14.1983	786	793
1	2019-12-27	14:22:0.3	car	4	30.9597	44.7549	43.5195	-1.46171	1.2	13.7719	786	793
1	2019-12-27	14:22:0.4	car	4	31.1456	42.9611	39.0561	-6.26166	1.3	13.5677	786	793
1	2019-12-27	14:22:0.5	car	4	31.3327	42.6137	39.137	1.05684	1.3	13.7789	786	793
1	2019-12-27	14:22:0.6	car	4	31.521	41.7083	39.8789	2.37529	1.2	13.4321	786	793
1	2019-12-27	14:22:0.7	car	4	31.7104	39.423	43.9337	2.53545	1.2	12.2707	786	793
1	2019-12-27	14:22:0.8	car	4	31.9009	38.1019	43.065	-2.14841	1.1	11.4001	786	793
1	2019-12-27	14:22:0.9	car	4	32.0925	37.173	40.9312	-1.17492	1.13754	12.9347	786	793
1	2019-12-27	14:22:1.0	car	4	32.2853	35.904	41.4942	-0.232017	1.1	11.2443	786	793
1	2019-12-27	14:22:1.1	car	4	32.4792	35.2694	40.5772	-1.18073	1.06871	12.047	786	793
1	2019-12-27	14:22:1.2	car	4	32.6743	34.6718	41.1886	-3.19316	1.12623	12.8866	786	793
1	2019-12-27	14:22:1.3	car	4	32.8704	33.7996	40.9641	-0.590045	1.20009	13.6569	786	793
1	2019-12-27	14:22:1.4	car	4	33.0678	32.9275	40.7395	2.01307	1.2621	14.2839	786	793
1	2019-12-27	14:22:1.5	car	4	33.2662	30.5389	39.9322	-0.802088	1.1253	12.4833	786	793
1	2019-12-27	14:22:1.6	car	4	33.4658	29.5618	39.5089	0.666995	1.10202	12.0955	786	793
1	2019-12-27	14:22:1.7	car	4	33.6665	29.2361	40.4798	0.223847	1.11446	12.5326	786	793
1	2019-12-27	14:22:1.8	car	4	33.8684	27.4263	39.7349	2.44195	1.04051	11.4857	786	793
1	2019-12-27	14:22:1.9	car	4	34.0714	25.8797	42.9167	8.18364	0.926416	11.045	786	793
1	2019-12-27	14:22:2.0	car	4	34.2755	25.7972	46.6231	7.40429	-1	-1	-1	793
1	2019-12-27	14:22:2.1	car	4	34.4807	24.2786	45.5005	-14.8704	-1	-1	-1	793
1	2019-12-27	14:23:53.0	car	3	11.6289	17.6999	41.508	2.94015	1.5	18.0488	992	-1
1	2019-12-27	14:23:53.1	car	3	11.63	19.0701	42.0189	-0.300555	1.5	17.5755	992	-1
1	2019-12-27	14:23:53.2	car	3	11.6323	19.578	40.2097	5.26456	1.5	18.5309	992	-1
1	2019-12-27	14:23:53.3	car	3	11.6357	21.129	40.7061	3.04486	1.5	18.043	992	-1
1	2019-12-27	14:23:53.4	car	3	11.6403	22.1328	43.2892	7.61357	1.5	18.5192	992	-1
1	2019-12-27	14:23:53.5	car	3	11.6459	23.4741	43.0696	-4.4713	1.5	18.4016	992	-1
1	2019-12-27	14:23:53.6	car	3	11.6527	24.8844	40.1787	2.52444	1.6	18.486	992	-1
1	2019-12-27	14:23:53.7	car	3	11.6607	25.8308	43.7554	1.71907	1.6	18.5746	992	-1
1	2019-12-27	14:23:53.8	car	3	11.6697	26.924	44.2867	9.82614	1.5	18.7174	992	-1
1	2019-12-27	14:23:53.9	car	3	11.6799	28.6067	43.8305	-4.69823	1.5	17.3765	992	-1
1	2019-12-27	14:23:54.0	car	3	11.6913	29.612	45.2896	10.8898	1.4	17.2573	992	998
1	2019-12-27	14:23:54.1	car	3	11.7038	30.721	48.0318	4.50736	1.5	18.0073	992	998
1	2019-12-27	14:23:54.2	car	3	11.7174	32.2648	44.5995	-5.33852	1.5	18.4414	992	998
1	2019-12-27	14:23:54.3	car	3	11.7321	33.3595	43.6278	-0.0586142	1.5	18.8394	992	998
1	2019-12-27	14:23:54.4	car	3	11.748	34.2319	46.639	5.39901	1.4	18.8589	992	998
1	2019-12-27	14:23:54.5	car	3	11.765	36.2136	47.8785	-2.04576	1.5	18.5143	992	998
1	2019-12-27	14:23:54.6	car	3	11.7831	37.8953	45.371	-6.50546	1.5	17.7456	992	998
1	2019-12-27	14:23:54.7	car	3	11.8024	38.2506	44.4508	-0.0653779	1.5	18.8449	992	998
1	2019-12-27	14:23:54.8	car	3	11.8228	39.596	43.4469	1.25502	1.5	19.1369	992	998
1	2019-12-27	14:23:54.9	car	3	11.8444	41.1761	45.5795	-13.7326	1.5	18.5124	992	998
1	2019-12-27	14:23:55.0	car	3	11.8671	42.1201	43.0003	-0.931592	1.5	18.7097	992	998
1	2019-12-27	14:23:55.1	car	3	11.8909	43.3346	43.7938	-3.03053	1.5	18.4402	992	998
1	2019-12-27	14:23:55.2	car	3	11.9158	44.1988	44.5787	5.39291	1.5	19.4527	992	998
1	2019-12-27	14:23:55.3	car	3	11.9419	45.7424	47.9537	7.87629	1.6	19.6108	992	998
1	2019-12-27	14:23:55.4	car	3	11.9691	47.0726	50.2543	-3.62968	1.6	19.9089	992	998
1	2019-12-27	14:23:55.5	car	3	11.9975	47.9195	50.6826	-11.8715	1.6	19.8241	992	998
1	2019-12-27	14:23:55.6	car	3	12.0269	49.5024	51.4865	5.73468	1.5	18.9404	992	998
1	2019-12-27	14:23:55.7	car	3	12.0576	51.8325	48.9112	-2.13388	1.5	18.2687	992	998
1	2019-12-27	14:23:55.8	car	3	12.0893	53.2877	45.5404	-1.01024	1.6	18.5788	992	998
1	2019-12-27	14:23:55.9	car	3	12.1222	54.5974	49.6555	4.23542	1.5	18.4547	992	998
1	2019-12-27	14:23:56.0	car	3	12.1562	55.6402	47.5511	-12.3462	1.6	18.7085	992	998
1	2019-12-27	14:23:56.1	car	3	12.1914	56.6116	40.4196	-3.00201	1.5	18.7607	992	998
1	2019-12-27	14:23:56.2	car	3	12.2277	57.1927	40.4037	2.50794	1.5	19.2568	992	998
1	2019-12-27	14:23:56.3	car	3	12.2651	58.9541	40.1294	9.24591	1.6	19.5119	992	998
1	2019-12-27	14:23:56.4	car	3	12.3036	60.0693	45.4526	5.06129	1.6	19.6565	992	998
1	2019-12-27	14:23:56.5	car	3	12.3433	60.8605	45.9927	-4.36694	1.5	19.8586	992	998
1	2019-12-27	14:23:56.6	car	3	12.3842	62.5273	46.7431	18.6614	1.5	19.4058	992	998
1	2019-12-27	14:23:56.7	car	3	12.4261	63.7745	47.1406	-4.23329	1.6	19.8365	992	998
1	2019-12-27	14:23:56.8	car	3	12.4692	65.3233	45.4682	-3.17194	1.6	19.9527	992	998
1	2019-12-27	14:23:56.9	car	3	12.5134	66.7046	50.1304	14.4795	1.6	19.6708	992	998
1	2019-12-27	14:23:57.0	car	3	12.5588	67.7127	47.6348	-11.7251	1.6	19.5388	992	998
1	2019-12-27	14:23:57.1	car	3	12.6053	69.227	47.5167	-5.49672	1.6	19.652	992	998
1	2019-12-27	14:23:57.2	car	3	12.6529	70.2519	48.7121	1.47785	1.6	20.5634	992	998
1	2019-12-27	14:23:57.3	car	3	12.7017	71.4478	45.7244	-0.266669	1.6	20.1672	992	998
1	2019-12-27	14:23:57.4	car	3	12.7516	73.4651	45.7336	7.06854	1.6	19.7388	992	998
1	2019-12-27	14:23:57.5	car	3	12.8026	74.054	46.4922	6.8346	1.6	20.0694	992	998
1	2019-12-27	14:23:57.6	car	3	12.8548	75.5762	48.7539	9.95255	1.6	19.6711	992	998
1	2019-12-27	14:23:57.7	car	3	12.9081	76.882	48.4385	-13.0834	1.6	20.048	992	998
1	2019-12-27	14:23:57.8	car	3	12.9625	77.8353	43.3988	4.60947	1.6	20.5085	992	998
1	2019-12-27	14:23:57.9	car	3	13.0181	79.5519	47.6261	8.75119	1.6	19.811	992	998
1	2019-12-27	14:23:58.0	car	3	13.0748	81.0861	46.6182	-11.5442	1.6	19.3918	992	998
1	2019-12-27	14:23:58.1	car	3	13.1326	82.2119	43.8277	3.98268	1.6	20.0216	992	998
1	2019-12-27	14:23:58.2	car	3	13.1916	83.1092	48.2376	4.02296	1.6	20.8157	992	998
1	2019-12-27	14:23:58.3	car	3	13.2517	84.6376	45.9734	4.08902	1.6	20.2727	992	998
1	2019-12-27	14:23:58.4	car	3	13.3129	85.9358	46.6576	-1.25229	1.6	19.9067	992	998
1	2019-12-27	14:23:58.5	car	3	13.3753	86.6215	47.5538	-1.00215	1.6	20.6794	992	998
1	2019-12-27	14:23:58.6	car	3	13.4388	88.5547	48.971	-3.3896	1.6	20.1943	992	998
1	2019-12-27	14:23:58.7	car	3	13.5034	89.7682	46.2124	-9.83097	1.6	19.9379	992	998
1	2019-12-27	14:23:58.8	car	3	13.5692	91.4544	45.4044	4.26626	1.6	19.441	992	998
1	2019-12-27	14:23:58.9	car	3	13.6361	92.7795	49.8552	-0.212729	1.6	19.2958	992	998
1	2019-12-27	14:23:59.0	car	3	13.7041	93.9917	46.8006	-10.9341	1.6	19.7221	992	998
1	2019-12-27	14:23:59.1	car	3	13.7733	94.907	45.9098	-4.77328	1.6	20.1964	992	998
1	2019-12-27	14:23:59.2	car	3	13.8436	96.0256	44.0011	-3.48723	1.6	19.9081	992	998
1	2019-12-27	14:23:59.3	car	3	13.9151	97.7004	47.0173	0.624895	1.6	19.717	992	998
1	2019-12-27	14:23:59.4	car	3	13.9876	98.9549	46.03	-3.03614	1.6	19.8458	992	998
1	2019-12-27	14:23:59.5	car	3	14.0613	99.9703	47.4383	2.71322	1.5	19.8409	992	998
1	2019-12-27	14:23:59.6	car	3	14.1362	101.232	47.4617	3.67427	1.6	19.5844	992	998
1	2019-12-27	14:23:59.7	car	3	14.2122	103.228	47.001	1.62605	1.6	18.808	992	998
1	2019-12-27	14:23:59.8	car	3	14.2893	104.221	47.9482	-0.735283	1.5	19.114	992	998
1	2019-12-27	14:23:59.9	car	3	14.3675	105.449	48.195	2.74245	1.5	19.3019	992	998
1	2019-12-27	14:24:0.0	car	3	14.4469	106.573	48.5795	1.19174	1.5	18.9806	992	998
1	2019-12-27	14:24:0.1	car	3	14.5274	108.145	45.3946	3.02587	1.5	18.8041	992	998
1	2019-12-27	14:24:0.2	car	3	14.6091	109.61	47.1025	1.60861	1.5	18.513	992	998
1	2019-12-27	14:24:0.3	car	3	14.6918	110.68	46.758	1.21105	1.6	19.1304	992	998
1	2019-12-27	14:24:0.4	car	3	14.7758	112.028	47.6765	0.968575	1.5	18.9978	992	998
1	2019-12-27	14:24:0.5	car	3	14.8608	113.315	47.7345	0.975728	1.5	18.9539	992	998
1	2019-12-27	14:24:0.6	car	3	14.947	114.688	46.208	-2.79796	1.5	18.8175	992	998
1	2019-12-27	14:24:0.7	car	3	15.0343	115.84	45.4088	-3.2443	1.5	18.6862	992	998
1	2019-12-27	14:24:0.8	car	3	15.1228	117.167	44.9362	-1.10066	1.5	18.2928	992	998
1	2019-12-27	14:24:0.9	car	3	15.2124	118.753	46.0588	-1.20596	1.5	18.0159	992	998
1	2019-12-27	14:24:1.0	car	3	15.3031	119.878	45.969	1.35684	1.5	17.9904	992	998
1	2019-12-27	14:24:1.1	car	3	15.3949	120.771	45.1604	2.70122	1.5	18.2862	992	998
1	2019-12-27	14:24:1.2	car	3	15.4879	122.014	44.1177	-5.1918	1.5	18.2251	992	998
1	2019-12-27	14:24:1.3	car	3	15.582	123.551	43.6822	-3.48632	1.5	18.0513	992	998
1	2019-12-27	14:24:1.4	car	3	15.6773	124.903	43.9437	5.38027	1.5	17.8987	992	998
1	2019-12-27	14:24:1.5	car	3	15.7737	125.875	46.51	4.84602	1.5	17.8854	992	998
1	2019-12-27	14:24:1.6	car	3	15.8712	126.971	47.823	0.821471	1.5	18.1224	992	998
1	2019-12-27	14:24:1.7	car	3	15.9699	128.46	46.9044	-4.07883	1.5	18.0467	992	998
1	2019-12-27	14:24:1.8	car	3	16.0697	129.644	45.8624	-0.813603	1.5	17.9301	992	998
1	2019-12-27	14:24:1.9	car	3	16.1706	131.107	46.9383	-4.39376	1.5	17.5797	992	998
1	2019-12-27	14:24:2.0	car	3	16.2726	132.641	46.8825	0.939965	1.5	17.2612	992	998
1	2019-12-27	14:24:2.1	car	3	16.3758	133.974	45.1047	-3.78321	1.5	17.2039	992	998
1	2019-12-27	14:24:2.2	car	3	16.4802	135.095	45.0225	6.47998	1.5	17.0978	992	998
1	2019-12-27	14:24:2.3	car	3	16.5856	136.306	45.9115	-4.62278	1.5	17.3206	992	998
1	2019-12-27	14:24:2.4	car	3	16.6922	137.39	44.6804	0.70262	1.5	17.376	992	998
1	2019-12-27	14:24:2.5	car	3	16.8	138.483	43.4343	3.90021	1.5	17.3401	992	998
1	2019-12-27	14:24:2.6	car	3	16.9088	139.649	44.9927	6.36864	1.5	17.7476	992	998
1	2019-12-27	14:24:2.7	car	3	17.0188	141.309	44.6353	3.15793	1.4	17.3827	992	998
1	2019-12-27	14:24:2.8	car	3	17.1299	142.57	45.3241	-2.73418	1.4	17.203	992	998
1	2019-12-27	14:24:2.9	car	3	17.2422	143.626	44.5823	4.69216	1.4	17.3365	992	998
1	2019-12-27	14:24:3.0	car	3	17.3556	145.093	46.138	-4.80366	1.4	17.1176	992	998
1	2019-12-27	14:24:3.1	car	3	17.4701	146.225	43.9989	-0.187079	1.5	17.1542	992	998
1	2019-12-27	14:24:3.2	car	3	17.5858	147.462	42.3261	-4.565	1.5	17.3409	992	998
1	2019-12-27	14:24:3.3	car	3	17.7026	148.39	44.8367	-5.94783	1.5	17.6399	992	998
1	2019-12-27	14:24:3.4	car	3	17.8206	149.902	43.5245	-2.83098	1.5	17.2505	992	998
1	2019-12-27	14:24:3.5	car	3	17.9396	151.087	43.1911	-4.16315	1.4	17.1919	992	998
1	2019-12-27	14:24:3.6	car	3	18.0598	151.976	43.7651	8.95739	1.5	17.7708	992	998
1	2019-12-27	14:24:3.7	car	3	18.1812	153.59	46.5852	0.486175	1.5	17.1831	992	998
1	2019-12-27	14:24:3.8	car	3	18.3036	154.765	44.4228	-4.26388	1.5	17.5263	992	998
1	2019-12-27	14:24:3.9	car	3	18.4272	155.823	44.8196	1.05425	1.5	17.7061	992	998
1	2019-12-27	14:24:4.0	car	3	18.552	157.187	46.0571	5.33676	1.5	17.3257	992	998
1	2019-12-27	14:24:4.1	car	3	18.6779	158.743	43.6781	1.531	1.5	17.2887	992	998
1	2019-12-27	14:24:4.2	car	3	18.8049	159.773	45.1674	3.60394	1.5	17.3738	992	998
1	2019-12-27	14:24:4.3	car	3	18.933	161.047	45.5667	4.91325	1.5	17.5885	992	998
1	2019-12-27	14:24:4.4	car	3	19.0623	162.211	44.8399	-7.54786	1.5	17.5179	992	998
1	2019-12-27	14:24:4.5	car	3	19.1927	163.296	43.9895	-0.947436	1.5	17.4559	992	998
1	2019-12-27	14:24:4.6	car	3	19.3242	164.802	44.8789	5.14603	1.5	17.1972	992	998
1	2019-12-27	14:24:4.7	car	3	19.4569	165.949	43.7669	-3.85487	1.4	17.2701	992	998
1	2019-12-27	14:24:4.8	car	3	19.5907	167.152	44.9423	0.133753	1.4	17.2485	992	998
1	2019-12-27	14:24:4.9	car	3	19.7257	168.518	45.9769	2.86484	1.5	17.3578	992	998
1	2019-12-27	14:24:5.0	car	3	19.8618	169.746	43.2826	-5.65028	1.5	17.4251	992	998
1	2019-12-27	14:24:5.1	car	3	19.999	170.773	43.6023	-5.59187	1.5	17.774	992	998
1	2019-12-27	14:24:5.2	car	3	20.1373	172.198	44.9775	0.433445	1.4	17.4402	992	998
1	2019-12-27	14:24:5.3	car	3	20.2768	173.513	43.8612	1.39507	1.5	17.339	992	998
1	2019-12-27	14:24:5.4	car	3	20.4174	174.421	44.918	0.179291	1.5	17.795	992	998
1	2019-12-27	14:24:5.5	car	3	20.5592	175.638	44.5758	1.58934	1.4	17.5691	992	998
1	2019-12-27	14:24:5.6	car	3	20.702	177.147	43.7158	-2.74253	1.5	17.4363	992	998
1	2019-12-27	14:24:5.7	car	3	20.8461	178.265	44.2477	0.788252	1.5	17.4836	992	998
1	2019-12-27	14:24:5.8	car	3	20.9912	179.728	45.2855	-0.96035	1.5	17.4827	992	998
1	2019-12-27	14:24:5.9	car	3	21.1375	180.678	45.1857	1.22098	1.4	17.6093	992	998
1	2019-12-27	14:24:6.0	car	3	21.2849	181.912	43.9854	0.227451	1.5	17.7193	992	998
1	2019-12-27	14:24:6.1	car	3	21.4335	183.346	45.4604	-1.13372	1.5	17.5883	992	998
1	2019-12-27	14:24:6.2	car	3	21.5832	184.484	44.9554	-3.8147	1.4	17.3003	992	998
1	2019-12-27	14:24:6.3	car	3	21.734	185.679	44.6297	1.62899	1.4	17.4431	992	998
1	2019-12-27	14:24:6.4	car	3	21.8859	186.921	45.2826	2.45619	1.4	17.3362	992	998
1	2019-12-27	14:24:6.5	car	3	22.039	188.367	44.7814	-3.8017	1.4	17.2596	992	998
1	2019-12-27	14:24:6.6	car	3	22.1933	189.718	44.7363	2.72822	1.4	17.0308	992	998
1	2019-12-27	14:24:6.7	car	3	22.3486	190.596	44.8966	2.53868	1.4	17.3194	992	998
1	2019-12-27	14:24:6.8	car	3	22.5051	191.975	44.9195	3.6428	1.4	17.2123	992	998
1	2019-12-27	14:24:6.9	car	3	22.6627	193.297	45.2547	-1.48618	1.4	16.9753	992	998
1	2019-12-27	14:24:7.0	car	3	22.8215	194.426	44.2678	0.16427	1.4	16.9459	992	998
1	2019-12-27	14:24:7.1	car	3	22.9814	195.657	45.9025	-0.121435	1.4	16.8351	992	998
1	2019-12-27	14:24:7.2	car	3	23.1424	196.903	45.4551	-1.52159	1.4	16.9417	992	998
1	2019-12-27	14:24:7.3	car	3	23.3046	198.424	45.2429	1.73799	1.4	16.5165	992	998
1	2019-12-27	14:24:7.4	car	3	23.4679	199.556	44.8832	-0.0722408	1.4	16.5147	992	998
1	2019-12-27	14:24:7.5	car	3	23.6323	200.797	45.4991	-0.268141	1.4	16.2937	992	998
1	2019-12-27	14:24:7.6	car	3	23.7979	202.076	45.8794	-3.6819	1.4	16.301	992	998
1	2019-12-27	14:24:7.7	car	3	23.9646	203.351	43.7506	2.06359	1.4	16.0771	992	998
1	2019-12-27	14:24:7.8	car	3	24.1324	204.4	44.2656	2.17867	1.4	16.237	992	998
1	2019-12-27	14:24:7.9	car	3	24.3014	205.767	44.5725	0.122706	1.4	15.8474	992	998
1	2019-12-27	14:24:8.0	car	3	24.4715	207.099	44.247	-5.60498	1.4	15.6288	992	998
1	2019-12-27	14:24:8.1	car	3	24.6427	208.146	43.0279	0.670791	1.4	15.5405	992	998
1	2019-12-27	14:24:8.2	car	3	24.8151	209.392	43.6835	-0.172138	1.4	15.5053	992	998
1	2019-12-27	14:24:8.3	car	3	24.9886	210.702	42.9336	-1.14369	1.4	15.1845	992	998
1	2019-12-27	14:24:8.4	car	3	25.1632	211.909	41.8164	-3.15833	1.4	15.1146	992	998
1	2019-12-27	14:24:8.5	car	3	25.339	212.913	41.918	-2.52871	1.4	15.4154	992	998
1	2019-12-27	14:24:8.6	car	3	25.5159	214.107	42.1309	1.73807	1.4	15.114	992	998
1	2019-12-27	14:24:8.7	car	3	25.6939	215.308	40.7165	-0.766913	1.4	14.5181	992	998
1	2019-12-27	14:24:8.8	car	3	25.8731	216.391	40.1014	-0.924587	1.23869	13.7993	992	998
1	2019-12-27	14:24:8.9	car	3	26.0534	217.461	40.6641	-2.0531	-1	-1	-1	998
1	2019-12-27	14:24:9.0	car	3	26.2348	218.755	40.1484	-0.184774	-1	-1	-1	998
1	2019-12-27	14:24:9.1	car	3	26.4174	219.75	39.0478	-2.58267	-1	-1	-1	998
1	2019-12-27	14:24:9.2	car	3	26.6011	220.821	38.8019	5.6293	-1	-1	-1	998
1	2019-12-27	14:24:9.3	car	3	26.786	221.949	39.5327	-2.33328	-1	-1	-1	998
1	2019-12-27	14:24:9.4	car	3	26.9719	223.029	38.2475	-4.01807	-1	-1	-1	998
1	2019-12-27	14:24:9.5	car	3	27.159	223.986	38.9857	2.13591	-1	-1	-1	998
1	2019-12-27	14:24:9.6	car	3	27.3473	225.014	39.0739	0.946999	-1	-1	-1	998
1	2019-12-27	14:24:9.7	car	3	27.5367	226.246	36.5608	-9.57163	-1	-1	-1	998
1	2019-12-27	14:24:9.8	car	3	27.7272	227.254	30.6844	-19.2409	-1	-1	-1	998
1	2019-12-27	14:24:9.9	car	3	27.9188	228.413	27.6696	-5.58509	-1	-1	-1	998
1	2019-12-27	14:24:10.0	car	3	28.1116	229.504	25.8879	-8.8618	-1	-1	-1	998
1	2019-12-27	14:24:10.1	car	3	28.3055	230.074	22.808	-4.91644	-1	-1	-1	998
1	2019-12-27	14:24:10.2	car	3	28.5006	230.156	21.0419	-5.41072	-1	-1	-1	998
1	2019-12-27	14:24:10.3	car	3	28.6967	230.186	19.1699	-6.96725	-1	-1	-1	998
1	2019-12-27	14:27:16.0	car	4	15.7985	230.222	20.3129	9.16402	1.6	16.6776	1341	-1
1	2019-12-27	14:27:16.1	car	4	15.7996	229.699	22.0573	6.72543	1.6	17.379	1341	-1
1	2019-12-27	14:27:16.2	car	4	15.8019	229.08	26.8095	18.3695	1.6	17.8812	1341	-1
1	2019-12-27	14:27:16.3	car	4	15.8053	227.295	33.834	15.7719	1.6	17.1181	1341	-1
1	2019-12-27	14:27:16.4	car	4	15.8098	225.938	38.5408	13.4344	1.6	16.929	1341	-1
1	2019-12-27	14:27:16.5	car	4	15.8155	224.948	41.0636	-0.0265042	1.6	17.1547	1341	-1
1	2019-12-27	14:27:16.6	car	4	15.8223	223.97	42.0651	-1.05166	1.6	17.1925	1341	-1
1	2019-12-27	14:27:16.7	car	4	15.8302	222.655	39.2345	2.707	1.6	17.1778	1341	-1
1	2019-12-27	14:27:16.8	car	4	15.8393	221.657	38.4752	-5.67603	1.6	17.3718	1341	-1
1	2019-12-27	14:27:16.9	car	4	15.8495	220.574	39.8186	4.57199	1.6	17.5565	1341	-1
1	2019-12-27	14:27:17.0	car	4	15.8609	219.732	40.1005	0.19598	1.6	17.9202	1341	-1
1	2019-12-27	14:27:17.1	car	4	15.8733	218.576	39.1192	1.10038	1.6	17.8734	1341	-1
1	2019-12-27	14:27:17.2	car	4	15.887	217.388	40.1008	1.15347	1.6	17.9535	1341	-1
1	2019-12-27	14:27:17.3	car	4	15.9017	216.099	40.5202	2.62153	1.6	17.8598	1341	-1
1	2019-12-27	14:27:17.4	car	4	15.9176	215.059	40.8451	5.0118	1.6	17.8973	1341	-1
1	2019-12-27	14:27:17.5	car	4	15.9346	213.962	40.0057	-4.86112	1.6	17.9551	1341	-1
1	2019-12-27	14:27:17.6	car	4	15.9527	212.746	40.1948	2.9974	1.6	17.8239	1341	-1
1	2019-12-27	14:27:17.7	car	4	15.972	211.569	39.1054	2.32466	1.7	17.9552	1341	-1
1	2019-12-27	14:27:17.8	car	4	15.9924	210.655	40.7625	0.0953674	1.6	17.936	1341	-1
1	2019-12-27	14:27:17.9	car	4	16.014	209.686	40.3725	-1.64549	1.6	18.232	1341	-1
1	2019-12-27	14:27:18.0	car	4	16.0366	208.456	40.0174	-1.06335	1.6	18.3856	1341	1359
1	2019-12-27	14:27:18.1	car	4	16.0605	207.409	40.1771	2.61784	1.6	18.2212	1341	1359
1	2019-12-27	14:27:18.2	car	4	16.0854	206.001	42.1142	1.17517	1.6	17.8931	1341	1359
1	2019-12-27	14:27:18.3	car	4	16.1115	204.991	42.2082	-1.73692	1.6	18.1274	1341	1359
1	2019-12-27	14:27:18.4	car	4	16.1387	203.853	43.3019	4.60267	1.6	18.244	1341	1359
1	2019-12-27	14:27:18.5	car	4	16.167	202.641	43.4268	-4.09683	1.6	18.2303	1341	1359
1	2019-12-27	14:27:18.6	car	4	16.1965	201.297	42.189	2.39897	1.6	17.8087	1341	1359
1	2019-12-27	14:27:18.7	car	4	16.2272	200.306	43.4459	-2.60544	1.7	18.2541	1341	1359
1	2019-12-27	14:27:18.8	car	4	16.2589	198.834	41.5955	-8.65936	1.7	18.201	1341	1359
1	2019-12-27	14:27:18.9	car	4	16.2918	197.759	40.5605	0.605186	1.6	18.0789	1341	1359
1	2019-12-27	14:27:19.0	car	4	16.3258	196.625	40.7457	3.66545	1.6	18.1106	1341	1359
1	2019-12-27	14:27:19.1	car	4	16.361	195.336	42.6094	12.9938	1.6	18.0147	1341	1359
1	2019-12-27	14:27:19.2	car	4	16.3972	194.61	41.2609	-12.5089	1.6	18.2489	1341	1359
1	2019-12-27	14:27:19.3	car	4	16.4347	193.628	40.1053	-1.47406	1.6	18.4805	1341	1359
1	2019-12-27	14:27:19.4	car	4	16.4732	192.242	39.8179	-0.0123978	1.6	18.0716	1341	1359
1	2019-12-27	14:27:19.5	car	4	16.5129	190.838	40.8856	5.03691	1.6	17.6696	1341	1359
1	2019-12-27	14:27:19.6	car	4	16.5537	189.664	41.2622	3.00241	1.6	17.8161	1341	1359
1	2019-12-27	14:27:19.7	car	4	16.5957	188.846	41.9247	-0.474135	1.7	18.412	1341	1359
1	2019-12-27	14:27:19.8	car	4	16.6388	187.777	42.4819	-2.55251	1.6	18.1961	1341	1359
1	2019-12-27	14:27:19.9	car	4	16.683	186.25	39.078	-2.17541	1.6	17.9478	1341	1359
1	2019-12-27	14:27:20.0	car	4	16.7284	185.44	40.2541	3.11542	1.6	18.5555	1341	1359
1	2019-12-27	14:27:20.1	car	4	16.7749	184.311	42.5115	-2.2492	1.6	18.4032	1341	1359
1	2019-12-27	14:27:20.2	car	4	16.8225	182.802	42.4845	2.75612	1.7	17.9745	1341	1359
1	2019-12-27	14:27:20.3	car	4	16.8713	182.154	42.0067	-6.64949	1.6	18.5679	1341	1359
1	2019-12-27	14:27:20.4	car	4	16.9212	180.719	42.9007	0.611544	1.6	18.1828	1341	1359
1	2019-12-27	14:27:20.5	car	4	16.9722	179.399	42.6095	-1.18792	1.7	18.2103	1341	1359
1	2019-12-27	14:27:20.6	car	4	17.0244	178.336	40.5014	-6.01196	1.6	18.3342	1341	1359
1	2019-12-27	14:27:20.7	car	4	17.0777	176.916	41.4106	-11.6603	1.6	18.028	1341	1359
1	2019-12-27	14:27:20.8	car	4	17.1321	175.907	40.343	12.2881	1.7	18.0713	1341	1359
1	2019-12-27	14:27:20.9	car	4	17.1876	174.842	40.0612	9.84013	1.6	18.3136	1341	1359
1	2019-12-27	14:27:21.0	car	4	17.2443	173.801	40.6883	-9.08971	1.6	18.6944	1341	1359
1	2019-12-27	14:27:21.1	car	4	17.3022	172.951	39.6988	9.00805	1.6	18.6427	1341	1359
1	2019-12-27	14:27:21.2	car	4	17.3611	171.754	41.4759	5.17964	1.6	18.9988	1341	1359
1	2019-12-27	14:27:21.3	car	4	17.4213	170.497	40.3527	-5.87006	1.6	18.7345	1341	1359
1	2019-12-27	14:27:21.4	car	4	17.4825	169.294	39.943	14.6334	1.6	18.3839	1341	1359
1	2019-12-27	14:27:21.5	car	4	17.5449	168.094	43.1975	3.18118	1.7	18.5564	1341	1359
1	2019-12-27	14:27:21.6	car	4	17.6084	166.69	42.3868	-14.21	1.6	18.4254	1341	1359
1	2019-12-27	14:27:21.7	car	4	17.673	165.875	40.5179	3.89711	1.6	18.635	1341	1359
1	2019-12-27	14:27:21.8	car	4	17.7388	164.925	42.7387	0.762701	1.6	18.3396	1341	1359
1	2019-12-27	14:27:21.9	car	4	17.8057	163.352	42.3566	-8.03534	1.7	18.5618	1341	1359
1	2019-12-27	14:27:22.0	car	4	17.8737	162.335	38.913	4.18591	1.7	18.7059	1341	1359
1	2019-12-27	14:27:22.1	car	4	17.9429	161.493	44.6677	-1.56494	1.6	18.922	1341	1359
1	2019-12-27	14:27:22.2	car	4	18.0132	159.797	44.6613	-9.80926	1.6	18.3672	1341	1359
1	2019-12-27	14:27:22.3	car	4	18.0846	158.681	41.5746	4.66772	1.6	18.8165	1341	1359
1	2019-12-27	14:27:22.4	car	4	18.1572	158.043	45.0512	15.6729	1.6	19.4391	1341	1359
1	2019-12-27	14:27:22.5	car	4	18.2309	155.949	44.9259	-10.1226	1.6	18.3402	1341	1359
1	2019-12-27	14:27:22.6	car	4	18.3058	155	41.4634	-2.64287	1.6	18.7938	1341	1359
1	2019-12-27	14:27:22.7	car	4	18.3818	154.113	40.1527	10.277	1.6	19.2222	1341	1359
1	2019-12-27	14:27:22.8	car	4	18.4589	152.323	47.0089	-3.94678	1.6	18.5533	1341	1359
1	2019-12-27	14:27:22.9	car	4	18.5371	151.509	40.9527	3.99514	1.6	18.5606	1341	1359
1	2019-12-27	14:27:23.0	car	4	18.6165	150.582	39.3856	-11.3857	1.6	19.1639	1341	1359
1	2019-12-27	14:27:23.1	car	4	18.697	149.758	41.7792	-0.797908	1.6	19.593	1341	1359
1	2019-12-27	14:27:23.2	car	4	18.7787	147.596	38.6087	-9.38869	1.6	18.693	1341	1359
1	2019-12-27	14:27:23.3	car	4	18.8614	146.848	43.1833	4.95319	1.6	19.1129	1341	1359
1	2019-12-27	14:27:23.4	car	4	18.9453	146.248	44.3407	15.2678	1.6	19.8739	1341	1359
1	2019-12-27	14:27:23.5	car	4	19.0304	144.829	47.2616	-12.9498	1.6	19.4487	1341	1359
1	2019-12-27	14:27:23.6	car	4	19.1166	143.744	43.142	2.84815	1.6	19.8673	1341	1359
1	2019-12-27	14:27:23.7	car	4	19.2039	141.913	45.1751	4.24786	1.6	19.3532	1341	1359
1	2019-12-27	14:27:23.8	car	4	19.2924	140.729	46.8151	11.6224	1.7	19.8947	1341	1359
1	2019-12-27	14:27:23.9	car	4	19.3819	139.256	46.364	1.62613	1.6	19.2031	1341	1359
1	2019-12-27	14:27:24.0	car	4	19.4727	138.009	47.0888	-4.88281	1.6	19.0566	1341	1359
1	2019-12-27	14:27:24.1	car	4	19.5645	136.809	42.0968	-3.15229	1.6	18.5348	1341	1359
1	2019-12-27	14:27:24.2	car	4	19.6575	135.845	44.704	11.3263	1.7	19.3446	1341	1359
1	2019-12-27	14:27:24.3	car	4	19.7516	134.526	45.1607	15.4148	1.6	18.9446	1341	1359
1	2019-12-27	14:27:24.4	car	4	19.8469	133.279	45.5489	-2.7988	1.6	18.8529	1341	1359
1	2019-12-27	14:27:24.5	car	4	19.9433	132.558	42.7199	-4.21269	1.5	19.1791	1341	1359
1	2019-12-27	14:27:24.6	car	4	20.0408	130.795	45.137	-4.79925	1.6	19.1743	1341	1359
1	2019-12-27	14:27:24.7	car	4	20.1395	129.22	43.6732	-1.22714	1.6	18.6652	1341	1359
1	2019-12-27	14:27:24.8	car	4	20.2392	127.887	45.3638	6.42175	1.6	18.2611	1341	1359
1	2019-12-27	14:27:24.9	car	4	20.3402	127.166	46.2413	2.81758	1.6	18.6189	1341	1359
1	2019-12-27	14:27:25.0	car	4	20.4422	125.96	48.5605	-4.22251	1.6	19.0704	1341	1359
1	2019-12-27	14:27:25.1	car	4	20.5454	124.661	44.9277	-6.54974	1.6	19.2444	1341	1359
1	2019-12-27	14:27:25.2	car	4	20.6498	123.09	42.282	-1.03326	1.6	18.558	1341	1359
1	2019-12-27	14:27:25.3	car	4	20.7552	121.988	41.0596	11.2992	1.6	18.6934	1341	1359
1	2019-12-27	14:27:25.4	car	4	20.8618	120.835	41.9503	3.58605	1.6	18.5354	1341	1359
1	2019-12-27	14:27:25.5	car	4	20.9695	119.492	43.8698	1.6341	1.6	18.6993	1341	1359
1	2019-12-27	14:27:25.6	car	4	21.0784	118.276	44.003	-9.45175	1.6	18.5438	1341	1359
1	2019-12-27	14:27:25.7	car	4	21.1884	117.709	43.0645	-1.87622	1.6	19.2505	1341	1359
1	2019-12-27	14:27:25.8	car	4	21.2995	116.638	44.3553	-2.92358	1.5	18.8956	1341	1359
1	2019-12-27	14:27:25.9	car	4	21.4118	114.912	42.5556	13.6054	1.5	18.5883	1341	1359
1	2019-12-27	14:27:26.0	car	4	21.5252	113.311	44.2334	-3.15287	1.6	18.6767	1341	1359
1	2019-12-27	14:27:26.1	car	4	21.6397	112.344	45.8473	-0.361138	1.6	18.6271	1341	1359
1	2019-12-27	14:27:26.2	car	4	21.7554	111.196	46.6645	-2.10391	1.6	18.9311	1341	1359
1	2019-12-27	14:27:26.3	car	4	21.8722	110.126	45.5953	1.23552	1.5	18.9253	1341	1359
1	2019-12-27	14:27:26.4	car	4	21.9901	108.909	45.074	-0.790202	1.6	19.2414	1341	1359
1	2019-12-27	14:27:26.5	car	4	22.1092	107.341	42.5338	-1.06076	1.6	19.1324	1341	1359
1	2019-12-27	14:27:26.6	car	4	22.2294	106.152	43.6322	3.80492	1.6	18.888	1341	1359
1	2019-12-27	14:27:26.7	car	4	22.3508	105.049	45.3169	1.12667	1.6	18.4694	1341	1359
1	2019-12-27	14:27:26.8	car	4	22.4732	103.495	47.3995	10.3908	1.5	18.2069	1341	1359
1	2019-12-27	14:27:26.9	car	4	22.5968	102.5	44.7232	4.13865	1.6	18.5981	1341	1359
1	2019-12-27	14:27:27.0	car	4	22.7216	101.399	43.7513	-3.59579	1.6	18.9491	1341	1359
1	2019-12-27	14:27:27.1	car	4	22.8474	99.7863	44.1298	0.941108	1.5	18.039	1341	1359
1	2019-12-27	14:27:27.2	car	4	22.9745	98.6651	44.5186	-5.79177	1.5	18.0762	1341	1359
1	2019-12-27	14:27:27.3	car	4	23.1026	97.3831	41.6287	10.9812	1.5	18.0752	1341	1359
1	2019-12-27	14:27:27.4	car	4	23.2319	96.1969	48.9438	0.919645	1.5	18.1771	1341	1359
1	2019-12-27	14:27:27.5	car	4	23.3623	95.2873	46.6291	-7.62761	1.5	18.8574	1341	1359
1	2019-12-27	14:27:27.6	car	4	23.4938	93.8497	44.6621	-1.05479	1.5	18.262	1341	1359
1	2019-12-27	14:27:27.7	car	4	23.6265	92.663	43.2179	2.44482	1.53199	18.3931	1341	1359
1	2019-12-27	14:27:27.8	car	4	23.7603	90.669	43.0894	0.865914	1.4807	17.7244	1341	1359
1	2019-12-27	14:27:27.9	car	4	23.8953	89.8639	45.6926	-3.22476	1.43825	18.2563	1341	1359
1	2019-12-27	14:27:28.0	car	4	24.0313	88.5692	43.7194	-3.67418	1.49246	18.1264	1341	1359
1	2019-12-27	14:27:28.1	car	4	24.1686	87.4818	44.7178	2.08896	1.49291	18.5459	1341	1359
1	2019-12-27	14:27:28.2	car	4	24.3069	86.6082	41.4406	-16.6378	1.57707	18.1557	1341	1359
1	2019-12-27	14:27:28.3	car	4	24.4464	85.0938	45.565	-5.77189	1.47141	18.625	1341	1359
1	2019-12-27	14:27:28.4	car	4	24.587	84.1638	44.7592	1.29271	1.49955	18.6456	1341	1359
1	2019-12-27	14:27:28.5	car	4	24.7287	82.8763	45.0843	0.452143	1.49714	18.7508	1341	1359
1	2019-12-27	14:27:28.6	car	4	24.8716	81.6073	45.2279	2.36488	1.51783	19.0704	1341	1359
1	2019-12-27	14:27:28.7	car	4	25.0157	80.3334	46.3309	0.495557	1.4437	18.5814	1341	1359
1	2019-12-27	14:27:28.8	car	4	25.1608	78.3653	44.6202	0.204206	1.42927	17.7165	1341	1359
1	2019-12-27	14:27:28.9	car	4	25.3071	77.6457	45.9122	2.6522	1.39478	17.7896	1341	1359
1	2019-12-27	14:27:29.0	car	4	25.4545	76.3082	47.1117	1.33087	1.3569	17.7586	1341	1359
1	2019-12-27	14:27:29.1	car	4	25.6031	74.9778	46.4918	-9.63656	1.40894	18.197	1341	1359
2	2019-12-27	14:16:54.0	car	4	15.9389	230.223	5.59021	5.979	1.7	12.899	279	-1
2	2019-12-27	14:16:54.1	car	4	15.9401	230.221	8.6734	21.9196	1.7	14.1873	279	-1
2	2019-12-27	14:16:54.2	car	4	15.9423	230.221	16.7869	13.7736	1.6	14.6405	279	-1
2	2019-12-27	14:16:54.3	car	4	15.9457	230.077	17.772	9.64149	1.7	15.5884	279	-1
2	2019-12-27	14:16:54.4	car	4	15.9503	229.479	23.2936	12.059	1.6	15.9353	279	-1
2	2019-12-27	14:16:54.5	car	4	15.9559	228.81	26.6543	13.7442	1.6	16.0988	279	-1
2	2019-12-27	14:16:54.6	car	4	15.9627	227.053	32.2178	13.3228	1.7	15.5844	279	-1
2	2019-12-27	14:16:54.7	car	4	15.9707	226.368	35.234	4.26749	1.6	15.748	279	-1
2	2019-12-27	14:16:54.8	car	4	15.9798	225.047	36.3157	10.0677	1.6	15.5545	279	-1
2	2019-12-27	14:16:54.9	car	4	15.99	224.298	38.1884	-11.3991	1.6	15.7277	279	-1
2	2019-12-27	14:16:55.0	car	4	16.0013	223.061	33.5168	-3.60298	1.6	15.4419	279	-1
2	2019-12-27	14:16:55.1	car	4	16.0138	222.248	35.6394	-6.45248	1.6	15.6235	279	-1
2	2019-12-27	14:16:55.2	car	4	16.0274	221.409	34.4669	2.87509	1.7	15.6927	279	-1
2	2019-12-27	14:16:55.3	car	4	16.0421	220.323	36.1711	1.38696	1.7	15.4406	279	-1
2	2019-12-27	14:16:55.4	car	4	16.058	219.605	33.6681	-6.07276	1.6	15.8251	279	-1
2	2019-12-27	14:16:55.5	car	4	16.075	218.448	34.178	1.30312	1.6	15.8805	279	-1
2	2019-12-27	14:16:55.6	car	4	16.0932	217.387	36.8872	-2.97928	1.6	15.9435	279	-1
2	2019-12-27	14:16:55.7	car	4	16.1124	216.26	34.7584	3.4165	1.6	15.9289	279	-1
2	2019-12-27	14:16:55.8	car	4	16.1328	215.579	36.3121	3.14879	1.6	15.9948	279	-1
2	2019-12-27	14:16:55.9	car	4	16.1544	214.653	35.4334	8.82196	1.6	16.1985	279	-1
2	2019-12-27	14:16:56.0	car	4	16.1771	213.212	35.5294	-8.51965	1.6	15.8206	279	-1
2	2019-12-27	14:16:56.1	car	4	16.2009	212.599	34.8643	-4.12718	1.6	16.1675	279	-1
2	2019-12-27	14:16:56.2	car	4	16.2258	211.536	36.1351	4.95362	1.6	16.4576	279	-1
2	2019-12-27	14:16:56.3	car	4	16.2519	210.574	36.1809	4.35956	1.6	16.2126	279	-1
2	2019-12-27	14:16:56.4	car	4	16.2791	209.492	33.3447	-10.5345	1.6	16.376	279	-1
2	2019-12-27	14:16:56.5	car	4	16.3075	208.513	35.8427	2.5021	1.6	16.5237	279	-1
2	2019-12-27	14:16:56.6	car	4	16.337	207.549	36.9676	0.144186	1.6	16.831	279	-1
2	2019-12-27	14:16:56.7	car	4	16.3676	206.612	37.5556	-1.77792	1.6	16.9755	279	-1
2	2019-12-27	14:16:56.8	car	4	16.3993	205.769	37.8584	1.82679	1.6	17.2482	279	-1
2	2019-12-27	14:16:56.9	car	4	16.4322	204.892	37.6239	-5.15248	1.6	17.2658	279	-1
2	2019-12-27	14:16:57.0	car	4	16.4662	203.636	37.1917	6.47772	1.6	17.1039	279	300
2	2019-12-27	14:16:57.1	car	4	16.5014	202.239	38.3796	1.8418	1.6	16.6523	279	300
2	2019-12-27	14:16:57.2	car	4	16.5377	201.149	36.0306	7.82727	1.6	17.0623	279	300
2	2019-12-27	14:16:57.3	car	4	16.5751	200.22	39.2377	-1.55628	1.6	17.5619	279	300
2	2019-12-27	14:16:57.4	car	4	16.6137	199.36	40.2617	-2.35868	1.6	17.3341	279	300
2	2019-12-27	14:16:57.5	car	4	16.6534	197.974	38.0962	-4.60339	1.5	17.3275	279	300
2	2019-12-27	14:16:57.6	car	4	16.6942	197.238	38.2867	4.83203	1.5	17.8364	279	300
2	2019-12-27	14:16:57.7	car	4	16.7361	196.085	39.8023	7.68073	1.6	17.6451	279	300
2	2019-12-27	14:16:57.8	car	4	16.7792	194.689	41.7977	-4.85826	1.6	17.6055	279	300
2	2019-12-27	14:16:57.9	car	4	16.8235	193.773	40.7611	0.0476042	1.5	17.7448	279	300
2	2019-12-27	14:16:58.0	car	4	16.8688	192.641	41.456	-7.71666	1.5	17.5526	279	300
2	2019-12-27	14:16:58.1	car	4	16.9153	191.375	39.9939	3.95175	1.5	17.3585	279	300
2	2019-12-27	14:16:58.2	car	4	16.9629	190.072	40.8555	-0.185013	1.6	17.7541	279	300
2	2019-12-27	14:16:58.3	car	4	17.0117	188.916	41.4899	5.0443	1.5	17.3012	279	300
2	2019-12-27	14:16:58.4	car	4	17.0616	188.026	43.4951	-2.44045	1.5	17.779	279	300
2	2019-12-27	14:16:58.5	car	4	17.1126	187.197	42.0066	-2.65145	1.5	17.8234	279	300
2	2019-12-27	14:16:58.6	car	4	17.1648	185.61	42.8645	3.80111	1.5	17.1772	279	300
2	2019-12-27	14:16:58.7	car	4	17.2181	184.553	43.2798	-4.36598	1.5	17.4098	279	300
2	2019-12-27	14:16:58.8	car	4	17.2725	182.975	41.9065	8.653	1.5	17.36	279	300
2	2019-12-27	14:16:58.9	car	4	17.3281	182.04	45.4155	-4.96883	1.5	16.9176	279	300
2	2019-12-27	14:16:59.0	car	4	17.3848	180.546	42.3568	-0.202315	1.5	17.3084	279	300
2	2019-12-27	14:16:59.1	car	4	17.4426	179.298	43.7112	-3.90228	1.5	16.98	279	300
2	2019-12-27	14:16:59.2	car	4	17.5016	178.782	42.2176	-3.47047	1.5	17.1527	279	300
2	2019-12-27	14:16:59.3	car	4	17.5617	177.141	43.9198	-2.0918	1.4	16.6985	279	300
2	2019-12-27	14:16:59.4	car	4	17.6229	175.999	44.6016	0.196866	1.5	17.3341	279	300
2	2019-12-27	14:16:59.5	car	4	17.6853	174.706	43.0863	-4.55921	1.5	16.8187	279	300
2	2019-12-27	14:16:59.6	car	4	17.7488	173.895	43.9788	3.72908	1.5	18.153	279	300
2	2019-12-27	14:16:59.7	car	4	17.8134	172.425	41.2853	0.66423	1.5	17.4779	279	300
2	2019-12-27	14:16:59.8	car	4	17.8792	171.098	43.202	5.21398	1.5	17.1626	279	300
2	2019-12-27	14:16:59.9	car	4	17.9461	169.993	42.1628	-3.27571	1.5	17.5817	279	300
2	2019-12-27	14:17:0.0	car	4	18.0142	169.009	44.3655	-1.93477	1.5	17.4446	279	300
2	2019-12-27	14:17:0.1	car	4	18.0833	167.967	43.7466	13.3546	1.5	17.4953	279	300
2	2019-12-27	14:17:0.2	car	4	18.1536	166.399	42.1525	-15.8701	1.5	16.8056	279	300
2	2019-12-27	14:17:0.3	car	4	18.2251	165.336	43.6626	0.913183	1.5	17.5939	279	300
2	2019-12-27	14:17:0.4	car	4	18.2977	164.036	43.2986	5.48816	1.5	17.2251	279	300
2	2019-12-27	14:17:0.5	car	4	18.3714	162.703	44.8125	-7.23565	1.5	16.5507	279	300
2	2019-12-27	14:17:0.6	car	4	18.4462	161.731	44.1668	14.1675	1.5	16.8444	279	300
2	2019-12-27	14:17:0.7	car	4	18.5222	160.291	44.5249	4.41424	1.5	16.8358	279	300
2	2019-12-27	14:17:0.8	car	4	18.5993	159.387	44.4857	-3.95036	1.5	17.3751	279	300
2	2019-12-27	14:17:0.9	car	4	18.6775	158.008	42.1054	-6.06116	1.5	16.969	279	300
2	2019-12-27	14:17:1.0	car	4	18.7569	156.584	44.2814	8.80384	1.4	17.2688	279	300
2	2019-12-27	14:17:1.1	car	4	18.8374	155.442	43.525	-5.92844	1.4	17.3158	279	300
2	2019-12-27	14:17:1.2	car	4	18.9191	154.15	43.0788	1.01805	1.4	16.9803	279	300
2	2019-12-27	14:17:1.3	car	4	19.0019	153.347	44.3555	2.30352	1.4	17.1815	279	300
2	2019-12-27	14:17:1.4	car	4	19.0858	151.891	43.4707	-12.1124	1.4	17.1413	279	300
2	2019-12-27	14:17:1.5	car	4	19.1708	150.618	41.2887	-7.1793	1.5	17.1976	279	300
2	2019-12-27	14:17:1.6	car	4	19.257	149.814	40.6578	13.1044	1.5	17.5241	279	300
2	2019-12-27	14:17:1.7	car	4	19.3443	148.152	42.6147	3.36544	1.4	17.3175	279	300
2	2019-12-27	14:17:1.8	car	4	19.4328	146.924	44.4526	2.76566	1.4	17.64	279	300
2	2019-12-27	14:17:1.9	car	4	19.5224	146.266	42.2246	5.6227	1.5	18.3605	279	300
2	2019-12-27	14:17:2.0	car	4	19.6131	145.115	47.7724	11.3597	1.5	18.2017	279	300
2	2019-12-27	14:17:2.1	car	4	19.7049	143.877	45.1342	4.20935	1.5	17.9565	279	300
2	2019-12-27	14:17:2.2	car	4	19.7979	142.012	43.8292	-4.59328	1.4	17.0853	279	300
2	2019-12-27	14:17:2.3	car	4	19.8921	141.235	46.7114	4.98994	1.4	17.7042	279	300
2	2019-12-27	14:17:2.4	car	4	19.9873	139.197	46.2357	-6.40406	1.5	16.8323	279	300
2	2019-12-27	14:17:2.5	car	4	20.0837	138.107	44.9945	4.95736	1.4	17.2411	279	300
2	2019-12-27	14:17:2.6	car	4	20.1812	136.81	46.5923	0.0968575	1.4	17.049	279	300
2	2019-12-27	14:17:2.7	car	4	20.2799	135.904	46.357	-0.13724	1.4	17.495	279	300
2	2019-12-27	14:17:2.8	car	4	20.3797	134.628	46.4598	1.53449	1.5	17.5802	279	300
2	2019-12-27	14:17:2.9	car	4	20.4806	133.504	46.3769	-10.4741	1.4	17.4861	279	300
2	2019-12-27	14:17:3.0	car	4	20.5827	132.538	43.5838	2.79736	1.5	17.6946	279	300
2	2019-12-27	14:17:3.1	car	4	20.6859	130.562	43.0695	-1.69258	1.5	17.1134	279	300
2	2019-12-27	14:17:3.2	car	4	20.7902	129.158	44.2665	-0.958675	1.5	16.4093	279	300
2	2019-12-27	14:17:3.3	car	4	20.8956	128.204	45.0955	0.48107	1.5	17.1062	279	300
2	2019-12-27	14:17:3.4	car	4	21.0022	126.99	44.8939	4.90403	1.5	17.0777	279	300
2	2019-12-27	14:17:3.5	car	4	21.11	126.023	43.9847	2.1951	1.5	17.6695	279	300
2	2019-12-27	14:17:3.6	car	4	21.2188	124.791	43.4919	2.88975	1.5	17.3292	279	300
2	2019-12-27	14:17:3.7	car	4	21.3288	123.482	44.2792	-2.30857	1.4	17.2365	279	300
2	2019-12-27	14:17:3.8	car	4	21.44	122.561	42.8933	-1.10531	1.5	17.8816	279	300
2	2019-12-27	14:17:3.9	car	4	21.5522	120.788	45.7521	5.64263	1.5	17.4692	279	300
2	2019-12-27	14:17:4.0	car	4	21.6656	119.493	44.1418	-5.56195	1.5	17.3437	279	300
2	2019-12-27	14:17:4.1	car	4	21.7802	118.365	43.9967	-0.291904	1.5	17.4712	279	300
2	2019-12-27	14:17:4.2	car	4	21.8958	117.458	42.2635	-1.17278	1.5	17.5743	279	300
2	2019-12-27	14:17:4.3	car	4	22.0126	115.856	42.7537	-6.16477	1.4	16.9893	279	300
2	2019-12-27	14:17:4.4	car	4	22.1306	114.982	43.1112	3.14689	1.5	17.5481	279	300
2	2019-12-27	14:17:4.5	car	4	22.2496	113.705	43.9659	2.96777	1.5	17.3374	279	300
2	2019-12-27	14:17:4.6	car	4	22.3698	113.169	44.33	-10.4053	1.5	18.0658	279	300
2	2019-12-27	14:17:4.7	car	4	22.4912	111.287	45.6328	3.42317	1.5	17.493	279	300
2	2019-12-27	14:17:4.8	car	4	22.6137	109.912	44.5697	2.65956	1.4	17.1714	279	300
2	2019-12-27	14:17:4.9	car	4	22.7373	108.594	45.4439	2.91432	1.5	17.3144	279	300
2	2019-12-27	14:17:5.0	car	4	22.862	107.607	49.3897	3.13976	1.5	17.1007	279	300
2	2019-12-27	14:17:5.1	car	4	22.9879	105.87	45.9375	-0.448952	1.5	17.5211	279	300
2	2019-12-27	14:17:5.2	car	4	23.1149	104.808	45.0153	-0.70476	1.5	17.5447	279	300
2	2019-12-27	14:17:5.3	car	4	23.243	103.836	43.9292	-1.03131	1.5	18.0815	279	300
2	2019-12-27	14:17:5.4	car	4	23.3723	102.299	42.0598	-3.56479	1.5	18.1744	279	300
2	2019-12-27	14:17:5.5	car	4	23.5027	101.171	44.8554	-3.51666	1.5	17.4635	279	300
2	2019-12-27	14:17:5.6	car	4	23.6343	100.188	42.3416	18.2708	1.5	17.8605	279	300
2	2019-12-27	14:17:5.7	car	4	23.7669	98.7899	44.2901	5.73227	1.5	17.487	279	300
2	2019-12-27	14:17:5.8	car	4	23.9007	98.0496	42.3213	-10.8349	1.5	17.4612	279	300
2	2019-12-27	14:17:5.9	car	4	24.0357	96.763	43.1866	-0.114239	1.5	17.8848	279	300
2	2019-12-27	14:17:6.0	car	4	24.1718	96.1946	42.1412	-1.13692	1.5	18.6715	279	300
2	2019-12-27	14:17:6.1	car	4	24.309	93.9761	44.1031	6.5448	1.5	17.9208	279	300
2	2019-12-27	14:17:6.2	car	4	24.4473	92.4239	44.7838	7.73089	1.5	17.3624	279	300
2	2019-12-27	14:17:6.3	car	4	24.5868	91.6272	44.4069	11.9737	1.5	17.887	279	300
2	2019-12-27	14:17:6.4	car	4	24.7274	90.5067	50.3015	-17.0792	1.5	18.4521	279	300
2	2019-12-27	14:17:6.5	car	4	24.8692	89.1615	44.966	3.60013	1.6	18.2271	279	300
2	2019-12-27	14:17:6.6	car	4	25.0121	87.7539	42.0252	10.7545	1.5	17.6719	279	300
2	2019-12-27	14:17:6.7	car	4	25.1561	86.6614	45.7098	0.896643	1.5	17.9376	279	300
2	2019-12-27	14:17:6.8	car	4	25.3012	84.4582	43.1517	-6.70683	1.5	16.7354	279	300
2	2019-12-27	14:17:6.9	car	4	25.4475	84.0413	44.6495	-0.108972	1.5	17.5413	279	300
2	2019-12-27	14:17:7.0	car	4	25.5949	83.1218	44.5955	-9.23713	1.5	17.9853	279	300
2	2019-12-27	14:17:7.1	car	4	25.7435	81.5769	43.5676	16.2257	1.5	17.6709	279	300
2	2019-12-27	14:17:7.2	car	4	25.8932	80.7589	40.7065	-17.3424	1.5	18.5987	279	300
2	2019-12-27	14:17:7.3	car	4	26.044	79.3363	40.804	6.89568	1.6	18.2781	279	300
2	2019-12-27	14:17:7.4	car	4	26.196	77.6743	45.1399	-1.55877	1.5	17.216	279	300
2	2019-12-27	14:17:7.5	car	4	26.3491	76.9515	42.3405	-6.33228	1.5	17.7647	279	300
2	2019-12-27	14:17:7.6	car	4	26.5033	75.4123	42.6716	11.1197	1.6	17.6321	279	300
2	2019-12-27	14:17:7.7	car	4	26.6586	74.9738	43.6689	0.569423	1.5	18.1611	279	300
2	2019-12-27	14:17:7.8	car	4	26.8151	73.2705	41.8217	1.66511	1.5	17.8169	279	300
2	2019-12-27	14:17:7.9	car	4	26.9728	71.9599	47.1295	5.45101	1.5	17.8123	279	300
2	2019-12-27	14:17:8.0	car	4	27.1315	71.3399	45.4431	4.0127	1.6	18.5075	279	300
2	2019-12-27	14:17:8.1	car	4	27.2914	69.8405	46.3346	10.0382	1.6	18.9407	279	300
2	2019-12-27	14:17:8.2	car	4	27.4524	68.2703	42.1105	-15.8432	1.6	18.2198	279	300
2	2019-12-27	14:17:8.3	car	4	27.6146	66.5922	44.9034	0.37149	1.6	17.833	279	300
2	2019-12-27	14:17:8.4	car	4	27.7779	65.3333	45.0074	-10.1379	1.5	17.802	279	300
2	2019-12-27	14:17:8.5	car	4	27.9423	64.25	45.3863	6.30244	1.5	17.9465	279	300
2	2019-12-27	14:17:8.6	car	4	28.1079	63.4735	43.3068	-5.10363	1.5	18.5656	279	300
2	2019-12-27	14:17:8.7	car	4	28.2746	61.9081	38.8688	-0.0101328	2.9	34.6531	274	300
2	2019-12-27	14:17:8.8	car	4	28.4424	61.1439	38.3719	3.4026	2.8	35.0775	274	300
2	2019-12-27	14:17:8.9	car	4	28.6114	60.4143	40.6619	-15.0763	-1	-1	-1	300
2	2019-12-27	14:17:9.0	car	4	28.7815	58.3576	39.4477	15.2735	-1	-1	-1	300
2	2019-12-27	14:17:9.1	car	4	28.9527	58.037	40.9863	-1.39378	-1	-1	-1	300
2	2019-12-27	14:17:9.2	car	4	29.1251	56.6207	41.7992	16.3445	-1	-1	-1	300
2	2019-12-27	14:17:9.3	car	4	29.2986	55.3519	44.0674	8.9234	-1	-1	-1	300
2	2019-12-27	14:17:9.4	car	4	29.4732	54.083	46.3355	1.50234	-1	-1	-1	300
2	2019-12-27	14:17:9.5	car	4	29.649	53.5908	46.868	-4.16625	-1	-1	-1	300
2	2019-12-27	14:17:9.6	car	4	29.8259	51.7106	44.1566	2.70308	-1	-1	-1	300
2	2019-12-27	14:17:9.7	car	4	30.0039	50.3351	42.8986	-0.240108	-1	-1	-1	300
2	2019-12-27	14:17:9.8	car	4	30.1831	48.8804	42.8087	0.207223	-1	-1	-1	300
2	2019-12-27	14:17:9.9	car	4	30.3634	47.21	42.4399	-0.232057	-1	-1	-1	300
2	2019-12-27	14:17:10.0	car	4	30.5449	46.0582	42.5885	10.4288	1.6	18.905	347	300
2	2019-12-27	14:17:10.1	car	4	30.7274	44.4054	45.1195	4.98108	-1	-1	-1	300
2	2019-12-27	14:17:10.2	car	4	30.9111	42.7527	47.6506	-0.466687	-1	-1	-1	300
2	2019-12-27	14:17:10.3	car	4	31.096	41.8774	47.1914	-0.665328	-1	-1	-1	300
2	2019-12-27	14:17:10.4	car	4	31.282	41.0021	46.7323	-0.863969	-1	-1	-1	300
2	2019-12-27	14:17:10.5	car	4	31.4691	40.1269	46.2732	-1.06261	-1	-1	-1	300
2	2019-12-27	14:17:10.6	car	4	31.6573	38.9935	45.9199	-1.62742	-1	-1	-1	300
2	2019-12-27	14:17:10.7	car	4	31.8467	38.0828	45.0952	-1.95137	-1	-1	-1	300
2	2019-12-27	14:17:10.8	car	4	32.0372	37.473	44.6173	6.51536	-1	-1	-1	300
2	2019-12-27	14:17:10.9	car	4	32.2288	36.3995	45.4984	-9.37118	-1	-1	-1	300
2	2019-12-27	14:17:11.0	car	4	32.4216	34.7217	45.4866	-4.43072	-1	-1	-1	300
2	2019-12-27	14:17:11.1	car	4	32.6155	33.0439	45.4748	0.509737	-1	-1	-1	300
2	2019-12-27	14:17:11.2	car	4	32.8106	31.3882	44.0816	2.43047	-1	-1	-1	300
2	2019-12-27	14:17:11.3	car	4	33.0068	30.0969	46.9388	3.50981	-1	-1	-1	300
2	2019-12-27	14:17:11.4	car	4	33.2041	28.9473	49.1389	10.3607	-1	-1	-1	300
2	2019-12-27	14:17:11.5	car	4	33.4025	27.4029	52.308	4.91947	-1	-1	-1	300
2	2019-12-27	14:17:11.6	car	4	33.6021	25.9315	55.9433	9.31222	-1	-1	-1	300
2	2019-12-27	14:18:33.0	car	3	11.2589	17.9354	35.3163	9.78094	2	19.5321	432	-1
2	2019-12-27	14:18:33.1	car	3	11.26	18.7188	33.4782	4.14874	2	19.9922	432	-1
2	2019-12-27	14:18:33.2	car	3	11.2623	19.4991	31.6824	-2.24285	1.9	19.4605	432	-1
2	2019-12-27	14:18:33.3	car	3	11.2657	20.1479	32.6868	-4.87139	1.9	20.572	432	-1
2	2019-12-27	14:18:33.4	car	3	11.2702	21.2072	32.1815	9.31342	1.9	20.4942	432	-1
2	2019-12-27	14:18:33.5	car	3	11.2759	22.5545	36.739	6.56533	2	20.0172	432	-1
2	2019-12-27	14:18:33.6	car	3	11.2827	23.7421	35.6083	11.8438	1.9	19.0037	432	-1
2	2019-12-27	14:18:33.7	car	3	11.2906	24.3138	39.2711	1.65588	1.9	19.5984	432	-1
2	2019-12-27	14:18:33.8	car	3	11.2997	24.6562	36.973	-2.60926	2	20.3679	432	-1
2	2019-12-27	14:18:33.9	car	3	11.3099	25.9811	35.1574	1.94607	2	20.41	432	-1
2	2019-12-27	14:18:34.0	car	3	11.3212	27.3743	37.5903	-7.11174	2	20.1053	432	-1
2	2019-12-27	14:18:34.1	car	3	11.3337	28.6816	39.0158	-1.55131	1.9	19.1366	432	-1
2	2019-12-27	14:18:34.2	car	3	11.3473	29.8342	39.1669	-7.725	1.9	19.2654	432	-1
2	2019-12-27	14:18:34.3	car	3	11.3621	30.7579	37.2895	-4.77278	2	20.7123	432	-1
2	2019-12-27	14:18:34.4	car	3	11.3779	31.825	35.7391	13.0906	2.1	21.2651	432	-1
2	2019-12-27	14:18:34.5	car	3	11.395	32.9219	37.1208	7.28332	2.1	21.4793	432	-1
2	2019-12-27	14:18:34.6	car	3	11.4131	33.36	38.194	-0.433683	2.1	22.0852	432	-1
2	2019-12-27	14:18:34.7	car	3	11.4324	34.2677	41.1934	1.93082	2.1	21.8265	432	-1
2	2019-12-27	14:18:34.8	car	3	11.4528	35.3163	38.7308	-3.42102	2	21.1019	432	-1
2	2019-12-27	14:18:34.9	car	3	11.4743	36.9307	36.3524	-6.11288	1.9	20.1331	432	-1
2	2019-12-27	14:18:35.0	car	3	11.497	38.3218	39.2496	5.77033	1.9	20.2189	432	-1
2	2019-12-27	14:18:35.1	car	3	11.5208	39.912	39.0744	-1.08591	2	20.0613	432	-1
2	2019-12-27	14:18:35.2	car	3	11.5458	40.8621	39.8005	1.56359	1.9	19.7777	432	-1
2	2019-12-27	14:18:35.3	car	3	11.5719	41.7363	37.3885	1.51362	1.9	19.6921	432	-1
2	2019-12-27	14:18:35.4	car	3	11.5991	41.9111	36.0282	-7.92545	1.9	20.9918	432	-1
2	2019-12-27	14:18:35.5	car	3	11.6274	42.9539	35.8062	2.74072	1.9	20.8834	432	-1
2	2019-12-27	14:18:35.6	car	3	11.6569	43.9922	34.7093	-3.89744	1.9	21.1463	432	-1
2	2019-12-27	14:18:35.7	car	3	11.6875	44.8946	36.6248	-1.74419	1.9	21.4735	432	-1
2	2019-12-27	14:18:35.8	car	3	11.7193	46.2563	36.7981	5.66591	1.9	21.2741	432	-1
2	2019-12-27	14:18:35.9	car	3	11.7522	46.937	38.7992	7.96631	1.9	21.3533	432	-1
2	2019-12-27	14:18:36.0	car	3	11.7862	48.4943	38.1888	11.1127	1.9	21.217	432	-1
2	2019-12-27	14:18:36.1	car	3	11.8213	49.6699	40.5621	6.89546	1.9	20.9421	432	-1
2	2019-12-27	14:18:36.2	car	3	11.8576	50.9062	39.3852	-0.75783	1.9	20.7816	432	-1
2	2019-12-27	14:18:36.3	car	3	11.895	51.9018	41.3262	-0.863794	1.9	21.1202	432	-1
2	2019-12-27	14:18:36.4	car	3	11.9336	52.6957	43.0591	4.82934	1.9	21.3003	432	-1
2	2019-12-27	14:18:36.5	car	3	11.9733	54.1729	43.5927	2.04637	1.9	21.1404	432	-1
2	2019-12-27	14:18:36.6	car	3	12.0141	55.2509	41.0304	-3.58093	1.9	21.0241	432	-1
2	2019-12-27	14:18:36.7	car	3	12.0561	56.0624	42.8453	3.47488	1.9	20.9368	432	-1
2	2019-12-27	14:18:36.8	car	3	12.0992	57.3866	40.5284	2.33962	1.8	20.2769	432	-1
2	2019-12-27	14:18:36.9	car	3	12.1434	59.1463	39.7907	3.06979	1.9	20.6621	432	-1
2	2019-12-27	14:18:37.0	car	3	12.1888	59.8799	40.3206	8.43006	1.9	21.2073	432	-1
2	2019-12-27	14:18:37.1	car	3	12.2352	61.3021	43.6129	5.81829	1.8	20.771	432	-1
2	2019-12-27	14:18:37.2	car	3	12.2829	62.1521	44.0037	-18.5057	1.8	21.1257	432	-1
2	2019-12-27	14:18:37.3	car	3	12.3316	63.0903	40.195	-10.7698	1.9	21.2995	432	-1
2	2019-12-27	14:18:37.4	car	3	12.3815	64.211	41.8025	10.7827	1.8	21.5606	432	-1
2	2019-12-27	14:18:37.5	car	3	12.4326	65.7542	40.1423	-1.38165	1.8	20.7039	432	-1
2	2019-12-27	14:18:37.6	car	3	12.4847	67.1652	40.4979	-0.558615	1.8	20.2498	432	-1
2	2019-12-27	14:18:37.7	car	3	12.538	68.0785	42.2972	6.49897	1.8	20.9625	432	-1
2	2019-12-27	14:18:37.8	car	3	12.5925	69.1694	42.4451	10.2892	1.8	21.1644	432	-1
2	2019-12-27	14:18:37.9	car	3	12.648	70.2226	40.7836	5.68652	1.8	21.312	432	-1
2	2019-12-27	14:18:38.0	car	3	12.7047	71.1516	40.2122	-0.4282	1.8	21.101	432	-1
2	2019-12-27	14:18:38.1	car	3	12.7626	72.4897	40.0152	13.2039	1.8	20.8191	432	-1
2	2019-12-27	14:18:38.2	car	3	12.8215	73.6433	42.1052	-11.915	1.8	20.8211	432	-1
2	2019-12-27	14:18:38.3	car	3	12.8816	74.8172	41.8662	-2.7144	1.8	20.5599	432	-1
2	2019-12-27	14:18:38.4	car	3	12.9429	76.1012	43.9496	7.34246	1.8	20.7013	432	-1
2	2019-12-27	14:18:38.5	car	3	13.0052	76.9708	43.6311	2.66111	1.8	21.2437	432	-1
2	2019-12-27	14:18:38.6	car	3	13.0687	78.5261	44.1101	-14.3642	1.8	20.7356	432	-1
2	2019-12-27	14:18:38.7	car	3	13.1334	79.5262	42.5815	-1.06406	1.8	20.875	432	-1
2	2019-12-27	14:18:38.8	car	3	13.1991	80.9182	43.5194	2.14684	1.8	20.6161	432	-1
2	2019-12-27	14:18:38.9	car	3	13.2661	82.1855	43.3118	-4.85134	1.8	20.7213	432	-1
2	2019-12-27	14:18:39.0	car	3	13.3341	83.4455	42.2072	12.1462	1.8	20.4793	432	-1
2	2019-12-27	14:18:39.1	car	3	13.4033	84.2798	44.3983	3.41664	1.8	20.6304	432	-1
2	2019-12-27	14:18:39.2	car	3	13.4736	85.7722	44.5396	-3.49259	1.8	20.3628	432	-1
2	2019-12-27	14:18:39.3	car	3	13.545	86.5957	43.629	-7.61177	1.8	20.8747	432	-1
2	2019-12-27	14:18:39.4	car	3	13.6176	87.9054	41.7777	6.87814	1.8	20.9871	432	-1
2	2019-12-27	14:18:39.5	car	3	13.6913	89.3925	43.9422	-5.90209	1.8	20.4566	432	-1
2	2019-12-27	14:18:39.6	car	3	13.7661	90.8159	41.233	4.35627	1.7	19.9373	432	-1
2	2019-12-27	14:18:39.7	car	3	13.8421	91.8808	43.9513	12.0989	1.7	20.1704	432	-1
2	2019-12-27	14:18:39.8	car	3	13.9192	92.7295	45.5924	-13.291	1.7	20.4245	432	-1
2	2019-12-27	14:18:39.9	car	3	13.9975	94.0447	43.4951	-1.04284	1.7	20.6189	432	-1
2	2019-12-27	14:18:40.0	car	3	14.0769	94.9351	42.7985	-0.833511	1.7	20.4456	432	-1
2	2019-12-27	14:18:40.1	car	3	14.1574	96.3626	42.5372	1.34722	1.8	20.6214	432	-1
2	2019-12-27	14:18:40.2	car	3	14.239	98.0371	45.0226	-0.985026	1.7	19.9493	432	-1
2	2019-12-27	14:18:40.3	car	3	14.3218	99.058	44.1255	-0.761211	1.7	20.1687	432	-1
2	2019-12-27	14:18:40.4	car	3	14.4057	100.327	44.4526	-3.15106	1.7	19.6865	432	-1
2	2019-12-27	14:18:40.5	car	3	14.4908	101.334	43.5369	-9.49766	1.7	19.9044	432	-1
2	2019-12-27	14:18:40.6	car	3	14.577	102.734	41.6964	-0.521302	1.7	19.8088	432	-1
2	2019-12-27	14:18:40.7	car	3	14.6643	103.85	42.5275	-6.60038	1.7	19.898	432	-1
2	2019-12-27	14:18:40.8	car	3	14.7527	104.813	40.4928	-0.774384	1.7	20.0897	432	-1
2	2019-12-27	14:18:40.9	car	3	14.8423	106.037	42.9198	1.1731	1.7	19.9455	432	-1
2	2019-12-27	14:18:41.0	car	3	14.933	107.303	43.0979	-0.917077	1.7	19.7968	432	-1
2	2019-12-27	14:18:41.1	car	3	15.0249	108.509	43.861	1.11614	1.7	19.7612	432	-1
2	2019-12-27	14:18:41.2	car	3	15.1179	109.325	45.0681	1.5111	1.7	20.1923	432	-1
2	2019-12-27	14:18:41.3	car	3	15.212	110.871	43.1918	-4.19555	1.7	19.9025	432	-1
2	2019-12-27	14:18:41.4	car	3	15.3073	112.312	42.5533	12.309	1.7	19.9585	432	-1
2	2019-12-27	14:18:41.5	car	3	15.4036	113.597	44.2783	5.04871	1.8	20.1109	432	-1
2	2019-12-27	14:18:41.6	car	3	15.5012	114.829	45.0764	1.32132	1.7	19.779	432	-1
2	2019-12-27	14:18:41.7	car	3	15.5998	115.636	42.1484	3.06058	1.7	20.0855	432	-1
2	2019-12-27	14:18:41.8	car	3	15.6996	116.759	41.8764	3.22974	1.7	20.0299	432	-1
2	2019-12-27	14:18:41.9	car	3	15.8005	118.348	43.0268	6.74264	1.7	19.6381	432	-1
2	2019-12-27	14:18:42.0	car	3	15.9026	119.342	42.9976	-2.81894	1.7	19.7154	432	-1
2	2019-12-27	14:18:42.1	car	3	16.0058	120.238	42.7838	0.585874	1.7	20.0967	432	-1
2	2019-12-27	14:18:42.2	car	3	16.1101	121.618	42.4881	-7.28679	1.7	20.0237	432	-1
2	2019-12-27	14:18:42.3	car	3	16.2156	123.159	40.1557	1.3984	1.7	19.8331	432	-1
2	2019-12-27	14:18:42.4	car	3	16.3222	124.384	42.3812	3.09646	1.7	19.3385	432	-1
2	2019-12-27	14:18:42.5	car	3	16.4299	125.143	43.5639	-3.58691	1.7	20.2883	432	-1
2	2019-12-27	14:18:42.6	car	3	16.5388	126.201	43.4681	4.73559	1.7	20.0245	432	-1
2	2019-12-27	14:18:42.7	car	3	16.6488	127.272	42.122	-8.29101	1.7	20.0767	432	-1
2	2019-12-27	14:18:42.8	car	3	16.7599	128.76	41.0567	3.21758	1.7	19.5932	432	-1
2	2019-12-27	14:18:42.9	car	3	16.8722	129.918	43.1476	2.99933	1.7	19.5413	432	-1
2	2019-12-27	14:18:43.0	car	3	16.9856	131.277	43.3124	1.02639	1.7	19.5009	432	-1
2	2019-12-27	14:18:43.1	car	3	17.1001	132.519	44.8147	0.798802	1.7	19.2565	432	-1
2	2019-12-27	14:18:43.2	car	3	17.2158	133.507	43.6778	-2.96497	1.7	19.6546	432	-1
2	2019-12-27	14:18:43.3	car	3	17.3326	134.732	43.7939	0.423352	1.7	19.5889	432	-1
2	2019-12-27	14:18:43.4	car	3	17.4505	135.826	44.5496	-6.93297	1.7	19.5748	432	-1
2	2019-12-27	14:18:43.5	car	3	17.5696	137.231	42.8882	5.88719	1.7	19.2228	432	-1
2	2019-12-27	14:18:43.6	car	3	17.6898	138.466	44.4242	-2.63977	1.6	19.2416	432	-1
2	2019-12-27	14:18:43.7	car	3	17.8111	139.65	44.4946	1.59156	1.7	19.5213	432	-1
2	2019-12-27	14:18:43.8	car	3	17.9336	141.177	45.7902	-2.76232	1.7	18.6981	432	-1
2	2019-12-27	14:18:43.9	car	3	18.0572	142.05	43.6907	-8.77325	1.7	19.0978	432	-1
2	2019-12-27	14:18:44.0	car	3	18.1819	143.379	41.9952	-2.68698	1.7	19.032	432	451
[truncated: 121,600 more rows]
