# Supplementary material for: Speed guidance strategy at intersections based on platoon recognition in connected and autonomous vehicles environments
Source: PLoS One. 2026 Jun 25;21(6):e0352282. doi: 10.1371/journal.pone.0352282 (PMC13298785; doi:10.1371/journal.pone.0352282)
Supplement: S2 File — (XLSX) [file pone.0352282.s002.xlsx]

## Sheet: Sheet1
Vehicle ID	Date	Time	Vehicle Type	Lane ID	X(m)	Y(m)	Speed(km/h)	Acceleration (m/s²)	Time Headway (s)	Space Headway (m)	Leading Vehicle ID	Following Vehicle ID
0	2019-12-27	14:39:32.0	Red	5	18.6386	230.245	4.16728	3.81116	2.1	9.78581	1	-1
0	2019-12-27	14:39:32.1	Red	5	18.6397	230.244	5.54868	5.17206	2	9.99358	1	-1
0	2019-12-27	14:39:32.2	Red	5	18.642	230.13	8.30513	6.80536	2	10.2341	1	-1
0	2019-12-27	14:39:32.3	Red	5	18.6454	229.94	10.5935	10.1435	2	10.4628	1	-1
0	2019-12-27	14:39:32.4	Red	5	18.65	229.503	13.0729	6.06514	1.9	10.236	1	-1
0	2019-12-27	14:39:32.5	Red	5	18.6556	229.122	15.5831	4.64901	1.9	10.381	1	-1
0	2019-12-27	14:39:32.6	Red	5	18.6624	228.644	17.8489	7.96159	2	10.5801	1	-1
0	2019-12-27	14:39:32.7	Red	5	18.6704	227.728	20.4217	0.827644	1.9	9.92969	1	-1
0	2019-12-27	14:39:32.8	Red	5	18.6794	227.195	20.2145	-0.646114	1.8	9.83392	1	-1
0	2019-12-27	14:39:32.9	Red	5	18.6896	226.609	20.7404	1.68165	1.8	9.56909	1	-1
0	2019-12-27	14:39:33.0	Red	5	18.701	226.079	21.7443	-1.43647	1.8	9.49059	1	-1
0	2019-12-27	14:39:33.1	Red	5	18.7135	225.388	19.2082	-3.09904	1.8	9.326	1	-1
0	2019-12-27	14:39:33.2	Red	5	18.7271	225.011	20.6798	7.86376	1.8	9.46048	1	-1
0	2019-12-27	14:39:33.3	Red	5	18.7418	224.513	20.3336	1.48308	1.8	9.50671	1	-1
0	2019-12-27	14:39:33.4	Red	5	18.7577	223.812	19.5158	-2.45023	1.8	9.30919	1	-1
0	2019-12-27	14:39:33.5	Red	5	18.7747	223.459	19.4157	-3.70741	1.8	9.45107	1	-1
0	2019-12-27	14:39:33.6	Red	5	18.7928	222.6	19.5801	-0.690733	1.8	9.08801	1	-1
0	2019-12-27	14:39:33.7	Red	5	18.8121	222.09	20.1207	0.956626	1.7	9.18877	1	-1
0	2019-12-27	14:39:33.8	Red	5	18.8325	221.742	18.9999	-1.51475	3	9.1196	1	-1
0	2019-12-27	14:39:33.9	Red	5	18.8541	221.073	20.6403	0.899519	3	8.99126	1	-1
0	2019-12-27	14:39:34.0	Red	5	18.8768	220.754	20.4493	-5.93746	3	9.25175	1	136
0	2019-12-27	14:39:34.1	Red	5	18.9006	220.235	18.3547	-1.58657	2.9	9.3692	1	136
0	2019-12-27	14:39:34.2	Red	5	18.9255	219.505	19.9028	6.8165	2.9	9.08984	1	136
0	2019-12-27	14:39:34.3	Red	5	18.9516	219.033	19.5607	-0.232364	2.9	9.24525	1	136
0	2019-12-27	14:39:34.4	Red	5	18.9788	218.496	20.83	1.69344	2.9	9.31595	1	136
0	2019-12-27	14:39:34.5	Red	5	19.0072	218.072	20.6864	-4.38878	2.9	9.41095	1	136
0	2019-12-27	14:39:34.6	Red	5	19.0366	217.221	19.8955	1.21689	2.9	9.01147	1	136
0	2019-12-27	14:39:34.7	Red	5	19.0673	216.685	20.2335	-5.39624	2.9	9.05682	1	136
0	2019-12-27	14:39:34.8	Red	5	19.099	216.125	19.4153	7.94706	2.8	8.82375	1	136
0	2019-12-27	14:39:34.9	Red	5	19.1319	215.638	20.2038	5.61567	2.9	8.98198	1	136
0	2019-12-27	14:39:35.0	Red	5	19.1659	215.084	1.81044	-44.2351	2.9	8.84018	1	136
0	2019-12-27	14:39:35.1	Red	5	19.2011	214.536	4.34269	-22.2224	2.9	9.06288	1	136
0	2019-12-27	14:39:35.2	Red	5	19.2374	214.492	5.52015	2.09625	2.8	9.6015	1	136
0	2019-12-27	14:39:35.3	Red	5	19.2748	213.667	1.49324	-4.69972	2.8	9.49571	1	136
0	2019-12-27	14:39:35.4	Red	5	19.3133	212.837	0.15976	-0.406034	2.8	9.09862	1	136
0	2019-12-27	14:39:35.5	Red	5	19.353	215.28	0.426344	0.02271	2.8	12.0866	1	136
0	2019-12-27	14:39:35.6	Red	5	19.3939	217.724	0.692929	0.451454	2.7	15.0768	1	136
0	2019-12-27	14:39:35.7	Red	5	19.4358	217.883	0.59532	0.693455	2.7	15.785	1	136
0	2019-12-27	14:39:35.8	Red	5	19.4789	217.978	1.6301	3.19999	2.8	16.5792	1	136
0	2019-12-27	14:39:35.9	Red	5	19.5231	217.613	1.55471	1.94995	2.9	16.9549	1	136
0	2019-12-27	14:39:36.0	Red	5	19.5685	217.248	1.47932	0.699908	0.2	1.06621	143	136
0	2019-12-27	14:39:36.1	Red	5	19.615	216.682	1.27436	0.200451	0.2	1.06996	143	136
0	2019-12-27	14:39:36.2	Red	5	19.6626	216.117	1.06939	-0.299005	1	5.98524	143	136
0	2019-12-27	14:39:36.3	Red	5	19.7114	215.468	14.2485	20.4777	1.2	7.52518	143	136
0	2019-12-27	14:39:36.4	Red	5	19.7613	214.356	3.42178	26.2506	1.2	7.34219	143	136
0	2019-12-27	14:39:36.5	Red	5	19.8123	213.971	18.7506	11.1681	1.3	7.60451	143	136
0	2019-12-27	14:39:36.6	Red	5	19.8645	213.443	22.5408	4.77657	1.3	7.84386	143	136
0	2019-12-27	14:39:36.7	Red	5	19.9178	212.878	23.5023	0.346351	1.2	7.33917	143	136
0	2019-12-27	14:39:36.8	Red	5	19.9722	212.096	23.8255	-1.46281	1.3	7.49806	143	136
0	2019-12-27	14:39:36.9	Red	5	20.0278	211.759	22.2713	2.05352	1.2	7.76173	143	136
0	2019-12-27	14:39:37.0	Red	5	20.0845	210.745	20.9314	0.985872	1.3	7.37379	143	136
0	2019-12-27	14:39:37.1	Red	5	20.1423	210.233	22.4378	-2.14437	1.2	7.46939	143	136
0	2019-12-27	14:39:37.2	Red	5	20.2013	209.514	22.8801	0.294924	1.2	7.31026	143	136
0	2019-12-27	14:39:37.3	Red	5	20.2614	209.169	22.6864	-8.70434	1.3	7.70119	143	136
0	2019-12-27	14:39:37.4	Red	5	20.3226	208.547	20.2385	0.258854	1.4	7.59644	143	136
0	2019-12-27	14:39:37.5	Red	5	20.385	207.851	21.3516	0.372955	1.4	7.70639	143	136
0	2019-12-27	14:39:37.6	Red	5	20.4485	207.011	22.4742	1.92503	1.3	7.17801	143	136
0	2019-12-27	14:39:37.7	Red	5	20.5131	206.718	23.3806	3.22309	1.4	7.50995	143	136
0	2019-12-27	14:39:37.8	Red	5	20.5789	206.306	23.0528	1.59927	1.5	7.75121	143	136
0	2019-12-27	14:39:37.9	Red	5	20.6458	205.477	22.6562	-4.73768	1.4	7.49133	143	136
0	2019-12-27	14:39:38.0	Red	5	20.7138	204.739	21.569	-6.13113	1.4	7.55316	143	136
0	2019-12-27	14:39:38.1	Red	5	20.783	203.96	18.4038	-1.49731	1.4	7.22147	143	136
0	2019-12-27	14:39:38.2	Red	5	20.8533	203.731	20.2478	7.99494	1.3	7.54449	143	136
0	2019-12-27	14:39:38.3	Red	5	20.9248	202.579	20.1648	0.122726	1.3	7.02223	143	136
0	2019-12-27	14:39:38.4	Red	5	20.9973	201.995	20.083	-4.75473	1.3	6.89392	143	136
0	2019-12-27	14:39:38.5	Red	5	21.071	201.616	19.6761	0.167525	1.4	7.36192	143	136
0	2019-12-27	14:39:38.6	Red	5	21.1459	201.319	18.9046	2.78103	1.3	7.54837	143	136
0	2019-12-27	14:39:38.7	Red	5	21.2219	201.503	21.1483	4.37976	1.3	8.19304	143	136
0	2019-12-27	14:39:38.8	Red	5	21.299	200.469	20.6855	-1.79362	1.2	8.04521	143	136
0	2019-12-27	14:39:38.9	Red	5	21.3772	199.743	19.3459	-1.94113	1.3	7.91739	143	136
0	2019-12-27	14:39:39.0	Red	5	21.4566	199.431	19.1267	0.948862	1.2	7.96613	143	136
0	2019-12-27	14:39:39.1	Red	5	21.5371	198.762	19.8664	2.69983	1.3	8.03506	143	136
0	2019-12-27	14:39:39.2	Red	5	21.6188	198.612	20.8249	2.5574	1.3	8.6814	143	136
0	2019-12-27	14:39:39.3	Red	5	21.7015	197.815	21.6685	2.00317	1.2	8.56334	143	136
0	2019-12-27	14:39:39.4	Red	5	21.7855	197.146	22.199	4.69825	1.4	8.76839	143	136
0	2019-12-27	14:39:39.5	Red	5	21.8705	196.159	22.8209	0.505659	1.3	8.12538	143	136
0	2019-12-27	14:39:39.6	Red	5	21.9567	195.334	23.8018	0.49555	1.3	7.94907	143	136
0	2019-12-27	14:39:39.7	Red	5	22.044	195.01	24.2987	-0.843267	1.3	8.2486	143	136
0	2019-12-27	14:39:39.8	Red	5	22.1325	194.321	23.3596	-1.03299	1.3	8.35358	143	136
0	2019-12-27	14:39:39.9	Red	5	22.2221	193.665	23.5142	10.657	1.3	8.32881	143	136
0	2019-12-27	14:39:40.0	Red	5	22.3128	192.424	25.3701	0.151799	1.3	7.63762	143	136
0	2019-12-27	14:39:40.1	Red	5	22.4046	192.025	20.8417	-16.5538	1.3	7.9472	143	136
0	2019-12-27	14:39:40.2	Red	5	22.4976	191.064	21.273	12.2189	1.3	7.81219	143	136
0	2019-12-27	14:39:40.3	Red	5	22.5917	190.862	23.1318	5.67645	1.4	8.39845	143	136
0	2019-12-27	14:39:40.4	Red	5	22.687	190.256	24.2959	-6.89034	1.4	8.29639	143	136
0	2019-12-27	14:39:40.5	Red	5	22.7834	189.171	22.9661	1.93019	1.3	7.64534	143	136
0	2019-12-27	14:39:40.6	Red	5	22.8809	189.442	22.7281	-0.554853	1.3	8.78955	143	136
0	2019-12-27	14:39:40.7	Red	5	22.9796	188.828	22.082	-1.04841	1.3	8.90738	143	136
0	2019-12-27	14:39:40.8	Red	5	23.0794	187.883	22.3172	5.49324	1.4	8.81555	143	136
0	2019-12-27	14:39:40.9	Red	5	23.1803	187.105	22.6341	1.35688	1.3	8.62981	143	136
0	2019-12-27	14:39:41.0	Red	5	23.2823	186.554	22.8881	-3.92636	1.3	8.64418	143	136
0	2019-12-27	14:39:41.1	Red	5	23.3855	185.856	25.6891	-7.25824	1.3	8.61913	143	136
0	2019-12-27	14:39:41.2	Red	5	23.4899	185.214	25.02	-3.33702	1.4	8.92403	143	136
0	2019-12-27	14:39:41.3	Red	5	23.5953	184.647	22.767	-3.88393	1.3	8.96265	143	136
0	2019-12-27	14:39:41.4	Red	5	23.7019	183.682	23.0692	6.02768	1.3	8.66666	143	136
0	2019-12-27	14:39:41.5	Red	5	23.8097	182.896	23.4756	3.18338	1.4	8.7224	143	136
0	2019-12-27	14:39:41.6	Red	5	23.9185	182.66	22.6714	2.90078	1.3	9.02415	143	136
0	2019-12-27	14:39:41.7	Red	5	24.0285	182.06	23.8137	1.73505	1.3	9.27493	143	136
0	2019-12-27	14:39:41.8	Red	5	24.1396	181.353	24.8972	-3.33309	1.4	9.39067	143	136
0	2019-12-27	14:39:41.9	Red	5	24.2519	180.625	24.1832	0.791369	1.4	9.52449	143	136
0	2019-12-27	14:39:42.0	Red	5	24.3653	179.865	23.7875	0.349392	1.4	9.40952	143	136
0	2019-12-27	14:39:42.1	Red	5	24.4798	179.128	25.1525	-0.286094	1.3	9.38542	143	136
0	2019-12-27	14:39:42.2	Red	5	24.5955	178.447	26.4521	-1.04856	1.3	9.51627	143	136
0	2019-12-27	14:39:42.3	Red	5	24.7123	177.627	25.919	-0.0554569	1.3	9.41733	143	136
0	2019-12-27	14:39:42.4	Red	5	24.8303	176.924	23.9244	0.383967	1.3	9.14825	143	136
0	2019-12-27	14:39:42.5	Red	5	24.9493	176.322	25.7169	0.381508	1.3	9.5976	143	136
0	2019-12-27	14:39:42.6	Red	5	25.0695	175.474	26.5854	0.318119	1.3	9.54726	143	136
0	2019-12-27	14:39:42.7	Red	5	25.1909	174.865	25.748	1.85302	1.4	9.83926	143	136
0	2019-12-27	14:39:42.8	Red	5	25.3133	174.284	26.4257	1.19451	1.3	9.93295	143	136
0	2019-12-27	14:39:42.9	Red	5	25.4369	173.36	25.5686	1.70037	1.3	9.50601	143	136
0	2019-12-27	14:39:43.0	Red	5	25.5617	172.617	26.728	0.521342	1.3	9.6617	143	136
0	2019-12-27	14:39:43.1	Red	5	25.6876	172.072	27.5572	1.68373	1.3	9.8707	143	136
0	2019-12-27	14:39:43.2	Red	5	25.8146	171.118	27.9719	3.72196	1.3	10.384	143	136
0	2019-12-27	14:39:43.3	Red	5	25.9427	170.567	27.0811	-2.64859	1.3	10.2578	143	136
0	2019-12-27	14:39:43.4	Red	5	26.072	169.601	26.5817	-1.04332	1.3	10.0946	143	136
0	2019-12-27	14:39:43.5	Red	5	26.2024	168.724	27.7948	-2.32522	1.3	9.99057	143	136
0	2019-12-27	14:39:43.6	Red	5	26.3339	168.068	26.8901	2.00891	1.3	10.4222	143	136
0	2019-12-27	14:39:43.7	Red	5	26.4666	167.342	28.1181	-0.543356	1.3	10.4801	143	136
0	2019-12-27	14:39:43.8	Red	5	26.6004	166.71	27.6514	-2.5568	1.3	10.8465	143	136
0	2019-12-27	14:39:43.9	Red	5	26.7354	165.896	27.4601	0.0328223	1.3	10.737	143	136
0	2019-12-27	14:39:44.0	Red	5	26.8715	165.143	28.4291	1.8611	1.3	11.0826	143	136
0	2019-12-27	14:39:44.1	Red	5	27.0087	164.318	30.4939	3.34724	1.3	11.062	143	136
0	2019-12-27	14:39:44.2	Red	5	27.147	163.457	30.5618	-2.74324	1.3	11.0083	143	136
0	2019-12-27	14:39:44.3	Red	5	27.2865	162.622	29.2071	2.54508	1.3	11.0779	143	136
0	2019-12-27	14:39:44.4	Red	5	27.4271	161.75	30.4576	-0.985861	1.3	11.1505	143	136
0	2019-12-27	14:39:44.5	Red	5	27.5689	160.565	31.0382	1.59144	1.3	10.8814	143	136
0	2019-12-27	14:39:44.6	Red	5	27.7117	159.919	29.9022	2.13122	1.2	10.9708	143	136
0	2019-12-27	14:39:44.7	Red	5	27.8558	159.405	31.6747	0.905951	1.2	11.1053	143	136
0	2019-12-27	14:39:44.8	Red	5	28.0009	158.374	34.1152	3.09994	1.2	10.8737	143	136
0	2019-12-27	14:39:44.9	Red	5	28.1472	157.421	32.2797	1.08508	1.2	10.9502	143	136
0	2019-12-27	14:39:45.0	Red	5	28.2946	156.812	32.4715	1.94845	1.2	11.3391	143	136
0	2019-12-27	14:39:45.1	Red	5	28.4432	155.583	34.5376	2.1827	1.2	10.8698	143	136
0	2019-12-27	14:39:45.2	Red	5	28.5929	154.169	34.2523	0.411745	1.2	10.5231	143	136
0	2019-12-27	14:39:45.3	Red	5	28.7437	153.545	34.4036	4.69376	1.2	10.7637	143	136
0	2019-12-27	14:39:45.4	Red	5	28.8956	152.558	35.5684	6.98703	1.2	10.1825	143	136
0	2019-12-27	14:39:45.5	Red	5	29.0487	151.927	34.999	-2.37715	1.2	10.91	143	136
0	2019-12-27	14:39:45.6	Red	5	29.203	150.929	33.1766	-9.05173	1.2	10.8893	143	136
0	2019-12-27	14:39:45.7	Red	5	29.3583	149.832	32.7768	-6.64614	1.2	10.679	143	136
0	2019-12-27	14:39:45.8	Red	5	29.5148	148.617	33.4082	9.3298	1.3	10.8319	143	136
0	2019-12-27	14:39:45.9	Red	5	29.6724	147.875	35.7086	-2.30106	1.2	10.9893	143	136
0	2019-12-27	14:39:46.0	Red	5	29.8312	147.278	34.8381	0.65732	1.2	11.4184	143	136
0	2019-12-27	14:39:46.1	Red	5	29.9911	146.341	32.9369	-6.68875	1.2	11.2912	143	136
0	2019-12-27	14:39:46.2	Red	5	30.1521	145.134	32.2632	2.5208	1.2	10.8571	143	136
0	2019-12-27	14:39:46.3	Red	5	30.3143	143.991	34.1946	2.34715	1.1	10.5329	143	136
0	2019-12-27	14:39:46.4	Red	5	30.4776	143.187	35.2222	-1.36137	1.2	10.3863	143	136
0	2019-12-27	14:39:46.5	Red	5	30.642	142.513	35.9029	-1.29243	1.2	11.1621	143	136
0	2019-12-27	14:39:46.6	Red	5	30.8076	141.448	33.0642	-6.5403	1.1	10.6381	143	136
0	2019-12-27	14:39:46.7	Red	5	30.9743	140.276	35.1407	5.61329	1.2	10.83	143	136
0	2019-12-27	14:39:46.8	Red	5	31.1421	139.451	35.6987	-3.11065	1.2	11.1671	143	136
0	2019-12-27	14:39:46.9	Red	5	31.3111	138.363	36.3245	1.49858	1.2	10.8237	143	136
0	2019-12-27	14:39:47.0	Red	5	31.4812	137.787	36.1308	-2.9366	1.2	11.5535	143	136
0	2019-12-27	14:39:47.1	Red	5	31.6524	136.182	33.6355	-3.23701	1.2	10.7041	143	136
0	2019-12-27	14:39:47.2	Red	5	31.8248	135.254	35.5085	12.0556	1.2	10.578	143	136
0	2019-12-27	14:39:47.3	Red	5	31.9983	134.441	34.833	-0.847379	1.3	11.2939	143	136
0	2019-12-27	14:39:47.4	Red	5	32.1729	133.419	35.3496	6.50573	1.3	10.9741	143	136
0	2019-12-27	14:39:47.5	Red	5	32.3487	132.801	33.3504	-4.81002	1.3	11.5749	143	136
0	2019-12-27	14:39:47.6	Red	5	32.5256	131.561	32.0586	-3.09776	1.4	11.3805	143	136
0	2019-12-27	14:39:47.7	Red	5	32.7036	130.622	34.076	-0.0272516	1.3	11.0026	143	136
0	2019-12-27	14:39:47.8	Red	5	32.8828	129.931	33.0123	-8.95977	1.4	11.9125	143	136
0	2019-12-27	14:39:47.9	Red	5	33.0631	128.771	33.1487	2.06132	1.4	12.234	143	136
0	2019-12-27	14:39:48.0	Red	5	33.2445	128.059	31.8799	-5.09524	1.5	12.3248	143	136
0	2019-12-27	14:39:48.1	Red	5	33.4271	126.86	30.2632	-0.477219	1.4	11.6241	143	136
0	2019-12-27	14:39:48.2	Red	5	33.6108	125.845	32.1737	6.00468	1.4	11.821	143	136
0	2019-12-27	14:39:48.3	Red	5	33.7957	125.197	31.5359	1.38785	1.5	12.6923	143	136
0	2019-12-27	14:39:48.4	Red	5	33.9816	124.285	30.4451	-1.40641	1.6	12.933	143	136
0	2019-12-27	14:39:48.5	Red	5	34.1687	123.629	30.8263	-2.88823	1.6	13.3452	143	136
0	2019-12-27	14:39:48.6	Red	5	34.357	122.84	29.4024	0.542118	1.6	13.486	143	136
0	2019-12-27	14:39:48.7	Red	5	34.5464	121.625	30.4752	0.464443	1.6	13.8353	143	136
0	2019-12-27	14:39:48.8	Red	5	34.7369	120.715	31.4052	6.64575	1.6	13.9652	143	136
0	2019-12-27	14:39:48.9	Red	5	34.9285	120.269	33.4873	3.23323	1.8	14.7402	143	136
0	2019-12-27	14:39:49.0	Red	5	35.1213	119.372	31.565	-12.2598	1.8	14.6784	143	136
0	2019-12-27	14:39:49.1	Red	5	35.3152	118.583	30.5509	2.97126	1.8	15.0962	143	136
0	2019-12-27	14:39:49.2	Red	5	35.5103	117.609	29.6652	2.33428	1.8	15.4452	143	136
0	2019-12-27	14:39:49.3	Red	5	35.7064	116.238	31.8877	-2.23701	2.1	15.5826	143	136
0	2019-12-27	14:39:49.4	Red	5	35.9038	115.826	31.1472	-10.2561	2	16.0796	143	136
0	2019-12-27	14:39:49.5	Red	5	36.1022	114.873	31.3096	-3.293	1.9	16.145	143	136
0	2019-12-27	14:39:49.6	Red	5	36.3018	113.883	32.7267	3.78179	1.9	16.5894	143	136
0	2019-12-27	14:39:49.7	Red	5	36.5025	113.095	31.2754	1.07229	2.1	17.484	143	136
0	2019-12-27	14:39:49.8	Red	5	36.7044	111.917	32.8017	2.18885	2.1	17.5831	143	136
0	2019-12-27	14:39:49.9	Red	5	36.9074	111.385	31.3292	-1.97603	2.1	17.971	143	136
0	2019-12-27	14:39:50.0	Red	5	37.1115	110.751	30.3059	-0.632037	2	18.3129	143	136
0	2019-12-27	14:39:50.1	Red	5	37.3167	109.585	30.377	-2.01154	2.1	18.4466	143	136
0	2019-12-27	14:39:50.2	Red	5	37.5231	108.595	29.3832	0.904319	2.1	18.3968	143	136
0	2019-12-27	14:39:50.3	Red	5	37.7306	107.541	29.9815	1.90377	2.1	19.2326	143	136
0	2019-12-27	14:39:50.4	Red	5	37.9393	106.309	29.0335	1.74259	2.1	18.706	143	136
0	2019-12-27	14:39:50.5	Red	5	38.1491	106.126	31.3212	-2.84561	2.1	20.1657	143	136
0	2019-12-27	14:39:50.6	Red	5	38.36	105.837	28.7995	-11.1243	2	20.8686	143	136
0	2019-12-27	14:39:50.7	Red	5	38.5721	105.128	22.7044	-11.8831	2	21.409	143	136
0	2019-12-27	14:39:50.8	Red	5	38.7853	104.099	21.3233	22.6345	2.1	21.9734	143	136
0	2019-12-27	14:39:50.9	Red	5	38.9996	103.075	28.6372	8.37783	2.1	21.9363	143	136
0	2019-12-27	14:39:51.0	Red	5	39.215	101.559	30.1742	-6.50519	2.2	22.1527	143	136
0	2019-12-27	14:39:51.1	Red	5	39.4316	102.06	34.2782	0.186632	2.1	23.799	143	136
0	2019-12-27	14:39:51.2	Red	5	39.6494	102.665	34.2604	5.92281	2.2	26.019	143	136
0	2019-12-27	14:39:51.3	Red	5	39.8682	101.616	33.4219	0.853283	2.3	26.1345	143	136
0	2019-12-27	14:39:51.4	Red	5	40.0882	97.9062	34.3407	0.312847	2.2	23.36	143	136
0	2019-12-27	14:39:51.5	Red	5	40.3094	97.1339	33.9897	-0.729368	2.5	24.0612	143	136
0	2019-12-27	14:39:51.6	Red	5	40.5316	96.8025	34.3036	7.39171	2.7	25.0937	143	136
0	2019-12-27	14:39:51.7	Red	5	40.755	96.1369	40.5561	13.6171	2.7	25.7748	143	136
0	2019-12-27	14:39:51.8	Red	5	40.9795	94.8461	46.1379	8.26186	2.6	25.6572	143	136
0	2019-12-27	14:39:51.9	Red	5	41.2052	93.932	46.1198	-3.91525	2.6	25.8039	143	136
0	2019-12-27	14:39:52.0	Red	5	41.432	92.2744	42.1036	-9.23366	2.5	25.6403	143	136
0	2019-12-27	14:39:52.1	Red	5	41.6599	91.476	40.4518	-6.15878	2.4	25.9175	143	136
0	2019-12-27	14:39:52.2	Red	5	41.889	90.3301	38.9694	-1.11296	2.3	26.1007	143	136
0	2019-12-27	14:39:52.3	Red	5	42.1192	89.2909	41.4324	-7.39649	2.3	26.4642	143	136
0	2019-12-27	14:39:52.4	Red	5	42.3506	88.2516	43.8954	-13.68	2.3	26.8363	143	136
0	2019-12-27	14:39:52.5	Red	5	42.583	86.4424	43.7519	-6.45024	2.3	26.6927	143	136
0	2019-12-27	14:39:52.6	Red	5	42.8166	84.6331	43.6083	0.779544	2.2	26.2669	143	136
0	2019-12-27	14:39:52.7	Red	5	43.0514	83.5892	44.3375	-1.88856	2.3	26.509	143	136
0	2019-12-27	14:39:52.8	Red	5	43.2872	82.2908	44.1479	-6.31071	2.3	27.2191	143	136
0	2019-12-27	14:39:52.9	Red	5	43.5242	81.728	43.0643	5.55337	2.3	27.3095	143	136
0	2019-12-27	14:39:53.0	Red	5	43.7624	80.0872	42.3584	-2.46291	2.3	27.1786	143	136
0	2019-12-27	14:39:53.1	Red	5	44.0017	82.3424	41.2883	-22.0665	2.3	31.09	143	136
0	2019-12-27	14:39:53.2	Red	5	44.2421	77.8555	30.3175	2.05306	2.3	27.9361	143	136
0	2019-12-27	14:39:53.3	Red	5	44.4836	76.6998	29.7655	2.82685	2.3	28.632	143	136
0	2019-12-27	14:39:53.4	Red	5	44.7263	75.892	25.5151	-5.81503	2.3	28.6015	143	136
0	2019-12-27	14:39:53.5	Red	5	44.9701	75.7069	22.1335	27.4408	2.3	29.4377	143	136
0	2019-12-27	14:39:53.6	Red	5	45.215	73.8382	42.5891	42.221	2.3	29.8328	143	136
0	2019-12-27	14:39:53.7	Red	5	45.4611	73.5433	45.5971	17.447	2.3	30.4031	143	136
0	2019-12-27	14:39:53.8	Red	5	45.7083	75.42	39.4597	-11.9702	2.3	33.4966	143	136
0	2019-12-27	14:39:53.9	Red	5	45.9567	73.9539	39.6814	-1.85378	2.3	33.6077	143	136
0	2019-12-27	14:39:54.0	Red	5	46.2062	72.8574	40.7301	2.70989	2.3	33.8858	143	136
0	2019-12-27	14:39:54.1	Red	5	46.4568	73.5797	44.7953	8.00117	2.3	35.318	143	136
0	2019-12-27	14:39:54.2	Red	5	46.7085	74.0152	47.6382	-1.81386	2.4	37.8249	143	136
0	2019-12-27	14:39:54.3	Red	5	46.9614	71.1678	47.7082	1.54974	2.4	36.0583	143	136
0	2019-12-27	14:39:54.4	Red	5	47.2154	68.3205	47.7781	4.91335	2.4	34.9507	143	136
0	2019-12-27	14:39:54.5	Red	5	47.4706	64.1317	55.9938	16.9015	2.4	31.8581	143	136
0	2019-12-27	14:39:54.6	Red	5	47.7268	61.7846	56.1048	10.9084	2.4	30.3911	143	136
0	2019-12-27	14:39:54.7	Red	5	47.9843	60.6858	59.1188	7.91063	1.88489	30.9553	143	136
0	2019-12-27	14:39:54.8	Red	5	48.2428	58.34	66.7567	16.352	1.6332	30.2869	143	136
0	2019-12-27	14:39:54.9	Red	5	48.5025	57.2698	70.9789	-15.883	1.54826	30.5276	143	136
0	2019-12-27	14:39:55.0	Red	5	48.7633	56.4336	49.5229	-41.9695	2.25966	31.087	143	180
0	2019-12-27	14:39:55.1	Red	5	49.0253	54.6443	53.247	-31.3663	2.08358	30.82	143	180
0	2019-12-27	14:39:55.2	Red	5	49.2884	53.6965	49.5352	-1.76687	2.25977	31.0962	143	180
0	2019-12-27	14:39:55.3	Red	5	49.5526	51.8813	45.2262	3.20316	2.39183	30.0506	143	180
0	2019-12-27	14:39:55.4	Red	5	49.8179	50.1191	47.9604	-1.68766	2.22186	29.6026	143	180
0	2019-12-27	14:39:55.5	Red	5	50.0844	48.6049	47.7493	2.25509	2.17252	28.8178	143	180
0	2019-12-27	14:39:55.6	Red	5	50.3521	47.4931	51.2487	9.8476	2.05925	29.317	143	180
0	2019-12-27	14:39:55.7	Red	5	50.6208	46.8137	49.4401	4.96044	2.17108	29.8183	143	180
0	2019-12-27	14:39:55.8	Red	5	50.8907	45.4486	49.2859	-1.93516	2.23449	30.5936	143	180
0	2019-12-27	14:39:55.9	Red	5	51.1617	43.7267	45.275	-16.6428	-1	-1	-1	180
0	2019-12-27	14:39:56.0	Red	5	51.4339	42.132	43.1426	7.15691	-1	-1	-1	180
0	2019-12-27	14:39:56.1	Red	5	51.7072	40.908	47.3284	1.77734	-1	-1	-1	180
0	2019-12-27	14:39:56.2	Red	5	51.9816	39.8189	45.5502	4.09758	-1	-1	-1	136
0	2019-12-27	14:39:56.3	Red	5	52.2572	38.5802	43.5034	1.24222	-1	-1	-1	183
0	2019-12-27	14:39:56.4	Red	5	52.5339	37.9059	42.3861	-5.85699	-1	-1	-1	183
0	2019-12-27	14:39:56.5	Red	5	52.8117	36.2963	40.9995	-5.89087	-1	-1	-1	183
0	2019-12-27	14:39:56.6	Red	5	53.0907	35.3263	41.896	-9.43515	-1	-1	-1	183
0	2019-12-27	14:39:56.7	Red	5	53.3708	34.0593	41.373	2.71883	-1	-1	-1	183
0	2019-12-27	14:39:56.8	Red	5	53.652	32.7129	43.8648	-1.96141	-1	-1	-1	183
0	2019-12-27	14:39:56.9	Red	5	53.9344	31.797	41.3504	0.514344	-1	-1	-1	183
0	2019-12-27	14:39:57.0	Red	5	54.2179	30.5087	42.7951	-4.89914	-1	-1	-1	183
0	2019-12-27	14:39:33.0	Red	4	16.4695	230.227	0.0144653	0.000766345	4954.55	24.8627	120	-1
0	2019-12-27	14:39:33.1	Red	4	16.4706	230.227	0.252591	1.48005	358.586	25.5185	120	-1
0	2019-12-27	14:39:33.2	Red	4	16.4729	230.226	0.742885	1.31242	128.214	26.5861	120	-1
0	2019-12-27	14:39:33.3	Red	4	16.4763	230.226	2.36103	5.33163	41.6746	27.3736	120	-1
0	2019-12-27	14:39:33.4	Red	4	16.4808	230.225	4.20701	4.86201	24.2897	28.4095	120	-1
0	2019-12-27	14:39:33.5	Red	4	16.4865	230.177	6.55295	4.43851	15.9436	29.0374	120	-1
0	2019-12-27	14:39:33.6	Red	4	16.4933	230.111	7.49224	3.81874	14.3717	29.9245	120	-1
0	2019-12-27	14:39:33.7	Red	4	16.5012	230.016	9.46276	6.13116	11.6763	30.7033	120	-1
0	2019-12-27	14:39:33.8	Red	4	16.5103	229.542	12.4727	4.13331	9.01247	31.2339	120	-1
0	2019-12-27	14:39:33.9	Red	4	16.5205	229.161	14.8661	9.71827	7.66911	31.6772	120	-1
0	2019-12-27	14:39:34.0	Red	4	16.5318	228.51	17.76	8.10809	6.44555	31.8045	120	-1
0	2019-12-27	14:39:34.1	Red	4	16.5443	227.932	21.0454	7.49346	5.50568	32.1915	120	-1
0	2019-12-27	14:39:34.2	Red	4	16.5579	227.177	22.0693	-0.628948	5.26002	32.2511	120	-1
0	2019-12-27	14:39:34.3	Red	4	16.5727	226.591	22.6014	-0.672658	5.17802	32.5136	120	-1
0	2019-12-27	14:39:34.4	Red	4	16.5885	225.826	20.9353	-2.48408	5.59611	32.5491	120	-1
0	2019-12-27	14:39:34.5	Red	4	16.6055	225.283	21.5078	-1.57452	5.489	32.7989	120	-1
0	2019-12-27	14:39:34.6	Red	4	16.6237	224.637	21.4823	4.0307	5.56131	33.1917	120	-1
0	2019-12-27	14:39:34.7	Red	4	16.643	224.138	22.5267	-5.25451	5.33099	33.3635	120	-1
0	2019-12-27	14:39:34.8	Red	4	16.6634	223.858	20.6533	-1.59359	5.91604	33.9463	120	-1
0	2019-12-27	14:39:34.9	Red	4	16.6849	223.153	20.5272	-1.61425	6.01962	34.3299	120	-1
0	2019-12-27	14:39:35.0	Red	4	16.7076	222.403	19.766	2.19369	6.25957	34.3748	120	-1
0	2019-12-27	14:39:35.1	Red	4	16.7314	221.585	20.4202	0.567355	6.08537	34.524	120	-1
0	2019-12-27	14:39:35.2	Red	4	16.7564	221.237	21.4589	2.3839	5.86286	34.9531	120	-1
0	2019-12-27	14:39:35.3	Red	4	16.7824	220.721	20.942	-1.67306	6.07542	35.3482	120	-1
0	2019-12-27	14:39:35.4	Red	4	16.8097	220.245	20.0678	-1.97874	6.40875	35.7313	120	-1
0	2019-12-27	14:39:35.5	Red	4	16.838	219.619	18.8131	-0.144784	6.9066	36.0999	120	-1
0	2019-12-27	14:39:35.6	Red	4	16.8675	219.06	18.9293	1.17259	6.91011	36.3412	120	-1
0	2019-12-27	14:43:27.0	Red	1	6.56497	32.7394	44.0103	-0.292039	-1	-1	-1	-1
0	2019-12-27	14:43:27.1	Red	1	6.5661	33.9401	43.9079	-0.357145	-1	-1	-1	-1
0	2019-12-27	14:43:27.2	Red	1	6.56837	35.3817	43.7251	-3.82514	-1	-1	-1	-1
0	2019-12-27	14:43:27.3	Red	1	6.57177	36.9367	42.7698	-11.0115	-1	-1	-1	-1
0	2019-12-27	14:43:27.4	Red	2	7.09978	39.1661	39.0881	9.98162	13.8	190.911	464	-1
0	2019-12-27	14:43:27.5	Red	2	7.10091	39.8719	42.6706	33.761	-1	-1	-1	-1
0	2019-12-27	14:43:27.6	Red	2	7.10318	40.8563	52.2977	-5.79271	-1	-1	-1	-1
0	2019-12-27	14:43:27.7	Red	2	7.10658	42.773	50.8679	-2.18576	-1	-1	-1	-1
0	2019-12-27	14:43:27.8	Red	2	7.11112	44.4	50.1006	11.5836	-1	-1	-1	-1
0	2019-12-27	14:43:27.9	Red	2	7.11679	45.6005	51.4196	-3.88955	-1	-1	-1	-1
0	2019-12-27	14:43:28.0	Red	2	7.12359	46.8634	50.5728	2.33507	-1	-1	-1	-1
0	2019-12-27	14:43:28.1	Red	2	7.13153	48.2173	49.3528	-3.42095	-1	-1	-1	-1
0	2019-12-27	14:43:28.2	Red	2	7.1406	50.2996	48.8006	-9.79942	-1	-1	-1	-1
0	2019-12-27	14:43:28.3	Red	2	7.15081	51.2984	49.4439	-0.49867	-1	-1	-1	-1
0	2019-12-27	14:43:28.4	Red	2	7.16215	52.0947	49.3151	-0.340017	-1	-1	-1	-1
0	2019-12-27	14:43:28.5	Red	2	7.17462	53.7403	46.3827	-12.4383	-1	-1	-1	-1
0	2019-12-27	14:43:28.6	Red	2	7.18823	55.2445	44.6004	-7.03747	-1	-1	-1	-1
0	2019-12-27	14:43:28.7	Red	2	7.20297	56.2167	42.765	1.49423	-1	-1	-1	-1
0	2019-12-27	14:43:28.8	Red	2	7.21885	57.9583	43.8686	7.34241	-1	-1	-1	-1
0	2019-12-27	14:43:28.9	Red	2	7.23586	58.7583	44.215	6.69691	-1	-1	-1	-1
0	2019-12-27	14:43:29.0	Red	2	7.254	59.6827	44.7365	-6.17027	-1	-1	-1	1
0	2019-12-27	14:43:29.1	Red	2	7.27328	60.8686	46.1496	1.44229	-1	-1	-1	1
0	2019-12-27	14:43:29.2	Red	2	7.29369	62.1454	50.645	0.831005	-1	-1	-1	1
0	2019-12-27	14:43:29.3	Red	2	7.31524	63.5504	46.9628	11.042	-1	-1	-1	1
0	2019-12-27	14:43:29.4	Red	2	7.33792	65.5019	49.1698	-0.695785	-1	-1	-1	1
0	2019-12-27	14:43:29.5	Red	2	7.36173	67.1867	48.8018	5.97192	-1	-1	-1	1
0	2019-12-27	14:43:29.6	Red	2	7.38668	68.6172	52.5007	1.66482	-1	-1	-1	1
0	2019-12-27	14:43:29.7	Red	2	7.41276	69.5231	52.1132	-7.45554	-1	-1	-1	1
0	2019-12-27	14:43:29.8	Red	2	7.43998	70.9647	46.0941	1.51575	-1	-1	-1	1
0	2019-12-27	14:43:29.9	Red	2	7.46833	72.304	48.2686	-0.737607	-1	-1	-1	1
0	2019-12-27	14:43:30.0	Red	2	7.49781	73.8123	49.1874	-1.16503	-1	-1	-1	1
0	2019-12-27	14:43:30.1	Red	2	7.52843	75.1311	51.4946	-7.80529	-1	-1	-1	1
0	2019-12-27	14:43:30.2	Red	2	7.56018	75.7451	49.3294	9.86099	-1	-1	-1	1
0	2019-12-27	14:43:30.3	Red	2	7.59307	77.9131	48.3478	0.517567	-1	-1	-1	1
0	2019-12-27	14:43:30.4	Red	2	7.62709	79.5478	50.815	3.98946	-1	-1	-1	1
0	2019-12-27	14:43:30.5	Red	2	7.66224	80.9664	51.0672	8.78892	-1	-1	-1	1
0	2019-12-27	14:43:30.6	Red	2	7.69853	81.9268	53.2302	-11.5801	-1	-1	-1	1
0	2019-12-27	14:43:30.7	Red	2	7.73595	83.0479	47.1403	-7.07191	-1	-1	-1	1
0	2019-12-27	14:43:30.8	Red	2	7.77451	85.1045	46.3461	16.4746	-1	-1	-1	1
0	2019-12-27	14:43:30.9	Red	2	7.8142	86.4793	49.5645	10.4464	-1	-1	-1	1
0	2019-12-27	14:43:31.0	Red	2	7.85502	87.574	54.9899	-1.37198	-1	-1	-1	1
0	2019-12-27	14:43:31.1	Red	2	7.89698	88.3887	53.4752	-11.5029	-1	-1	-1	1
0	2019-12-27	14:43:31.2	Red	3	10.5114	89.8469	50.5377	5.83935	4.3	62.7775	484	493
0	2019-12-27	14:43:31.3	Red	2	10.4708	91.9807	51.2978	-0.0122388	-1	-1	-1	1
0	2019-12-27	14:43:31.4	Red	3	10.7024	94.1468	53.2713	4.08769	4.3	61.0427	484	493
0	2019-12-27	14:43:31.5	Red	3	10.7036	94.9313	54.162	3.90142	4.3	61.4871	484	493
0	2019-12-27	14:43:31.6	Red	3	10.7058	96.3351	55.2937	-7.08687	4.3	61.2688	484	493
0	2019-12-27	14:43:31.7	Red	3	10.7092	97.8788	52.958	-6.15068	4.3	61.1044	484	493
0	2019-12-27	14:43:31.8	Red	3	10.7138	99.4121	49.9818	-3.61705	4.2	60.4632	484	493
0	2019-12-27	14:43:31.9	Red	3	10.7194	100.425	51.946	6.5671	4.2	60.6389	484	493
0	2019-12-27	14:43:32.0	Red	3	10.7262	102.134	54.5608	0.211358	4.2	60.2767	484	493
0	2019-12-27	14:43:32.1	Red	3	10.7342	103.749	53.0023	-2.7796	4.2	59.6626	484	493
0	2019-12-27	14:43:32.2	Red	3	10.7432	105.254	51.0338	3.4641	4.2	59.2515	484	493
0	2019-12-27	14:43:32.3	Red	3	10.7535	106.475	54.9526	6.85422	4.2	59.5864	484	493
0	2019-12-27	14:43:32.4	Red	3	10.7648	108.46	55.8659	-6.43408	4.2	58.5944	484	493
0	2019-12-27	14:43:32.5	Red	3	10.7773	109.657	54.8196	3.48701	4.2	58.4442	484	493
0	2019-12-27	14:43:32.6	Red	3	10.7909	110.753	55.4554	9.47857	4.2	58.8022	484	493
0	2019-12-27	14:43:32.7	Red	3	10.8056	112.636	57.5804	5.81527	4.2	58.1035	484	493
0	2019-12-27	14:43:32.8	Red	3	10.8215	114.549	54.3988	-14.733	4.1	57.554	484	493
0	2019-12-27	14:43:32.9	Red	3	10.8385	115.931	55.4944	-1.57881	4.1	57.2571	484	493
0	2019-12-27	14:43:33.0	Red	3	10.8567	117.577	56.6049	-1.34313	4.1	56.5668	484	493
0	2019-12-27	14:43:33.1	Red	3	10.8759	119.27	55.4741	-1.70394	4.1	56.0935	484	493
0	2019-12-27	14:43:33.2	Red	3	10.8963	120.548	53.572	-5.59282	4.1	56.1471	484	493
0	2019-12-27	14:43:33.3	Red	3	10.9179	121.989	54.0705	1.17608	4	55.6048	484	493
0	2019-12-27	14:43:33.4	Red	3	10.9406	123.332	54.8448	-3.883	4	55.6	484	493
0	2019-12-27	14:43:33.5	Red	3	10.9644	124.964	53.8013	-0.326792	4	55.3624	484	493
0	2019-12-27	14:43:33.6	Red	3	10.9893	126.454	56.6136	8.52776	4	54.9366	484	493
0	2019-12-27	14:43:33.7	Red	2	10.5281	127.947	57.0166	0.482221	-1	-1	-1	1
0	2019-12-27	14:43:33.8	Red	2	10.5292	129.765	55.631	4.38344	-1	-1	-1	-1
0	2019-12-27	14:43:33.9	Red	2	10.5315	131.226	54.609	2.35609	-1	-1	-1	-1
0	2019-12-27	14:43:34.0	Red	2	10.5349	133.129	54.9872	-7.12391	-1	-1	-1	-1
0	2019-12-27	14:43:34.1	Red	2	10.5394	134.66	55.3013	-8.40705	-1	-1	-1	-1
0	2019-12-27	14:43:34.2	Red	2	10.5451	135.694	53.3384	3.49862	-1	-1	-1	-1
0	2019-12-27	14:43:34.3	Red	2	10.5519	137.099	54.4737	-3.62707	-1	-1	-1	-1
0	2019-12-27	14:43:34.4	Red	2	10.5598	138.66	52.1476	-1.06355	-1	-1	-1	-1
0	2019-12-27	14:43:34.5	Red	2	10.5689	140.259	51.4696	-8.46325	-1	-1	-1	-1
0	2019-12-27	14:43:34.6	Red	2	10.5791	141.397	51.0501	2.50975	-1	-1	-1	-1
0	2019-12-27	14:43:34.7	Red	2	10.5904	143.037	50.514	0.856528	-1	-1	-1	-1
0	2019-12-27	14:43:34.8	Red	2	10.6029	144.396	47.539	-7.10947	-1	-1	-1	-1
0	2019-12-27	14:43:34.9	Red	2	10.6165	145.909	48.1521	-5.36677	-1	-1	-1	-1
0	2019-12-27	14:43:35.0	Red	2	10.6313	146.999	49.4714	-4.54974	-1	-1	-1	-1
0	2019-12-27	14:43:35.1	Red	2	10.6471	148.485	47.727	-4.6763	-1	-1	-1	-1
0	2019-12-27	14:43:35.2	Red	2	10.6641	149.666	48.0024	5.75995	-1	-1	-1	-1
0	2019-12-27	14:43:35.3	Red	2	10.6823	151.033	45.544	4.43415	-1	-1	-1	-1
0	2019-12-27	14:43:35.4	Red	2	10.7016	152.391	46.2173	-2.62523	-1	-1	-1	-1
0	2019-12-27	14:43:35.5	Red	2	10.722	153.643	46.1317	5.3604	-1	-1	-1	-1
0	2019-12-27	14:43:35.6	Red	2	10.7435	155.063	46.2927	-2.57206	-1	-1	-1	-1
0	2019-12-27	14:43:35.7	Red	2	10.7662	156.03	46.6142	1.20827	-1	-1	-1	-1
0	2019-12-27	14:43:35.8	Red	2	10.79	157.27	46.7759	5.40924	-1	-1	-1	-1
0	2019-12-27	14:43:35.9	Red	2	10.815	158.737	45.9966	6.44577	-1	-1	-1	-1
0	2019-12-27	14:43:36.0	Red	1	6.89401	159.953	46.793	0.18096	-1	-1	-1	-1
0	2019-12-27	14:43:36.1	Red	1	6.89514	161.392	48.2977	-3.40704	-1	-1	-1	-1
0	2019-12-27	14:43:36.2	Red	1	6.89741	162.785	48.2407	9.67455	-1	-1	-1	-1
0	2019-12-27	14:43:36.3	Red	1	6.90081	163.865	47.7432	-3.54576	-1	-1	-1	-1
0	2019-12-27	14:43:36.4	Red	1	6.90535	165.462	48.1821	2.1019	-1	-1	-1	-1
0	2019-12-27	14:43:36.5	Red	1	6.91102	166.763	48.7381	-2.09129	-1	-1	-1	-1
0	2019-12-27	14:43:36.6	Red	1	6.91782	167.99	49.2938	0.102758	-1	-1	-1	-1
0	2019-12-27	14:43:36.7	Red	1	6.92576	169.346	49.9396	0.96484	-1	-1	-1	-1
0	2019-12-27	14:43:36.8	Red	1	6.93483	170.66	48.3505	-1.45912	-1	-1	-1	-1
0	2019-12-27	14:43:36.9	Red	1	6.94504	172.223	49.2354	7.177	-1	-1	-1	-1
0	2019-12-27	14:43:37.0	Red	1	6.95638	173.739	50.656	-4.48465	-1	-1	-1	-1
0	2019-12-27	14:43:37.1	Red	1	6.96885	174.962	50.4831	0.391404	-1	-1	-1	-1
0	2019-12-27	14:43:37.2	Red	1	6.98246	176.206	50.841	5.60975	-1	-1	-1	-1
0	2019-12-27	14:43:37.3	Red	1	6.9972	177.704	51.2121	-2.42436	-1	-1	-1	-1
0	2019-12-27	14:43:37.4	Red	1	7.01308	179.247	51.5866	5.09644	-1	-1	-1	-1
0	2019-12-27	14:43:37.5	Red	1	7.03009	180.565	52.6764	-5.17305	-1	-1	-1	-1
0	2019-12-27	14:43:37.6	Red	1	7.04823	181.958	53.609	4.9274	-1	-1	-1	-1
0	2019-12-27	14:43:37.7	Red	1	7.06751	183.603	54.8307	0.358899	-1	-1	-1	-1
0	2019-12-27	14:43:37.8	Red	1	7.08792	185.203	55.2788	0.95129	-1	-1	-1	-1
0	2019-12-27	14:43:37.9	Red	1	7.10947	186.668	55.907	0.797113	-1	-1	-1	-1
0	2019-12-27	14:43:38.0	Red	1	7.13215	188.12	56.6031	-1.80197	-1	-1	-1	-1
0	2019-12-27	14:43:38.1	Red	1	7.15596	189.889	55.0224	5.73067	-1	-1	-1	-1
0	2019-12-27	14:43:38.2	Red	1	7.18091	191.531	55.5397	-4.57048	-1	-1	-1	-1
0	2019-12-27	14:43:38.3	Red	1	7.20699	192.988	56.0317	-1.04725	-1	-1	-1	-1
0	2019-12-27	14:43:38.4	Red	1	7.23421	194.536	55.9523	1.32799	-1	-1	-1	-1
0	2019-12-27	14:43:38.5	Red	1	7.26256	195.83	55.1719	3.46661	-1	-1	-1	-1
0	2019-12-27	14:43:38.6	Red	1	7.29204	197.545	55.1034	0.545979	-1	-1	-1	-1
0	2019-12-27	14:43:38.7	Red	1	7.32266	199.12	54.4626	2.30908	-1	-1	-1	-1
0	2019-12-27	14:43:38.8	Red	1	7.35441	200.553	54.7336	-1.65319	-1	-1	-1	-1
0	2019-12-27	14:43:38.9	Red	1	7.3873	202.149	55.2023	-0.923832	-1	-1	-1	-1
0	2019-12-27	14:43:39.0	Red	1	7.42132	203.776	53.4044	-2.80213	-1	-1	-1	-1
0	2019-12-27	14:43:39.1	Red	1	7.45647	205.091	51.6992	0.956337	-1	-1	-1	-1
0	2019-12-27	14:43:39.2	Red	1	7.49276	206.7	51.7902	-6.40893	-1	-1	-1	-1
0	2019-12-27	14:43:39.3	Red	1	7.53018	208.097	49.6169	-7.17445	-1	-1	-1	-1
0	2019-12-27	14:43:39.4	Red	1	7.56874	209.413	47.4581	-3.70026	-1	-1	-1	-1
0	2019-12-27	14:43:39.5	Red	1	7.60843	210.608	49.362	-3.12388	-1	-1	-1	-1
0	2019-12-27	14:43:39.6	Red	1	7.64925	212.062	50.3208	3.48759	-1	-1	-1	-1
0	2019-12-27	14:43:39.7	Red	1	7.69121	213.175	49.012	-2.52255	-1	-1	-1	-1
0	2019-12-27	14:43:39.8	Red	1	7.7343	214.322	49.4313	-0.464916	-1	-1	-1	-1
0	2019-12-27	14:43:39.9	Red	1	7.77853	216.061	48.4585	-3.00407	-1	-1	-1	-1
0	2019-12-27	14:43:40.0	Red	1	7.82389	217.882	48.0275	-0.622272	-1	-1	-1	-1
0	2019-12-27	14:43:40.1	Red	1	7.87038	218.989	48.9066	0.227292	-1	-1	-1	-1
0	2019-12-27	14:43:40.2	Red	1	7.91801	220.398	49.4856	-2.30217	-1	-1	-1	-1
0	2019-12-27	14:43:40.3	Red	1	7.96677	221.377	46.7531	0.542959	-1	-1	-1	-1
0	2019-12-27	14:43:40.4	Red	1	8.01667	222.735	44.2953	-6.22582	-1	-1	-1	-1
0	2019-12-27	14:43:40.5	Red	1	8.0677	224.043	45.1425	-0.644843	-1	-1	-1	-1
0	2019-12-27	14:43:40.6	Red	1	8.11986	225.319	43.045	-8.35681	-1	-1	-1	-1
0	2019-12-27	14:43:40.7	Red	1	8.17316	226.45	37.7562	-17.5037	-1	-1	-1	-1
0	2019-12-27	14:43:40.8	Red	1	8.22759	227.725	31.7182	-15.3846	-1	-1	-1	-1
0	2019-12-27	14:43:40.9	Red	1	8.28316	229.021	25.1702	-11.606	-1	-1	-1	-1
0	2019-12-27	14:43:41.0	Red	1	8.33986	229.963	21.6832	-4.32706	-1	-1	-1	-1
0	2019-12-27	14:43:41.1	Red	1	8.39769	230.071	19.5836	-7.92599	-1	-1	-1	-1
0	2019-12-27	14:43:41.2	Red	1	8.45666	230.136	16.1847	-13.3705	-1	-1	-1	-1
0	2019-12-27	14:43:41.3	Red	1	8.51676	230.137	12.0118	-14.9121	-1	-1	-1	-1
0	2019-12-27	14:49:5.0	Red	5	18.949	224.477	42.6134	2.07925	15.4564	182.974	1048	-1
0	2019-12-27	14:49:5.1	Red	5	18.9501	223.27	43.3008	-0.654618	15.2275	183.171	1048	-1
0	2019-12-27	14:49:5.2	Red	5	18.9524	221.991	41.1072	2.19131	16.1014	183.873	1048	-1
0	2019-12-27	14:49:5.3	Red	5	18.9558	220.703	41.7686	-1.9391	15.8431	183.834	1048	-1
0	2019-12-27	14:49:5.4	Red	5	18.9603	219.695	42.2658	1.51253	15.6472	183.722	1048	-1
0	2019-12-27	14:49:5.5	Red	5	18.966	218.485	41.0282	-0.152429	16.108	183.594	1048	-1
0	2019-12-27	14:49:5.6	Red	5	18.9728	217.478	40.5915	1.09768	16.327	184.11	1048	-1
0	2019-12-27	14:49:5.7	Red	5	18.9807	216.297	39.5752	-0.398596	16.7218	183.841	1048	-1
0	2019-12-27	14:49:5.8	Red	5	18.9898	215.084	40.5704	2.24328	16.318	183.913	1048	-1
0	2019-12-27	14:49:5.9	Red	5	19	214.152	39.7483	-4.63152	16.6714	184.089	1048	-1
0	2019-12-27	14:49:6.0	Red	5	19.0114	212.97	40.8036	-0.944614	16.2145	183.797	1048	1074
0	2019-12-27	14:49:6.1	Red	5	19.0238	211.908	40.2045	-2.11962	16.4947	184.228	1048	1074
0	2019-12-27	14:49:6.2	Red	5	19.0374	210.679	39.1792	-2.91348	16.9238	184.2	1048	1074
0	2019-12-27	14:49:6.3	Red	5	19.0522	209.652	40.0536	-2.99553	16.6152	184.877	1048	1074
0	2019-12-27	14:49:6.4	Red	5	19.0681	208.411	38.9807	-4.55046	17.1162	185.351	1048	1074
0	2019-12-27	14:49:6.5	Red	5	19.0851	207.362	40.4523	-1.58036	16.4644	185.023	1048	1074
0	2019-12-27	14:49:6.6	Red	5	19.1032	206.378	40.1334	-4.46367	16.6237	185.341	1048	1074
0	2019-12-27	14:49:6.7	Red	5	19.1225	205.251	39.6732	5.81654	16.842	185.621	1048	1074
0	2019-12-27	14:49:6.8	Red	5	19.1429	204.308	38.9445	1.13702	17.1609	185.662	1048	1074
0	2019-12-27	14:49:6.9	Red	5	19.1644	202.919	37.8948	-1.21637	17.5601	184.861	1048	1074
0	2019-12-27	14:49:7.0	Red	5	19.1871	201.761	39.3191	3.56269	16.937	185.002	1048	1074
0	2019-12-27	14:49:7.1	Red	5	19.2109	200.836	40.0023	-1.4749	16.6899	185.471	1048	1074
0	2019-12-27	14:49:7.2	Red	5	19.2359	199.756	39.3477	3.12304	16.9962	185.784	1048	1074
0	2019-12-27	14:49:7.3	Red	5	19.262	198.941	37.7741	-1.61254	-1	-1	-1	1074
0	2019-12-27	14:49:7.4	Red	5	19.2892	197.64	37.7512	0.861406	-1	-1	-1	1074
0	2019-12-27	14:49:7.5	Red	5	19.3175	196.362	36.8615	-7.99624	-1	-1	-1	1074
0	2019-12-27	14:49:7.6	Red	5	19.347	195.564	36.6086	7.3123	-1	-1	-1	1074
0	2019-12-27	14:49:7.7	Red	5	19.3776	194.525	38.9906	0.601212	-1	-1	-1	1074
0	2019-12-27	14:49:7.8	Red	5	19.4094	193.372	37.275	-3.72887	-1	-1	-1	1074
0	2019-12-27	14:49:7.9	Red	5	19.4423	192.645	36.759	2.2457	-1	-1	-1	1074
0	2019-12-27	14:49:8.0	Red	5	19.4763	191.621	38.3216	-3.04723	-1	-1	-1	1074
0	2019-12-27	14:49:8.1	Red	5	19.5114	190.277	37.4049	0.211755	-1	-1	-1	1074
0	2019-12-27	14:49:8.2	Red	5	19.5477	189.357	37.1386	-0.458479	-1	-1	-1	1074
0	2019-12-27	14:49:8.3	Red	5	19.5852	188.193	39.2842	4.94329	-1	-1	-1	1074
0	2019-12-27	14:49:8.4	Red	5	19.6237	187.048	39.2351	-13.1266	-1	-1	-1	1074
0	2019-12-27	14:49:8.5	Red	5	19.6634	186.212	36.1562	3.56726	5.25904	52.8238	1068	1074
0	2019-12-27	14:49:8.6	Red	5	19.7042	185.119	36.3198	-3.17392	-1	-1	-1	1074
0	2019-12-27	14:49:8.7	Red	5	19.7462	183.915	35.25	-4.82998	5.5286	54.1397	1068	1074
0	2019-12-27	14:49:8.8	Red	5	19.7893	182.902	33.9408	5.5879	5.88796	55.5175	1068	1074
0	2019-12-27	14:49:11.0	Red	4	15.8686	160.993	40.9381	0.888435	0.8	10.5199	1	2
0	2019-12-27	14:49:11.1	Red	4	15.8698	160.168	41.3199	-2.55576	0.7	9.87787	1	2
0	2019-12-27	14:49:11.2	Red	4	15.872	157.213	40.7791	2.49886	0.8	8.39276	1	2
0	2019-12-27	14:49:11.3	Red	4	15.8754	155.765	40.2858	-0.625556	0.8	8.23058	1	2
0	2019-12-27	14:49:11.4	Red	4	15.88	154.765	39.5773	-3.48755	0.9	8.51579	1	2
0	2019-12-27	14:49:11.5	Red	4	15.8856	153.897	40.1806	2.10434	0.9	8.64091	1	2
0	2019-12-27	14:49:11.6	Red	4	15.8924	152.649	39.3808	10.9357	0.9	8.90375	1	2
0	2019-12-27	14:49:11.7	Red	4	15.9004	151.631	38.0086	-3.35711	0.9	9.03955	1	2
0	2019-12-27	14:49:11.8	Red	4	15.9095	150.255	39.5651	3.79352	0.9	8.3584	1	2
0	2019-12-27	14:49:11.9	Red	4	15.9197	149.521	36.7366	12.353	0.8	8.11008	1	2
0	2019-12-27	14:49:12.0	Red	4	15.931	148.154	37.999	-5.19564	0.8	7.6595	1	2
0	2019-12-27	14:49:12.1	Red	4	15.9435	147.315	36.8436	-3.6416	0.9	8.79221	1	2
0	2019-12-27	14:49:12.2	Red	4	15.9571	146.587	35.6775	8.48591	0.8	8.69739	1	2
0	2019-12-27	14:49:12.3	Red	4	15.9718	145.266	36.5449	0.890681	0.9	8.39903	1	2
0	2019-12-27	14:49:12.4	Red	4	15.9877	144.773	36.3313	0.267824	0.9	8.92874	1	2
0	2019-12-27	14:49:12.5	Red	4	16.0047	143.436	35.1584	0.815474	0.8	8.06934	1	2
0	2019-12-27	14:49:12.6	Red	4	16.0229	142.36	36.9925	-3.28964	0.8	7.47145	1	2
0	2019-12-27	14:49:12.7	Red	4	16.0421	141	38.4668	-6.98469	1	8.28047	1	2
0	2019-12-27	14:49:12.8	Red	4	16.0625	140.024	35.3624	14.5009	1.1	9.85657	1	2
0	2019-12-27	14:49:12.9	Red	4	16.0841	139.433	36.2126	-3.93524	1	9.58099	1	2
0	2019-12-27	14:49:13.0	Red	4	16.1068	137.889	38.5389	-1.58661	1	9.36528	1	2
0	2019-12-27	14:49:13.1	Red	4	16.1306	137.064	33.5816	-2.07016	1	9.60825	1	2
0	2019-12-27	14:49:13.2	Red	4	16.1555	136.568	36.8479	15.5438	1	10.181	1	2
0	2019-12-27	14:49:13.3	Red	4	16.1816	134.951	35.7636	8.08343	1	9.24442	1	2
0	2019-12-27	14:49:13.4	Red	4	16.2088	134.016	35.7197	4.37012	1	9.87667	1	2
0	2019-12-27	14:49:13.5	Red	4	16.2372	133.093	35.8295	-2.5855	1	10.1582	1	2
0	2019-12-27	14:49:13.6	Red	4	16.2667	132.96	36.5573	3.45726	1	10.7193	1	2
0	2019-12-27	14:49:13.7	Red	4	16.2973	131.05	39.6622	5.30284	0.9	9.50333	1	2
0	2019-12-27	14:49:13.8	Red	4	16.329	130.279	38.9099	1.95864	0.9	9.42589	1	2
0	2019-12-27	14:49:13.9	Red	4	16.3619	129.449	38.8899	2.08984	0.9	10.6307	1	2
0	2019-12-27	14:49:14.0	Red	4	16.3959	128.522	39.0467	3.72817	1	10.5227	1	2
0	2019-12-27	14:49:14.1	Red	4	16.4311	127.369	39.3386	1.11876	0.9	10.1888	1	2
0	2019-12-27	14:49:14.2	Red	4	16.4674	126.217	39.6306	-1.49065	0.9	9.85498	1	2
0	2019-12-27	14:49:14.3	Red	4	16.5048	125.162	38.7828	0.763839	0.9	10.7077	1	2
0	2019-12-27	14:49:14.4	Red	4	16.5434	123.876	41.1545	9.63817	0.8	8.97536	1	2
0	2019-12-27	14:49:14.5	Red	4	16.583	122.449	42.9746	8.49334	-1	-1	-1	2
0	2019-12-27	14:49:14.6	Red	4	16.6239	121.1	41.1153	-0.277036	-1	-1	-1	2
0	2019-12-27	14:49:14.7	Red	4	16.6658	119.959	42.9047	4.02504	-1	-1	-1	2
0	2019-12-27	14:49:14.8	Red	4	16.7089	118.817	44.694	8.32711	-1	-1	-1	2
0	2019-12-27	14:49:14.9	Red	4	16.7531	118.365	43.7205	-0.876704	-1	-1	-1	2
0	2019-12-27	14:49:15.0	Red	4	16.7985	116.701	43.1791	-0.566814	-1	-1	-1	2
0	2019-12-27	14:49:15.1	Red	4	16.845	115.037	42.6377	-0.256925	-1	-1	-1	2
0	2019-12-27	14:49:15.2	Red	4	16.8926	113.922	42.9907	0.777179	-1	-1	-1	2
0	2019-12-27	14:49:15.3	Red	4	16.9414	112.592	43.569	-1.80782	-1	-1	-1	2
0	2019-12-27	14:49:15.4	Red	4	16.9913	111.897	42.6658	-0.284573	-1	-1	-1	2
0	2019-12-27	14:49:15.5	Red	4	17.0423	110.243	42.7699	-0.927342	-1	-1	-1	2
0	2019-12-27	14:49:15.6	Red	4	17.0945	109.195	41.6964	1.15641	-1	-1	-1	2
0	2019-12-27	14:49:15.7	Red	4	17.1478	107.804	42.7074	1.69282	-1	-1	-1	2
0	2019-12-27	14:49:15.8	Red	4	17.2022	106.413	43.7184	2.22923	-1	-1	-1	2
0	2019-12-27	14:49:15.9	Red	4	17.2578	105.472	44.7811	-0.689465	-1	-1	-1	2
0	2019-12-27	14:49:16.0	Red	4	17.3145	104.531	45.8438	-3.60816	-1	-1	-1	2
0	2019-12-27	14:49:16.1	Red	4	17.3723	103.045	41.0336	-7.52033	-1	-1	-1	2
0	2019-12-27	14:49:16.2	Red	4	17.4313	102.298	42.59	0.978277	-1	-1	-1	2
0	2019-12-27	14:49:16.3	Red	4	17.4914	100.539	37.3919	-7.80272	-1	-1	-1	2
0	2019-12-27	14:49:16.4	Red	4	17.5526	99.4271	38.914	3.50768	-1	-1	-1	2
0	2019-12-27	14:49:16.5	Red	4	17.615	99.0455	38.2526	7.18097	-1	-1	-1	2
0	2019-12-27	14:49:16.6	Red	4	17.6785	97.8959	37.2669	2.05879	-1	-1	-1	2
0	2019-12-27	14:49:16.7	Red	4	17.7431	97.1245	37.1363	7.31805	-1	-1	-1	2
0	2019-12-27	14:49:16.8	Red	4	17.8089	95.8839	38.0486	-3.07326	-1	-1	-1	2
0	2019-12-27	14:49:16.9	Red	4	17.8758	94.842	38.0777	0.787029	-1	-1	-1	2
0	2019-12-27	14:49:17.0	Red	4	17.9438	94.1623	39.1711	2.86898	-1	-1	-1	2
0	2019-12-27	14:49:17.1	Red	4	18.013	92.581	39.7345	-2.08924	-1	-1	-1	2
0	2019-12-27	14:49:17.2	Red	4	18.0833	91.9464	38.4051	-2.38014	-1	-1	-1	2
0	2019-12-27	14:49:17.3	Red	4	18.1548	90.6439	38.8046	0.860533	-1	-1	-1	2
0	2019-12-27	14:49:17.4	Red	4	18.2273	89.0544	39.6879	-2.946	-1	-1	-1	2
0	2019-12-27	14:49:17.5	Red	4	18.3011	87.8339	39.7824	2.42286	-1	-1	-1	2
0	2019-12-27	14:49:17.6	Red	4	18.3759	86.9354	41.4494	-2.97621	-1	-1	-1	2
0	2019-12-27	14:49:17.7	Red	4	18.4519	86.1123	41.1454	-2.70249	-1	-1	-1	2
0	2019-12-27	14:49:17.8	Red	4	18.529	85.2866	38.6152	-4.47669	-1	-1	-1	2
0	2019-12-27	14:49:17.9	Red	4	18.6072	83.9517	38.2264	1.26896	-1	-1	-1	2
0	2019-12-27	14:49:18.0	Red	4	18.6866	82.6168	37.8375	7.01462	-1	-1	-1	2
0	2019-12-27	14:49:18.1	Red	4	18.7671	81.4919	41.2254	0.837523	-1	-1	-1	2
0	2019-12-27	14:49:18.2	Red	4	18.8488	80.588	39.7878	4.92582	-1	-1	-1	2
0	2019-12-27	14:49:18.3	Red	4	18.9316	79.7355	39.6833	-3.09665	-1	-1	-1	2
0	2019-12-27	14:49:18.4	Red	4	19.0155	78.3634	39.8141	5.7355	-1	-1	-1	2
0	2019-12-27	14:49:18.5	Red	4	19.1005	76.9209	39.7489	-6.78327	-1	-1	-1	2
0	2019-12-27	14:49:18.6	Red	4	19.1867	75.8425	41.5719	2.02005	-1	-1	-1	2
0	2019-12-27	14:49:18.7	Red	4	19.274	74.6053	42.0425	4.47484	-1	-1	-1	2
0	2019-12-27	14:49:18.8	Red	4	19.3625	74.0505	43.1042	3.66642	-1	-1	-1	2
0	2019-12-27	14:49:18.9	Red	4	19.4521	73.2756	41.3303	-11.1	-1	-1	-1	2
0	2019-12-27	14:49:19.0	Red	4	19.5428	71.901	40.1005	-8.26598	-1	-1	-1	2
0	2019-12-27	14:49:19.1	Red	4	19.6346	70.535	37.8366	2.02892	-1	-1	-1	2
0	2019-12-27	14:49:19.2	Red	4	19.7276	69.0466	40.8517	0.543957	-1	-1	-1	2
0	2019-12-27	14:49:19.3	Red	4	19.8218	67.6382	41.4875	5.11294	-1	-1	-1	2
0	2019-12-27	14:49:19.4	Red	4	19.917	66.255	40.1374	-1.18666	-1	-1	-1	2
0	2019-12-27	14:49:19.5	Red	4	20.0134	65.794	38.7617	-3.15419	-1	-1	-1	2
0	2019-12-27	14:49:19.6	Red	4	20.1109	64.9615	42.0882	-6.52495	-1	-1	-1	2
0	2019-12-27	14:49:19.7	Red	4	20.2096	63.2527	38.1619	-0.19012	-1	-1	-1	2
0	2019-12-27	14:49:19.8	Red	4	20.3094	62.1598	36.8175	-4.79059	-1	-1	-1	2
0	2019-12-27	14:49:19.9	Red	4	20.4103	61.6884	39.8901	11.7468	-1	-1	-1	2
0	2019-12-27	14:49:20.0	Red	4	20.5124	60.458	41.5046	9.29492	-1	-1	-1	2
0	2019-12-27	14:49:20.1	Red	4	20.6156	59.5053	37.7457	-6.51103	-1	-1	-1	2
0	2019-12-27	14:49:20.2	Red	4	20.7199	58.3567	40.3103	7.76209	-1	-1	-1	2
0	2019-12-27	14:49:20.3	Red	4	20.8253	56.9092	41.5487	-2.37602	-1	-1	-1	2
0	2019-12-27	14:49:20.4	Red	4	20.9319	55.6477	43.6296	3.60914	-1	-1	-1	2
0	2019-12-27	14:49:20.5	Red	4	21.0397	54.5071	43.1945	6.79629	-1	-1	-1	2
0	2019-12-27	14:49:20.6	Red	4	21.1485	53.886	44.1288	-1.30854	-1	-1	-1	2
0	2019-12-27	14:49:20.7	Red	4	21.2585	52.6504	43.7144	-1.31852	-1	-1	-1	2
0	2019-12-27	14:49:20.8	Red	4	21.3697	51.3119	43.5564	-1.84671	-1	-1	-1	2
0	2019-12-27	14:49:20.9	Red	4	21.4819	49.6422	41.2084	-11.1094	-1	-1	-1	2
0	2019-12-27	14:49:21.0	Red	4	21.5953	48.2983	42.0571	18.134	0.9	10.0776	1107	2
0	2019-12-27	14:49:21.1	Red	4	21.7099	47.2826	41.1318	5.99984	0.9	9.1507	1107	2
0	2019-12-27	14:49:21.2	Red	4	21.8255	46.2625	42.2774	-2.47407	-1	-1	-1	2
0	2019-12-27	14:49:21.3	Red	4	21.9423	45.4076	39.4866	-13.2627	-1	-1	-1	2
0	2019-12-27	14:49:21.4	Red	4	22.0603	43.9984	39.1349	10.6229	-1	-1	-1	2
0	2019-12-27	14:49:21.5	Red	4	22.1793	42.9597	40.9426	7.57886	-1	-1	-1	2
0	2019-12-27	14:49:21.6	Red	4	22.2995	41.9169	43.6603	2.46494	-1	-1	-1	2
0	2019-12-27	14:49:21.7	Red	4	22.4209	40.8674	43.1463	5.62157	-1	-1	-1	2
0	2019-12-27	14:49:21.8	Red	4	22.5434	39.6017	41.6109	-1.79156	-1	-1	-1	2
0	2019-12-27	14:49:21.9	Red	4	22.667	38.1842	43.2701	-4.84479	-1	-1	-1	2
0	2019-12-27	14:49:22.0	Red	4	22.7917	36.7845	42.9563	-4.60061	1.2	13.2677	1112	2
0	2019-12-27	14:49:22.1	Red	4	22.9176	35.3848	42.6426	-4.35642	1.2	13.3093	1112	2
0	2019-12-27	14:49:22.2	Red	4	23.0446	34.4541	39.6923	-2.13727	-1	-1	-1	2
0	2019-12-27	14:49:22.3	Red	4	23.1727	33.5461	40.5694	-9.97442	-1	-1	-1	2
0	2019-12-27	14:49:22.4	Red	4	23.302	32.0495	35.3787	8.33131	-1	-1	-1	2
0	2019-12-27	14:49:22.5	Red	4	23.4324	30.9465	40.2158	1.19455	-1	-1	-1	2
0	2019-12-27	14:49:22.6	Red	4	23.564	29.9962	40.7226	0.130782	-1	-1	-1	2
0	2019-12-27	14:49:22.7	Red	4	23.6966	29.4939	40.9296	1.76792	-1	-1	-1	2
0	2019-12-27	14:49:22.8	Red	4	23.8304	28.9473	40.4265	-9.41967	-1	-1	-1	2
0	2019-12-27	14:49:22.9	Red	4	23.9654	27.685	41.1979	-6.05537	-1	-1	-1	2
0	2019-12-27	14:49:23.0	Red	4	24.1015	27.1439	41.1005	-2.24375	-1	-1	-1	2
0	2019-12-27	14:49:23.1	Red	4	24.2387	24.6932	41.2223	0.157964	-1	-1	-1	2
0	2019-12-27	14:49:23.2	Red	4	24.377	22.8273	42.1417	10.7593	-1	-1	-1	2
0	2019-12-27	14:49:23.3	Red	4	24.5165	22.0188	44.2259	5.0333	-1	-1	-1	2
0	2019-12-27	14:49:23.4	Red	4	24.6571	21.2103	46.3101	-0.692723	-1	-1	-1	2
0	2019-12-27	14:49:23.5	Red	4	24.7989	19.5742	45.2976	0.537741	-1	-1	-1	2
0	2019-12-27	14:49:23.6	Red	4	24.9418	17.9381	44.2852	1.7682	-1	-1	-1	2
0	2019-12-27	14:49:23.7	Red	4	25.0858	17.151	49.9756	-4.47438	-1	-1	-1	2
0	2019-12-27	14:49:23.8	Red	4	25.2309	16.0209	45.1151	-14.4112	-1	-1	-1	2
0	2019-12-27	14:51:21.0	Red	3	11.528	18.8756	29.599	-11.1489	20.4	160.058	1292	-1
0	2019-12-27	14:51:21.1	Red	3	11.5291	19.4609	28.8268	-2.13116	20.4	160.502	1292	-1
0	2019-12-27	14:51:21.2	Red	3	11.5314	20.2779	26.8339	-9.31016	20.4	160.592	1292	-1
0	2019-12-27	14:51:21.3	Red	3	11.5348	21.1484	25.1682	-0.880679	20.5	161.166	1292	-1
0	2019-12-27	14:51:21.4	Red	3	11.5393	21.3561	25.6243	3.75894	20.5	161.849	1292	-1
0	2019-12-27	14:51:21.5	Red	3	11.545	21.9751	27.2992	4.99324	20.5	162.509	1292	-1
0	2019-12-27	14:51:21.6	Red	3	11.5518	22.594	28.974	6.22753	20.5	162.905	1292	-1
0	2019-12-27	14:51:21.7	Red	3	11.5597	23.1689	27.76	0.771087	20.6	163.654	1292	-1
0	2019-12-27	14:51:21.8	Red	3	11.5688	24.2	27.3948	2.59854	20.6	164.129	1292	-1
0	2019-12-27	14:51:21.9	Red	3	11.579	25.1496	30.491	3.49309	20.6	164.202	1292	-1
0	2019-12-27	14:51:22.0	Red	3	11.5903	26.924	32.9345	22.1909	20.6	163.282	1292	-1
0	2019-12-27	14:51:22.1	Red	3	11.6028	27.1118	32.8432	0.536553	20.7	164.436	1292	-1
0	2019-12-27	14:51:22.2	Red	3	11.6164	28.0484	33.8915	-1.03634	20.7	164.724	1292	-1
0	2019-12-27	14:51:22.3	Red	3	11.6311	28.6082	31.8611	-3.81362	20.7	165.281	1292	-1
0	2019-12-27	14:51:22.4	Red	3	11.647	29.3896	28.7543	-3.76147	20.8	165.972	1292	-1
0	2019-12-27	14:51:22.5	Red	3	11.664	30.6841	33.0434	2.16971	20.8	165.771	1292	-1
0	2019-12-27	14:51:22.6	Red	3	11.6822	31.6051	33.2117	-5.70153	20.9	165.987	1292	-1
0	2019-12-27	14:51:22.7	Red	3	11.7015	32.1548	32.6401	-5.11153	20.8	166.448	1292	-1
0	2019-12-27	14:51:22.8	Red	3	11.7219	32.923	29.5403	-2.22171	20.9	167.157	1292	-1
0	2019-12-27	14:51:22.9	Red	3	11.7434	34.195	29.6284	-7.51155	20.9	166.997	1292	-1
0	2019-12-27	14:51:23.0	Red	3	11.7661	35.7486	28.9076	3.03779	20.9	166.621	1292	2
0	2019-12-27	14:51:23.1	Red	3	11.7899	36.4666	30.6166	-1.04055	21	167.115	1292	2
0	2019-12-27	14:51:23.2	Red	3	11.8149	36.825	31.1812	13.1237	20.9	167.647	1292	2
0	2019-12-27	14:51:23.3	Red	3	11.8409	37.0931	31.9168	5.61628	21	168.923	1292	2
0	2019-12-27	14:51:23.4	Red	3	11.8681	38.535	34.5764	5.1342	21	168.424	1292	2
0	2019-12-27	14:51:23.5	Red	3	11.8965	39.0663	31.9022	-9.74269	21	168.826	1292	2
0	2019-12-27	14:51:23.6	Red	3	11.926	40.2305	31.6552	4.18734	21	169.162	1292	2
0	2019-12-27	14:51:23.7	Red	3	11.9566	41.2822	30.8999	0.411953	21.1	169.25	1292	2
0	2019-12-27	14:51:23.8	Red	3	11.9884	41.9113	33.7583	-3.22372	21.1	169.796	1292	2
0	2019-12-27	14:51:23.9	Red	3	12.0212	42.954	31.5874	0.0511207	21.2	169.815	1292	2
0	2019-12-27	14:51:24.0	Red	3	12.0553	44.4058	28.709	-8.48865	21.2	169.438	1292	2
0	2019-12-27	14:51:24.1	Red	3	12.0904	44.9214	30.5535	-3.23283	21.2	170.289	1292	2
0	2019-12-27	14:51:24.2	Red	3	12.1267	45.6413	26.9578	2.51316	21.2	170.75	1292	2
0	2019-12-27	14:51:24.3	Red	3	12.1641	46.1538	29.4724	-1.29812	21.2	170.882	1292	2
0	2019-12-27	14:51:24.4	Red	3	12.2027	47.2765	27.9354	8.19931	21.2	171.035	1292	2
0	2019-12-27	14:51:24.5	Red	3	12.2424	47.6155	28.3858	-5.36393	21.2	171.852	1292	2
0	2019-12-27	14:51:24.6	Red	3	12.2832	48.0892	25.5017	6.17487	21.3	172.608	1292	2
0	2019-12-27	14:51:24.7	Red	3	12.3252	48.9316	28.1465	1.40765	21.3	172.793	1292	2
0	2019-12-27	14:51:24.8	Red	3	12.3682	49.6268	30.292	-2.51153	21.3	172.977	1292	2
0	2019-12-27	14:51:24.9	Red	3	12.4125	51.0254	31.4038	13.0363	21.3	172.789	1292	2
0	2019-12-27	14:51:25.0	Red	3	12.4578	51.9022	34.9006	5.54556	21.3	173.053	1292	2
0	2019-12-27	14:51:25.1	Red	3	12.5043	52.8927	34.0295	3.22183	21.3	173.05	1292	2
0	2019-12-27	14:51:25.2	Red	3	12.552	53.6821	32.0625	2.35477	21.3	173.339	1292	2
0	2019-12-27	14:51:25.3	Red	3	12.6007	54.6632	31.8697	-9.64441	21.3	173.663	1292	2
0	2019-12-27	14:51:25.4	Red	3	12.6506	56.0297	31.7325	8.53368	21.3	173.36	1292	2
0	2019-12-27	14:51:25.5	Red	3	12.7016	56.8378	28.8515	1.16286	21.3	172.98	1292	2
0	2019-12-27	14:51:25.6	Red	3	12.7538	57.386	27.3749	-6.05157	21.2	172.576	1292	2
0	2019-12-27	14:51:25.7	Red	3	12.8071	58.2275	26.7636	-6.02256	21.1	171.878	1292	2
0	2019-12-27	14:51:25.8	Red	3	12.8615	58.9238	24.6966	-8.97442	21	171.041	1292	2
0	2019-12-27	14:51:25.9	Red	3	12.9171	59.4019	24.5709	-1.77545	20.9	170.423	1292	2
0	2019-12-27	14:51:26.0	Red	3	12.9738	60.0693	26.1028	2.61937	20.8	169.804	1292	2
0	2019-12-27	14:51:26.1	Red	3	13.0316	60.5445	25.3264	-1.22197	20.8	169.598	1292	2
0	2019-12-27	14:51:26.2	Red	3	13.0906	61.208	24.6255	2.63798	-1	-1	-1	2
0	2019-12-27	14:51:26.3	Red	3	13.1507	62.1509	28.7205	9.96742	-1	-1	-1	2
0	2019-12-27	14:51:26.4	Red	3	13.2119	63.0902	28.6228	-0.210226	-1	-1	-1	2
0	2019-12-27	14:51:26.5	Red	3	13.2743	63.713	29.2379	4.46243	-1	-1	-1	2
0	2019-12-27	14:51:26.6	Red	3	13.3378	64.3961	32.5513	5.35727	-1	-1	-1	2
0	2019-12-27	14:51:26.7	Red	3	13.4025	65.7842	31.0315	2.86788	-1	-1	-1	2
0	2019-12-27	14:51:26.8	Red	3	13.4682	66.4299	31.416	-5.96923	-1	-1	-1	2
0	2019-12-27	14:51:26.9	Red	3	13.5351	67.0418	31.3124	-3.31223	-1	-1	-1	2
0	2019-12-27	14:51:27.0	Red	3	13.6032	68.4416	31.2457	-3.0664	-1	-1	-1	2
0	2019-12-27	14:51:27.1	Red	3	13.6723	69.0468	27.8441	3.49105	-1	-1	-1	2
0	2019-12-27	14:51:27.2	Red	3	13.7427	70.0715	30.1505	-2.32359	-1	-1	-1	2
0	2019-12-27	14:51:27.3	Red	3	13.8141	70.6713	28.3128	-6.20787	-1	-1	-1	2
0	2019-12-27	14:51:27.4	Red	3	13.8867	71.1499	24.9554	-8.75711	-1	-1	-1	2
0	2019-12-27	14:51:27.5	Red	3	13.9604	71.7461	24.2348	4.62178	-1	-1	-1	2
0	2019-12-27	14:51:27.6	Red	3	14.0352	73.1107	23.9717	-0.446818	-1	-1	-1	2
0	2019-12-27	14:51:27.7	Red	3	14.1112	73.5533	26.9194	5.35208	-1	-1	-1	2
0	2019-12-27	14:51:27.8	Red	3	14.1883	73.9952	26.6938	-3.4364	-1	-1	-1	2
0	2019-12-27	14:51:27.9	Red	3	14.2666	74.5823	28.2545	10.0093	-1	-1	-1	2
0	2019-12-27	14:51:28.0	Red	3	14.3459	75.5762	28.4554	-8.34351	-1	-1	-1	2
0	2019-12-27	14:51:28.1	Red	3	14.4265	76.5927	27.5526	4.55122	-1	-1	-1	2
0	2019-12-27	14:51:28.2	Red	3	14.5081	77.3164	29.6161	7.86614	-1	-1	-1	2
0	2019-12-27	14:51:28.3	Red	3	14.5909	78.1797	31.4221	3.2289	-1	-1	-1	2
0	2019-12-27	14:51:28.4	Red	3	14.6748	79.0396	32.3867	-5.79298	-1	-1	-1	2
0	2019-12-27	14:51:28.5	Red	3	14.7599	79.6104	29.0712	-10.0791	-1	-1	-1	2
0	2019-12-27	14:51:28.6	Red	3	14.846	80.5766	28.327	5.0354	-1	-1	-1	2
0	2019-12-27	14:51:28.7	Red	3	14.9334	81.565	28.8138	-6.10322	-1	-1	-1	2
0	2019-12-27	14:51:28.8	Red	3	15.0218	82.7732	28.0573	2.24388	-1	-1	-1	2
0	2019-12-27	14:51:28.9	Red	3	15.1114	83.053	27.9685	-1.99272	-1	-1	-1	-1
0	2019-12-27	14:51:29.0	Red	3	15.2021	83.6113	25.6003	-5.48279	-1	-1	-1	-1
0	2019-12-27	14:51:29.1	Red	3	15.294	84.5828	25.4587	-1.18003	-1	-1	-1	-1
0	2019-12-27	14:51:29.2	Red	3	15.387	85.2746	23.088	-0.232935	-1	-1	-1	-1
0	2019-12-27	14:51:29.3	Red	3	15.4811	85.8256	26.7018	6.55995	-1	-1	-1	-1
0	2019-12-27	14:51:29.4	Red	3	15.5763	86.2656	26.044	-0.354335	-1	-1	-1	-1
0	2019-12-27	14:51:29.5	Red	3	15.6727	87.2225	26.4734	5.68399	-1	-1	-1	-1
0	2019-12-27	14:51:29.6	Red	3	15.7702	87.9039	27.851	-2.81686	-1	-1	-1	-1
0	2019-12-27	14:51:29.7	Red	3	15.8689	88.9868	28.3321	3.36313	-1	-1	-1	-1
0	2019-12-27	14:51:29.8	Red	3	15.9687	89.527	29.0812	3.018	-1	-1	-1	-1
0	2019-12-27	14:51:29.9	Red	3	16.0696	90.1984	30.094	3.88514	-1	-1	-1	2
0	2019-12-27	14:51:30.0	Red	3	16.1717	91.2944	30.7341	-5.38679	-1	-1	-1	2
0	2019-12-27	14:51:30.1	Red	3	16.2749	91.9596	30.0581	-3.31928	-1	-1	-1	2
0	2019-12-27	14:51:30.2	Red	3	16.3792	92.8864	30.5118	4.62376	-1	-1	-1	2
0	2019-12-27	14:51:30.3	Red	3	16.4847	93.8076	30.9441	-7.25717	-1	-1	-1	2
0	2019-12-27	14:51:30.4	Red	3	16.5913	94.7234	29.0039	-4.46383	-1	-1	-1	2
0	2019-12-27	14:51:30.5	Red	3	16.699	95.4191	27.7202	0.992605	-1	-1	-1	2
0	2019-12-27	14:51:30.6	Red	3	16.8079	96.4903	28.0188	-0.45572	-1	-1	-1	2
0	2019-12-27	14:51:30.7	Red	3	16.9179	97.3919	27.8664	1.45049	-1	-1	-1	2
0	2019-12-27	14:51:30.8	Red	3	17.029	97.7274	24.4011	-7.70783	-1	-1	-1	2
0	2019-12-27	14:51:30.9	Red	3	17.1413	98.2392	24.7765	2.44602	-1	-1	-1	2
0	2019-12-27	14:51:31.0	Red	3	17.2547	99.1068	25.3973	-4.86111	-1	-1	-1	2
0	2019-12-27	14:51:31.1	Red	3	17.3692	99.9944	26.9157	-4.7983	-1	-1	-1	2
0	2019-12-27	14:51:31.2	Red	3	17.4849	100.627	28.4585	2.02622	-1	-1	-1	2
0	2019-12-27	14:51:31.3	Red	3	17.6017	101.005	28.9033	5.59587	-1	-1	-1	2
0	2019-12-27	14:51:31.4	Red	3	17.7196	102.134	28.8605	-1.75241	-1	-1	-1	2
0	2019-12-27	14:51:31.5	Red	3	17.8387	103.502	29.8624	1.14989	-1	-1	-1	2
0	2019-12-27	14:51:31.6	Red	3	17.9589	104.072	29.2782	-2.44402	-1	-1	-1	2
0	2019-12-27	14:51:31.7	Red	3	18.0802	104.565	29.6838	-0.648404	-1	-1	-1	2
0	2019-12-27	14:51:31.8	Red	3	18.2027	105.547	29.0115	-13.6031	-1	-1	-1	2
0	2019-12-27	14:51:31.9	Red	3	18.3263	106.28	25.1598	-13.5488	-1	-1	-1	2
0	2019-12-27	14:51:32.0	Red	3	18.451	107.156	25.5704	4.03041	-1	-1	-1	2
0	2019-12-27	14:51:32.1	Red	3	18.5769	107.881	26.0029	-4.88228	-1	-1	-1	2
0	2019-12-27	14:51:32.2	Red	3	18.7039	108.603	22.3036	-4.46637	-1	-1	-1	2
0	2019-12-27	14:51:32.3	Red	3	18.832	108.963	22.3614	14.4441	-1	-1	-1	2
0	2019-12-27	14:51:32.4	Red	3	18.9613	109.466	28.5607	4.91667	-1	-1	-1	2
0	2019-12-27	14:51:32.5	Red	3	19.0917	110.419	28.6491	-6.33349	-1	-1	-1	2
0	2019-12-27	14:51:32.6	Red	3	19.2233	110.751	29.4287	4.83408	-1	-1	-1	2
0	2019-12-27	14:51:32.7	Red	3	19.356	111.284	29.8345	-0.0543448	-1	-1	-1	2
0	2019-12-27	14:51:32.8	Red	3	19.4898	113.152	30.4347	8.76614	-1	-1	-1	2
0	2019-12-27	14:51:32.9	Red	3	19.6247	114.316	32.1468	2.01771	-1	-1	-1	2
0	2019-12-27	14:51:33.0	Red	3	19.7608	115.076	31.2166	0.0604727	-1	-1	-1	2
0	2019-12-27	14:51:33.1	Red	3	19.898	115.444	32.2654	5.5429	-1	-1	-1	2
0	2019-12-27	14:51:33.2	Red	3	20.0364	116.482	35.7696	1.70248	-1	-1	-1	2
0	2019-12-27	14:51:33.3	Red	3	20.1758	117.507	35.2502	-0.0654033	-1	-1	-1	2
0	2019-12-27	14:51:33.4	Red	3	20.3165	118.14	34.9262	-5.33266	-1	-1	-1	2
0	2019-12-27	14:51:33.5	Red	3	20.4582	119.364	31.7931	-5.06825	-1	-1	-1	2
0	2019-12-27	14:51:33.6	Red	3	20.6011	120.414	31.1388	-0.512083	-1	-1	-1	2
0	2019-12-27	14:51:33.7	Red	3	20.7451	121.082	31.3398	-13.1978	-1	-1	-1	2
0	2019-12-27	14:51:33.8	Red	3	20.8903	122.22	19.9435	-24.8842	-1	-1	-1	2
0	2019-12-27	14:51:33.9	Red	3	21.0365	122.928	10.4085	-17.4556	-1	-1	-1	2
0	2019-12-27	14:51:34.0	Red	3	21.184	123.727	7.81339	-1.33856	-1	-1	-1	2
0	2019-12-27	14:51:34.1	Red	3	21.3325	124.489	6.96444	9.64513	-1	-1	-1	2
0	2019-12-27	14:51:34.2	Red	3	21.4822	125.551	14.9214	9.57975	-1	-1	-1	2
0	2019-12-27	14:51:34.3	Red	3	21.633	125.982	13.897	-6.37473	-1	-1	-1	2
0	2019-12-27	14:51:34.4	Red	3	21.785	125.582	11.1025	-2.85932	-1	-1	-1	2
0	2019-12-27	14:51:34.5	Red	3	21.9381	124.591	9.90076	-2.34869	-1	-1	-1	2
0	2019-12-27	14:51:34.6	Red	3	22.0923	123.6	8.69899	-1.83807	-1	-1	-1	2
0	2019-12-27	14:51:34.7	Red	3	22.2477	122.773	8.37698	-0.682303	-1	-1	-1	2
0	2019-12-27	14:51:34.8	Red	3	22.4041	121.947	8.05497	0.473467	-1	-1	-1	2
0	2019-12-27	14:51:34.9	Red	3	22.5618	121.893	8.46423	-0.587515	-1	-1	-1	2
0	2019-12-27	14:51:35.0	Red	3	22.7205	122.94	9.41189	-0.15291	1.2	9.57837	1	2
0	2019-12-27	14:51:35.1	Red	3	22.8804	126.085	7.72145	-1.11154	1.1	7.56178	1	2
0	2019-12-27	14:51:35.2	Red	3	23.0415	126.329	6.78598	-1.05919	1.2	7.78949	1	2
0	2019-12-27	14:51:35.3	Red	3	23.2036	126.006	9.86639	44.9857	1.2	9.02705	1	2
0	2019-12-27	14:51:35.4	Red	3	23.3669	126.329	28.6621	25.6196	1.2	9.61634	1	2
0	2019-12-27	14:51:35.5	Red	3	23.5313	127.93	29.0368	3.97418	1.2	8.91904	1	2
0	2019-12-27	14:51:35.6	Red	3	23.6969	127.74	30.9094	-24.5428	1.2	10.0086	1	2
0	2019-12-27	14:51:35.7	Red	3	23.8636	128.695	33.9847	26.7939	1.2	9.84843	1	2
0	2019-12-27	14:51:35.8	Red	3	24.0314	129.77	30.5639	-7.93496	1.2	9.76097	1	2
0	2019-12-27	14:51:35.9	Red	3	24.2004	130.085	28.8415	-0.217215	1.2	10.5239	1	2
0	2019-12-27	14:51:36.0	Red	3	24.3705	131.026	24.8825	0.637732	1.2	10.3829	1	2
0	2019-12-27	14:51:36.1	Red	3	24.5417	131.857	28.6693	5.62911	1.2	10.3272	1	2
0	2019-12-27	14:51:36.2	Red	3	24.7141	133.997	28.8151	-2.67535	1.2	9.12233	1	2
0	2019-12-27	14:51:36.3	Red	3	24.8876	133.895	33.7049	10.6678	1.2	10.0142	1	2
0	2019-12-27	14:51:36.4	Red	3	25.0622	134.487	31.4614	-4.02559	1.2	10.6069	1	2
0	2019-12-27	14:51:36.5	Red	3	25.238	135.299	31.7123	1.83373	1.2	10.9267	1	2
0	2019-12-27	14:51:36.6	Red	3	25.4149	136.309	25.0969	-18.0093	1.3	10.9294	1	2
0	2019-12-27	14:51:36.7	Red	3	25.593	137.709	31.5112	3.64958	1.2	9.90225	1	2
0	2019-12-27	14:51:36.8	Red	3	25.7721	138.228	33.7633	-0.306992	1.2	10.3488	1	2
0	2019-12-27	14:51:36.9	Red	3	25.9524	138.921	33.1492	-4.89087	1.2	10.6687	1	2
0	2019-12-27	14:51:37.0	Red	3	26.1339	139.769	33.8514	1.08038	1.2	11.0102	1	2
0	2019-12-27	14:51:37.1	Red	3	26.3164	140.65	32.8367	-12.1611	1.2	10.8552	1	2
0	2019-12-27	14:51:37.2	Red	3	26.5002	141.876	32.4362	13.6227	1.2	10.6407	1	2
0	2019-12-27	14:51:37.3	Red	3	26.685	142.648	33.5551	-1.03959	1.2	10.8539	1	2
0	2019-12-27	14:51:37.4	Red	3	26.871	143.724	32.6106	1.39356	1.2	10.4033	1	2
0	2019-12-27	14:51:37.5	Red	3	27.0581	144.392	32.4183	-0.436306	1.2	10.7974	1	2
0	2019-12-27	14:51:37.6	Red	3	27.2463	145.436	31.6548	3.00121	1.2	10.4935	1	2
0	2019-12-27	14:51:37.7	Red	3	27.4357	146.377	32.3162	3.06896	1.2	10.3393	1	2
0	2019-12-27	14:51:37.8	Red	3	27.6262	147.015	34.6976	6.0854	1.2	10.797	1	2
0	2019-12-27	14:51:37.9	Red	3	27.8179	147.854	34.1324	-0.862122	1.2	10.8211	1	2
0	2019-12-27	14:51:38.0	Red	3	28.0106	148.91	32.8403	4.21023	1.2	10.8628	1	2
0	2019-12-27	14:51:38.1	Red	3	28.2046	149.83	32.4827	5.77794	1.2	10.9631	1	2
0	2019-12-27	14:51:38.2	Red	3	28.3996	151.434	32.7659	1.13237	1.1	10.0693	1	2
0	2019-12-27	14:51:38.3	Red	3	28.5958	151.977	34.0828	-3.0899	1	10.4502	1	2
0	2019-12-27	14:51:38.4	Red	3	28.7931	152.734	37.711	14.8653	1.2	10.279	1	2
0	2019-12-27	14:51:38.5	Red	3	28.9916	153.539	35.7732	-2.6151	1.2	10.5515	1	2
0	2019-12-27	14:51:38.6	Red	3	29.1911	154.448	36.9064	-6.99932	1.2	10.7473	1	2
0	2019-12-27	14:51:38.7	Red	3	29.3919	155.508	34.9283	-2.27336	1.2	10.6671	1	2
0	2019-12-27	14:51:38.8	Red	3	29.5937	156.456	39.9257	24.0714	1.2	10.4014	1	2
0	2019-12-27	14:51:38.9	Red	3	29.7967	157.629	36.7712	21.0103	1.2	10.2764	1	2
0	2019-12-27	14:51:39.0	Red	3	30.0008	158.436	39.4474	-2.80254	1.3	10.4469	1	2
0	2019-12-27	14:51:39.1	Red	3	30.2061	159.722	35.4322	-5.75808	1.2	9.95555	1	2
0	2019-12-27	14:51:39.2	Red	3	30.4125	160.694	32.3475	-3.8058	1.2	9.61734	1	2
0	2019-12-27	14:51:39.3	Red	3	30.62	162.71	29.0384	-8.85857	-1	-1	-1	2
0	2019-12-27	14:51:39.4	Red	3	30.8286	162.011	28.2701	4.96509	-1	-1	-1	2
0	2019-12-27	14:51:39.5	Red	3	31.0384	162.961	28.5568	1.35845	-1	-1	-1	2
0	2019-12-27	14:51:39.6	Red	3	31.2493	163.912	28.8436	-2.24819	-1	-1	-1	2
0	2019-12-27	14:51:39.7	Red	3	31.4614	164.573	30.589	0.226316	-1	-1	-1	2
0	2019-12-27	14:51:39.8	Red	3	31.6746	165.493	24.6082	-17.8293	-1	-1	-1	2
0	2019-12-27	14:51:39.9	Red	3	31.8889	166.309	28.9109	-22.5011	-1	-1	-1	2
0	2019-12-27	14:51:40.0	Red	3	32.1044	167.056	29.4749	15.0204	-1	-1	-1	2
0	2019-12-27	14:51:40.1	Red	3	32.321	168.343	31.3378	4.60589	-1	-1	-1	2
0	2019-12-27	14:51:40.2	Red	3	32.5387	168.697	30.7979	-3.18936	-1	-1	-1	2
0	2019-12-27	14:51:40.3	Red	3	32.7576	169.81	31.9513	-3.42191	-1	-1	-1	2
0	2019-12-27	14:51:40.4	Red	3	32.9776	170.506	31.232	-1.84581	-1	-1	-1	2
0	2019-12-27	14:51:40.5	Red	3	33.1987	171.448	31.0072	-7.92662	-1	-1	-1	2
0	2019-12-27	14:51:40.6	Red	3	33.421	172.384	32.7314	7.50277	-1	-1	-1	2
0	2019-12-27	14:51:40.7	Red	3	33.6444	173.39	31.4473	3.26748	-1	-1	-1	2
0	2019-12-27	14:51:40.8	Red	3	33.8689	174.052	31.4828	2.32387	-1	-1	-1	2
0	2019-12-27	14:51:40.9	Red	3	34.0946	174.968	31.925	-6.04363	-1	-1	-1	2
0	2019-12-27	14:51:41.0	Red	3	34.3214	175.97	31.4342	5.12648	-1	-1	-1	2
0	2019-12-27	14:51:41.1	Red	3	34.5493	176.798	31.5237	0.406186	-1	-1	-1	2
0	2019-12-27	14:51:41.2	Red	3	34.7784	177.502	31.8213	6.41036	-1	-1	-1	2
0	2019-12-27	14:51:41.3	Red	3	35.0086	178.542	31.9232	-0.511726	-1	-1	-1	2
0	2019-12-27	14:51:41.4	Red	3	35.2399	179.37	32.1283	3.39246	-1	-1	-1	2
0	2019-12-27	14:51:41.5	Red	2	10.461	180.395	31.6058	1.21848	1.3	11.2536	1	-1
0	2019-12-27	14:51:41.6	Red	2	10.4621	181.123	34.036	0.695705	1.3	11.3896	1	-1
0	2019-12-27	14:51:41.7	Red	2	10.4644	182.062	31.8788	5.24175	1.3	11.3077	1	-1
0	2019-12-27	14:51:41.8	Red	2	10.4678	183.11	33.1727	-4.61173	1.3	11.295	1	-1
0	2019-12-27	14:51:41.9	Red	2	10.4723	183.821	32.9094	2.00617	1.3	11.6209	1	-1
0	2019-12-27	14:51:42.0	Red	2	10.478	185.066	32.7242	-2.05302	1.3	11.125	1	-1
0	2019-12-27	14:51:42.1	Red	2	10.4848	185.627	34.0093	2.44037	1.2	11.2682	1	-1
0	2019-12-27	14:51:42.2	Red	2	10.4927	186.741	32.5848	-4.63319	1.3	11.2084	1	-1
0	2019-12-27	14:51:42.3	Red	2	10.5018	187.708	33.9079	-1.28341	1.3	11.1867	1	-1
0	2019-12-27	14:51:42.4	Red	2	10.512	188.395	32.4456	4.2696	1.3	11.5126	1	-1
0	2019-12-27	14:51:42.5	Red	2	10.5233	189.62	33.7842	0.0625054	1.3	11.2172	1	-1
0	2019-12-27	14:51:42.6	Red	2	10.5358	190.351	33.0788	3.20101	1.3	11.3359	1	-1
0	2019-12-27	14:51:42.7	Red	2	10.5494	191.357	33.6993	1.89984	1.2	11.124	1	-1
0	2019-12-27	14:51:42.8	Red	2	10.5642	192.276	34.0383	-5.50938	1.3	11.3073	1	-1
0	2019-12-27	14:51:42.9	Red	2	10.58	193.134	32.8483	-2.46378	1.2	11.2896	1	-1
0	2019-12-27	14:51:43.0	Red	2	10.597	194.092	32.141	2.97451	1.2	11.0719	1	-1
0	2019-12-27	14:51:43.1	Red	2	10.6152	195.197	33.5757	0.974178	1.2	10.9732	1	-1
0	2019-12-27	14:51:43.2	Red	2	10.6345	195.959	33.6696	-5.62692	1.2	11.1156	1	-1
0	2019-12-27	14:51:43.3	Red	2	10.6549	196.919	34.2699	0.371695	1.2	11.0286	1	-1
0	2019-12-27	14:51:43.4	Red	2	10.6764	197.493	33.5091	-2.95424	1.2	11.5983	1	-1
0	2019-12-27	14:51:43.5	Red	2	10.6991	198.818	33.2113	-1.2126	1.2	11.3587	1	-1
0	2019-12-27	14:51:43.6	Red	2	10.7229	199.758	33.6563	6.40202	1.2	10.8166	1	-1
0	2019-12-27	14:51:43.7	Red	2	10.7479	200.75	34.1979	3.35562	1.2	10.7465	1	-1
0	2019-12-27	14:51:43.8	Red	2	10.7739	201.539	35.1611	-3.05986	1.2	11.0801	1	-1
0	2019-12-27	14:51:43.9	Red	2	10.8012	202.577	33.9844	0.775695	1.3	11.4772	1	-1
0	2019-12-27	14:51:44.0	Red	2	10.8295	203.438	33.2414	0.420332	1.2	10.969	1	-1
0	2019-12-27	14:51:44.1	Red	2	10.859	204.519	34.7869	0.193636	1.2	10.7056	1	-1
0	2019-12-27	14:51:44.2	Red	2	10.8896	205.307	35.849	4.80247	1.2	10.9242	1	-1
0	2019-12-27	14:51:44.3	Red	2	10.9214	206.37	34.77	-0.858386	1.2	10.718	1	-1
0	2019-12-27	14:51:44.4	Red	2	10.9543	207.145	34.3637	-10.3009	1.2	10.8794	1	-1
0	2019-12-27	14:51:44.5	Red	2	10.9883	208.48	32.7961	-1.46866	-1	-1	-1	-1
0	2019-12-27	14:51:44.6	Red	2	11.0234	209.505	33.5301	2.51865	-1	-1	-1	-1
0	2019-12-27	14:51:44.7	Red	2	11.0597	210.304	32.9813	-0.220776	-1	-1	-1	-1
0	2019-12-27	14:51:44.8	Red	2	11.0971	211.075	33.9013	-0.69499	-1	-1	-1	-1
0	2019-12-27	14:51:44.9	Red	2	11.1357	211.807	32.537	-5.89331	-1	-1	-1	-1
0	2019-12-27	14:51:45.0	Red	2	11.1754	212.758	32.3442	0.252247	-1	-1	-1	-1
0	2019-12-27	14:51:45.1	Red	2	11.2162	213.699	32.3614	2.76597	-1	-1	-1	-1
0	2019-12-27	14:51:45.2	Red	2	11.2582	214.679	34.1898	13.6783	-1	-1	-1	-1
0	2019-12-27	14:51:45.3	Red	2	11.3013	215.711	35.1458	2.36734	-1	-1	-1	-1
0	2019-12-27	14:51:45.4	Red	2	11.3455	216.693	35.0857	2.02799	-1	-1	-1	-1
0	2019-12-27	14:51:45.5	Red	2	11.3908	217.495	35.2585	-0.315269	-1	-1	-1	-1
0	2019-12-27	14:51:45.6	Red	2	11.4373	218.673	34.7688	3.1085	-1	-1	-1	-1
0	2019-12-27	14:51:45.7	Red	2	11.485	219.617	34.9083	-0.661691	-1	-1	-1	-1
0	2019-12-27	14:51:45.8	Red	2	11.5337	220.555	34.6967	1.8971	-1	-1	-1	-1
0	2019-12-27	14:51:45.9	Red	2	11.5836	221.534	36.0045	-5.96158	-1	-1	-1	-1
0	2019-12-27	14:51:46.0	Red	2	11.6347	222.405	33.821	-2.91204	-1	-1	-1	-1
0	2019-12-27	14:51:46.1	Red	2	11.6868	223.468	35.2751	-1.2453	-1	-1	-1	-1
0	2019-12-27	14:51:46.2	Red	2	11.7401	224.403	36.8782	2.53654	-1	-1	-1	-1
0	2019-12-27	14:51:46.3	Red	2	11.7945	225.496	36.1225	-1.71328	-1	-1	-1	-1
0	2019-12-27	14:51:46.4	Red	2	11.8501	226.188	34.7331	-10.6723	-1	-1	-1	-1
0	2019-12-27	14:51:46.5	Red	2	11.9068	227.456	30.1707	-6.49067	-1	-1	-1	-1
0	2019-12-27	14:51:46.6	Red	2	11.9646	228.75	26.0123	-14.981	-1	-1	-1	-1
0	2019-12-27	14:51:46.7	Red	2	12.0236	229.562	20.3058	-8.6693	-1	-1	-1	-1
0	2019-12-27	14:51:46.8	Red	3	10.6755	230.123	18.9386	-6.77514	-1	-1	-1	2
0	2019-12-27	14:51:46.9	Red	3	10.6767	230.173	14.7666	-8.35494	-1	-1	-1	2
0	2019-12-27	14:51:47.0	Red	3	10.679	230.184	9.2343	-19.484	-1	-1	-1	2
0	2019-12-27	14:51:47.1	Red	3	10.6824	230.185	5.82805	-11.2611	-1	-1	-1	2
1	2019-12-27	14:39:28.0	Purple	6	22.4003	230.275	0.0236893	-0.00343694	6.9	23.3825	88	-1
1	2019-12-27	14:39:28.1	Purple	6	22.4014	230.275	0.0206137	-0.00570405	6.8	23.6172	88	-1
1	2019-12-27	14:39:28.2	Purple	6	22.4037	230.274	0.0196075	0.00290826	6.9	24.0882	88	-1
1	2019-12-27	14:39:28.3	Purple	6	22.4071	230.274	0.0204886	-0.000364204	6.8	24.6201	88	-1
1	2019-12-27	14:39:28.4	Purple	6	22.4116	230.273	0.0208382	0.00349618	6.8	25.011	88	-1
1	2019-12-27	14:39:28.5	Purple	6	22.4173	230.272	0.0203904	0.00282867	6.8	25.6673	88	-1
1	2019-12-27	14:39:28.6	Purple	6	22.4241	230.272	0.0233459	0.00459246	6.7	26.0866	88	-1
1	2019-12-27	14:39:28.7	Purple	6	22.4321	230.271	0.0233459	-0.00501443	6.8	26.5676	88	-1
1	2019-12-27	14:39:28.8	Purple	6	22.4411	230.271	0.021723	-0.00368465	6.8	27.1717	88	-1
1	2019-12-27	14:39:28.9	Purple	6	22.4513	230.27	0.213516	1.40488	6.7	27.5356	88	-1
1	2019-12-27	14:39:29.0	Purple	6	22.4627	230.269	0.531326	1.86312	6.7	27.8274	88	-1
1	2019-12-27	14:39:29.1	Purple	6	22.4751	230.269	2.02095	4.01097	6.7	28.4998	88	-1
1	2019-12-27	14:39:29.2	Purple	6	22.4888	230.268	3.43218	1.19932	6.6	28.8553	88	-1
1	2019-12-27	14:39:29.3	Purple	6	22.5035	230.22	3.8403	3.74551	6.6	29.2394	88	-1
1	2019-12-27	14:39:29.4	Purple	6	22.5194	230.154	5.85116	2.44984	6.6	29.7051	88	-1
1	2019-12-27	14:39:29.5	Purple	6	22.5364	229.822	7.02787	5.86538	6.6	29.6844	88	-1
1	2019-12-27	14:39:29.6	Purple	6	22.5545	229.571	8.88441	5.98398	6.6	29.9441	88	-1
1	2019-12-27	14:39:29.7	Purple	6	22.5738	229.391	10.8585	2.29218	6.5	30.3286	88	-1
1	2019-12-27	14:39:29.8	Purple	6	22.5942	229.069	11.2673	2.13139	6.5	30.4969	88	-1
1	2019-12-27	14:39:29.9	Purple	6	22.6158	228.877	12.4206	0.455264	6.5	30.7475	88	-1
1	2019-12-27	14:39:30.0	Purple	6	22.6384	228.493	11.9993	0.91532	6.4	30.9088	88	-1
1	2019-12-27	14:39:30.1	Purple	6	22.6623	227.769	12.6022	1.07018	6.4	30.5679	88	-1
1	2019-12-27	14:39:30.2	Purple	6	22.6872	227.392	12.9683	2.70802	6.4	30.6505	88	-1
1	2019-12-27	14:39:30.3	Purple	6	22.7133	227.099	13.9212	1.70005	6.4	31.0002	88	-1
1	2019-12-27	14:39:30.4	Purple	6	22.7405	226.748	14.3716	-3.2037	6.4	31.0098	88	-1
1	2019-12-27	14:39:30.5	Purple	6	22.7689	226.454	13.6775	-3.90969	6.3	31.169	88	-1
1	2019-12-27	14:39:30.6	Purple	6	22.7983	226.218	12.076	-2.91112	24.2	190.274	65	-1
1	2019-12-27	14:39:30.7	Purple	6	22.829	225.577	12.8048	-1.8718	24.3	190.869	65	-1
1	2019-12-27	14:39:30.8	Purple	6	22.8607	225.27	11.2066	2.80948	24.5	192.775	65	-1
1	2019-12-27	14:39:30.9	Purple	6	22.8936	224.922	12.9693	5.6621	9.7	55.819	95	-1
1	2019-12-27	14:39:31.0	Purple	6	22.9276	224.673	14.9063	-1.42929	9.8	56.7854	95	-1
1	2019-12-27	14:39:31.1	Purple	5	20.9996	224.323	13.6872	-3.10491	2.5	10.3673	116	-1
1	2019-12-27	14:39:31.2	Purple	5	21.0007	224.192	13.4692	-2.64713	2.5	10.888	116	-1
1	2019-12-27	14:39:31.3	Purple	5	21.003	223.438	14.1722	-1.00772	2.6	10.9126	116	-1
1	2019-12-27	14:39:31.4	Purple	5	21.0064	222.939	15.0469	1.06799	2.6	11.04	116	-1
1	2019-12-27	14:39:31.5	Purple	5	21.0109	222.417	15.5973	1.81779	2.6	11.2497	116	-1
1	2019-12-27	14:39:31.6	Purple	5	21.0166	222.128	15.9998	0.956399	2.6	11.4479	116	-1
1	2019-12-27	14:39:31.7	Purple	5	21.0234	221.821	14.9555	-4.31019	2.7	12.052	116	-1
1	2019-12-27	14:39:31.8	Purple	5	21.0313	221.328	13.233	-0.347785	2.7	12.2925	116	-1
1	2019-12-27	14:39:31.9	Purple	5	21.0404	220.811	13.1501	-0.738252	2.7	12.4113	116	-1
1	2019-12-27	14:39:32.0	Purple	5	21.0506	220.459	12.874	2.05374	2.7	12.6045	116	0
1	2019-12-27	14:39:32.1	Purple	5	21.062	220.251	13.8586	-3.52585	2.8	13.2136	116	0
1	2019-12-27	14:39:32.2	Purple	5	21.0744	219.896	14.6847	-1.18433	2.8	13.4458	116	0
1	2019-12-27	14:39:32.3	Purple	5	21.088	219.477	13.9415	-0.0607702	2.8	13.7961	116	0
1	2019-12-27	14:39:32.4	Purple	5	21.1028	219.267	14.1024	1.52983	2.8	14.1681	116	0
1	2019-12-27	14:39:32.5	Purple	5	21.1187	218.741	14.6932	4.86097	2.8	14.539	116	0
1	2019-12-27	14:39:32.6	Purple	5	21.1357	218.064	15.9121	-0.903346	2.9	14.4035	116	0
1	2019-12-27	14:39:32.7	Purple	5	21.1538	217.798	15.7989	-0.731228	2.9	14.7426	116	0
1	2019-12-27	14:39:32.8	Purple	5	21.1731	217.361	16.3337	5.39013	2.9	15.1571	116	0
1	2019-12-27	14:39:32.9	Purple	5	21.1935	217.039	16.3727	-0.413178	2.9	15.4483	116	0
1	2019-12-27	14:39:33.0	Purple	5	21.2151	216.588	16.944	1.06418	2.9	15.6372	116	0
1	2019-12-27	14:39:33.1	Purple	5	21.2377	216.062	16.826	1.93279	2.9	15.7305	116	0
1	2019-12-27	14:39:33.2	Purple	5	21.2615	215.551	17.3184	6.82506	2.9	15.8664	116	0
1	2019-12-27	14:39:33.3	Purple	5	21.2865	215.006	17.85	3.00124	3	16.0108	116	0
1	2019-12-27	14:39:33.4	Purple	5	21.3126	214.503	16.9452	-5.60143	2.9	15.9477	116	0
1	2019-12-27	14:39:33.5	Purple	5	21.3398	214.008	16.801	1.66473	2.9	16.2756	116	0
1	2019-12-27	14:39:33.6	Purple	5	21.3681	213.512	17.932	2.20321	2.9	16.249	116	0
1	2019-12-27	14:39:33.7	Purple	5	21.3976	212.901	18.2692	-1.08444	3	16.5345	116	0
1	2019-12-27	14:39:33.8	Purple	5	21.4282	212.623	17.9643	0.745084	3	16.8216	116	0
1	2019-12-27	14:39:33.9	Purple	5	21.46	212.082	18.6184	1.14071	2.9	16.6045	116	0
1	2019-12-27	14:39:34.0	Purple	5	21.4929	211.502	19.6537	1.22699	2.9	16.8679	116	0
1	2019-12-27	14:39:34.1	Purple	5	21.5269	210.865	18.8614	1.72464	3	16.8198	116	0
1	2019-12-27	14:39:34.2	Purple	5	21.5621	210.415	18.6935	4.16105	3	17.0384	116	0
1	2019-12-27	14:39:34.3	Purple	5	21.5983	209.788	20.4921	-2.49392	3	16.9389	116	0
1	2019-12-27	14:39:34.4	Purple	5	21.6358	209.18	19.7378	-1.80562	2.9	16.9145	116	0
1	2019-12-27	14:39:34.5	Purple	5	21.6743	208.661	19.3661	-1.66735	3	17.1286	116	0
1	2019-12-27	14:39:34.6	Purple	5	21.714	208.21	18.772	6.76847	2.9	17.3068	116	0
1	2019-12-27	14:39:34.7	Purple	5	21.7548	207.628	19.4129	-2.25846	2.9	17.4665	116	0
1	2019-12-27	14:39:34.8	Purple	5	21.7968	207.301	19.3024	-3.02434	3	17.8576	116	0
1	2019-12-27	14:39:34.9	Purple	5	21.8399	206.656	20.2027	1.51535	3	17.8945	116	0
1	2019-12-27	14:39:35.0	Purple	5	21.8841	206.244	20.1214	2.6505	3	18.1125	116	0
1	2019-12-27	14:39:35.1	Purple	5	21.9295	205.474	19.9529	-1.29632	3	18.0319	116	0
1	2019-12-27	14:39:35.2	Purple	5	21.976	204.891	20.9419	3.64327	3	17.9196	116	0
1	2019-12-27	14:39:35.3	Purple	5	22.0236	204.172	20.5101	-0.0474453	3	18.0362	116	0
1	2019-12-27	14:39:35.4	Purple	5	22.0724	203.738	21.8009	-3.05533	3	18.443	116	0
1	2019-12-27	14:39:35.5	Purple	5	22.1223	203.194	21.6701	3.53475	3	18.6747	116	0
1	2019-12-27	14:39:35.6	Purple	5	22.1733	202.647	20.72	-0.930786	3	18.7092	116	0
1	2019-12-27	14:39:35.7	Purple	5	22.2254	202.098	20.2921	1.00763	3	18.5875	116	0
1	2019-12-27	14:39:35.8	Purple	5	22.2787	201.399	21.5476	-3.98999	3	18.7472	116	0
1	2019-12-27	14:39:35.9	Purple	5	22.3332	200.658	21.379	6.94377	3	18.7991	116	0
1	2019-12-27	14:39:36.0	Purple	5	22.3887	200.286	22.4043	-5.27586	3.1	19.282	116	143
1	2019-12-27	14:39:36.1	Purple	5	22.4454	199.663	22.4759	1.15393	3.1	19.3889	116	143
1	2019-12-27	14:39:36.2	Purple	5	22.5033	199.012	22.5921	-3.03813	3	19.2362	116	143
1	2019-12-27	14:39:36.3	Purple	5	22.5622	198.445	22.4137	-1.06569	3	19.4065	116	143
1	2019-12-27	14:39:36.4	Purple	5	22.6223	197.572	22.8418	4.77655	3	19.482	116	143
1	2019-12-27	14:39:36.5	Purple	5	22.6836	197.062	23.0658	-3.46007	3.1	19.794	116	143
1	2019-12-27	14:39:36.6	Purple	5	22.746	196.422	22.1539	-0.826836	3.1	19.9499	116	143
1	2019-12-27	14:39:36.7	Purple	5	22.8095	195.972	22.2631	-0.959158	3.1	20.2555	116	143
1	2019-12-27	14:39:36.8	Purple	5	22.8741	195.106	21.0008	-2.03228	3.1	20.2712	116	143
1	2019-12-27	14:39:36.9	Purple	5	22.9399	194.52	22.2885	-1.03708	3.1	20.4518	116	143
1	2019-12-27	14:39:37.0	Purple	5	23.0068	194.089	21.9267	0.252724	3.1	20.8213	116	143
1	2019-12-27	14:39:37.1	Purple	5	23.0748	193.498	22.9171	0.423988	3.1	21.3171	116	143
1	2019-12-27	14:39:37.2	Purple	5	23.144	192.905	22.5357	-2.17938	3.2	21.5985	116	143
1	2019-12-27	14:39:37.3	Purple	5	23.2143	192.109	22.6463	6.14421	3.2	21.4317	116	143
1	2019-12-27	14:39:37.4	Purple	5	23.2857	191.55	23.8348	-3.46065	3.2	21.8528	116	143
1	2019-12-27	14:39:37.5	Purple	5	23.3583	190.879	23.6425	1.749	3.2	21.9788	116	143
1	2019-12-27	14:39:37.6	Purple	5	23.432	190.098	23.3278	-3.48926	3.2	22.2231	116	143
1	2019-12-27	14:39:37.7	Purple	5	23.5069	189.487	22.8599	0.811219	3.2	22.4203	116	143
1	2019-12-27	14:39:37.8	Purple	5	23.5828	188.792	23.594	2.88844	3.2	22.472	116	143
1	2019-12-27	14:39:37.9	Purple	5	23.66	188.244	23.3839	-6.75287	3.2	22.8229	116	143
1	2019-12-27	14:39:38.0	Purple	5	23.7382	187.721	22.0178	4.04948	3.3	23.3691	116	143
1	2019-12-27	14:39:38.1	Purple	5	23.8176	187.029	22.7377	-1.04265	3.2	23.5897	116	143
1	2019-12-27	14:39:38.2	Purple	5	23.8981	186.307	22.9897	2.75952	3.3	23.8511	116	143
1	2019-12-27	14:39:38.3	Purple	5	23.9797	185.677	24.6845	2.24584	3.2	23.8092	116	143
1	2019-12-27	14:39:38.4	Purple	5	24.0625	185.214	24.6414	-6.14189	3.3	24.5801	116	143
1	2019-12-27	14:39:38.5	Purple	5	24.1464	184.508	24.7523	-3.87124	3.4	24.8118	116	143
1	2019-12-27	14:39:38.6	Purple	5	24.2315	183.77	22.6688	-0.902812	3.3	24.8796	116	143
1	2019-12-27	14:39:38.7	Purple	5	24.3177	182.984	23.1247	2.55725	3.3	24.957	116	143
1	2019-12-27	14:39:38.8	Purple	5	24.405	182.137	26.4441	1.61433	3.4	25.3257	116	143
1	2019-12-27	14:39:38.9	Purple	5	24.4934	181.559	24.9296	0.569661	3.4	25.7997	116	143
1	2019-12-27	14:39:39.0	Purple	5	24.583	181.268	25.9495	-2.37679	3.4	26.4616	116	143
1	2019-12-27	14:39:39.1	Purple	5	24.6738	180.394	24.0942	-9.12563	3.5	26.5651	116	143
1	2019-12-27	14:39:39.2	Purple	5	24.7656	179.337	23.4494	15.4943	3.5	26.5643	116	143
1	2019-12-27	14:39:39.3	Purple	5	24.8586	178.968	25.5995	4.0288	3.5	27.1872	116	143
1	2019-12-27	14:39:39.4	Purple	5	24.9527	178.004	28.1174	1.81532	3.5	27.2939	116	143
1	2019-12-27	14:39:39.5	Purple	5	25.048	177.63	26.5896	-4.11832	3.5	27.6522	116	143
1	2019-12-27	14:39:39.6	Purple	5	25.1444	176.926	23.977	3.19362	3.5	27.9778	116	143
1	2019-12-27	14:39:39.7	Purple	5	25.2419	175.87	27.1764	0.856519	3.6	28.034	116	143
1	2019-12-27	14:39:39.8	Purple	5	25.3405	175.02	26.7512	0.0915981	3.6	27.8546	116	143
1	2019-12-27	14:39:39.9	Purple	5	25.4403	174.485	27.7794	1.47076	3.5	28.1638	116	143
1	2019-12-27	14:39:40.0	Purple	5	25.5413	174.009	27.3131	-7.71999	3.6	28.8771	116	143
1	2019-12-27	14:39:40.1	Purple	5	25.6433	172.929	26.8586	3.77443	3.6	28.9395	116	143
1	2019-12-27	14:39:40.2	Purple	5	25.7465	172.059	25.6803	-3.54688	3.6	29.1043	116	143
1	2019-12-27	14:39:40.3	Purple	5	25.8508	171.433	26.1	0.828346	3.6	29.3476	116	143
1	2019-12-27	14:39:40.4	Purple	5	25.9563	170.742	27.8232	4.39882	3.7	29.6466	116	143
1	2019-12-27	14:39:40.5	Purple	5	26.0629	170.031	26.6941	0.0870589	3.7	30.2085	116	143
1	2019-12-27	14:39:40.6	Purple	5	26.1706	168.935	28.989	3.10609	3.7	30.0774	116	143
1	2019-12-27	14:39:40.7	Purple	5	26.2795	168.454	28.5227	-1.22037	3.7	30.6896	116	143
1	2019-12-27	14:39:40.8	Purple	5	26.3895	167.779	27.7476	0.420298	3.6	30.8335	116	143
1	2019-12-27	14:39:40.9	Purple	5	26.5006	167.052	30.0186	-1.9724	3.7	31.3143	116	143
1	2019-12-27	14:39:41.0	Purple	5	26.6129	166.126	28.0934	-5.2502	3.7	31.4821	116	143
1	2019-12-27	14:39:41.1	Purple	5	26.7263	165.308	30.9761	-3.45049	3.7	31.686	116	143
1	2019-12-27	14:39:41.2	Purple	5	26.8408	164.551	29.3113	-0.978879	3.7	31.7506	116	143
1	2019-12-27	14:39:41.3	Purple	5	26.9565	163.391	29.8391	-2.38725	3.8	31.7285	116	143
1	2019-12-27	14:39:41.4	Purple	5	27.0733	162.858	28.7998	-9.83261	3.8	32.1736	116	143
1	2019-12-27	14:39:41.5	Purple	5	27.1912	161.598	29.3475	2.77248	3.8	31.9632	116	143
1	2019-12-27	14:39:41.6	Purple	5	27.3103	161.042	30.4134	0.301694	3.8	32.25	116	143
1	2019-12-27	14:39:41.7	Purple	5	27.4305	160.277	28.3971	-5.74991	3.7	32.441	116	143
1	2019-12-27	14:39:41.8	Purple	5	27.5518	159.817	29.4464	6.46909	3.8	33.4556	116	143
1	2019-12-27	14:39:41.9	Purple	5	27.6743	158.787	27.7961	-6.05583	3.8	33.5053	116	143
1	2019-12-27	14:39:42.0	Purple	5	27.7979	157.752	28.5346	11.6623	3.8	33.3374	116	143
1	2019-12-27	14:39:42.1	Purple	5	27.9227	157.23	28.6953	2.26419	3.8	34.0181	116	143
1	2019-12-27	14:39:42.2	Purple	5	28.0485	156.287	31.209	3.75748	3.8	33.8442	116	143
1	2019-12-27	14:39:42.3	Purple	5	28.1755	155.584	30.2248	-5.72874	3.9	34.692	116	143
1	2019-12-27	14:39:42.4	Purple	5	28.3037	154.701	27.8392	5.34217	3.9	34.7904	116	143
1	2019-12-27	14:39:42.5	Purple	5	28.433	153.901	30.6871	-1.43479	3.9	35.1153	116	143
1	2019-12-27	14:39:42.6	Purple	5	28.5634	152.882	29.5547	-2.72819	3.8	34.7283	116	143
1	2019-12-27	14:39:42.7	Purple	5	28.6949	152.071	31.6918	0.733484	3.9	35.2835	116	143
1	2019-12-27	14:39:42.8	Purple	5	28.8276	151.474	30.3051	-5.14848	3.9	35.5104	116	143
1	2019-12-27	14:39:42.9	Purple	5	28.9614	150.381	29.3153	10.5294	3.9	35.5711	116	143
1	2019-12-27	14:39:43.0	Purple	5	29.0964	149.722	31.6457	-4.37691	4	36.119	116	143
1	2019-12-27	14:39:43.1	Purple	5	29.2324	148.893	30.6138	-1.72725	4	36.0792	116	143
1	2019-12-27	14:39:43.2	Purple	5	29.3696	147.948	31.6118	9.30265	4	36.3826	116	143
1	2019-12-27	14:39:43.3	Purple	5	29.508	147.203	30.9973	1.96191	4	36.5274	116	143
1	2019-12-27	14:39:43.4	Purple	5	29.6475	145.928	32.5315	5.75805	4	36.4312	116	143
1	2019-12-27	14:39:43.5	Purple	5	29.7881	145.36	32.7219	-11.9048	4	36.824	116	143
1	2019-12-27	14:39:43.6	Purple	5	29.9298	144.449	30.3069	5.64647	4	36.6839	116	143
1	2019-12-27	14:39:43.7	Purple	5	30.0727	143.493	33.1192	-5.8318	4.1	37.3071	116	143
1	2019-12-27	14:39:43.8	Purple	5	30.2167	142.493	30.7465	2.29836	4.1	37.2113	116	143
1	2019-12-27	14:39:43.9	Purple	5	30.3619	141.622	33.9991	6.9954	4	37.2009	116	143
1	2019-12-27	14:39:44.0	Purple	5	30.5082	141.214	34.303	-6.76966	4.1	38.0053	116	143
1	2019-12-27	14:39:44.1	Purple	5	30.6556	139.843	33.6222	-2.23513	4	37.3817	116	143
1	2019-12-27	14:39:44.2	Purple	5	30.8042	139.095	32.5798	-1.24502	4.1	37.5344	116	143
1	2019-12-27	14:39:44.3	Purple	5	30.9538	137.805	32.3196	3.13572	4.1	37.6311	116	143
1	2019-12-27	14:39:44.4	Purple	5	31.1047	136.826	35.0833	8.15988	4.1	37.6916	116	143
1	2019-12-27	14:39:44.5	Purple	5	31.2566	136.021	32.6212	1.89722	4.1	37.9087	116	143
1	2019-12-27	14:39:44.6	Purple	5	31.4097	135.253	32.2342	0.549793	4.1	38.1161	116	143
1	2019-12-27	14:39:44.7	Purple	5	31.5639	134.44	30.1715	-4.12679	4.1	38.3367	116	143
1	2019-12-27	14:39:44.8	Purple	5	31.7193	133.417	30.4703	2.32172	4.1	38.6146	116	143
1	2019-12-27	14:39:44.9	Purple	5	31.8758	132.594	30.6375	4.058	4.2	38.7085	116	143
1	2019-12-27	14:39:45.0	Purple	5	32.0334	131.932	33.6652	4.77636	4.2	38.8621	116	143
1	2019-12-27	14:39:45.1	Purple	5	32.1922	131.1	33.8862	5.92461	4.2	39.3557	116	143
1	2019-12-27	14:39:45.2	Purple	5	32.3521	130.055	33.0736	-7.02592	4.2	39.2162	116	143
1	2019-12-27	14:39:45.3	Purple	5	32.5131	129.213	33.2582	-3.15818	4.2	38.7754	116	143
1	2019-12-27	14:39:45.4	Purple	5	32.6753	127.772	36.0635	2.67156	4.2	38.868	116	143
1	2019-12-27	14:39:45.5	Purple	5	32.8386	126.81	34.9489	5.50932	4.2	38.9915	116	143
1	2019-12-27	14:39:45.6	Purple	5	33.003	125.714	35.6886	-0.499102	4.2	38.7671	116	143
1	2019-12-27	14:39:45.7	Purple	5	33.1685	124.921	35.8516	-0.150923	4.2	38.9351	116	143
1	2019-12-27	14:39:45.8	Purple	5	33.3352	124.129	36.0147	0.197256	4.2	39.3287	116	143
1	2019-12-27	14:39:45.9	Purple	5	33.5031	123.053	36.1997	-1.82461	4.1	38.9458	116	143
1	2019-12-27	14:39:46.0	Purple	5	33.672	122.441	36.7885	0.735098	4.3	39.8122	116	143
1	2019-12-27	14:39:46.1	Purple	5	33.8421	121.241	35.7069	0.517837	4.2	39.4557	116	143
1	2019-12-27	14:39:46.2	Purple	5	34.0134	120.041	34.6253	0.300576	4.2	39.2723	116	143
1	2019-12-27	14:39:46.3	Purple	5	34.1857	119.255	34.0902	-0.244315	4.3	39.9091	116	143
1	2019-12-27	14:39:46.4	Purple	5	34.3592	118.014	33.1814	-1.24377	4.3	39.6401	116	143
1	2019-12-27	14:39:46.5	Purple	5	34.5339	117.332	33.7092	1.35477	4.3	39.3893	116	143
1	2019-12-27	14:39:46.6	Purple	5	34.7097	116.235	33.5093	-1.8632	4.3	39.418	116	143
1	2019-12-27	14:39:46.7	Purple	5	34.8866	115.545	33.2718	-1.40442	4.3	40.0365	116	143
1	2019-12-27	14:39:46.8	Purple	5	35.0646	114.436	32.5642	1.52114	4.3	39.54	116	143
1	2019-12-27	14:39:46.9	Purple	5	35.2438	113.65	32.5257	0.768281	4.2	39.635	116	143
1	2019-12-27	14:39:47.0	Purple	5	35.4241	112.898	31.5087	-1.29104	4.2	40.1217	116	143
1	2019-12-27	14:39:47.1	Purple	5	35.6055	111.958	30.8114	-4.35488	4.2	40.0733	116	143
1	2019-12-27	14:39:47.2	Purple	5	35.7881	110.776	32.7681	-5.19784	4.3	39.7863	116	143
1	2019-12-27	14:39:47.3	Purple	4	17.4605	110.063	32.0994	0.653078	4.2	39.4995	120	141
1	2019-12-27	14:39:47.4	Purple	4	17.4616	109.203	34.4524	-0.281027	4.3	40.0233	120	141
1	2019-12-27	14:39:47.5	Purple	4	17.4639	108.362	33.9188	5.16724	4.3	40.2432	120	141
1	2019-12-27	14:39:47.6	Purple	4	17.4673	107.413	32.7849	-2.87866	4.3	40.2374	120	141
1	2019-12-27	14:39:47.7	Purple	4	17.4718	106.488	31.5863	1.98112	4.2	40.0777	120	141
1	2019-12-27	14:39:47.8	Purple	4	17.4775	105.569	33.6359	2.21143	4.3	40.6056	120	141
1	2019-12-27	14:39:47.9	Purple	4	17.4843	104.339	33.5465	1.2955	4.3	40.15	120	141
1	2019-12-27	14:39:48.0	Purple	4	17.4922	103.648	33.1009	-0.854874	4.4	40.9226	120	141
1	2019-12-27	14:39:48.1	Purple	4	17.5013	102.404	33.7098	1.39125	4.3	40.6196	120	141
1	2019-12-27	14:39:48.2	Purple	4	17.5115	102.005	36.5543	2.55624	4.3	41.3551	120	141
1	2019-12-27	14:39:48.3	Purple	4	17.5229	100.874	35.5234	-1.92318	4.3	41.3355	120	141
1	2019-12-27	14:39:48.4	Purple	4	17.5353	99.8893	34.8364	-2.36829	4.3	41.3391	120	141
1	2019-12-27	14:39:48.5	Purple	4	17.5489	98.8718	32.8491	-8.61702	4.3	41.1233	120	141
1	2019-12-27	14:39:48.6	Purple	4	17.5637	97.747	32.9529	8.36606	4.4	41.5138	120	141
1	2019-12-27	14:39:48.7	Purple	4	17.5796	96.5874	33.3638	-1.92911	4.4	41.6546	120	141
1	2019-12-27	14:39:48.8	Purple	4	17.5966	95.5776	34.2745	0.8579	4.4	41.69	120	141
1	2019-12-27	14:39:48.9	Purple	4	17.6147	94.7945	33.7806	1.01068	4.4	42.0184	120	141
1	2019-12-27	14:39:49.0	Purple	4	17.634	94.151	34.0507	1.05338	4.4	42.2404	120	141
1	2019-12-27	14:39:49.1	Purple	4	17.6544	93.5074	34.3207	1.09608	4.3	42.4272	120	141
1	2019-12-27	14:39:49.2	Purple	4	17.676	92.5867	34.4387	3.68079	4.4	42.484	120	141
1	2019-12-27	14:39:49.3	Purple	4	17.6986	91.5877	35.0395	1.89952	4.4	42.3141	120	141
1	2019-12-27	14:39:49.4	Purple	4	17.7224	90.5886	35.6403	0.118257	4.3	42.2893	120	141
1	2019-12-27	14:39:49.5	Purple	4	17.7474	89.718	35.4116	-3.56683	4.4	43.4565	120	141
1	2019-12-27	14:39:49.6	Purple	4	17.7735	88.8962	33.6217	-3.94699	4.4	43.3178	120	141
1	2019-12-27	14:39:49.7	Purple	4	17.8007	87.8109	33.8595	3.06406	4.4	42.8596	120	141
1	2019-12-27	14:39:49.8	Purple	4	17.829	86.4462	34.9541	4.10415	4.3	42.0332	120	141
1	2019-12-27	14:39:49.9	Purple	4	17.8585	84.9974	34.4949	0.165479	4.3	41.794	120	141
1	2019-12-27	14:39:50.0	Purple	4	17.8891	83.8993	34.392	-1.48248	4.4	41.5633	120	141
1	2019-12-27	14:39:50.1	Purple	4	17.9209	83.254	33.2202	-1.87872	4.4	42.316	120	141
1	2019-12-27	14:39:50.2	Purple	4	17.9538	82.7891	33.6657	5.78776	4.3	42.7637	120	141
1	2019-12-27	14:39:50.3	Purple	4	17.9878	81.7755	34.2061	2.85626	4.3	43.1645	120	141
1	2019-12-27	14:39:50.4	Purple	4	18.023	80.7618	34.7466	-0.0752419	4.3	43.5022	120	141
1	2019-12-27	14:39:50.5	Purple	4	18.0592	79.9089	34.9582	1.09716	4.3	43.4553	120	141
1	2019-12-27	14:39:50.6	Purple	4	18.0967	78.7112	36.043	-4.16296	4.3	43.1729	120	141
1	2019-12-27	14:39:50.7	Purple	4	18.1352	78.1369	34.3487	1.08446	4.3	43.6827	120	141
1	2019-12-27	14:39:50.8	Purple	4	18.1749	77.3303	34.2086	4.63216	4.5	44.4022	120	141
1	2019-12-27	14:39:50.9	Purple	4	18.2157	76.3164	35.3055	0.971052	4.4	43.9366	120	141
1	2019-12-27	14:39:51.0	Purple	4	18.2577	75.2395	33.8472	-3.6416	4.3	44.0145	120	141
1	2019-12-27	14:39:51.1	Purple	4	18.3008	73.6245	34.3604	-4.11772	4.3	43.5542	120	141
1	2019-12-27	14:39:51.2	Purple	4	18.345	72.4137	34.6891	16.7658	4.4	43.3046	120	141
1	2019-12-27	14:39:51.3	Purple	4	18.3904	71.67	37.5435	-3.24251	4.4	43.5958	120	141
1	2019-12-27	14:39:51.4	Purple	4	18.4369	71.1632	33.7397	-7.55458	4.5	44.1239	120	141
1	2019-12-27	14:39:51.5	Purple	4	18.4845	70.1138	33.4187	-0.576992	4.4	44.1094	120	141
1	2019-12-27	14:39:51.6	Purple	4	18.5333	69.5425	32.6863	-7.62265	4.4	44.1991	120	141
1	2019-12-27	14:39:51.7	Purple	4	18.5831	68.3321	32.2397	5.44863	4.4	44.1289	120	141
1	2019-12-27	14:39:51.8	Purple	4	18.6342	67.5422	33.749	5.56133	4.3	44.5791	120	141
1	2019-12-27	14:39:51.9	Purple	4	18.6863	66.1649	36.5247	-0.987008	4.3	44.442	120	141
1	2019-12-27	14:39:52.0	Purple	4	18.7396	65.15	37.9319	-8.33201	4.3	43.9587	120	141
1	2019-12-27	14:39:52.1	Purple	4	18.7941	64.4532	36.6327	3.75803	4.3	44.409	120	141
1	2019-12-27	14:39:52.2	Purple	4	18.8496	63.6622	38.2382	5.95667	4.4	45.0182	120	141
1	2019-12-27	14:39:52.3	Purple	4	18.9063	62.7256	38.3989	-7.57015	4.4	44.6695	120	141
1	2019-12-27	14:39:52.4	Purple	4	18.9642	60.84	35.5361	-4.85231	4.3935	43.3732	120	141
1	2019-12-27	14:39:52.5	Purple	4	19.0231	60.3651	37.1349	4.88552	4.27316	44.083	120	141
1	2019-12-27	14:39:52.6	Purple	4	19.0832	58.7429	38.6893	0.523925	4.06128	43.6507	120	141
1	2019-12-27	14:39:52.7	Purple	4	19.1445	57.942	36.6773	-19.4238	-1	-1	-1	141
1	2019-12-27	14:39:52.8	Purple	4	19.2068	57.2028	32.1693	12.5354	-1	-1	-1	141
1	2019-12-27	14:39:52.9	Purple	4	19.2704	56.2334	35.2195	7.67627	-1	-1	-1	141
1	2019-12-27	14:39:53.0	Purple	4	19.335	55.0646	35.2265	-8.60274	-1	-1	-1	141
1	2019-12-27	14:39:53.1	Purple	4	19.4008	54.5751	33.8746	1.2741	-1	-1	-1	141
1	2019-12-27	14:39:53.2	Purple	4	19.4677	53.6912	34.6917	12.8097	-1	-1	-1	141
1	2019-12-27	14:39:53.3	Purple	4	19.5357	52.5386	37.0496	2.58638	-1	-1	-1	141
1	2019-12-27	14:39:53.4	Purple	4	19.6049	50.9147	36.84	0.411623	-1	-1	-1	141
1	2019-12-27	14:39:53.5	Purple	4	19.6752	50.4143	36.9363	9.91642	-1	-1	-1	141
1	2019-12-27	14:39:53.6	Purple	4	19.7466	49.4813	38.8726	3.23587	-1	-1	-1	141
1	2019-12-27	14:39:53.7	Purple	4	19.8192	48.1587	38.9828	1.01312	-1	-1	-1	141
1	2019-12-27	14:39:53.8	Purple	4	19.8929	47.0808	33.4626	-27.6571	-1	-1	-1	141
1	2019-12-27	14:39:53.9	Purple	4	19.9678	46.0586	36.9773	14.0782	-1	-1	-1	141
1	2019-12-27	14:39:54.0	Purple	4	20.0437	45.4436	40.8512	0.298309	-1	-1	-1	141
1	2019-12-27	14:39:54.1	Purple	4	20.1209	43.8949	39.2855	-9.26123	-1	-1	-1	141
1	2019-12-27	14:39:54.2	Purple	4	20.1991	42.7535	39.8427	-2.83869	-1	-1	-1	141
1	2019-12-27	14:39:54.3	Purple	4	20.2785	42.9268	38.2722	-2.06982	-1	-1	-1	141
1	2019-12-27	14:39:54.4	Purple	4	20.359	41.1561	38.1348	-0.440089	-1	-1	-1	141
1	2019-12-27	14:39:54.5	Purple	4	20.4406	39.3316	37.0275	-3.41751	-1	-1	-1	141
1	2019-12-27	14:39:54.6	Purple	4	20.5234	37.474	37.0838	3.72371	-1	-1	-1	141
1	2019-12-27	14:39:54.7	Purple	4	20.6073	36.5775	38.2951	2.31777	-1	-1	-1	141
1	2019-12-27	14:39:54.8	Purple	4	20.6924	35.6809	39.5065	0.911822	-1	-1	-1	141
1	2019-12-27	14:39:54.9	Purple	4	20.7786	34.9147	40.6716	4.08331	-1	-1	-1	141
1	2019-12-27	14:39:55.0	Purple	4	20.8659	34.2376	41.3707	-9.94048	-1	-1	-1	141
1	2019-12-27	14:39:55.1	Purple	4	20.9543	33.6928	36.2494	-4.88221	-1	-1	-1	141
1	2019-12-27	14:39:55.2	Purple	4	21.0439	32.9282	36.0006	-8.79705	-1	-1	-1	141
1	2019-12-27	14:39:55.3	Purple	4	21.1347	30.9978	35.5808	-2.63967	-1	-1	-1	141
1	2019-12-27	14:39:55.4	Purple	4	21.2265	29.8525	33.9771	-0.496593	-1	-1	-1	141
1	2019-12-27	14:39:55.5	Purple	4	21.3195	29.2848	37.6502	8.45005	-1	-1	-1	141
1	2019-12-27	14:39:55.6	Purple	4	21.4136	28.501	39.9082	5.14436	-1	-1	-1	141
1	2019-12-27	14:39:55.7	Purple	4	21.5089	27.3784	38.3775	-4.16079	-1	-1	-1	141
1	2019-12-27	14:39:55.8	Purple	4	21.6053	27.057	35.012	-11.2974	-1	-1	-1	141
1	2019-12-27	14:39:55.9	Purple	4	21.7028	25.7016	33.6813	-2.54482	-1	-1	-1	141
1	2019-12-27	14:39:56.0	Purple	4	21.8014	24.2039	33.2961	1.76269	-1	-1	-1	141
1	2019-12-27	14:39:56.1	Purple	4	21.9012	22.8233	33.8509	1.58212	-1	-1	-1	141
1	2019-12-27	14:39:56.2	Purple	4	22.0022	21.4427	34.4058	1.40155	-1	-1	-1	141
1	2019-12-27	14:39:56.3	Purple	4	22.1042	20.2806	33.8617	-2.10814	-1	-1	-1	141
1	2019-12-27	14:39:56.4	Purple	4	22.2074	19.8148	33.4949	0.628261	-1	-1	-1	141
1	2019-12-27	14:39:56.5	Purple	4	22.3117	19.1547	34.822	1.87553	-1	-1	-1	141
1	2019-12-27	14:39:56.6	Purple	4	22.4172	18.4947	36.149	3.1228	-1	-1	-1	141
1	2019-12-27	14:39:56.7	Purple	4	22.5238	17.8347	37.476	4.37007	-1	-1	-1	141
1	2019-12-27	14:43:29.0	Purple	2	8.7462	20.7411	24.4005	8.73628	4.4	38.9416	0	-1
1	2019-12-27	14:43:29.1	Purple	2	8.74734	22.2832	27.3874	3.106	4.5	38.5854	0	-1
1	2019-12-27	14:43:29.2	Purple	2	8.7496	22.5917	28.8715	11.6845	4.6	39.5537	0	-1
1	2019-12-27	14:43:29.3	Purple	2	8.75301	22.9752	31.4183	11.816	4.7	40.5752	0	-1
1	2019-12-27	14:43:29.4	Purple	2	8.75754	23.5109	32.3734	-26.4741	4.7	41.991	0	-1
1	2019-12-27	14:43:29.5	Purple	2	8.76321	25.2218	26.7005	-5.22729	4.8	41.965	0	-1
1	2019-12-27	14:43:29.6	Purple	2	8.77002	26.0174	29.1994	21.4223	4.9	42.5998	0	-1
1	2019-12-27	14:43:29.7	Purple	2	8.77795	26.9585	34.4699	5.61128	4.9	42.5646	0	-1
1	2019-12-27	14:43:29.8	Purple	2	8.78703	27.5966	37.8	-1.57202	5	43.3681	0	-1
1	2019-12-27	14:43:29.9	Purple	2	8.79723	27.5967	36.4263	-2.81934	5	44.7072	0	-1
1	2019-12-27	14:43:30.0	Purple	2	8.80857	28.3971	36.032	-2.41702	5	45.4152	0	-1
1	2019-12-27	14:43:30.1	Purple	2	8.82105	29.7777	36.4815	0.608128	5.1	45.3534	0	-1
1	2019-12-27	14:43:30.2	Purple	2	8.83465	30.9233	35.9637	-0.933721	5.1	44.8217	0	-1
1	2019-12-27	14:43:30.3	Purple	2	8.8494	32.5869	35.6607	-0.0526584	5.2	45.3261	0	-1
1	2019-12-27	14:43:30.4	Purple	2	8.86527	34.0109	34.8971	12.8205	5.2	45.5368	0	-1
1	2019-12-27	14:43:30.5	Purple	2	8.88228	35.276	37.1498	1.50524	5.3	45.6904	0	-1
1	2019-12-27	14:43:30.6	Purple	2	8.90043	36.1761	34.1807	-7.87339	5.3	45.7507	0	-1
1	2019-12-27	14:43:30.7	Purple	2	8.9197	36.8924	32.0431	-3.16202	5.3	46.1555	0	-1
1	2019-12-27	14:43:30.8	Purple	2	8.94012	37.4641	29.7951	-4.36234	5.5	47.6404	0	-1
1	2019-12-27	14:43:30.9	Purple	2	8.96166	38.131	30.2297	-6.90793	5.6	48.3484	0	-1
1	2019-12-27	14:43:31.0	Purple	2	8.98434	38.744	27.8019	-7.86579	5.6	48.83	0	-1
1	2019-12-27	14:43:31.1	Purple	2	9.00816	39.6273	28.7556	3.20318	5.6	48.7614	0	-1
1	2019-12-27	14:43:31.2	Purple	2	9.0331	40.6479	26.072	-3.23783	-1	-1	-1	-1
1	2019-12-27	14:43:31.3	Purple	2	9.05919	41.5228	28.2371	5.29588	5.8	50.4579	0	-1
1	2019-12-27	14:43:31.4	Purple	2	9.0864	42.325	32.5744	5.99111	-1	-1	-1	-1
1	2019-12-27	14:43:31.5	Purple	2	9.11475	43.1925	33.1795	2.88298	-1	-1	-1	-1
1	2019-12-27	14:43:31.6	Purple	2	9.14424	44.195	32.2997	-5.81258	-1	-1	-1	-1
1	2019-12-27	14:43:31.7	Purple	2	9.17485	44.7111	30.9273	-3.53772	-1	-1	-1	-1
1	2019-12-27	14:43:31.8	Purple	2	9.20661	45.4318	28.9479	-3.17563	-1	-1	-1	-1
1	2019-12-27	14:43:31.9	Purple	2	9.23949	46.7958	29.527	1.88489	-1	-1	-1	-1
1	2019-12-27	14:43:32.0	Purple	2	9.27351	47.6788	30.0103	-3.28525	-1	-1	-1	-1
1	2019-12-27	14:43:32.1	Purple	2	9.30867	48.5229	33.9602	8.20337	-1	-1	-1	-1
1	2019-12-27	14:43:32.2	Purple	2	9.34495	49.0955	34.5689	2.57782	-1	-1	-1	-1
1	2019-12-27	14:43:32.3	Purple	2	9.38238	49.7663	33.4934	-3.09283	-1	-1	-1	-1
1	2019-12-27	14:43:32.4	Purple	2	9.42093	50.7019	31.4146	-12.7804	-1	-1	-1	-1
1	2019-12-27	14:43:32.5	Purple	2	9.46062	51.8641	30.5483	8.02577	-1	-1	-1	-1
1	2019-12-27	14:43:32.6	Purple	2	9.50145	53.0864	31.1881	-3.26324	-1	-1	-1	-1
1	2019-12-27	14:43:32.7	Purple	2	9.5434	54.2342	33.2559	4.21769	-1	-1	-1	-1
1	2019-12-27	14:43:32.8	Purple	2	9.5865	54.6598	31.8	2.66486	-1	-1	-1	-1
1	2019-12-27	14:43:32.9	Purple	2	9.63072	55.3114	31.6089	-2.52203	-1	-1	-1	-1
1	2019-12-27	14:43:33.0	Purple	2	9.67608	56.0262	29.6952	-9.36925	-1	-1	-1	-1
1	2019-12-27	14:43:33.1	Purple	2	9.72258	57.1564	26.6734	-6.83467	-1	-1	-1	-1
1	2019-12-27	14:43:33.2	Purple	2	9.7702	57.7685	29.4548	8.77517	-1	-1	-1	-1
1	2019-12-27	14:43:33.3	Purple	2	9.81897	58.8883	28.6485	1.11493	-1	-1	-1	-1
1	2019-12-27	14:43:33.4	Purple	2	9.86886	59.6854	29.2453	8.68511	-1	-1	-1	-1
1	2019-12-27	14:43:33.5	Purple	2	9.91989	60.1616	28.3734	-3.85615	-1	-1	-1	-1
1	2019-12-27	14:43:33.6	Purple	2	9.97206	61.2053	29.8159	-0.406682	-1	-1	-1	-1
1	2019-12-27	14:43:33.7	Purple	2	10.0254	61.6778	31.0237	6.77026	7.3	66.2692	0	-1
1	2019-12-27	14:43:33.8	Purple	3	10.5057	62.5252	31.9965	2.7563	2	18.2226	493	-1
1	2019-12-27	14:43:33.9	Purple	3	10.5068	63.4616	33.2882	2.65129	2	18.2736	493	-1
1	2019-12-27	14:43:34.0	Purple	3	10.5091	64.3943	31.7414	-0.45687	2	18.2124	493	-1
1	2019-12-27	14:43:34.1	Purple	3	10.5125	65.7824	34.3788	1.90268	2.1	18.6338	493	-1
1	2019-12-27	14:43:34.2	Purple	3	10.517	66.7957	33.144	-0.461102	2.1	18.8107	493	-1
1	2019-12-27	14:43:34.3	Purple	3	10.5227	67.559	31.6333	1.97742	2.2	19.4179	493	-1
1	2019-12-27	14:43:34.4	Purple	3	10.5295	68.2589	31.2064	-0.45687	2.2	19.8087	493	-1
1	2019-12-27	14:43:34.5	Purple	3	10.5374	69.3175	31.6398	-5.34122	2.3	20.7724	493	-1
1	2019-12-27	14:43:34.6	Purple	3	10.5465	69.8905	31.6019	-0.21863	2.5	22.2026	493	-1
1	2019-12-27	14:43:34.7	Purple	3	10.5567	70.4913	30.1535	4.28142	2.5	22.659	493	-1
1	2019-12-27	14:43:34.8	Purple	3	10.568	71.329	32.1398	7.75254	2.4	22.8208	493	-1
1	2019-12-27	14:43:34.9	Purple	3	10.5805	72.8135	32.6084	-1.44058	2.4	21.9904	493	-1
1	2019-12-27	14:43:35.0	Purple	3	10.5941	73.8183	32.639	-3.14581	2.5	22.8289	493	-1
1	2019-12-27	14:43:35.1	Purple	3	10.6088	74.2597	34.4706	5.81048	2.6	23.8011	493	-1
1	2019-12-27	14:43:35.2	Purple	3	10.6247	75.4011	37.012	-0.479579	2.6	24.1655	493	-1
1	2019-12-27	14:43:35.3	Purple	3	10.6417	76.5638	34.1683	-2.75866	2.6	23.8881	493	-1
1	2019-12-27	14:43:35.4	Purple	3	10.6599	77.1436	34.2319	10.3427	2.6	24.3913	493	-1
1	2019-12-27	14:43:35.5	Purple	3	10.6792	78.1514	35.1988	-0.866461	2.7	25.1276	493	-1
1	2019-12-27	14:43:35.6	Purple	3	10.6996	79.5539	32.9064	-18.3195	2.8	25.2413	493	-1
1	2019-12-27	14:43:35.7	Purple	3	10.7211	80.4065	32.1291	0.514905	2.8	25.3836	493	-1
1	2019-12-27	14:43:35.8	Purple	3	10.7438	81.4254	33.9449	4.35775	2.9	26.0221	493	-1
1	2019-12-27	14:43:35.9	Purple	3	10.7676	82.4093	33.2757	-3.48348	2.9	26.4827	493	-1
1	2019-12-27	14:43:36.0	Purple	3	10.7926	83.2772	30.9075	-8.2573	3	26.7633	493	-1
1	2019-12-27	14:43:36.1	Purple	3	10.8186	83.5563	30.81	2.18001	3	27.5518	493	-1
1	2019-12-27	14:43:36.2	Purple	3	10.8459	84.6121	31.3116	6.52617	3	27.4169	493	-1
1	2019-12-27	14:43:36.3	Purple	3	10.8742	85.716	31.1131	-1.15674	3.1	27.9494	493	-1
1	2019-12-27	14:43:36.4	Purple	3	10.9037	86.2664	32.4298	-0.401338	3.1	28.5609	493	-1
1	2019-12-27	14:43:36.5	Purple	3	10.9343	87.0874	34.8183	-0.440909	3.2	29.2347	493	-1
1	2019-12-27	14:43:36.6	Purple	3	10.9661	88.2309	32.9504	-5.6206	3.2	29.62	493	-1
1	2019-12-27	14:43:36.7	Purple	3	10.9989	89.312	32.7446	7.02572	3.3	29.8928	493	-1
1	2019-12-27	14:43:36.8	Purple	3	11.033	90.1732	35.4775	4.4508	3.3	30.109	493	-1
1	2019-12-27	14:43:36.9	Purple	3	11.0681	91.2419	35.5847	-8.97332	3.4	30.2625	493	-1
1	2019-12-27	14:43:37.0	Purple	3	11.1044	91.9344	34.0779	-5.39405	3.4	30.7418	493	-1
1	2019-12-27	14:43:37.1	Purple	3	11.1418	92.9926	34.9682	2.55749	3.5	31.1055	493	-1
1	2019-12-27	14:43:37.2	Purple	3	11.1804	94.1503	35.0166	-0.450384	3.5	31.5321	493	-1
1	2019-12-27	14:43:37.3	Purple	3	11.2201	95.0311	34.0416	0.594802	3.5	31.5118	493	-1
1	2019-12-27	14:43:37.4	Purple	3	11.2609	95.7156	34.7311	4.19991	3.6	32.1521	493	-1
1	2019-12-27	14:43:37.5	Purple	3	11.3029	96.8793	35.65	0.139418	3.7	32.7833	493	-1
1	2019-12-27	14:43:37.6	Purple	3	11.3459	98.0367	33.986	-8.29966	3.7	32.9879	493	-1
1	2019-12-27	14:43:37.7	Purple	3	11.3902	98.8033	33.2482	2.63866	3.7	33.3624	493	-1
1	2019-12-27	14:43:37.8	Purple	3	11.4355	99.7193	34.5481	-2.64327	3.8	33.9084	493	-1
1	2019-12-27	14:43:37.9	Purple	3	11.482	100.73	33.2618	-6.61994	3.8	34.0193	493	-1
1	2019-12-27	14:43:38.0	Purple	3	11.5297	101.627	32.9502	-0.00141646	3.8	34.1969	493	-1
1	2019-12-27	14:43:38.1	Purple	3	11.5784	102.55	32.7462	-0.348308	3.9	34.479	493	-1
1	2019-12-27	14:43:38.2	Purple	3	11.6283	103.628	33.8345	1.64532	4	35.0735	493	-1
1	2019-12-27	14:43:38.3	Purple	3	11.6793	104.246	33.1164	-0.237908	4	35.4414	493	-1
1	2019-12-27	14:43:38.4	Purple	3	11.7315	105.108	32.1794	-4.00547	4	36.4175	493	-1
1	2019-12-27	14:43:38.5	Purple	3	11.7848	106.086	31.151	-4.96636	4.1	36.6948	493	-1
1	2019-12-27	14:43:38.6	Purple	3	11.8392	107.157	29.4975	4.06516	4.1	36.6804	493	-1
1	2019-12-27	14:43:38.7	Purple	3	11.8948	108.002	32.0452	0.249863	4.1	37.1654	493	-1
1	2019-12-27	14:43:38.8	Purple	3	11.9515	108.893	34.3117	-1.88833	4.2	37.7837	493	-1
1	2019-12-27	14:43:38.9	Purple	3	12.0093	109.491	32.7557	-3.25627	4.2	38.3047	493	-1
1	2019-12-27	14:43:39.0	Purple	3	12.0683	110.183	30.8067	1.39139	4.3	38.7254	493	-1
1	2019-12-27	14:43:39.1	Purple	3	12.1284	111.367	32.5273	4.603	4.3	39.0993	493	-1
1	2019-12-27	14:43:39.2	Purple	3	12.1896	112.733	33.4429	1.33004	4.4	39.0257	493	-1
1	2019-12-27	14:43:39.3	Purple	3	12.252	113.433	34.2559	2.93645	4.4	39.585	493	-1
1	2019-12-27	14:43:39.4	Purple	3	12.3155	114.031	34.642	1.50478	4.5	40.3086	493	-1
1	2019-12-27	14:43:39.5	Purple	3	12.3802	115.04	33.302	-9.66146	4.6	40.7121	493	-1
1	2019-12-27	14:43:39.6	Purple	3	12.4459	116.207	32.3654	-4.13159	4.6	40.5624	493	-1
1	2019-12-27	14:43:39.7	Purple	3	12.5128	117.234	30.4356	1.61416	4.7	41.2671	493	-1
1	2019-12-27	14:43:39.8	Purple	3	12.5809	118.12	32.3426	3.3772	4.7	41.7553	493	-1
1	2019-12-27	14:43:39.9	Purple	3	12.65	119.134	32.9582	-6.56727	4.8	42.0138	493	-1
1	2019-12-27	14:43:40.0	Purple	3	12.7204	119.741	31.7572	-2.61613	4.8	42.7707	493	-1
1	2019-12-27	14:43:40.1	Purple	3	12.7918	120.3	30.326	-0.0542544	4.9	43.2948	493	-1
1	2019-12-27	14:43:40.2	Purple	2	10.4833	121.479	29.3261	-2.55907	-1	-1	-1	-1
1	2019-12-27	14:43:40.3	Purple	2	10.4844	122.252	30.1087	9.45057	-1	-1	-1	-1
1	2019-12-27	14:43:40.4	Purple	2	10.4867	123.066	33.0783	5.63002	-1	-1	-1	-1
1	2019-12-27	14:43:40.5	Purple	2	10.4901	123.94	34.3836	-1.27527	-1	-1	-1	-1
1	2019-12-27	14:43:40.6	Purple	2	10.4947	124.637	32.789	-6.20183	-1	-1	-1	-1
1	2019-12-27	14:43:40.7	Purple	2	10.5003	125.825	31.2812	4.98529	-1	-1	-1	-1
1	2019-12-27	14:43:40.8	Purple	2	10.5071	127.092	32.9988	5.00861	-1	-1	-1	-1
1	2019-12-27	14:43:40.9	Purple	2	10.5151	127.731	34.1944	4.66107	-1	-1	-1	-1
1	2019-12-27	14:43:41.0	Purple	2	10.5241	128.75	34.8205	1.41814	-1	-1	-1	-1
1	2019-12-27	14:43:41.1	Purple	2	10.5343	129.277	35.1158	-4.90336	-1	-1	-1	-1
1	2019-12-27	14:43:41.2	Purple	2	10.5457	130.264	34.3925	-7.73388	-1	-1	-1	-1
1	2019-12-27	14:43:41.3	Purple	2	10.5582	131.617	33.7025	0.926283	-1	-1	-1	-1
1	2019-12-27	14:43:41.4	Purple	2	10.5718	132.631	33.8876	-0.466165	-1	-1	-1	-1
1	2019-12-27	14:43:41.5	Purple	2	10.5865	133.35	34.2	2.5608	-1	-1	-1	-1
1	2019-12-27	14:43:41.6	Purple	2	10.6024	134.475	34.5782	-2.94882	-1	-1	-1	-1
1	2019-12-27	14:43:41.7	Purple	2	10.6194	135.084	32.2545	-9.9934	-1	-1	-1	-1
1	2019-12-27	14:43:41.8	Purple	2	10.6375	136.175	30.0434	-0.515665	-1	-1	-1	-1
1	2019-12-27	14:43:41.9	Purple	2	10.6568	136.977	32.413	5.49116	-1	-1	-1	-1
1	2019-12-27	14:43:42.0	Purple	2	10.6772	137.856	33.7783	0.982966	-1	-1	-1	-1
1	2019-12-27	14:43:42.1	Purple	2	10.6988	138.649	34.4943	-4.98224	-1	-1	-1	-1
1	2019-12-27	14:43:42.2	Purple	2	10.7215	139.518	31.8317	-7.90381	-1	-1	-1	-1
1	2019-12-27	14:43:42.3	Purple	2	10.7453	140.79	31.6643	4.25812	-1	-1	-1	-1
1	2019-12-27	14:43:42.4	Purple	2	10.7702	141.744	34.0365	-0.741005	-1	-1	-1	-1
1	2019-12-27	14:43:42.5	Purple	2	10.7963	142.71	33.8581	1.10793	-1	-1	-1	-1
1	2019-12-27	14:43:42.6	Purple	2	10.8235	143.248	33.6631	1.18685	-1	-1	-1	-1
1	2019-12-27	14:43:42.7	Purple	2	10.8519	144.013	31.7103	-1.76418	-1	-1	-1	-1
1	2019-12-27	14:43:42.8	Purple	2	10.8813	145.419	31.1723	-2.50292	-1	-1	-1	-1
1	2019-12-27	14:43:42.9	Purple	2	10.912	146.173	30.9198	-1.1653	-1	-1	-1	-1
1	2019-12-27	14:43:43.0	Purple	2	10.9437	146.998	33.606	1.27179	-1	-1	-1	-1
1	2019-12-27	14:43:43.1	Purple	2	10.9766	147.837	33.432	-7.15082	-1	-1	-1	-1
1	2019-12-27	14:43:43.2	Purple	2	11.0106	148.671	30.3469	0.948225	-1	-1	-1	-1
1	2019-12-27	14:43:43.3	Purple	2	11.0458	149.568	30.8035	0.881997	-1	-1	-1	-1
1	2019-12-27	14:43:43.4	Purple	2	11.0821	150.653	31.0069	2.67029	-1	-1	-1	-1
1	2019-12-27	14:43:43.5	Purple	2	11.1195	151.38	32.719	4.02587	-1	-1	-1	-1
1	2019-12-27	14:43:43.6	Purple	2	11.158	151.96	31.5561	-5.21069	-1	-1	-1	-1
1	2019-12-27	14:43:43.7	Purple	2	11.1977	153.127	29.428	1.55538	-1	-1	-1	-1
1	2019-12-27	14:43:43.8	Purple	2	11.2386	153.896	30.2663	-2.34842	-1	-1	-1	-1
1	2019-12-27	14:43:43.9	Purple	2	11.2805	155.136	31.665	1.82052	-1	-1	-1	-1
1	2019-12-27	14:43:44.0	Purple	2	11.3236	155.701	33.2343	1.19114	-1	-1	-1	-1
1	2019-12-27	14:43:44.1	Purple	2	11.3678	156.402	31.4365	1.11147	-1	-1	-1	-1
1	2019-12-27	14:43:44.2	Purple	2	11.4132	157.379	31.4177	-5.40924	-1	-1	-1	-1
1	2019-12-27	14:43:44.3	Purple	2	11.4597	158.416	29.6349	-5.3703	-1	-1	-1	-1
1	2019-12-27	14:43:44.4	Purple	2	11.5073	159.345	31.9211	9.14931	-1	-1	-1	-1
1	2019-12-27	14:43:44.5	Purple	2	11.5561	160.113	31.3911	1.0546	-1	-1	-1	-1
1	2019-12-27	14:43:44.6	Purple	2	11.606	160.878	31.1	-0.643492	-1	-1	-1	-1
1	2019-12-27	14:43:44.7	Purple	2	11.657	161.722	31.2375	-3.27245	-1	-1	-1	-1
1	2019-12-27	14:43:44.8	Purple	2	11.7092	162.795	31.1044	-0.480175	-1	-1	-1	-1
1	2019-12-27	14:43:44.9	Purple	2	11.7625	163.378	30.9337	-1.79168	-1	-1	-1	-1
1	2019-12-27	14:43:45.0	Purple	2	11.8169	164.29	29.8942	2.63357	-1	-1	-1	-1
1	2019-12-27	14:43:45.1	Purple	2	11.8725	165.358	31.8659	-1.71199	-1	-1	-1	-1
1	2019-12-27	14:43:45.2	Purple	2	11.9292	166.257	31.3378	2.13918	-1	-1	-1	-1
1	2019-12-27	14:43:45.3	Purple	2	11.987	166.987	31.5407	3.40223	-1	-1	-1	-1
1	2019-12-27	14:43:45.4	Purple	2	12.046	167.521	31.7987	-2.03292	-1	-1	-1	-1
1	2019-12-27	14:43:45.5	Purple	2	12.1061	168.803	31.2197	0.124646	-1	-1	-1	-1
1	2019-12-27	14:43:45.6	Purple	2	12.1673	169.251	31.0352	-0.366635	-1	-1	-1	-1
1	2019-12-27	14:43:45.7	Purple	2	12.2297	170.201	30.8668	-2.79308	-1	-1	-1	-1
1	2019-12-27	14:43:45.8	Purple	2	12.2932	171.335	30.3062	5.14303	-1	-1	-1	-1
1	2019-12-27	14:43:45.9	Purple	2	12.3578	172.192	29.7471	-4.34376	-1	-1	-1	-1
1	2019-12-27	14:43:46.0	Purple	2	12.4236	173.107	32.181	2.87501	-1	-1	-1	-1
1	2019-12-27	14:43:46.1	Purple	2	12.4905	173.801	31.28	-2.23682	-1	-1	-1	-1
1	2019-12-27	14:43:46.2	Purple	2	12.5585	174.399	29.6758	-0.654936	-1	-1	-1	-1
1	2019-12-27	14:43:46.3	Purple	2	12.6277	175.313	30.147	-1.81107	-1	-1	-1	-1
1	2019-12-27	14:43:46.4	Purple	2	12.698	176.402	29.6752	0.875473	-1	-1	-1	-1
1	2019-12-27	14:43:46.5	Purple	2	12.7695	177.152	30.1737	-1.30228	-1	-1	-1	-1
1	2019-12-27	14:43:46.6	Purple	2	12.842	177.929	30.1669	-0.572681	-1	-1	-1	-1
1	2019-12-27	14:43:46.7	Purple	2	12.9157	178.892	29.9554	1.72389	-1	-1	-1	-1
1	2019-12-27	14:43:46.8	Purple	2	12.9906	179.702	31.248	-0.736475	-1	-1	-1	-1
1	2019-12-27	14:43:46.9	Purple	2	13.0666	180.506	30.1098	4.06607	-1	-1	-1	-1
1	2019-12-27	14:43:47.0	Purple	2	13.1437	181.103	30.8792	0.64683	-1	-1	-1	-1
1	2019-12-27	14:43:47.1	Purple	1	6.99265	181.97	31.5929	2.87306	-1	-1	-1	-1
1	2019-12-27	14:43:47.2	Purple	1	6.99379	183.346	31.5847	-5.8043	-1	-1	-1	-1
1	2019-12-27	14:43:47.3	Purple	1	6.99606	183.844	30.4575	5.25594	-1	-1	-1	-1
1	2019-12-27	14:43:47.4	Purple	1	6.99946	184.791	32.7228	3.23415	-1	-1	-1	-1
1	2019-12-27	14:43:47.5	Purple	1	7.00399	185.912	33.1137	-2.14299	-1	-1	-1	-1
1	2019-12-27	14:43:47.6	Purple	1	7.00966	186.721	29.6063	-5.7807	-1	-1	-1	-1
1	2019-12-27	14:43:47.7	Purple	1	7.01647	187.274	31.0037	0.651439	-1	-1	-1	-1
1	2019-12-27	14:43:47.8	Purple	1	7.02441	188.374	31.076	-1.97053	-1	-1	-1	-1
1	2019-12-27	14:43:47.9	Purple	1	7.03348	189.328	30.2083	-4.05391	-1	-1	-1	-1
1	2019-12-27	14:43:48.0	Purple	1	7.04368	189.925	29.8959	5.87964	-1	-1	-1	-1
1	2019-12-27	14:43:48.1	Purple	1	7.05502	190.733	31.5265	-0.642896	-1	-1	-1	-1
1	2019-12-27	14:43:48.2	Purple	1	7.0675	191.697	30.5543	-5.61523	-1	-1	-1	-1
1	2019-12-27	14:43:48.3	Purple	1	7.0811	192.625	29.1669	0.687162	-1	-1	-1	-1
1	2019-12-27	14:43:48.4	Purple	1	7.09585	193.364	30.1779	0.796318	-1	-1	-1	-1
1	2019-12-27	14:43:48.5	Purple	1	7.11172	194.28	31.1231	0.542601	-1	-1	-1	-1
1	2019-12-27	14:43:48.6	Purple	1	7.12873	195.164	31.1094	-1.7972	-1	-1	-1	-1
1	2019-12-27	14:43:48.7	Purple	1	7.14688	195.81	30.5956	0.214458	-1	-1	-1	-1
1	2019-12-27	14:43:48.8	Purple	1	7.16615	196.632	31.3607	0.538588	-1	-1	-1	-1
1	2019-12-27	14:43:48.9	Purple	1	7.18657	197.649	30.5737	-2.33277	-1	-1	-1	-1
1	2019-12-27	14:43:49.0	Purple	1	7.20811	198.61	30.2435	1.8158	-1	-1	-1	522
1	2019-12-27	14:43:49.1	Purple	1	7.23079	199.424	30.6295	-1.15768	-1	-1	-1	522
1	2019-12-27	14:43:49.2	Purple	1	7.25461	200.333	31.1826	2.91109	-1	-1	-1	522
1	2019-12-27	14:43:49.3	Purple	1	7.27956	201.074	30.115	-1.05004	-1	-1	-1	522
1	2019-12-27	14:43:49.4	Purple	1	7.30564	201.885	29.3921	-0.52166	-1	-1	-1	522
1	2019-12-27	14:43:49.5	Purple	1	7.33285	202.616	30.253	2.17625	-1	-1	-1	522
1	2019-12-27	14:43:49.6	Purple	1	7.3612	203.561	29.6021	-0.660181	-1	-1	-1	522
1	2019-12-27	14:43:49.7	Purple	1	7.39069	204.342	30.4636	0.4131	-1	-1	-1	522
1	2019-12-27	14:43:49.8	Purple	1	7.4213	205.142	30.4639	0.48852	-1	-1	-1	522
1	2019-12-27	14:43:49.9	Purple	1	7.45306	206.147	30.2754	0.543356	-1	-1	-1	522
1	2019-12-27	14:43:50.0	Purple	1	7.48594	206.912	29.1102	-3.83401	-1	-1	-1	522
1	2019-12-27	14:43:50.1	Purple	1	7.51996	207.844	29.1694	-1.15856	-1	-1	-1	522
1	2019-12-27	14:43:50.2	Purple	1	7.55512	208.655	29.6266	2.65837	-1	-1	-1	522
1	2019-12-27	14:43:50.3	Purple	1	7.5914	209.344	28.6217	-6.23385	-1	-1	-1	522
1	2019-12-27	14:43:50.4	Purple	1	7.62883	210.03	27.3866	1.51086	-1	-1	-1	522
1	2019-12-27	14:43:50.5	Purple	1	7.66738	210.824	27.1684	10.0957	-1	-1	-1	522
1	2019-12-27	14:43:50.6	Purple	1	7.70707	211.726	30.7978	-1.64866	-1	-1	-1	522
1	2019-12-27	14:43:50.7	Purple	1	7.7479	212.508	30.3717	3.4672	-1	-1	-1	522
1	2019-12-27	14:43:50.8	Purple	1	7.78986	212.998	30.7245	2.55609	-1	-1	-1	522
1	2019-12-27	14:43:50.9	Purple	1	7.83295	213.881	31.4691	1.52473	-1	-1	-1	522
1	2019-12-27	14:43:51.0	Purple	1	7.87717	215.499	31.4079	-0.731468	-1	-1	-1	522
1	2019-12-27	14:43:51.1	Purple	1	7.92253	216.093	31.1864	6.12903	-1	-1	-1	522
1	2019-12-27	14:43:51.2	Purple	1	7.96903	216.858	33.2913	-1.78242	-1	-1	-1	522
1	2019-12-27	14:43:51.3	Purple	1	8.01666	217.817	32.7945	-10.9685	-1	-1	-1	522
1	2019-12-27	14:43:51.4	Purple	1	8.06542	218.705	28.4275	-0.526905	-1	-1	-1	522
1	2019-12-27	14:43:51.5	Purple	1	8.11531	219.438	28.7307	-3.15964	-1	-1	-1	522
1	2019-12-27	14:43:51.6	Purple	1	8.16634	220.396	29.71	1.30987	-1	-1	-1	522
1	2019-12-27	14:43:51.7	Purple	1	8.21851	221.169	29.2276	-1.13591	-1	-1	-1	522
1	2019-12-27	14:43:51.8	Purple	1	8.27181	221.816	28.4161	0.305176	-1	-1	-1	522
1	2019-12-27	14:43:51.9	Purple	1	8.32624	222.478	28.2306	-1.33872	-1	-1	-1	522
1	2019-12-27	14:43:52.0	Purple	1	8.3818	223.46	27.9868	-0.61059	-1	-1	-1	522
1	2019-12-27	14:43:52.1	Purple	1	8.4385	224.312	28.8779	5.55511	-1	-1	-1	522
1	2019-12-27	14:43:52.2	Purple	1	8.49634	225.02	29.9606	0.366211	-1	-1	-1	522
1	2019-12-27	14:43:52.3	Purple	1	8.55531	225.711	30.4215	1.00259	-1	-1	-1	522
1	2019-12-27	14:43:52.4	Purple	1	8.61541	226.615	28.7418	-6.8953	-1	-1	-1	522
1	2019-12-27	14:43:52.5	Purple	1	8.67664	227.586	25.9749	-9.715	-1	-1	-1	522
1	2019-12-27	14:43:52.6	Purple	1	8.73901	228.474	21.9123	-14.5847	-1	-1	-1	522
1	2019-12-27	14:43:52.7	Purple	1	8.80252	229.238	18.9503	-11.2035	-1	-1	-1	522
1	2019-12-27	14:43:52.8	Purple	1	8.86716	229.847	15.0835	-11.7702	-1	-1	-1	522
1	2019-12-27	14:43:52.9	Purple	1	8.93293	230.084	10.5404	-12.9412	-1	-1	-1	522
1	2019-12-27	14:43:53.0	Purple	1	8.99983	230.119	7.86693	-7.59001	-1	-1	-1	-1
1	2019-12-27	14:43:53.1	Purple	1	9.06787	230.131	5.1955	-7.83865	-1	-1	-1	-1
1	2019-12-27	14:43:53.2	Purple	1	9.13705	230.134	1.63877	-6.61874	-1	-1	-1	-1
1	2019-12-27	14:43:53.3	Purple	1	9.20736	230.135	0.544623	-3.8408	-1	-1	-1	-1
1	2019-12-27	14:43:53.4	Purple	1	9.2788	230.135	0.0249939	0.00140497	-1	-1	-1	-1
1	2019-12-27	14:43:53.5	Purple	1	9.35137	230.136	0.0231004	-0.00536506	-1	-1	-1	-1
1	2019-12-27	14:49:4.0	Purple	4	15.8823	225.05	40.8963	1.69945	-1	-1	-1	-1
1	2019-12-27	14:49:4.1	Purple	4	15.8834	223.95	42.6393	-0.372012	-1	-1	-1	-1
1	2019-12-27	14:49:4.2	Purple	4	15.8857	222.7	43.8523	-5.26166	-1	-1	-1	-1
1	2019-12-27	14:49:4.3	Purple	4	15.8891	221.37	40.3521	-2.32017	-1	-1	-1	-1
1	2019-12-27	14:49:4.4	Purple	4	15.8936	220.793	39.9729	-0.670195	-1	-1	-1	-1
1	2019-12-27	14:49:4.5	Purple	4	15.8993	219.596	39.9111	-0.833511	-1	-1	-1	-1
1	2019-12-27	14:49:4.6	Purple	4	15.9061	218.473	39.1084	-1.76239	1.3	14.1011	1068	-1
1	2019-12-27	14:49:4.7	Purple	4	15.9141	217.304	38.8575	-1.75444	1.4	14.8696	1068	-1
1	2019-12-27	14:49:4.8	Purple	4	15.9231	216.167	40.737	5.02706	1.5	15.5243	1068	-1
1	2019-12-27	14:49:4.9	Purple	4	15.9333	215.081	39.9251	1.67052	1.5	16.1251	1068	-1
1	2019-12-27	14:49:5.0	Purple	4	15.9447	214.009	39.7867	0.0283718	1.6	17.0647	1068	2
1	2019-12-27	14:49:5.1	Purple	4	15.9571	212.735	39.7066	0.918865	1.6	17.4012	1068	2
1	2019-12-27	14:49:5.2	Purple	4	15.9708	211.741	40.0263	-3.10922	1.7	18.2189	1068	2
1	2019-12-27	14:49:5.3	Purple	4	15.9855	210.724	40.9652	2.25262	1.8	18.9264	1068	2
1	2019-12-27	14:49:5.4	Purple	4	16.0014	209.632	39.8732	-3.26085	1.9	19.5509	1068	2
1	2019-12-27	14:49:5.5	Purple	4	16.0184	208.48	38.7179	-2.37334	2	20.3107	1068	2
1	2019-12-27	14:49:5.6	Purple	4	16.0365	207.272	38.747	-4.5135	2	20.8155	1068	2
1	2019-12-27	14:49:5.7	Purple	4	16.0558	205.978	39.383	2.97463	2.1	21.348	1068	2
1	2019-12-27	14:49:5.8	Purple	4	16.0762	205.148	39.8317	-1.28198	2.1	22.3383	1068	2
1	2019-12-27	14:49:5.9	Purple	4	16.0978	204.131	38.8434	-3.20264	2.2	23.0559	1068	2
1	2019-12-27	14:49:6.0	Purple	4	16.1204	203.13	38.6465	3.28565	2.3	23.987	1068	2
1	2019-12-27	14:49:6.1	Purple	4	16.1443	201.972	37.6633	-0.373681	2.4	24.4651	1068	2
1	2019-12-27	14:49:6.2	Purple	4	16.1692	200.78	40.4234	6.89435	2.4	25.1384	1068	2
1	2019-12-27	14:49:6.3	Purple	4	16.1953	199.848	39.9128	-3.12122	2.5	26.0419	1068	2
1	2019-12-27	14:49:6.4	Purple	4	16.2225	198.684	38.334	-0.456572	2.6	26.7347	1068	2
1	2019-12-27	14:49:6.5	Purple	4	16.2509	197.608	39.318	-0.0488758	2.6	27.3098	1068	2
1	2019-12-27	14:49:6.6	Purple	4	16.2803	196.165	38.4122	-0.404119	2.7	27.8224	1068	2
1	2019-12-27	14:49:6.7	Purple	4	16.311	195.261	38.4214	1.63456	2.7	28.5332	1068	2
1	2019-12-27	14:49:6.8	Purple	4	16.3427	194.612	38.0218	1.14369	2.9	30.173	1068	2
1	2019-12-27	14:49:6.9	Purple	4	16.3756	193.235	38.6833	-6.32854	2.9	30.3754	1068	2
1	2019-12-27	14:49:7.0	Purple	4	16.4096	192.244	35.8819	-5.19586	3	31.4183	1068	2
1	2019-12-27	14:49:7.1	Purple	4	16.4448	191.31	35.8473	2.80468	3.1	32.0209	1068	2
1	2019-12-27	14:49:7.2	Purple	4	16.4811	190.235	38.6133	8.56543	3.2	33.0165	1068	2
1	2019-12-27	14:49:7.3	Purple	4	16.5185	189.012	36.8422	0.268857	3.2	33.2824	1068	2
1	2019-12-27	14:49:7.4	Purple	4	16.557	188.192	38.6231	-0.524282	3.3	34.4618	1068	2
1	2019-12-27	14:49:7.5	Purple	4	16.5967	187.295	38.9277	-2.72151	3.4	35.2729	1068	2
1	2019-12-27	14:49:7.6	Purple	4	16.6375	186.031	36.9367	-1.59502	3.6	36.0986	1068	2
1	2019-12-27	14:49:7.7	Purple	4	16.6795	185.048	36.986	2.45372	3.6	36.8694	1068	2
1	2019-12-27	14:49:7.8	Purple	4	16.7226	183.661	36.7754	3.66974	3.6	37.0667	1068	2
1	2019-12-27	14:49:7.9	Purple	4	16.7668	182.659	37.713	-3.35824	3.7	38.1462	1068	2
1	2019-12-27	14:49:8.0	Purple	4	16.8122	182.027	37.0312	1.20664	3.7	39.1951	1068	2
1	2019-12-27	14:49:8.1	Purple	4	16.8587	180.793	39.3648	-4.77548	3.9	39.9998	1068	2
1	2019-12-27	14:49:8.2	Purple	4	16.9063	180.019	36.116	-4.97794	3.9	40.8136	1068	2
1	2019-12-27	14:49:8.3	Purple	4	16.9551	178.914	38.1331	4.49165	4	41.8983	1068	2
1	2019-12-27	14:49:8.4	Purple	4	17.005	177.802	39.0887	-3.31235	4.2	42.6768	1068	2
1	2019-12-27	14:49:8.5	Purple	4	17.056	176.3	37.3725	-1.15069	-1	-1	-1	2
1	2019-12-27	14:49:8.6	Purple	4	17.1082	175.635	39.7211	1.10364	4.2	44.0824	1068	2
1	2019-12-27	14:49:8.7	Purple	4	17.1615	174.185	40.0733	9.27365	-1	-1	-1	2
1	2019-12-27	14:49:8.8	Purple	4	17.2159	173.34	39.9981	-13.5615	-1	-1	-1	2
1	2019-12-27	14:49:8.9	Purple	4	17.2715	172.488	36.4849	7.05735	-1	-1	-1	2
1	2019-12-27	14:49:9.0	Purple	4	17.3282	171.192	40.6868	4.94123	-1	-1	-1	2
1	2019-12-27	14:49:9.1	Purple	4	17.386	170.009	38.5663	-0.845989	-1	-1	-1	2
1	2019-12-27	14:49:9.2	Purple	4	17.445	168.913	37.4189	-3.85666	-1	-1	-1	2
1	2019-12-27	14:49:9.3	Purple	4	17.5051	168.192	37.667	14.1745	-1	-1	-1	2
1	2019-12-27	14:49:9.4	Purple	4	17.5663	166.594	38.948	-6.64234	-1	-1	-1	2
1	2019-12-27	14:49:9.5	Purple	4	17.6287	165.615	36.6569	-9.34827	-1	-1	-1	2
1	2019-12-27	14:49:9.6	Purple	4	17.6922	165.025	36.4378	6.45252	-1	-1	-1	2
1	2019-12-27	14:49:9.7	Purple	4	17.7568	164.118	37.3717	-5.45706	-1	-1	-1	2
1	2019-12-27	14:49:9.8	Purple	4	17.8226	162.537	36.194	-0.884192	-1	-1	-1	2
1	2019-12-27	14:49:9.9	Purple	4	17.8895	161.78	34.7195	-0.62477	-1	-1	-1	2
1	2019-12-27	14:49:10.0	Purple	4	17.9575	160.615	36.5724	6.57649	-1	-1	-1	2
1	2019-12-27	14:49:10.1	Purple	4	18.0267	159.592	40.507	-0.83473	-1	-1	-1	2
1	2019-12-27	14:49:10.2	Purple	4	18.097	158.563	36.8057	-12.8746	-1	-1	-1	2
1	2019-12-27	14:49:10.3	Purple	4	18.1684	157.698	34.3986	3.34743	-1	-1	-1	2
1	2019-12-27	14:49:10.4	Purple	4	18.241	156.689	38.2832	12.7037	-1	-1	-1	2
1	2019-12-27	14:49:10.5	Purple	4	18.3147	155.194	36.123	1.10499	-1	-1	-1	2
1	2019-12-27	14:49:10.6	Purple	4	18.3896	154.15	36.4013	-5.78451	-1	-1	-1	2
1	2019-12-27	14:49:10.7	Purple	4	18.4656	153.704	33.3343	8.31302	-1	-1	-1	2
1	2019-12-27	14:49:10.8	Purple	4	18.5427	152.108	37.0544	14.0976	-1	-1	-1	2
1	2019-12-27	14:49:10.9	Purple	4	18.6209	151.565	34.7405	1.53828	-1	-1	-1	2
1	2019-12-27	14:49:11.0	Purple	4	18.7003	150.473	35.5871	13.261	-1	-1	-1	0
1	2019-12-27	14:49:11.1	Purple	4	18.7808	150.29	40.0161	4.30924	-1	-1	-1	0
1	2019-12-27	14:49:11.2	Purple	4	18.8625	148.82	40.9979	-8.05683	-1	-1	-1	0
1	2019-12-27	14:49:11.3	Purple	4	18.9452	147.535	39.282	-3.80808	-1	-1	-1	0
1	2019-12-27	14:49:11.4	Purple	4	19.0292	146.249	37.5661	0.440673	-1	-1	-1	0
1	2019-12-27	14:49:11.5	Purple	4	19.1142	145.256	36.9487	4.01105	-1	-1	-1	0
1	2019-12-27	14:49:11.6	Purple	4	19.2004	143.745	39.4701	20.0472	-1	-1	-1	0
1	2019-12-27	14:49:11.7	Purple	4	19.2877	142.591	39.371	-4.80011	-1	-1	-1	0
1	2019-12-27	14:49:11.8	Purple	4	19.3762	141.897	38.5492	-7.34367	-1	-1	-1	0
1	2019-12-27	14:49:11.9	Purple	4	19.4657	141.411	36.4613	-6.89825	-1	-1	-1	0
1	2019-12-27	14:49:12.0	Purple	4	19.5565	140.495	33.5337	8.518	-1	-1	-1	0
1	2019-12-27	14:49:12.1	Purple	4	19.6483	138.523	37.4907	-4.50697	-1	-1	-1	0
1	2019-12-27	14:49:12.2	Purple	4	19.7413	137.889	38.7794	5.39252	-1	-1	-1	0
1	2019-12-27	14:49:12.3	Purple	4	19.8354	136.867	38.8205	4.16541	-1	-1	-1	0
1	2019-12-27	14:49:12.4	Purple	4	19.9307	135.844	38.8616	2.9383	-1	-1	-1	0
1	2019-12-27	14:49:12.5	Purple	4	20.0271	135.366	40.0028	1.85779	-1	-1	-1	0
1	2019-12-27	14:49:12.6	Purple	4	20.1246	134.888	41.1439	0.777274	-1	-1	-1	0
1	2019-12-27	14:49:12.7	Purple	4	20.2233	132.72	41.5974	-6.55266	-1	-1	-1	0
1	2019-12-27	14:49:12.8	Purple	4	20.323	130.167	37.3262	-4.22653	-1	-1	-1	0
1	2019-12-27	14:49:12.9	Purple	4	20.424	129.852	39.0836	0.307289	-1	-1	-1	0
1	2019-12-27	14:49:13.0	Purple	4	20.526	128.524	38.2004	3.54211	-1	-1	-1	0
1	2019-12-27	14:49:13.1	Purple	4	20.6292	127.455	36.6499	2.35864	-1	-1	-1	0
1	2019-12-27	14:49:13.2	Purple	4	20.7336	126.387	35.0994	1.17517	-1	-1	-1	0
1	2019-12-27	14:49:13.3	Purple	4	20.839	125.707	35.5419	4.74462	-1	-1	-1	0
1	2019-12-27	14:49:13.4	Purple	4	20.9456	124.139	38.4951	-5.2287	-1	-1	-1	0
1	2019-12-27	14:49:13.5	Purple	4	21.0533	122.934	34.6038	-4.02859	-1	-1	-1	0
1	2019-12-27	14:49:13.6	Purple	4	21.1622	122.241	33.905	-3.0219	-1	-1	-1	0
1	2019-12-27	14:49:13.7	Purple	4	21.2722	121.547	33.2062	-2.0152	-1	-1	-1	0
1	2019-12-27	14:49:13.8	Purple	4	21.3833	120.853	32.5074	-1.00851	-1	-1	-1	0
1	2019-12-27	14:49:13.9	Purple	4	21.4956	118.818	33.3621	0.0632346	-1	-1	-1	0
1	2019-12-27	14:49:14.0	Purple	4	21.609	117.999	32.9975	-0.236448	-1	-1	-1	0
1	2019-12-27	14:49:14.1	Purple	4	21.7235	117.181	32.6328	-0.536131	-1	-1	-1	0
1	2019-12-27	14:49:14.2	Purple	4	21.8392	116.362	32.2682	-0.835814	-1	-1	-1	0
1	2019-12-27	14:49:14.3	Purple	4	21.956	114.455	32.2313	-1.00167	-1	-1	-1	0
1	2019-12-27	14:49:14.4	Purple	4	22.0739	114.901	31.6351	-1.79666	-1	-1	-1	0
1	2019-12-27	14:51:35.0	Purple	3	11.3137	132.518	32.914	-2.35861	-1	-1	-1	0
1	2019-12-27	14:51:35.1	Purple	3	11.3148	133.647	31.3973	-5.53764	-1	-1	-1	0
1	2019-12-27	14:51:35.2	Purple	3	11.3171	134.118	31.9883	3.3726	-1	-1	-1	0
1	2019-12-27	14:51:35.3	Purple	3	11.3205	135.033	32.1423	1.00511	-1	-1	-1	0
1	2019-12-27	14:51:35.4	Purple	3	11.325	135.945	31.6515	-0.534966	-1	-1	-1	0
1	2019-12-27	14:51:35.5	Purple	3	11.3307	136.849	32.7396	-5.11336	-1	-1	-1	0
1	2019-12-27	14:51:35.6	Purple	3	11.3375	137.749	31.7716	5.02019	-1	-1	-1	0
1	2019-12-27	14:51:35.7	Purple	3	11.3454	138.543	31.6007	-1.17256	-1	-1	-1	0
1	2019-12-27	14:51:35.8	Purple	3	11.3545	139.531	32.3507	-7.76392	-1	-1	-1	0
1	2019-12-27	14:51:35.9	Purple	3	11.3647	140.609	32.1587	5.47313	-1	-1	-1	0
1	2019-12-27	14:51:36.0	Purple	3	11.376	141.409	33.4258	-0.659398	-1	-1	-1	0
1	2019-12-27	14:51:36.1	Purple	3	11.3885	142.184	34.8559	-3.61276	-1	-1	-1	0
1	2019-12-27	14:51:36.2	Purple	3	11.4021	143.119	34.5785	-2.8802	-1	-1	-1	0
1	2019-12-27	14:51:36.3	Purple	3	11.4169	143.909	31.5225	-2.37281	-1	-1	-1	0
1	2019-12-27	14:51:36.4	Purple	3	11.4327	145.094	31.7175	-0.439371	-1	-1	-1	0
1	2019-12-27	14:51:36.5	Purple	3	11.4498	146.226	32.7325	0.911289	-1	-1	-1	0
1	2019-12-27	14:51:36.6	Purple	3	11.4679	147.238	34.1864	4.84111	-1	-1	-1	0
1	2019-12-27	14:51:36.7	Purple	3	11.4872	147.611	34.1341	-2.64068	-1	-1	-1	0
1	2019-12-27	14:51:36.8	Purple	3	11.5076	148.577	33.4007	-5.8682	-1	-1	-1	0
1	2019-12-27	14:51:36.9	Purple	3	11.5291	149.589	32.7438	-8.60445	-1	-1	-1	0
1	2019-12-27	14:51:37.0	Purple	3	11.5518	150.779	31.0004	1.15728	-1	-1	-1	0
1	2019-12-27	14:51:37.1	Purple	3	11.5756	151.505	34.1008	-2.99756	-1	-1	-1	0
1	2019-12-27	14:51:37.2	Purple	3	11.6006	152.516	33.0873	1.2157	-1	-1	-1	0
1	2019-12-27	14:51:37.3	Purple	3	11.6267	153.502	32.0727	1.14119	-1	-1	-1	0
1	2019-12-27	14:51:37.4	Purple	3	11.6539	154.127	31.6515	-2.47025	-1	-1	-1	0
1	2019-12-27	14:51:37.5	Purple	3	11.6822	155.189	32.2645	1.83479	-1	-1	-1	0
1	2019-12-27	14:51:37.6	Purple	3	11.7117	155.929	32.6546	-2.13003	-1	-1	-1	0
1	2019-12-27	14:51:37.7	Purple	3	11.7423	156.717	32.8074	4.65198	-1	-1	-1	0
1	2019-12-27	14:51:37.8	Purple	3	11.7741	157.812	33.1944	-5.32985	-1	-1	-1	0
1	2019-12-27	14:51:37.9	Purple	3	11.807	158.675	32.57	0.131726	-1	-1	-1	0
1	2019-12-27	14:51:38.0	Purple	3	11.841	159.773	31.8748	1.04094	-1	-1	-1	0
1	2019-12-27	14:51:38.1	Purple	3	11.8761	160.793	33.1844	0.965436	-1	-1	-1	0
1	2019-12-27	14:51:38.2	Purple	3	11.9124	161.504	33.223	-2.29621	-1	-1	-1	0
1	2019-12-27	14:51:38.3	Purple	3	11.9499	162.427	33.7499	-2.22588	-1	-1	-1	0
1	2019-12-27	14:51:38.4	Purple	3	11.9884	163.013	31.8807	-3.44276	-1	-1	-1	0
1	2019-12-27	14:51:38.5	Purple	3	12.0281	164.091	32.0079	5.15898	-1	-1	-1	0
1	2019-12-27	14:51:38.6	Purple	3	12.0689	165.195	33.2081	1.15299	-1	-1	-1	0
1	2019-12-27	14:51:38.7	Purple	3	12.1109	166.175	32.6287	1.08325	-1	-1	-1	0
1	2019-12-27	14:51:38.8	Purple	3	12.154	166.858	32.8428	-3.52454	-1	-1	-1	0
1	2019-12-27	14:51:38.9	Purple	3	12.1982	167.905	32.5839	3.7657	-1	-1	-1	0
1	2019-12-27	14:51:39.0	Purple	3	12.2436	168.883	31.4806	-5.02348	-1	-1	-1	0
1	2019-12-27	14:51:39.1	Purple	3	12.2901	169.678	30.9071	3.51667	-1	-1	-1	0
1	2019-12-27	14:51:39.2	Purple	3	12.3377	170.311	32.7538	4.05884	-1	-1	-1	0
1	2019-12-27	14:51:39.3	Purple	2	10.3899	171.332	32.8421	-4.9514	-1	-1	-1	-1
1	2019-12-27	14:51:39.4	Purple	2	10.391	172.191	31.8564	3.85094	-1	-1	-1	-1
1	2019-12-27	14:51:39.5	Purple	2	10.3933	173.043	32.6792	0.231743	-1	-1	-1	-1
1	2019-12-27	14:51:39.6	Purple	2	10.3967	174.136	33.1302	2.38228	-1	-1	-1	-1
1	2019-12-27	14:51:39.7	Purple	2	10.4012	175.204	32.8787	-3.89389	-1	-1	-1	-1
1	2019-12-27	14:51:39.8	Purple	2	10.4069	175.962	34.2534	6.46234	-1	-1	-1	-1
1	2019-12-27	14:51:39.9	Purple	2	10.4137	176.94	33.3793	-6.46492	-1	-1	-1	-1
1	2019-12-27	14:51:40.0	Purple	2	10.4216	177.673	33.3633	10.3903	-1	-1	-1	-1
1	2019-12-27	14:51:40.1	Purple	2	10.4307	178.638	31.8029	-1.10567	-1	-1	-1	-1
1	2019-12-27	14:51:40.2	Purple	2	10.4409	179.803	32.9038	0.712395	-1	-1	-1	-1
1	2019-12-27	14:51:40.3	Purple	2	10.4523	180.461	32.0241	5.27056	-1	-1	-1	-1
1	2019-12-27	14:51:40.4	Purple	2	10.4647	181.55	33.2393	3.39007	-1	-1	-1	-1
1	2019-12-27	14:51:40.5	Purple	2	10.4783	182.271	34.2487	-0.033617	-1	-1	-1	-1
1	2019-12-27	14:51:40.6	Purple	2	10.4931	183.274	32.7007	-4.67491	-1	-1	-1	-1
1	2019-12-27	14:51:40.7	Purple	2	10.509	184.056	34.6973	5.29973	-1	-1	-1	-1
1	2019-12-27	14:51:40.8	Purple	2	10.526	185.06	34.1043	-8.79455	-1	-1	-1	-1
1	2019-12-27	14:51:40.9	Purple	2	10.5441	186.249	34.2179	-2.9825	-1	-1	-1	-1
1	2019-12-27	14:51:41.0	Purple	2	10.5634	187.07	34.3748	2.17909	-1	-1	-1	-1
1	2019-12-27	14:51:41.1	Purple	2	10.5838	188.171	33.9512	-2.33265	-1	-1	-1	-1
1	2019-12-27	14:51:41.2	Purple	2	10.6053	189.129	33.3033	-1.93164	-1	-1	-1	-1
1	2019-12-27	14:51:41.3	Purple	2	10.628	189.875	32.7106	1.06297	-1	-1	-1	-1
1	2019-12-27	14:51:41.4	Purple	2	10.6518	190.913	33.7776	1.96835	-1	-1	-1	-1
1	2019-12-27	14:51:41.5	Purple	2	10.6768	191.648	33.3171	-3.30158	-1	-1	-1	0
1	2019-12-27	14:51:41.6	Purple	2	10.7029	192.513	31.667	-0.653494	-1	-1	-1	0
1	2019-12-27	14:51:41.7	Purple	2	10.7301	193.37	31.188	4.2076	-1	-1	-1	0
1	2019-12-27	14:51:41.8	Purple	2	10.7584	194.405	32.9258	-4.19412	-1	-1	-1	0
1	2019-12-27	14:51:41.9	Purple	2	10.7879	195.442	32.8183	1.81868	-1	-1	-1	0
1	2019-12-27	14:51:42.0	Purple	2	10.8185	196.191	33.2775	1.66988	-1	-1	-1	0
1	2019-12-27	14:51:42.1	Purple	2	10.8503	196.895	33.6018	0.561436	-1	-1	-1	0
1	2019-12-27	14:51:42.2	Purple	2	10.8832	197.95	32.7691	-4.23527	-1	-1	-1	0
1	2019-12-27	14:51:42.3	Purple	2	10.9172	198.895	31.6719	2.54814	-1	-1	-1	0
1	2019-12-27	14:51:42.4	Purple	2	10.9524	199.908	33.2662	-0.65732	-1	-1	-1	0
1	2019-12-27	14:51:42.5	Purple	2	10.9886	200.837	33.8805	-2.70573	-1	-1	-1	0
1	2019-12-27	14:51:42.6	Purple	2	11.0261	201.687	32.4644	2.76709	-1	-1	-1	0
1	2019-12-27	14:51:42.7	Purple	2	11.0646	202.481	32.7387	0.760396	-1	-1	-1	0
1	2019-12-27	14:51:42.8	Purple	2	11.1043	203.583	32.2517	-2.99358	-1	-1	-1	0
1	2019-12-27	14:51:42.9	Purple	2	11.1451	204.424	31.9996	-1.1965	-1	-1	-1	0
1	2019-12-27	14:51:43.0	Purple	2	11.1871	205.164	33.3215	4.81009	-1	-1	-1	0
1	2019-12-27	14:51:43.1	Purple	2	11.2302	206.17	34.6318	-4.42863	-1	-1	-1	0
1	2019-12-27	14:51:43.2	Purple	2	11.2744	207.075	30.6456	-0.0146344	-1	-1	-1	0
1	2019-12-27	14:51:43.3	Purple	2	11.3198	207.948	32.1032	2.73616	-1	-1	-1	0
1	2019-12-27	14:51:43.4	Purple	2	11.3663	209.092	34.2325	7.10101	-1	-1	-1	0
1	2019-12-27	14:51:43.5	Purple	2	11.4139	210.177	34.1708	-7.61622	-1	-1	-1	0
1	2019-12-27	14:51:43.6	Purple	2	11.4627	210.575	33.4146	-1.08193	-1	-1	-1	0
1	2019-12-27	14:51:43.7	Purple	2	11.5125	211.496	32.7606	0.0955621	-1	-1	-1	0
1	2019-12-27	14:51:43.8	Purple	2	11.5636	212.619	32.6692	-5.75951	-1	-1	-1	0
1	2019-12-27	14:51:43.9	Purple	2	11.6157	214.054	31.4277	-0.0783375	-1	-1	-1	0
1	2019-12-27	14:51:44.0	Purple	2	11.669	214.407	32.1199	8.07487	-1	-1	-1	0
1	2019-12-27	14:51:44.1	Purple	2	11.7235	215.225	32.9396	0.0251721	-1	-1	-1	0
1	2019-12-27	14:51:44.2	Purple	2	11.779	216.231	31.7046	-2.93994	-1	-1	-1	0
1	2019-12-27	14:51:44.3	Purple	2	11.8357	217.088	30.1427	-1.66281	-1	-1	-1	0
1	2019-12-27	14:51:44.4	Purple	2	11.8936	218.024	32.3055	7.236	-1	-1	-1	0
1	2019-12-27	14:51:44.5	Purple	1	6.97695	218.868	32.7552	6.20524	-1	-1	-1	-1
1	2019-12-27	14:51:44.6	Purple	1	6.97808	219.664	32.5949	-2.49243	-1	-1	-1	-1
1	2019-12-27	14:51:44.7	Purple	1	6.98035	220.753	32.345	-2.01778	-1	-1	-1	-1
1	2019-12-27	14:51:44.8	Purple	1	6.98375	221.586	33.4076	5.023	-1	-1	-1	-1
1	2019-12-27	14:51:44.9	Purple	1	6.98829	222.503	33.8093	4.97909	-1	-1	-1	-1
1	2019-12-27	14:51:45.0	Purple	1	6.99396	223.474	34.4833	0.0317097	-1	-1	-1	-1
1	2019-12-27	14:51:45.1	Purple	1	7.00076	224.276	34.1409	5.656	-1	-1	-1	-1
1	2019-12-27	14:51:45.2	Purple	1	7.0087	225.448	34.652	-3.70669	-1	-1	-1	-1
1	2019-12-27	14:51:45.3	Purple	1	7.01777	226.381	33.5119	-12.5981	-1	-1	-1	-1
1	2019-12-27	14:51:45.4	Purple	1	7.02798	227.327	29.9969	-6.5937	-1	-1	-1	-1
1	2019-12-27	14:51:45.5	Purple	1	7.03932	228.339	25.3742	-14.4225	-1	-1	-1	-1
1	2019-12-27	14:51:45.6	Purple	1	7.05179	229.287	19.1986	-14.4995	-1	-1	-1	-1
1	2019-12-27	14:51:45.7	Purple	1	7.0654	229.951	14.8542	-10.0294	-1	-1	-1	-1
1	2019-12-27	14:51:45.8	Purple	1	7.08014	230.14	12.0623	-8.07463	-1	-1	-1	-1
1	2019-12-27	14:51:45.9	Purple	1	7.09602	230.14	9.91843	-7.3229	-1	-1	-1	-1
1	2019-12-27	14:51:46.0	Purple	1	7.11303	230.141	7.36518	-7.36681	-1	-1	-1	-1
1	2019-12-27	14:51:46.1	Purple	1	7.13117	230.141	4.68541	-8.64619	-1	-1	-1	-1
1	2019-12-27	14:51:46.2	Purple	1	7.15045	230.142	0.742754	-9.27925	-1	-1	-1	-1
2	2019-12-27	14:39:33.0	Green	6	22.0491	230.273	0.0098553	0.00411304	16.3	85.8038	95	-1
2	2019-12-27	14:39:33.1	Green	6	22.0502	230.272	0.00965341	0.000968844	16.3	86.6638	95	-1
2	2019-12-27	14:39:33.2	Green	6	22.0525	230.272	0.014801	0.00283378	16.5	88.2226	95	-1
2	2019-12-27	14:39:33.3	Green	6	22.0559	230.272	0.01199	0.0217597	16.6	89.3898	95	-1
2	2019-12-27	14:39:33.4	Green	6	22.0604	230.271	0.0123806	-0.0010187	16.6	90.6824	95	-1
2	2019-12-27	14:39:33.5	Green	6	22.0661	230.27	0.0149473	0.00200931	16.8	92.0678	95	-1
2	2019-12-27	14:39:33.6	Green	6	22.0729	230.27	0.0153456	0.00174604	16.8	93.1837	95	-1
2	2019-12-27	14:39:33.7	Green	6	22.0808	230.269	0.0155263	0.00075365	17	94.6937	95	-1
2	2019-12-27	14:39:33.8	Green	6	22.0899	230.268	0.015707	-0.000238739	17	95.6046	95	-1
2	2019-12-27	14:39:33.9	Green	6	22.1001	230.269	0.0159574	0.000519004	17.1	96.9357	95	-1
2	2019-12-27	14:39:34.0	Green	6	22.1114	230.267	0.0163507	0.00324365	17.3	98.5625	95	-1
2	2019-12-27	14:39:34.1	Green	6	22.1239	230.268	0.0176495	0.572533	17.3	99.8153	95	-1
2	2019-12-27	14:39:34.2	Green	6	22.1375	230.267	0.674507	1.84005	17.4	101.455	95	-1
2	2019-12-27	14:39:34.3	Green	6	22.1523	230.267	1.05638	3.25105	17.6	102.731	95	-1
2	2019-12-27	14:39:34.4	Green	6	22.1681	230.266	2.32542	1.7159	17.7	104.273	95	-1
2	2019-12-27	14:39:34.5	Green	6	22.1851	230.266	2.82597	1.71195	17.7	105.464	95	-1
2	2019-12-27	14:39:34.6	Green	6	22.2033	230.266	3.31071	3.80942	17.8	106.88	95	-1
2	2019-12-27	14:39:34.7	Green	6	22.2226	230.076	5.33902	2.65982	18	108.234	95	-1
2	2019-12-27	14:39:34.8	Green	6	22.243	229.981	6.59713	3.41366	18	109.602	95	-1
2	2019-12-27	14:39:34.9	Green	6	22.2645	229.554	8.85221	4.17078	18.1	111.015	95	-1
2	2019-12-27	14:39:35.0	Green	6	22.2872	229.411	10.1269	5.561	18.2	111.921	95	-1
2	2019-12-27	14:39:35.1	Green	6	22.311	229.029	12.5852	4.01695	18.2	112.777	95	-1
2	2019-12-27	14:39:35.2	Green	6	22.336	228.666	13.5321	-0.462878	18.3	113.652	95	-1
2	2019-12-27	14:39:35.3	Green	6	22.362	228.329	13.8934	-0.642126	18.4	115.06	95	-1
2	2019-12-27	14:39:35.4	Green	6	22.3893	227.682	14.7473	5.90185	18.5	115.89	95	-1
2	2019-12-27	14:39:35.5	Green	6	22.4176	227.295	16.6285	1.87544	18.5	116.687	95	-1
2	2019-12-27	14:39:35.6	Green	6	22.4471	226.807	16.615	4.00372	11.6	68.2138	88	-1
2	2019-12-27	14:39:35.7	Green	6	22.4777	226.512	17.3437	-1.51402	11.7	68.5247	88	-1
2	2019-12-27	14:39:35.8	Green	6	22.5095	225.864	16.4953	0.234786	11.7	68.9357	88	-1
2	2019-12-27	14:39:35.9	Green	6	22.5424	225.37	17.2114	3.21729	11.7	69.4052	88	-1
2	2019-12-27	14:39:36.0	Green	6	22.5764	224.973	18.7258	5.55879	11.7	69.8357	88	145
2	2019-12-27	14:39:36.1	Green	6	22.6115	224.475	19.4359	2.04577	11.7	70.3127	88	145
2	2019-12-27	14:39:36.2	Green	6	22.6478	224.075	19.0846	-0.966995	11.6	69.7882	88	145
2	2019-12-27	14:39:36.3	Green	6	22.6852	223.521	19.4253	0.919287	11.8	71.1151	88	145
2	2019-12-27	14:39:36.4	Green	6	22.7238	222.803	19.8399	2.05676	11.9	71.425	88	145
2	2019-12-27	14:39:36.5	Green	6	22.7635	222.345	20.8197	4.39553	11.9	71.7865	88	145
2	2019-12-27	14:39:36.6	Green	6	22.8043	221.824	22.7363	2.22799	12	72.3093	88	145
2	2019-12-27	14:39:36.7	Green	6	22.8463	221.104	22.6188	0.679686	12	72.6051	88	145
2	2019-12-27	14:39:36.8	Green	6	22.8894	220.463	22.4403	-4.42529	12	72.7246	88	145
2	2019-12-27	14:39:36.9	Green	6	22.9336	219.787	23.0201	-0.505686	12	73.0759	88	145
2	2019-12-27	14:39:37.0	Green	6	22.9789	219.022	24.1008	1.40119	12	73.0816	88	-1
2	2019-12-27	14:39:37.1	Green	6	23.0254	218.495	24.5118	-1.91005	12.2	73.7853	88	145
2	2019-12-27	14:39:37.2	Green	6	23.0731	217.816	24.1201	-1.6973	12.2	74.1553	88	-1
2	2019-12-27	14:39:37.3	Green	6	23.1218	217.229	23.7819	-1.58703	12.3	74.4335	88	-1
2	2019-12-27	14:39:37.4	Green	6	23.1717	216.468	23.5591	3.42965	12.3	74.4252	88	-1
2	2019-12-27	14:39:37.5	Green	6	23.2228	215.657	24.4237	1.77741	12.4	74.7811	88	-1
2	2019-12-27	14:39:37.6	Green	6	23.2749	215.103	24.7282	0.34523	12.4	75.1662	88	145
2	2019-12-27	14:39:37.7	Green	6	23.3282	214.502	24.8649	2.06383	12.4	75.4519	88	145
2	2019-12-27	14:39:37.8	Green	6	23.3826	213.787	24.4322	0.449657	12.5	75.6282	88	145
2	2019-12-27	14:39:37.9	Green	6	23.4382	213.067	23.8489	4.81808	12.4	75.2077	88	-1
2	2019-12-27	14:39:38.0	Green	6	23.4949	212.321	25.3619	3.48592	12.6	75.7217	88	145
2	2019-12-27	14:39:38.1	Green	6	23.5527	211.704	25.5038	0.937422	12.6	76.2143	88	145
2	2019-12-27	14:39:38.2	Green	6	23.6117	211.039	25.3567	-4.88257	12.6	76.7474	88	145
2	2019-12-27	14:39:38.3	Green	6	23.6718	210.358	24.4784	-1.34027	12.7	76.9876	88	148
2	2019-12-27	14:39:38.4	Green	6	23.7331	209.467	24.4336	-1.83415	12.7	76.8996	88	148
2	2019-12-27	14:39:38.5	Green	6	23.7954	208.834	23.777	-0.88048	12.9	77.4064	88	145
2	2019-12-27	14:39:38.6	Green	6	23.8589	208.152	24.0809	-0.654936	12.8	77.7037	88	148
2	2019-12-27	14:39:38.7	Green	6	23.9236	207.627	23.4251	-3.33059	12.9	78.3353	88	145
2	2019-12-27	14:39:38.8	Green	6	23.9893	206.891	22.1564	-0.752211	12.9	78.466	88	-1
2	2019-12-27	14:39:38.9	Green	6	24.0562	206.42	22.0121	1.1313	13	78.9524	88	145
2	2019-12-27	14:39:39.0	Green	6	24.1243	205.688	22.7451	3.62802	13	79.183	88	-1
2	2019-12-27	14:39:39.1	Green	6	24.1935	205.152	22.8468	-1.91939	13	79.5092	88	145
2	2019-12-27	14:39:39.2	Green	6	24.2638	204.544	22.0076	0.23818	13	79.9839	88	145
2	2019-12-27	14:39:39.3	Green	6	24.3352	203.943	21.8198	-1.61692	13.1	80.1464	88	-1
2	2019-12-27	14:39:39.4	Green	6	24.4078	203.097	20.2438	-3.10397	13.1	80.3755	88	145
2	2019-12-27	14:39:39.5	Green	6	24.4815	202.55	20.6162	-0.222484	13.2	80.7116	88	-1
2	2019-12-27	14:39:39.6	Green	6	24.5563	202.001	21.1183	-3.17717	13.2	81.002	88	-1
2	2019-12-27	14:39:39.7	Green	6	24.6323	201.571	20.3817	-3.1275	13.2	81.4681	88	-1
2	2019-12-27	14:39:39.8	Green	6	24.7094	201.189	19.6837	-4.18185	13.2	82.4792	88	145
2	2019-12-27	14:39:39.9	Green	6	24.7877	200.571	19.2651	4.17963	13.2	82.9942	88	-1
2	2019-12-27	14:39:40.0	Green	6	24.8671	199.851	19.5799	2.48841	13.3	83.1858	88	-1
2	2019-12-27	14:39:40.1	Green	6	24.9476	199.413	19.4329	-1.21627	13.3	83.5514	88	-1
2	2019-12-27	14:39:40.2	Green	6	25.0292	198.723	20.3944	0.876947	13.3	83.8523	88	-1
2	2019-12-27	14:39:40.3	Green	6	25.112	198.471	19.9518	-2.34929	13.4	84.5281	88	-1
2	2019-12-27	14:39:40.4	Green	6	25.1959	197.661	17.4304	0.35416	13.3	84.7443	88	-1
2	2019-12-27	14:39:40.5	Green	6	25.281	197.087	19.0818	0.685959	13.5	85.4641	88	-1
2	2019-12-27	14:39:40.6	Green	6	25.3671	196.742	19.7662	-1.9559	13.4	85.8041	88	-1
2	2019-12-27	14:39:40.7	Green	6	25.4545	196.165	19.2794	3.35205	13.6	86.7762	88	-1
2	2019-12-27	14:39:40.8	Green	6	25.5429	195.74	18.5825	-3.08718	13.5	87.6709	88	-1
2	2019-12-27	14:39:40.9	Green	6	25.6325	195.092	18.1264	0.393239	13.6	87.9919	88	-1
2	2019-12-27	14:39:41.0	Green	6	25.7232	194.494	18.6395	0.1266	13.6	88.4643	88	-1
2	2019-12-27	14:39:41.1	Green	6	25.8151	194.036	20.2313	1.29485	13.6	89.1104	88	-1
2	2019-12-27	14:39:41.2	Green	6	25.9081	193.629	20.9653	6.28233	13.6	89.5162	88	-1
2	2019-12-27	14:39:41.3	Green	6	26.0022	193.037	20.5329	-2.55641	13.6	90.1647	88	-1
2	2019-12-27	14:39:41.4	Green	6	26.0974	192.6	20.1761	-2.24227	13.6	90.7263	88	-1
2	2019-12-27	14:39:41.5	Green	6	26.1938	191.669	20.5466	5.90956	13.8	91.0528	88	-1
2	2019-12-27	14:39:41.6	Green	6	26.2914	191.081	22.7854	-0.874201	13.7	91.2963	88	-1
2	2019-12-27	14:39:41.7	Green	6	26.39	190.525	22.2064	-2.2313	13.7	91.9101	88	-1
2	2019-12-27	14:39:41.8	Green	6	26.4898	189.867	21.5611	10.0862	13.8	92.8727	88	-1
2	2019-12-27	14:39:41.9	Green	6	26.5907	189.596	21.6935	-5.07813	13.8	93.6366	88	-1
2	2019-12-27	14:39:42.0	Green	6	26.6928	188.642	20.0303	2.74272	13.9	93.9841	88	157
2	2019-12-27	14:39:42.1	Green	6	26.796	187.955	21.0314	0.635509	6	34.9288	3	-1
2	2019-12-27	14:39:42.2	Green	6	26.9003	187.57	20.4997	1.58811	5.9	34.9341	3	157
2	2019-12-27	14:39:42.3	Green	6	27.0058	186.808	22.7724	-2.73701	5.8	34.0008	3	157
2	2019-12-27	14:39:42.4	Green	6	27.1124	186.488	21.0924	-4.81868	5.7	33.531	3	157
2	2019-12-27	14:39:42.5	Green	6	27.2201	185.649	19.9271	1.58703	5.6	33.2713	3	157
2	2019-12-27	14:39:42.6	Green	6	27.329	185.312	22.4395	-4.79245	5.6	33.1352	3	157
2	2019-12-27	14:39:42.7	Green	6	27.439	184.535	21.6052	-0.622511	5.5	32.5595	3	157
2	2019-12-27	14:39:42.8	Green	6	27.5501	183.955	21.8603	-0.997066	5.4	32.3957	3	157
2	2019-12-27	14:39:42.9	Green	6	27.6624	183.527	21.3525	0.00170867	5.4	32.3801	3	157
2	2019-12-27	14:39:43.0	Green	6	27.7758	182.583	22.8562	-2.43449	5.4	32.065	3	157
2	2019-12-27	14:39:43.1	Green	6	27.8903	182.006	23.6629	4.37136	5.4	31.8544	3	157
2	2019-12-27	14:39:43.2	Green	6	28.006	181.63	23.5082	-2.45094	5.3	31.5517	3	157
2	2019-12-27	14:39:43.3	Green	6	28.1228	180.904	24.9276	-1.27892	5.2	30.9633	3	157
2	2019-12-27	14:39:43.4	Green	6	28.2407	180.233	22.962	-7.95531	5.1	30.3751	3	157
2	2019-12-27	14:39:43.5	Green	6	28.3598	179.277	21.5085	-1.88312	5.1	29.879	3	157
2	2019-12-27	14:39:43.6	Green	6	28.48	178.731	23.197	3.00453	5.1	29.9779	3	157
2	2019-12-27	14:39:43.7	Green	6	28.6013	177.988	22.032	0.260181	5	29.3278	3	157
2	2019-12-27	14:39:43.8	Green	6	28.7238	177.48	23.9349	5.39706	5	29.1724	3	157
2	2019-12-27	14:39:43.9	Green	6	28.8474	177.143	21.8211	0.750823	4.9	29.1137	3	157
2	2019-12-27	14:39:44.0	Green	6	28.9721	176.67	20.9006	2.5177	4.8	29.1433	3	157
2	2019-12-27	14:39:44.1	Green	6	29.098	175.839	20.7425	-3.08577	4.8	28.7795	3	157
2	2019-12-27	14:39:44.2	Green	6	29.225	175.29	20.3914	-0.991627	4.7	28.6617	3	157
2	2019-12-27	14:39:44.3	Green	6	29.3532	174.312	20.4615	2.49008	4.7	27.9658	3	157
2	2019-12-27	14:39:44.4	Green	6	29.4824	173.839	21.487	2.42338	4.7	28.002	3	157
2	2019-12-27	14:39:44.5	Green	6	29.6128	173.454	22.3127	2.29705	4.7	28.2785	3	157
2	2019-12-27	14:39:44.6	Green	6	29.7444	172.82	22.6067	-2.02616	4.7	28.2332	3	157
2	2019-12-27	14:39:44.7	Green	6	29.8771	172.354	21.4973	-4.85336	4.6	27.9579	3	157
2	2019-12-27	14:39:44.8	Green	6	30.0109	171.793	16.4853	0.884599	4.5	27.6638	3	157
2	2019-12-27	14:39:44.9	Green	6	30.1458	171.087	20.2734	-3.64033	4.5	27.6283	3	157
2	2019-12-27	14:39:45.0	Green	6	30.2819	170.189	18.9804	-1.1145	4.5	27.2102	3	157
2	2019-12-27	14:39:45.1	Green	6	30.4191	170.03	20.2558	-1.31323	4.5	27.3409	3	157
2	2019-12-27	14:39:45.2	Green	6	30.5575	169.904	20.049	-2.65792	4.5	27.7355	3	157
2	2019-12-27	14:39:45.3	Green	6	30.6969	168.789	18.6424	1.91984	4.5	27.2999	3	157
2	2019-12-27	14:39:45.4	Green	6	30.8376	168.354	18.9719	-2.34261	4.6	27.7034	3	157
2	2019-12-27	14:39:45.5	Green	6	30.9793	167.888	17.6829	-1.37578	4.5	27.7268	3	157
2	2019-12-27	14:39:45.6	Green	6	31.1222	167.267	18.7293	2.28697	4.4	27.5582	3	157
2	2019-12-27	14:39:45.7	Green	6	31.2662	166.817	19.7281	5.7144	4.4	27.6011	3	-1
2	2019-12-27	14:39:45.8	Green	6	31.4114	166.434	18.9057	-12.5188	4.4	27.9106	3	-1
2	2019-12-27	14:39:45.9	Green	6	31.5577	165.761	19.0063	-2.54813	4.4	27.7339	3	157
2	2019-12-27	14:39:46.0	Green	6	31.7051	165.159	20.8065	2.55181	4.4	27.8308	3	-1
2	2019-12-27	14:39:46.1	Green	6	31.8536	164.994	20.0441	-13.0878	4.5	28.2674	3	-1
2	2019-12-27	14:39:46.2	Green	6	32.0033	164.368	16.4784	10.4087	4.4	28.1236	3	-1
2	2019-12-27	14:39:46.3	Green	6	32.1541	163.746	18.2547	5.52185	4.4	28.2088	3	-1
2	2019-12-27	14:39:46.4	Green	6	32.3061	163.074	21.1141	1.4558	4.4	28.1645	3	-1
2	2019-12-27	14:39:46.5	Green	6	32.4592	162.32	20.9612	2.42798	4.3	27.9205	3	-1
2	2019-12-27	14:39:46.6	Green	6	32.6134	161.564	20.6061	0.161299	4.4	28.0023	3	-1
2	2019-12-27	14:39:46.7	Green	6	32.7688	162.235	20.6692	1.19697	4.3	29.2905	3	-1
2	2019-12-27	14:39:46.8	Green	6	32.9253	160.853	20.5298	-4.25819	4.3	28.527	3	-1
2	2019-12-27	14:39:46.9	Green	6	33.0829	160.151	20.9723	0.950492	4.5	28.7587	3	-1
2	2019-12-27	14:39:47.0	Green	6	33.2416	159.627	21.9387	1.49568	4.4	28.922	3	-1
2	2019-12-27	14:39:47.1	Green	6	33.4015	159.198	22.0347	0.439034	4.4	29.0171	3	-1
2	2019-12-27	14:39:47.2	Green	6	33.5626	158.492	26.7902	17.7239	4.4	29.1733	3	-1
2	2019-12-27	14:39:47.3	Green	6	33.7247	158.038	25.0581	4.09983	4.4	29.5654	3	-1
2	2019-12-27	14:39:47.4	Green	6	33.888	157.471	23.2975	0.0826007	4.4	29.5505	3	-1
2	2019-12-27	14:39:47.5	Green	6	34.0525	156.496	23.167	1.10459	4.4	29.1089	3	-1
2	2019-12-27	14:39:47.6	Green	6	34.218	155.669	23.2473	3.41189	4.4	29.0308	3	-1
2	2019-12-27	14:39:47.7	Green	6	34.3847	155.051	24.8484	-3.91922	4.4	29.1663	3	-1
2	2019-12-27	14:39:47.8	Green	6	34.5525	154.049	24.7673	-0.815774	4.3	28.7035	3	-1
2	2019-12-27	14:39:47.9	Green	6	34.7215	153.714	25.0502	0.297559	4.4	29.2372	3	-1
2	2019-12-27	14:39:48.0	Green	6	34.8916	153.11	25.0345	-4.61109	4.4	29.462	3	-1
2	2019-12-27	14:39:48.1	Green	6	35.0628	152.3	24.6573	-3.03905	4.4	29.5304	3	-1
2	2019-12-27	14:39:48.2	Green	6	35.2352	151.378	23.5797	2.75788	4.4	29.3135	3	-1
2	2019-12-27	14:39:48.3	Green	6	35.4087	150.832	25.659	-0.130905	4.4	29.3609	3	157
2	2019-12-27	14:39:48.4	Green	6	35.5834	150.175	24.781	-0.65696	4.4	29.297	3	157
2	2019-12-27	14:39:48.5	Green	6	35.7591	149.807	26.7805	-0.742186	4.4	29.5231	3	157
2	2019-12-27	14:39:48.6	Green	6	35.936	148.961	25.119	-3.24532	4.3	29.571	3	157
2	2019-12-27	14:39:48.7	Green	6	36.1141	148.313	24.566	-0.158681	4.3	29.5989	3	157
2	2019-12-27	14:39:48.8	Green	6	36.2932	147.402	24.4217	4.27145	4.3	29.7744	3	157
2	2019-12-27	14:39:48.9	Green	6	36.4735	146.487	24.8601	1.82612	4.4	29.5443	3	157
2	2019-12-27	14:39:49.0	Green	6	36.655	145.938	26.2083	2.40467	4.3	29.5443	3	157
2	2019-12-27	14:39:49.1	Green	6	36.8376	145.276	25.3839	-3.7433	4.3	29.6863	3	157
2	2019-12-27	14:39:49.2	Green	5	20.9662	144.916	22.5912	0.8617	1.5	9.2981	136	145
2	2019-12-27	14:39:49.3	Green	5	20.9673	144.058	21.6031	-11.5343	1.5	9.55765	136	145
2	2019-12-27	14:39:49.4	Green	5	20.9696	143.196	19.827	6.32984	1.6	9.90173	136	145
2	2019-12-27	14:39:49.5	Green	5	20.973	142.835	22.5747	7.99618	1.6	10.2612	136	145
2	2019-12-27	14:39:49.6	Green	5	20.9775	142.387	25.1909	0.130263	1.8	10.9516	136	145
2	2019-12-27	14:39:49.7	Green	5	20.9832	141.805	23.1574	-4.75011	1.7	10.8908	136	145
2	2019-12-27	14:39:49.8	Green	5	20.99	141.456	22.9074	2.11384	1.7	11.3993	136	145
2	2019-12-27	14:39:49.9	Green	5	20.9979	140.676	22.2281	-2.10042	1.7	11.4615	136	145
2	2019-12-27	14:39:50.0	Green	5	21.007	139.222	22.1659	0.247247	1.7	10.9389	136	145
2	2019-12-27	14:39:50.1	Green	5	21.0172	138.53	21.8758	3.24572	1.7	10.6715	136	145
2	2019-12-27	14:39:50.2	Green	5	21.0285	138.51	24.3515	10.472	1.9	12.2773	136	145
2	2019-12-27	14:39:50.3	Green	5	21.041	137.688	24.7253	4.10625	1.8	12.1841	136	145
2	2019-12-27	14:39:50.4	Green	5	21.0546	137.074	25.5116	-6.33998	1.9	12.6593	136	145
2	2019-12-27	14:39:50.5	Green	5	21.0693	136.873	22.3739	4.88195	1.9	13.1132	136	145
2	2019-12-27	14:39:50.6	Green	5	21.0852	136.23	23.3498	2.45281	1.8	13.2584	136	145
2	2019-12-27	14:39:50.7	Green	5	21.1022	135.219	22.2041	-9.78879	2	13.7937	136	145
2	2019-12-27	14:39:50.8	Green	5	21.1204	134.284	21.0125	8.9058	2.1	14.3728	136	145
2	2019-12-27	14:39:50.9	Green	5	21.1397	133.772	26.1583	9.14512	2.1	14.6477	136	145
2	2019-12-27	14:39:51.0	Green	5	21.1601	132.683	27.2976	-8.37304	2	14.1228	136	145
2	2019-12-27	14:39:51.1	Green	5	21.1816	132.296	26.1378	-1.40452	2	14.4148	136	145
2	2019-12-27	14:39:51.2	Green	5	21.2043	132.129	26.042	-0.194764	2.1	15.0669	136	145
2	2019-12-27	14:39:51.3	Green	5	21.2281	131.451	25.6643	0.211738	2.1	15.6491	136	145
2	2019-12-27	14:39:51.4	Green	5	21.2531	130.187	24.0554	-12.1676	2.1	15.3302	136	145
2	2019-12-27	14:39:51.5	Green	5	21.2791	129.662	23.7515	5.35282	2.2	15.7328	136	145
2	2019-12-27	14:39:51.6	Green	5	21.3064	128.797	26.8529	18.6981	2.2	16.035	136	145
2	2019-12-27	14:39:51.7	Green	5	21.3347	128.055	27.5408	-1.02356	2.2	16.115	136	145
2	2019-12-27	14:39:51.8	Green	5	21.3642	127.674	26.2538	-6.15832	2.2	17.0346	136	145
2	2019-12-27	14:39:51.9	Green	5	21.3948	127.334	25.0187	3.24805	2.2	17.5278	136	145
2	2019-12-27	14:39:52.0	Green	5	21.4266	126.365	27.4627	1.44026	2.3	17.5883	136	145
2	2019-12-27	14:39:52.1	Green	5	21.4594	125.178	24.4751	-5.66651	2.2	16.8824	136	145
2	2019-12-27	14:39:52.2	Green	5	21.4935	124.549	24.5006	2.14718	2.3	17.2199	136	145
2	2019-12-27	14:39:52.3	Green	5	21.5286	123.895	26.8433	9.81211	2.3	17.7536	136	145
2	2019-12-27	14:39:52.4	Green	5	21.5649	122.844	27.6517	-0.451519	2.3	17.8568	136	148
2	2019-12-27	14:39:52.5	Green	5	21.6023	122.623	27.6175	-0.201464	2.3	18.4993	136	148
2	2019-12-27	14:39:52.6	Green	5	21.6409	121.917	28.2144	0.0827511	2.3	18.8581	136	148
2	2019-12-27	14:39:52.7	Green	5	21.6806	121.167	27.8883	3.47615	2.3	18.607	136	148
2	2019-12-27	14:39:52.8	Green	5	21.7214	120.316	27.9955	-1.86543	2.3	18.4553	136	148
2	2019-12-27	14:39:52.9	Green	5	21.7634	119.307	27.6346	1.77066	2.4	18.9565	136	148
2	2019-12-27	14:39:53.0	Green	5	21.8064	118.291	28.2632	2.29451	2.4	19.0041	136	148
2	2019-12-27	14:39:53.1	Green	5	21.8507	117.498	29.7429	3.33292	2.4	19.2317	136	148
2	2019-12-27	14:39:53.2	Green	5	21.896	117.065	30.5343	1.20322	2.4	19.6195	136	148
2	2019-12-27	14:39:53.3	Green	5	21.9425	116.24	29.8009	-0.542227	2.3	19.9561	136	148
2	2019-12-27	14:39:53.4	Green	5	21.9902	115.414	29.0674	-2.28767	2.3	19.6745	136	148
2	2019-12-27	14:39:53.5	Green	5	22.0389	114.836	27.5768	3.74498	2.4	20.1396	136	148
2	2019-12-27	14:39:53.6	Green	5	22.0888	114.025	27.9546	-9.91778	2.4	20.4812	136	148
2	2019-12-27	14:39:53.7	Green	5	22.1398	112.858	27.676	13.7585	2.4	20.6356	136	148
2	2019-12-27	14:39:53.8	Green	5	22.192	112.342	26.7285	-15.7427	2.4	20.7042	136	148
2	2019-12-27	14:39:53.9	Green	5	22.2453	111.636	29.1356	-1.23769	2.4	21.1996	136	148
2	2019-12-27	14:39:54.0	Green	5	22.2997	110.448	29.432	-0.841669	2.5	20.7364	136	158
2	2019-12-27	14:39:54.1	Green	5	22.3553	109.657	29.2712	2.07966	2.5	20.754	136	148
2	2019-12-27	14:39:54.2	Green	5	22.412	109.498	30.82	2.52909	2.4	21.734	136	148
2	2019-12-27	14:39:54.3	Green	5	22.4698	108.056	30.4806	2.6547	2.4	21.1108	136	158
2	2019-12-27	14:39:54.4	Green	5	22.5288	107.85	31.1612	1.50922	2.4	22.1996	136	158
2	2019-12-27	14:39:54.5	Green	5	22.5889	106.689	31.8739	3.39226	2.5	22.2995	136	158
2	2019-12-27	14:39:54.6	Green	5	22.6501	105.872	28.571	-8.83413	2.5	22.2611	136	158
2	2019-12-27	14:39:54.7	Green	5	22.7125	104.581	30.8436	-0.0573911	2.5	21.789	136	158
2	2019-12-27	14:39:54.8	Green	5	22.776	103.657	33.3798	-6.24913	2.5	21.7131	136	158
2	2019-12-27	14:39:54.9	Green	5	22.8407	102.788	35.4597	-10.2488	2.6	21.6908	136	158
2	2019-12-27	14:39:55.0	Green	5	22.9064	101.863	32.6896	4.29312	2.5	21.6142	136	158
2	2019-12-27	14:39:55.1	Green	5	22.9733	101.298	34.2176	0.578513	2.5	21.8962	136	158
2	2019-12-27	14:39:55.2	Green	5	23.0414	100.732	33.3179	-6.76153	2.4	22.1862	136	158
2	2019-12-27	14:39:55.3	Green	5	23.1105	99.402	31.8725	4.42814	2.5	21.9822	136	158
2	2019-12-27	14:39:55.4	Green	5	23.1809	98.3708	29.2337	-8.33779	2.5	22.0765	136	158
2	2019-12-27	14:39:55.5	Green	5	23.2523	97.6015	29.8806	2.94682	2.5	22.6185	136	158
2	2019-12-27	14:39:55.6	Green	5	23.3249	96.2089	32.2681	8.166	2.5	22.0172	136	158
2	2019-12-27	14:39:55.7	Green	5	23.3986	95.6898	32.566	2.005	2.5	22.0872	136	158
2	2019-12-27	14:39:55.8	Green	5	23.4734	95.2805	32.1484	-6.77627	2.5	22.3277	136	158
2	2019-12-27	14:39:55.9	Green	5	23.5494	94.2288	31.5575	2.77188	2.5	22.6132	136	158
2	2019-12-27	14:39:56.0	Green	5	23.6265	93.2294	29.7433	-8.01905	2.5	22.5751	136	158
2	2019-12-27	14:39:56.1	Green	5	23.7048	92.1712	31.4512	4.91991	2.6	22.775	136	165
2	2019-12-27	14:39:56.2	Green	5	23.7841	91.1609	31.8812	-6.05863	2.5	23.0657	136	165
2	2019-12-27	14:39:56.3	Green	5	23.8647	90.3583	34.2848	7.05012	2.6	23.1776	136	165
2	2019-12-27	14:39:56.4	Green	5	23.9463	89.8752	35.6703	5.16155	2.8	25.6436	183	165
2	2019-12-27	14:39:56.5	Green	5	24.0291	88.9309	35.8376	-10.2301	2.7	25.3214	183	165
2	2019-12-27	14:39:56.6	Green	5	24.113	87.6019	30.0201	-1.86075	2.8	24.885	183	145
2	2019-12-27	14:39:56.7	Green	5	24.1981	86.7825	31.4347	4.12212	2.7	24.5242	183	165
2	2019-12-27	14:39:56.8	Green	5	24.2842	85.2991	34.6672	3.04835	2.7	23.8821	183	145
2	2019-12-27	14:39:56.9	Green	5	24.3716	84.4687	32.4341	-7.43513	2.7	24.476	183	145
2	2019-12-27	14:39:57.0	Green	5	24.46	84.3025	29.2272	-4.5734	2.7	24.9823	187	145
2	2019-12-27	14:39:57.1	Green	5	24.5496	83.1879	33.0043	8.22293	2.8	25.6298	187	145
2	2019-12-27	14:39:57.2	Green	5	24.6403	82.6289	34.725	-12.1623	2.7	25.8105	187	145
2	2019-12-27	14:39:57.3	Green	5	24.7322	81.6447	29.6757	2.10462	2.6	24.5042	187	145
2	2019-12-27	14:39:57.4	Green	5	24.8252	81.1088	33.3001	13.6592	2.6	25.6452	183	145
2	2019-12-27	14:39:57.5	Green	5	24.9193	79.5462	34.0664	4.32154	2.7	25.0612	183	145
2	2019-12-27	14:39:57.6	Green	5	25.0145	77.8576	33.4897	-2.64432	2.6	23.7649	183	145
2	2019-12-27	14:39:57.7	Green	5	25.1109	77.4244	33.5869	-0.728404	2.7	24.6473	183	145
2	2019-12-27	14:39:57.8	Green	5	25.2084	76.9913	33.6841	1.18751	2.7	25.2716	183	145
2	2019-12-27	14:39:57.9	Green	5	25.3071	75.8298	34.7714	2.72108	2.7	25.442	183	145
2	2019-12-27	14:39:58.0	Green	5	25.4069	74.8964	33.8246	-12.0097	2.8	25.1769	183	145
2	2019-12-27	14:39:58.1	Green	5	25.5078	73.7935	32.5994	-3.56741	2.7	24.7457	183	145
2	2019-12-27	14:39:58.2	Green	5	25.6099	73.194	32.9875	3.3696	2.7	25.0897	183	145
2	2019-12-27	14:39:58.3	Green	5	25.7131	72.1041	34.3729	0.942159	2.6	24.6772	183	145
2	2019-12-27	14:39:58.4	Green	5	25.8174	71.1704	30.8674	-5.86062	2.5	24.4908	183	145
2	2019-12-27	14:39:58.5	Green	5	25.9229	70.5716	32.1183	0.674334	2.5	24.2328	183	145
2	2019-12-27	14:39:58.6	Green	5	26.0295	69.5497	34.6486	3.54948	2.6	24.3052	183	145
2	2019-12-27	14:39:58.7	Green	5	26.1372	67.7303	38.8675	-0.646149	2.5	23.3455	183	145
2	2019-12-27	14:39:58.8	Green	5	26.2461	67.3663	35.8178	-20.4486	2.6	23.775	183	145
2	2019-12-27	14:39:58.9	Green	5	26.3561	66.7548	34.1568	10.0313	2.6	24.7272	183	145
2	2019-12-27	14:39:59.0	Green	5	26.4672	65.5266	38.4058	-9.66668	2.6	24.4413	183	145
2	2019-12-27	14:39:59.1	Green	5	26.5795	64.2893	34.4166	-11.7367	2.7	24.0821	183	145
2	2019-12-27	14:39:59.2	Green	5	26.6929	63.1774	35.0141	0.40561	2.6	23.7809	183	145
2	2019-12-27	14:39:59.3	Green	5	26.8074	63.275	35.213	6.12939	2.7	24.9418	183	145
2	2019-12-27	14:39:59.4	Green	5	26.9231	61.7917	34.6104	-7.64759	2.7	24.0984	183	145
2	2019-12-27	14:39:59.5	Green	5	27.0399	60.3706	34.9336	-2.75089	2.7	23.2126	183	145
2	2019-12-27	14:39:59.6	Green	5	27.1578	59.3233	33.6431	-24.3394	2.6	23.0101	183	145
2	2019-12-27	14:39:59.7	Green	5	27.2769	58.8446	37.6556	-1.31856	2.5	23.3531	183	145
2	2019-12-27	14:39:59.8	Green	5	27.3971	58.0896	34.0264	-6.01827	2.5	24.0648	183	145
2	2019-12-27	14:39:59.9	Green	5	27.5184	56.71	31.7971	-0.909748	2.5	23.4128	183	145
2	2019-12-27	14:40:0.0	Green	5	27.6409	55.266	35.232	7.24862	2.6	23.211	183	145
2	2019-12-27	14:40:0.1	Green	5	27.7645	54.9399	32.9109	-12.2238	2.6	23.4357	183	145
2	2019-12-27	14:40:0.2	Green	5	27.8892	53.8937	30.5681	5.137	2.6	24.2726	183	145
2	2019-12-27	14:40:0.3	Green	5	28.0151	53.4009	32.7995	4.03403	2.6	24.1512	183	145
2	2019-12-27	14:40:0.4	Green	5	28.1421	51.9166	33.5492	8.52542	2.6	23.0391	183	145
2	2019-12-27	14:40:0.5	Green	5	28.2702	50.4189	33.8116	1.45269	2.6	22.5995	183	145
2	2019-12-27	14:40:0.6	Green	5	28.3995	50.2047	34.3585	-1.27515	2.6	23.1803	183	145
2	2019-12-27	14:40:0.7	Green	5	28.5299	50.1332	33.375	-4.3343	2.6	24.6961	183	145
2	2019-12-27	14:40:0.8	Green	5	28.6615	48.7094	34.1638	11.2563	2.6	23.8246	183	145
2	2019-12-27	14:40:0.9	Green	5	28.7942	46.6759	36.9308	4.3655	2.6	22.5464	183	145
2	2019-12-27	14:40:1.0	Green	5	28.928	45.8593	31.0157	-19.9734	2.6	22.7621	183	145
2	2019-12-27	14:40:1.1	Green	5	29.0629	45.3456	34.0613	1.3439	2.6	23.2807	183	145
2	2019-12-27	14:40:1.2	Green	5	29.199	44.2398	34.113	1.74764	2.8	23.723	183	145
2	2019-12-27	14:40:1.3	Green	5	29.3362	43.6982	36.1828	-3.48367	2.7	23.8628	183	145
2	2019-12-27	14:40:1.4	Green	5	29.4746	42.1309	30.1988	-7.50234	2.6	22.977	183	145
2	2019-12-27	14:40:1.5	Green	5	29.614	41.6084	26.5335	2.00337	2.7	23.8029	183	145
2	2019-12-27	14:40:1.6	Green	5	29.7547	41.0838	36.593	14.1846	2.6	24.0874	183	145
2	2019-12-27	14:40:1.7	Green	5	29.8964	40.5575	36.2411	6.83575	2.9	24.3029	183	145
2	2019-12-27	14:40:1.8	Green	5	30.0393	38.5456	35.6664	-12.4683	2.8	22.7362	183	145
2	2019-12-27	14:40:1.9	Green	5	30.1833	38.5455	30.6674	-1.814	2.9	24.5305	183	145
2	2019-12-27	14:40:2.0	Green	5	30.3285	37.9057	31.7895	7.37935	2.9	24.6633	183	145
2	2019-12-27	14:40:2.1	Green	5	30.4747	37.1922	33.7331	2.03505	2.9	24.8117	183	145
2	2019-12-27	14:40:2.2	Green	5	30.6222	35.311	35.4851	2.34711	-1	-1	-1	145
2	2019-12-27	14:40:2.3	Green	5	30.7707	33.8751	35.6576	-10.6532	-1	-1	-1	145
2	2019-12-27	14:40:2.4	Green	5	30.9204	32.8883	32.185	-5.74825	-1	-1	-1	145
2	2019-12-27	14:40:2.5	Green	5	31.0712	32.5044	33.4231	-0.00121545	-1	-1	-1	145
2	2019-12-27	14:40:2.6	Green	5	31.2232	31.6139	32.9232	6.79283	-1	-1	-1	145
2	2019-12-27	14:40:2.7	Green	5	31.3763	30.693	35.7539	-9.28302	-1	-1	-1	145
2	2019-12-27	14:40:2.8	Green	5	31.5305	29.3976	28.3741	-0.436296	-1	-1	-1	145
2	2019-12-27	14:40:2.9	Green	5	31.6859	29.0257	27.9633	0.252826	-1	-1	-1	145
2	2019-12-27	14:40:3.0	Green	5	31.8423	28.2803	30.7033	5.52531	-1	-1	-1	145
2	2019-12-27	14:40:3.1	Green	5	32	27.3441	31.6105	-1.49491	-1	-1	-1	145
2	2019-12-27	14:40:3.2	Green	5	32.1587	26.9313	29.8114	-1.12569	-1	-1	-1	145
2	2019-12-27	14:40:3.3	Green	5	32.3186	25.3712	29.9567	-2.19228	-1	-1	-1	145
2	2019-12-27	14:40:3.4	Green	5	32.4797	24.8655	31.0948	0.814826	-1	-1	-1	145
2	2019-12-27	14:40:3.5	Green	5	32.6418	23.5528	31.5326	2.39899	-1	-1	-1	145
2	2019-12-27	14:40:3.6	Green	5	32.8051	22.6004	32.0888	8.07389	-1	-1	-1	145
2	2019-12-27	14:40:3.7	Green	5	32.9695	22.0231	34.352	-7.63727	-1	-1	-1	145
2	2019-12-27	14:40:3.8	Green	5	33.1351	21.6767	28.8991	-4.90197	-1	-1	-1	145
2	2019-12-27	14:40:3.9	Green	5	33.3018	20.6602	27.211	-5.76758	-1	-1	-1	145
2	2019-12-27	14:40:4.0	Green	5	33.4696	18.8809	25.4068	0.204763	-1	-1	-1	145
2	2019-12-27	14:40:4.1	Green	5	33.6386	18.4896	28.7542	0.464647	-1	-1	-1	145
2	2019-12-27	14:40:4.2	Green	5	33.8087	16.996	28.2774	5.1784	-1	-1	-1	145
2	2019-12-27	14:40:4.3	Green	5	33.9799	17.7831	26.6647	-6.15787	-1	-1	-1	145
2	2019-12-27	14:40:4.4	Green	5	34.1523	16.7128	24.2203	-0.298649	-1	-1	-1	145
2	2019-12-27	14:40:4.5	Green	5	34.3258	16.7416	23.3423	-2.41133	-1	-1	-1	145
2	2019-12-27	14:40:4.6	Green	5	34.5004	15.5709	23.5813	2.9319	-1	-1	-1	157
2	2019-12-27	14:40:4.7	Green	5	34.6762	14.5751	23.1273	-4.83633	-1	-1	-1	157
2	2019-12-27	14:40:4.8	Green	5	34.8531	13.7613	22.221	-3.34305	-1	-1	-1	157
2	2019-12-27	14:40:4.9	Green	5	35.0312	12.9475	21.3147	-1.84977	-1	-1	-1	157
2	2019-12-27	14:40:5.0	Green	5	35.2103	12.1337	20.4084	-0.356499	-1	-1	-1	157
2	2019-12-27	14:40:5.1	Green	5	35.3906	11.3199	19.5021	1.13678	-1	-1	-1	157
2	2019-12-27	14:40:5.2	Green	5	35.5721	10.506	18.5958	2.63005	-1	-1	-1	165
2	2019-12-27	14:40:5.3	Green	5	35.7546	10.3534	23.5861	9.64998	-1	-1	-1	165
2	2019-12-27	14:44:15.0	Green	2	8.72289	18.639	47.3339	-4.65765	2.4	35.2348	566	-1
2	2019-12-27	14:44:15.1	Green	2	8.72403	19.8089	49.4379	6.72925	2.4	35.533	566	-1
2	2019-12-27	14:44:15.2	Green	2	8.7263	21.6684	48.5609	2.96808	2.4	34.5505	566	-1
2	2019-12-27	14:44:15.3	Green	2	8.7297	23.0126	47.5358	11.2685	2.3	34.6564	566	-1
2	2019-12-27	14:44:15.4	Green	2	8.73423	24.4259	49.9264	7.6804	2.4	34.4928	566	-1
2	2019-12-27	14:44:15.5	Green	2	8.7399	25.9408	53.3189	-2.94444	2.4	33.9322	566	-1
2	2019-12-27	14:44:15.6	Green	2	8.74671	27.3718	56.521	5.78052	2.4	33.8304	566	-1
2	2019-12-27	14:44:15.7	Green	2	8.75465	28.1201	55.3497	5.8328	2.3	33.8683	566	-1
2	2019-12-27	14:44:15.8	Green	2	8.76372	30.0538	55.8786	-4.01067	2.4	33.2176	566	-1
2	2019-12-27	14:44:15.9	Green	2	8.77392	31.7108	53.9564	-15.4143	2.3	32.4929	566	-1
2	2019-12-27	14:44:16.0	Green	2	8.78526	34.2286	52.3743	11.9638	2.3	31.2738	566	-1
2	2019-12-27	14:44:16.1	Green	2	8.79774	35.3125	55.9381	0.947127	2.3	32.179	566	-1
2	2019-12-27	14:44:16.2	Green	2	8.81135	36.8494	54.8245	2.71624	2.3	32.6744	566	-1
2	2019-12-27	14:44:16.3	Green	2	8.82609	38.0735	54.8507	-11.007	2.3	32.5015	566	-1
2	2019-12-27	14:44:16.4	Green	2	8.84196	39.1686	51.804	-11.0998	2.2	32.5784	566	-1
2	2019-12-27	14:44:16.5	Green	2	8.85897	40.7519	50.5731	10.1334	2.3	32.1262	566	-1
2	2019-12-27	14:44:16.6	Green	2	8.87712	42.3251	50.8723	-1.95079	2.3	31.6635	566	-1
2	2019-12-27	14:44:16.7	Green	2	8.8964	44.0555	51.9891	1.50752	2.3	31.1046	566	-1
2	2019-12-27	14:44:16.8	Green	2	8.91681	45.226	55.4013	5.1302	2.2	31.0416	566	-1
2	2019-12-27	14:44:16.9	Green	2	8.93835	46.931	54.9661	7.49447	2.2	30.0607	566	-1
2	2019-12-27	14:44:17.0	Green	2	8.96103	48.6914	54.5348	-1.22769	2.2	29.8264	566	-1
2	2019-12-27	14:44:17.1	Green	2	8.98485	49.8657	53.5105	-2.70107	2.2	30.0785	566	-1
2	2019-12-27	14:44:17.2	Green	2	9.0098	51.1006	58.1015	-0.788768	2.2	30.3173	566	-1
2	2019-12-27	14:44:17.3	Green	2	9.03588	52.9191	55.6052	-5.9845	2.2	29.7625	566	-1
2	2019-12-27	14:44:17.4	Green	2	9.06309	54.6585	49.7078	-9.77011	2.2	29.1125	566	-1
2	2019-12-27	14:44:17.5	Green	2	9.09144	55.9588	50.6243	4.59247	2.2	29.197	566	-1
2	2019-12-27	14:44:17.6	Green	2	9.12093	57.9587	51.394	-13.1581	2.2	28.1343	566	-1
2	2019-12-27	14:44:17.7	Green	2	9.15155	58.918	46.023	-17.893	2.2	28.1329	566	-1
2	2019-12-27	14:44:17.8	Green	2	9.1833	59.6828	42.9562	10.6406	2.2	28.8641	566	-1
2	2019-12-27	14:44:17.9	Green	2	9.21618	61.1064	46.1189	5.61986	2.2	28.5194	566	-1
2	2019-12-27	14:44:18.0	Green	2	9.2502	62.5215	47.9662	13.5327	2.2	28.765	566	-1
2	2019-12-27	14:44:18.1	Green	2	9.28536	63.1464	52.4496	8.52337	2.2	29.3342	566	-1
2	2019-12-27	14:44:18.2	Green	2	9.32165	64.2044	54.7938	-12.175	2.2	29.3059	566	-1
2	2019-12-27	14:44:18.3	Green	2	9.35907	66.2075	50.9664	3.71288	2.1	28.4818	566	-1
2	2019-12-27	14:44:18.4	Green	2	9.39762	68.6178	51.4123	1.90962	2.1	27.0879	566	-1
2	2019-12-27	14:44:18.5	Green	2	9.43731	70.5734	51.8693	8.67858	2.1	26.9381	566	-1
2	2019-12-27	14:44:18.6	Green	2	9.47814	71.8593	52.4493	-13.2496	2.2	26.6275	566	-1
2	2019-12-27	14:44:18.7	Green	2	9.5201	72.1566	50.2112	1.24	2.1	27.6013	566	-1
2	2019-12-27	14:44:18.8	Green	2	9.56319	73.8126	48.5875	-14.566	2.1	27.5605	566	-1
2	2019-12-27	14:44:18.9	Green	2	9.60741	74.9857	45.6886	-16.3218	2.1	27.2632	566	-1
2	2019-12-27	14:44:19.0	Green	2	9.65277	76.2685	44.759	11.8612	2.1	27.3486	566	-1
2	2019-12-27	14:44:19.1	Green	2	9.69927	77.2809	47.6556	-5.64597	2.1	27.3233	566	-1
2	2019-12-27	14:44:19.2	Green	2	9.7469	78.8618	46.3182	3.93057	2.1	26.676	566	-1
2	2019-12-27	14:44:19.3	Green	2	9.79566	80.0021	48.4957	-2.04162	2.1	26.8758	566	-1
2	2019-12-27	14:44:19.4	Green	2	9.84555	81.5878	46.4388	-3.51977	2.1	27.0059	566	-1
2	2019-12-27	14:44:19.5	Green	2	9.89658	82.7104	48.0134	-5.87595	2.1	27.0792	566	-1
2	2019-12-27	14:44:19.6	Green	2	9.94875	84.1055	46.5046	4.1213	2.1	26.7786	566	-1
2	2019-12-27	14:44:19.7	Green	2	10.002	85.7625	46.8121	4.3182	2.1	26.3009	566	-1
2	2019-12-27	14:44:19.8	Green	2	10.0565	86.5882	46.5194	-13.9832	2.1	27.1135	566	-1
2	2019-12-27	14:44:19.9	Green	2	10.112	87.9505	48.5948	7.26084	2.1	27.0254	566	-1
2	2019-12-27	14:44:20.0	Green	2	10.1687	89.1961	49.391	-11.3506	2.1	26.8627	566	-1
2	2019-12-27	14:44:20.1	Green	2	10.2266	90.4048	46.6093	5.79882	2.1	26.4548	566	-1
2	2019-12-27	14:44:20.2	Green	2	10.2855	91.9254	49.3953	4.02033	2.1	26.5917	566	-1
2	2019-12-27	14:44:20.3	Green	2	10.3456	93.5092	47.2972	1.86453	2.1	26.1326	566	-1
2	2019-12-27	14:44:20.4	Green	2	10.4069	95.0813	50.0379	-1.26672	2	25.5898	566	-1
2	2019-12-27	14:44:20.5	Green	2	10.4693	96.1201	50.8194	-4.89704	2	25.6601	566	-1
2	2019-12-27	14:44:20.6	Green	2	10.5328	97.5649	48.5902	6.22284	2.1	25.6254	566	-1
2	2019-12-27	14:44:20.7	Green	2	10.5974	98.461	46.4848	-7.88776	2.1	25.7125	566	-1
2	2019-12-27	14:44:20.8	Green	2	10.6632	100.316	44.4055	8.35299	2.1	25.4836	566	-1
2	2019-12-27	14:44:20.9	Green	2	10.7301	101.698	45.7823	-1.3415	2.1	25.8139	566	-1
2	2019-12-27	14:44:21.0	Green	2	10.7981	102.723	45.0753	5.78368	2.1	25.8953	566	-1
2	2019-12-27	14:44:21.1	Green	2	10.8673	103.839	48.0733	-3.61528	2.1	25.4135	566	-1
2	2019-12-27	14:44:21.2	Green	2	10.9376	104.949	44.9957	1.08802	2.1	25.4378	566	-1
2	2019-12-27	14:44:21.3	Green	2	11.009	106.294	45.1598	5.22409	2.1	25.7558	566	-1
2	2019-12-27	14:44:21.4	Green	2	11.0816	107.582	45.6239	-1.13499	2	25.7884	566	-1
2	2019-12-27	14:44:21.5	Green	2	11.1553	109.144	46.8868	0.896732	2.1	25.4503	566	-1
2	2019-12-27	14:44:21.6	Green	2	11.2302	110.315	46.8925	-3.5938	2.1	25.6172	566	-1
2	2019-12-27	14:44:21.7	Green	2	11.3061	111.734	47.0283	0.460804	2.1	25.4025	566	-1
2	2019-12-27	14:44:21.8	Green	2	11.3833	112.862	46.7683	2.78687	2.1	25.2322	566	-1
2	2019-12-27	14:44:21.9	Green	2	11.4615	114.258	44.9769	6.54311	2.1	24.9238	566	-1
2	2019-12-27	14:44:22.0	Green	2	11.5409	115.37	45.5314	-3.23693	2	24.9727	566	579
[truncated: 135,746 more rows]
