# Supplementary material for: Speed guidance strategy at intersections based on platoon recognition in connected and autonomous vehicles environments
Source: PLoS One. 2026 Jun 25;21(6):e0352282. doi: 10.1371/journal.pone.0352282 (PMC13298785; doi:10.1371/journal.pone.0352282)
Supplement: S3 File — (XLSX) [file pone.0352282.s003.xlsx]

## Sheet: Sheet1
Vehicle ID	Date	Time	Vehicle Type	Lane ID	X(m)	Y(m)	Speed(km/h)	Acceleration (m/s²)	Time Headway (s)	Space Headway (m)	Leading Vehicle ID	Following Vehicle ID
0	2019-12-27	14:57:28.0	Red	3	10.9866	18.523	37.7528	-2.14205	1.3	15.491	1	-1
0	2019-12-27	14:57:28.1	Red	3	10.9877	19.4018	36.1771	-1.45186	1.4	15.8773	1	-1
0	2019-12-27	14:57:28.2	Red	3	10.99	20.5102	39.7426	8.30923	1.4	16.0995	1	-1
0	2019-12-27	14:57:28.3	Red	3	10.9934	21.284	38.1749	1.00679	1.3	16.3968	1	-1
0	2019-12-27	14:57:28.4	Red	3	10.9979	22.1325	37.6506	1.82419	1.3	17.4633	1	-1
0	2019-12-27	14:57:28.5	Red	3	11.0036	22.9003	42.1116	3.6915	1.3	17.5753	1	-1
0	2019-12-27	14:57:28.6	Red	3	11.0104	23.9709	45.86	3.94906	1.3	17.9399	1	-1
0	2019-12-27	14:57:28.7	Red	3	11.0183	25.4893	44.7778	3.09934	1.3	17.8104	1	-1
0	2019-12-27	14:57:28.8	Red	3	11.0274	26.472	46.294	9.24337	1.3	17.9335	1	-1
0	2019-12-27	14:57:28.9	Red	3	11.0376	28.7172	50.0093	6.60925	1.3	17.0596	1	-1
0	2019-12-27	14:57:29.0	Red	3	11.049	30.2782	50.0789	-9.83225	1.3	16.7942	1	-1
0	2019-12-27	14:57:29.1	Red	3	11.0614	31.3836	48.909	6.1281	1.3	16.7046	1	-1
0	2019-12-27	14:57:29.2	Red	3	11.075	32.7034	51.4031	2.36759	1.4	17.2008	1	-1
0	2019-12-27	14:57:29.3	Red	3	11.0898	34.3389	49.2635	-0.683849	1.3	16.7323	1	-1
0	2019-12-27	14:57:29.4	Red	3	11.1057	35.0996	47.6257	2.1756	1.4	18.188	1	-1
0	2019-12-27	14:57:29.5	Red	3	11.1227	36.3579	52.056	8.01834	1.4	18.4022	1	-1
0	2019-12-27	14:57:29.6	Red	3	11.1408	37.8949	50.797	-4.38023	1.3	17.94	1	-1
0	2019-12-27	14:57:29.7	Red	3	11.1601	39.6646	48.394	-8.27802	1.3	17.784	1	-1
0	2019-12-27	14:57:29.8	Red	3	11.1805	40.8617	49.5635	2.32509	1.4	17.6787	1	-1
0	2019-12-27	14:57:29.9	Red	3	11.202	42.9516	49.2565	-5.68227	1.3	16.5452	1	-1
0	2019-12-27	14:57:30.0	Red	3	11.2247	43.9916	48.882	-4.03421	1.3	16.4579	1	2
0	2019-12-27	14:57:30.1	Red	3	11.2485	45.1505	45.8845	-0.766211	1.4	16.8739	1	2
0	2019-12-27	14:57:30.2	Red	3	11.2735	46.0509	46.5597	11.2077	1.3	17.0392	1	2
0	2019-12-27	14:57:30.3	Red	3	11.2996	47.2413	47.6032	3.32523	1.3	16.9371	1	2
0	2019-12-27	14:57:30.4	Red	3	11.3268	48.4935	47.5122	-0.508286	1.3	17.7526	1	2
0	2019-12-27	14:57:30.5	Red	3	11.3551	49.5016	47.8768	3.54953	1.3	18.7258	1	2
0	2019-12-27	14:57:30.6	Red	3	11.3846	51.3045	51.8746	2.2859	1.3	18.0444	1	2
0	2019-12-27	14:57:30.7	Red	3	11.4152	53.1213	50.8432	-5.36401	1.3	17.4296	1	2
0	2019-12-27	14:57:30.8	Red	3	11.447	54.6634	51.2335	1.90544	1.3	16.8447	1	2
0	2019-12-27	14:57:30.9	Red	3	11.4799	56.1255	51.6806	-0.277976	1.3	16.8659	1	2
0	2019-12-27	14:57:31.0	Red	3	11.5139	57.5786	47.9623	-16.0941	1.3	16.417	1	2
0	2019-12-27	14:57:31.1	Red	3	11.549	58.5398	46.1166	1.12067	1.4	17.0641	1	2
0	2019-12-27	14:57:31.2	Red	3	11.5853	59.8787	45.4686	8.19361	1.3	16.9175	1	2
0	2019-12-27	14:57:31.3	Red	3	11.6228	60.9861	45.8126	10.1723	1.3	17.1069	1	2
0	2019-12-27	14:57:31.4	Red	3	11.6613	61.9628	50.5194	-3.71921	1.3	17.2485	1	2
0	2019-12-27	14:57:31.5	Red	3	11.701	63.3695	48.9187	-13.0048	1.3	17.5454	1	2
0	2019-12-27	14:57:31.6	Red	3	11.7418	64.7675	46.7686	-3.87039	1.4	18.0062	1	2
0	2019-12-27	14:57:31.7	Red	3	11.7838	66.3061	49.0384	11.9905	1.4	17.8602	1	2
0	2019-12-27	14:57:31.8	Red	3	11.8269	68.8051	50.8106	-0.544957	1.3	16.304	1	2
0	2019-12-27	14:57:31.9	Red	3	11.8711	69.5968	49.5897	-8.52536	1.3	16.4761	1	2
0	2019-12-27	14:57:32.0	Red	3	11.9165	70.7913	46.415	1.59042	1.3	16.9494	1	2
0	2019-12-27	14:57:32.1	Red	3	11.963	71.6865	45.96	3.68543	1.4	17.2732	1	2
0	2019-12-27	14:57:32.2	Red	3	12.0106	73.6419	43.9931	-27.4937	1.4	16.9857	1	2
0	2019-12-27	14:57:32.3	Red	3	12.0594	74.5233	41.0982	-0.767467	1.3	17.5898	1	2
0	2019-12-27	14:57:32.4	Red	3	12.1092	75.2262	47.0902	-5.94199	1.3	17.9767	1	2
0	2019-12-27	14:57:32.5	Red	3	12.1603	76.9682	48.1239	11.4755	1.4	17.6768	1	2
0	2019-12-27	14:57:32.6	Red	3	12.2124	78.5248	46.364	1.61469	1.4	17.5009	1	2
0	2019-12-27	14:57:32.7	Red	3	12.2657	79.8092	48.625	-6.8741	1.4	17.6346	1	2
0	2019-12-27	14:57:32.8	Red	3	12.3202	81.2558	51.8946	6.5285	1.3	17.0865	1	2
0	2019-12-27	14:57:32.9	Red	3	12.3757	82.3807	48.205	-12.0045	1.4	17.3608	1	2
0	2019-12-27	14:57:33.0	Red	3	12.4324	83.945	45.7662	23.7308	1.4	16.9852	1	2
0	2019-12-27	14:57:33.1	Red	3	12.4903	85.3289	46.5876	15.1842	1.4	17.4767	1	2
0	2019-12-27	14:57:33.2	Red	3	12.5492	86.7583	49.8438	6.74679	1.3	17.1657	1	2
0	2019-12-27	14:57:33.3	Red	3	12.6093	87.9844	50.2915	-6.11646	1.4	17.4149	1	2
0	2019-12-27	14:57:33.4	Red	3	12.6706	88.5552	45.8362	-3.55948	1.4	18.1633	1	2
0	2019-12-27	14:57:33.5	Red	3	12.7329	90.3043	45.4104	6.4998	1.4	17.6242	1	2
0	2019-12-27	14:57:33.6	Red	3	12.7965	92.4103	47.8935	-1.06596	1.4	16.769	1	2
0	2019-12-27	14:57:33.7	Red	3	12.8611	93.3341	47.6291	5.85203	1.4	17.3927	1	2
0	2019-12-27	14:57:33.8	Red	3	12.9269	94.3062	48.1742	1.60444	1.4	17.8626	1	2
0	2019-12-27	14:57:33.9	Red	3	12.9938	95.8686	47.1305	9.72269	1.4	17.7027	1	2
0	2019-12-27	14:57:34.0	Red	3	13.0618	97.1109	46.4531	-8.80086	1.4	17.5765	1	2
0	2019-12-27	14:57:34.1	Red	3	13.131	98.5203	47.8734	5.85095	1.4	17.4337	1	2
0	2019-12-27	14:57:34.2	Red	3	13.2013	99.2606	48.602	-1.09911	1.4	18.0431	1	2
0	2019-12-27	14:57:34.3	Red	3	13.2727	100.778	45.9748	-3.21219	1.4	18.4465	1	2
0	2019-12-27	14:57:34.4	Red	3	13.3453	102.733	47.8162	-1.03283	1.4	17.8148	1	2
0	2019-12-27	14:57:34.5	Red	3	13.419	103.973	47.9614	1.08095	1.4	18.0166	1	2
0	2019-12-27	14:57:34.6	Red	3	13.4939	105.107	49.7906	-0.893235	1.4	17.8311	1	2
0	2019-12-27	14:57:34.7	Red	3	13.5698	106.085	48.2892	4.35575	1.4	18.3808	1	2
0	2019-12-27	14:57:34.8	Red	3	13.647	107.737	46.2603	-3.55113	1.4	17.9438	1	2
0	2019-12-27	14:57:34.9	Red	3	13.7252	109.178	48.0017	-3.24307	1.4	18.1104	1	2
0	2019-12-27	14:57:35.0	Red	3	13.8046	110.325	47.4747	-5.30434	1.4	18.3045	1	2
0	2019-12-27	14:57:35.1	Red	3	13.8851	111.509	49.7611	5.21469	1.4	18.2802	1	2
0	2019-12-27	14:57:35.2	Red	3	13.9667	113.013	50.9983	1.04058	1.4	18.0107	1	2
0	2019-12-27	14:57:35.3	Red	3	14.0495	114.64	49.5557	-0.58196	1.4	17.9371	1	2
0	2019-12-27	14:57:35.4	Red	3	14.1334	115.657	49.0095	-0.896931	1.4	18.5828	1	2
0	2019-12-27	14:57:35.5	Red	3	14.2185	117.143	48.6591	-10.0562	1.4	18.3143	1	2
0	2019-12-27	14:57:35.6	Red	3	14.3047	119.07	48.802	0.944138	1.4	17.8383	1	2
0	2019-12-27	14:57:35.7	Red	3	14.392	120.191	46.8609	1.14908	1.4	18.0132	1	2
0	2019-12-27	14:57:35.8	Red	3	14.4804	121.216	47.4386	9.33921	1.4	18.1955	1	2
0	2019-12-27	14:57:35.9	Red	3	14.57	122.322	48.4385	-11.4493	1.4	18.4612	1	2
0	2019-12-27	14:57:36.0	Red	3	14.6607	123.858	45.3077	0.907779	1.4	18.595	1	2
0	2019-12-27	14:57:36.1	Red	3	14.7526	125.053	46.8685	2.73863	1.4	18.4566	1	2
0	2019-12-27	14:57:36.2	Red	3	14.8456	126.199	47.5048	5.0081	1.4	18.8935	1	2
0	2019-12-27	14:57:36.3	Red	3	14.9397	127.907	49.4848	4.90866	1.4	18.5039	1	2
0	2019-12-27	14:57:36.4	Red	3	15.035	129.138	48.9199	-5.1018	1.4	18.5454	1	2
0	2019-12-27	14:57:36.5	Red	3	15.1314	130.606	49.0057	6.19636	1.4	18.5574	1	2
0	2019-12-27	14:57:36.6	Red	3	15.2289	131.773	50.3596	-7.01201	1.4	18.5665	1	2
0	2019-12-27	14:57:36.7	Red	3	15.3275	133.318	48.0347	2.89478	1.4	18.2028	1	2
0	2019-12-27	14:57:36.8	Red	3	15.4273	134.729	47.8299	-1.23	1.4	18.2167	1	2
0	2019-12-27	14:57:36.9	Red	3	15.5283	135.943	48.69	3.42095	1.4	18.2515	1	2
0	2019-12-27	14:57:37.0	Red	3	15.6303	137.39	49.1074	-3.04937	1.4	18.0101	1	2
0	2019-12-27	14:57:37.1	Red	3	15.7335	138.582	47.3289	-2.97169	1.4	18.2192	1	2
0	2019-12-27	14:57:37.2	Red	3	15.8378	139.767	46.6376	6.17886	1.4	18.5621	1	2
0	2019-12-27	14:57:37.3	Red	3	15.9433	141.426	48.3726	-4.67237	1.4	18.1903	1	2
0	2019-12-27	14:57:37.4	Red	3	16.0499	142.686	46.8307	4.32348	1.4	18.5124	1	2
0	2019-12-27	14:57:37.5	Red	3	16.1576	143.836	49.7693	5.55074	1.4	18.5393	1	2
0	2019-12-27	14:57:37.6	Red	3	16.2665	145.093	48.5654	-2.92253	1.4	18.3184	1	2
0	2019-12-27	14:57:37.7	Red	3	16.3765	146.693	46.4089	-5.89244	1.4	18.2053	1	2
0	2019-12-27	14:57:37.8	Red	3	16.4876	147.796	47.6266	4.00758	1.4	18.6727	1	2
0	2019-12-27	14:57:37.9	Red	3	16.5999	149.642	48.8523	1.18192	1.4	17.7182	1	2
0	2019-12-27	14:57:38.0	Red	3	16.7133	150.559	48.7564	-4.69971	1.4	18.422	1	2
0	2019-12-27	14:57:38.1	Red	3	16.8278	151.739	47.4506	0.95439	1.4	18.5109	1	2
0	2019-12-27	14:57:38.2	Red	3	16.9435	153.269	47.8682	0.310898	1.4	18.1775	1	2
0	2019-12-27	14:57:38.3	Red	3	17.0603	154.692	45.3509	0.126521	1.4	18.309	1	2
0	2019-12-27	14:57:38.4	Red	3	17.1782	155.928	49.2455	3.73602	1.4	18.2154	1	2
0	2019-12-27	14:57:38.5	Red	3	17.2973	157.237	49.2217	-0.207822	1.4	18.3532	1	2
0	2019-12-27	14:57:38.6	Red	3	17.4175	158.434	46.0915	1.73616	1.4	18.2612	1	2
0	2019-12-27	14:57:38.7	Red	3	17.5388	159.72	47.11	1.90723	1.4	18.0973	1	2
0	2019-12-27	14:57:38.8	Red	3	17.6613	161.503	48.7516	1.91259	1.4	17.8709	1	2
0	2019-12-27	14:57:38.9	Red	3	17.7849	162.677	48.6627	1.69643	1.4	18.159	1	2
0	2019-12-27	14:57:39.0	Red	3	17.9097	163.512	49.1842	-1.35493	1.4	18.6584	1	2
0	2019-12-27	14:57:39.1	Red	3	18.0355	165.161	48.7381	-3.98131	1.4	18.227	1	2
0	2019-12-27	14:57:39.2	Red	3	18.1625	166.762	47.6982	0.143051	1.4	17.9758	1	2
0	2019-12-27	14:57:39.3	Red	3	18.2907	168.051	48.337	1.6137	1.4	18.157	1	2
0	2019-12-27	14:57:39.4	Red	3	18.42	169.364	49.0822	-1.57404	1.4	17.8889	1	2
0	2019-12-27	14:57:39.5	Red	3	18.5504	170.55	48.1613	-1.3533	1.4	18.2125	1	2
0	2019-12-27	14:57:39.6	Red	3	18.6819	172.102	47.1282	-2.69794	1.4	17.9399	1	2
0	2019-12-27	14:57:39.7	Red	3	18.8146	173.419	47.0184	-0.559131	1.4	17.8333	1	2
0	2019-12-27	14:57:39.8	Red	3	18.9484	174.419	48.2148	2.84791	1.4	18.3505	1	2
0	2019-12-27	14:57:39.9	Red	3	19.0833	175.863	47.7941	0.540018	1.4	18.2199	1	2
0	2019-12-27	14:57:40.0	Red	3	19.2194	177.235	47.2448	-1.37377	1.4	18.0475	1	2
0	2019-12-27	14:57:40.1	Red	3	19.3566	178.5	46.7818	1.03327	1.4	17.8126	1	2
0	2019-12-27	14:57:40.2	Red	3	19.495	180.078	49.4692	-0.169039	1.4	17.8924	1	2
0	2019-12-27	14:57:40.3	Red	3	19.6345	181.171	48.3087	-2.15467	1.4	18.2443	1	2
0	2019-12-27	14:57:40.4	Red	3	19.7751	182.601	48.0563	7.86185	1.4	18.0723	1	2
0	2019-12-27	14:57:40.5	Red	3	19.9168	183.815	49.1229	-0.0198682	1.4	18.1492	1	2
0	2019-12-27	14:57:40.6	Red	3	20.0597	185.412	46.2968	-1.58906	1.4	18.0483	1	2
0	2019-12-27	14:57:40.7	Red	3	20.2037	186.599	48.302	2.7587	1.4	17.9426	1	2
0	2019-12-27	14:57:40.8	Red	3	20.3489	187.914	47.5384	-1.35255	1.4	17.9843	1	2
0	2019-12-27	14:57:40.9	Red	3	20.4952	189.416	47.9711	-0.318011	1.4	17.9485	1	2
0	2019-12-27	14:57:41.0	Red	3	20.6426	190.366	47.2017	-5.15771	1.4	18.3351	1	2
0	2019-12-27	14:57:41.1	Red	3	20.7912	191.905	47.6211	6.15327	1.4	17.9998	1	2
0	2019-12-27	14:57:41.2	Red	3	20.9408	193.165	48.3205	-7.75528	1.4	18.1359	1	2
0	2019-12-27	14:57:41.3	Red	3	21.0917	194.475	48.5817	-2.58557	1.4	17.9471	1	2
0	2019-12-27	14:57:41.4	Red	3	21.2436	195.901	49.0465	-3.81684	1.4	17.9408	1	2
0	2019-12-27	14:57:41.5	Red	3	21.3967	197.181	48.445	-1.14	1.4	18.0817	1	2
0	2019-12-27	14:57:41.6	Red	3	21.5509	198.652	49.2523	-0.179052	1.4	17.9964	1	2
0	2019-12-27	14:57:41.7	Red	3	21.7063	200.212	49.5284	1.562	1.4	17.5037	1	2
0	2019-12-27	14:57:41.8	Red	3	21.8628	201.265	49.115	-1.1754	1.4	17.9297	1	2
0	2019-12-27	14:57:41.9	Red	3	22.0204	202.671	49.6434	-3.61443	1.4	17.6711	1	2
0	2019-12-27	14:57:42.0	Red	3	22.1792	204.11	48.3262	0.873089	1.4	17.3272	1	2
0	2019-12-27	14:57:42.1	Red	3	22.3391	205.481	48.2118	0.694275	1.3	17.2815	1	2
0	2019-12-27	14:57:42.2	Red	3	22.5001	206.816	49.7019	2.92873	1.3	17.2392	1	2
0	2019-12-27	14:57:42.3	Red	3	22.6623	208.213	49.8623	-3.56996	1.4	17.1843	1	2
0	2019-12-27	14:57:42.4	Red	3	22.8255	209.391	48.2322	2.74229	1.3	17.1009	1	2
0	2019-12-27	14:57:42.5	Red	3	22.99	210.926	48.4008	-1.72567	1.3	17.0701	1	2
0	2019-12-27	14:57:42.6	Red	3	23.1555	212.31	47.7111	3.87907	1.3	16.9631	1	2
0	2019-12-27	14:57:42.7	Red	3	23.3222	213.751	48.0856	1.78734	1.3	16.282	1	2
0	2019-12-27	14:57:42.8	Red	3	23.4901	214.828	48.9087	2.50506	1.3	15.3146	1	2
0	2019-12-27	14:57:42.9	Red	3	23.659	216.237	47.1113	-0.884056	1.3	13.944	1	2
0	2019-12-27	14:57:43.0	Red	3	23.8291	217.418	47.681	1.29366	-1	-1	-1	2
0	2019-12-27	14:57:43.1	Red	3	24.0004	218.899	46.8567	-0.886083	-1	-1	-1	2
0	2019-12-27	14:57:43.2	Red	3	24.1727	220.259	47.4364	-0.663519	-1	-1	-1	2
0	2019-12-27	14:57:43.3	Red	3	24.3462	221.395	46.188	3.28946	-1	-1	-1	2
0	2019-12-27	14:57:43.4	Red	3	24.5209	222.906	47.6554	1.17707	-1	-1	-1	2
0	2019-12-27	14:57:43.5	Red	3	24.6966	224.164	47.0228	-5.72197	-1	-1	-1	2
0	2019-12-27	14:57:43.6	Red	3	24.8736	225.37	44.4148	-21.7675	-1	-1	-1	2
0	2019-12-27	14:57:43.7	Red	3	25.0516	226.501	37.9998	-15.7909	-1	-1	-1	2
0	2019-12-27	14:57:43.8	Red	3	25.2308	228.008	31.222	-12.1303	-1	-1	-1	2
0	2019-12-27	14:57:43.9	Red	3	25.4111	229.348	29.2701	-4.79914	-1	-1	-1	2
0	2019-12-27	14:57:44.0	Red	3	25.5925	230.129	27.1192	-5.99995	-1	-1	-1	2
0	2019-12-27	14:57:44.1	Red	3	25.7751	230.178	25.5961	-7.08551	-1	-1	-1	2
0	2019-12-27	14:57:44.2	Red	3	25.9588	230.191	20.2842	-21.2592	-1	-1	-1	2
0	2019-12-27	15:1:23.0	Red	4	15.7221	223.185	57.2089	8.76069	2.1	32.2249	2	-1
0	2019-12-27	15:1:23.1	Red	4	15.7232	221.758	58.2825	-8.34743	2.1	32.4896	2	-1
0	2019-12-27	15:1:23.2	Red	4	15.7255	220.045	57.6307	9.9864	2	32.0205	2	-1
0	2019-12-27	15:1:23.3	Red	4	15.7289	218.47	57.0205	1.66957	2.1	32.458	2	-1
0	2019-12-27	15:1:23.4	Red	4	15.7334	216.94	56.6884	1.42431	2	32.0058	2	-1
0	2019-12-27	15:1:23.5	Red	4	15.7391	215.264	59.2978	4.79515	2.1	32.4659	2	-1
0	2019-12-27	15:1:23.6	Red	4	15.7459	213.545	57.4868	2.91252	2.1	32.3015	2	-1
0	2019-12-27	15:1:23.7	Red	4	15.7538	212.096	58.3603	-5.28411	2.1	32.3149	2	-1
0	2019-12-27	15:1:23.8	Red	4	15.7629	210.587	56.9431	-2.94685	2.1	32.5192	2	-1
0	2019-12-27	15:1:23.9	Red	4	15.7731	208.58	58.3992	3.07361	2.1	32.2377	2	-1
0	2019-12-27	15:1:24.0	Red	4	15.7844	207.271	58.1149	-2.91753	2	31.7283	2	518
0	2019-12-27	15:1:24.1	Red	4	15.7969	205.501	58.6181	3.1838	2	31.7951	2	518
0	2019-12-27	15:1:24.2	Red	4	15.8105	204.286	60.0684	-0.989437	2.1	32.1572	2	518
0	2019-12-27	15:1:24.3	Red	4	15.8253	202.286	57.6801	-4.83871	2	31.806	2	518
0	2019-12-27	15:1:24.4	Red	4	15.8411	200.63	58.732	-0.390291	2.1	31.6239	2	518
0	2019-12-27	15:1:24.5	Red	4	15.8582	199.07	58.1797	1.63507	2	31.8326	2	518
0	2019-12-27	15:1:24.6	Red	4	15.8763	197.239	59.9643	3.48592	2.1	31.7232	2	518
0	2019-12-27	15:1:24.7	Red	4	15.8956	195.763	58.2722	-1.69591	2.1	32.2288	2	518
0	2019-12-27	15:1:24.8	Red	4	15.916	194.219	58.2068	-4.07791	2.1	32.3878	2	518
0	2019-12-27	15:1:24.9	Red	4	15.9375	192.572	58.063	-3.12126	2.1	32.1807	2	518
0	2019-12-27	15:1:25.0	Red	4	15.9602	190.96	57.2745	-0.472069	2.1	31.8832	2	518
0	2019-12-27	15:1:25.1	Red	4	15.984	189.337	57.0402	-0.693401	2	31.4684	2	518
0	2019-12-27	15:1:25.2	Red	4	16.009	187.695	57.9968	8.66413	2.1	31.8494	2	518
0	2019-12-27	15:1:25.3	Red	4	16.0351	186.167	57.1592	-0.203053	2.1	31.7356	2	518
0	2019-12-27	15:1:25.4	Red	4	16.0623	184.511	56.4065	1.03259	2.1	31.7565	2	518
0	2019-12-27	15:1:25.5	Red	4	16.0906	183.087	57.182	-2.9484	2.1	31.9606	2	518
0	2019-12-27	15:1:25.6	Red	4	16.1201	181.331	57.1457	3.19076	2.1	31.2978	2	518
0	2019-12-27	15:1:25.7	Red	4	16.1507	179.87	56.4834	-0.283003	2.1	32.1479	2	518
0	2019-12-27	15:1:25.8	Red	4	16.1825	178.426	55.718	2.05803	2.1	31.9523	2	518
0	2019-12-27	15:1:25.9	Red	4	16.2154	176.63	58.1489	-0.618219	2	31.5734	2	518
0	2019-12-27	15:1:26.0	Red	4	16.2494	174.996	55.4523	-7.86614	2	31.4826	2	518
0	2019-12-27	15:1:26.1	Red	4	16.2845	173.615	57.2045	-1.0591	2	31.547	2	518
0	2019-12-27	15:1:26.2	Red	4	16.3208	172.129	57.2062	-3.76034	2.1	32.8133	2	518
0	2019-12-27	15:1:26.3	Red	4	16.3582	170.165	55.0468	7.00009	2.1	32.0382	2	518
0	2019-12-27	15:1:26.4	Red	4	16.3968	169.008	56.973	0.436068	2.1	32.0782	2	518
0	2019-12-27	15:1:26.5	Red	4	16.4365	167.158	58.7432	5.52193	2.1	32.4518	2	518
0	2019-12-27	15:1:26.6	Red	4	16.4773	165.713	58.2679	-4.1976	2.1	32.3111	2	518
0	2019-12-27	15:1:26.7	Red	4	16.5193	164.397	56.8136	6.04268	2.1	32.3362	2	518
0	2019-12-27	15:1:26.8	Red	4	16.5624	162.336	58.7495	5.08308	2.1	32.0435	2	518
0	2019-12-27	15:1:26.9	Red	4	16.6066	160.561	57.1849	-0.446836	2.1	31.9556	2	518
0	2019-12-27	15:1:27.0	Red	4	16.652	159.181	57.3393	0.268459	2	32.0628	2	518
0	2019-12-27	15:1:27.1	Red	4	16.6984	157.54	59.1428	-9.44034	2.1	32.5775	2	518
0	2019-12-27	15:1:27.2	Red	4	16.7461	155.953	55.3563	7.08294	2.1	32.3376	2	518
0	2019-12-27	15:1:27.3	Red	4	16.7948	154.45	54.4242	0.11913	2.1	32.9295	2	518
0	2019-12-27	15:1:27.4	Red	4	16.8447	152.971	55.6635	-3.66139	2.1	33.6125	2	518
0	2019-12-27	15:1:27.5	Red	4	16.8958	151.254	56.3453	-4.6411	2.1	32.9114	2	518
0	2019-12-27	15:1:27.6	Red	4	16.9479	150.034	56.489	0.313759	2	32.576	2	518
0	2019-12-27	15:1:27.7	Red	4	17.0012	148.467	55.8025	1.32028	2.1	33.303	2	518
0	2019-12-27	15:1:27.8	Red	4	17.0557	146.811	59.851	7.38072	2.1	33.081	2	518
0	2019-12-27	15:1:27.9	Red	4	17.1112	145.019	58.8053	2.17664	2	32.4577	2	518
0	2019-12-27	15:1:28.0	Red	4	17.1679	143.399	58.4266	-1.17874	2.1	33.4857	2	518
0	2019-12-27	15:1:28.1	Red	4	17.2258	142.05	59.5438	1.55711	2.1	34.1777	2	518
0	2019-12-27	15:1:28.2	Red	4	17.2847	139.671	59.234	-2.53534	2.1	33.0814	2	518
0	2019-12-27	15:1:28.3	Red	4	17.3448	138.186	57.1917	-0.583291	2.1	33.8044	2	518
0	2019-12-27	15:1:28.4	Red	4	17.4061	137.051	56.1603	4.05741	2.1	33.7048	2	518
0	2019-12-27	15:1:28.5	Red	4	17.4684	135.235	59.0711	-2.90024	2.1	33.0111	2	518
0	2019-12-27	15:1:28.6	Red	4	17.5319	133.648	58.2204	4.51446	2.1	33.005	2	518
0	2019-12-27	15:1:28.7	Red	4	17.5966	132.309	57.357	0.0156959	2.1	33.5708	2	518
0	2019-12-27	15:1:28.8	Red	4	17.6623	130.919	59.2818	0.261903	2.1	33.6392	2	518
0	2019-12-27	15:1:28.9	Red	4	17.7293	128.923	60.0222	3.62748	2.1	32.8054	2	518
0	2019-12-27	15:1:29.0	Red	4	17.7973	126.733	60.071	7.339	2.1	32.7265	2	518
0	2019-12-27	15:1:29.1	Red	4	17.8665	125.44	59.6028	-7.87995	2.1	33.6814	2	518
0	2019-12-27	15:1:29.2	Red	4	17.9368	123.877	61.1894	-1.84619	2.1	33.53	2	518
0	2019-12-27	15:1:29.3	Red	4	18.0082	121.897	58.3842	7.89162	2.1	32.8966	2	518
0	2019-12-27	15:1:29.4	Red	4	18.0808	120.299	56.0057	-21.2201	2.1	33.363	2	518
0	2019-12-27	15:1:29.5	Red	4	18.1545	119.064	58.6005	13.8452	2.1	33.6394	2	518
0	2019-12-27	15:1:29.6	Red	4	18.2293	117.322	58.9854	-11.003	2.1	32.6975	2	518
0	2019-12-27	15:1:29.7	Red	4	18.3053	115.948	57.595	-12.8991	2.1	33.2762	2	518
0	2019-12-27	15:1:29.8	Red	4	18.3824	114.287	56.4607	1.55723	2.1	33.0191	2	518
0	2019-12-27	15:1:29.9	Red	4	18.4607	112.418	60.7675	4.69035	2.1	33.1396	2	518
0	2019-12-27	15:1:30.0	Red	4	18.5401	110.769	58.8868	-2.4358	2.1	32.7493	2	518
0	2019-12-27	15:1:30.1	Red	4	18.6206	109.098	58.8467	-0.725349	2.1	33.105	2	518
0	2019-12-27	15:1:30.2	Red	4	18.7022	107.752	58.682	10.3413	2.1	33.217	2	518
0	2019-12-27	15:1:30.3	Red	4	18.785	105.56	58.2366	-5.92383	2.1	32.9431	2	518
0	2019-12-27	15:1:30.4	Red	4	18.8689	104.236	56.5443	-5.96058	2.1	32.7167	2	518
0	2019-12-27	15:1:30.5	Red	4	18.954	102.871	56.5557	10.1432	2.1	34.5151	2	518
0	2019-12-27	15:1:30.6	Red	4	19.0402	101.247	59.7363	-0.806332	2.1	34.072	2	518
0	2019-12-27	15:1:30.7	Red	4	19.1275	99.4766	56.3825	11.1035	2.2	33.8361	2	518
0	2019-12-27	15:1:30.8	Red	4	19.2159	98.2035	57.4548	-10.6443	2.1	34.3562	2	518
0	2019-12-27	15:1:30.9	Red	4	19.3055	96.5301	59.1508	1.94567	2.1	33.9314	2	518
0	2019-12-27	15:1:31.0	Red	4	19.3962	94.4776	60.7184	-0.797987	2.1	33.6391	2	518
0	2019-12-27	15:1:31.1	Red	4	19.4881	93.0308	60.1391	-7.13962	2.1	33.6205	2	518
0	2019-12-27	15:1:31.2	Red	4	19.5811	91.4681	58.8665	5.92792	2.1	33.6873	2	518
0	2019-12-27	15:1:31.3	Red	4	19.6752	89.7268	59.4668	-1.45938	2.2	34.3732	2	518
0	2019-12-27	15:1:31.4	Red	4	19.7705	87.7538	56.3997	-6.41751	2.2	34.6549	2	518
0	2019-12-27	15:1:31.5	Red	4	19.8668	86.1123	56.8882	-10.4718	2.2	34.0042	2	518
0	2019-12-27	15:1:31.6	Red	4	19.9644	85.1221	57.4192	11.6671	2.2	34.2959	2	528
0	2019-12-27	15:1:31.7	Red	4	20.063	83.3153	59.3208	-0.842194	2.1	34.258	2	528
0	2019-12-27	15:1:31.8	Red	4	20.1628	81.9443	56.324	-6.72042	2.1	34.6604	2	528
0	2019-12-27	15:1:31.9	Red	4	20.2637	80.389	55.5417	4.43866	2.1	34.468	2	528
0	2019-12-27	15:1:32.0	Red	4	20.3658	78.7083	57.1993	6.75356	2.2	34.2956	2	528
0	2019-12-27	15:1:32.1	Red	4	20.469	76.5444	61.1903	0.476797	2.2	34.084	2	528
0	2019-12-27	15:1:32.2	Red	4	20.5733	75.2374	61.5324	1.02985	2.1	34.2149	2	528
0	2019-12-27	15:1:32.3	Red	4	20.6788	73.7697	60.0195	3.60517	2.1	34.5647	2	528
0	2019-12-27	15:1:32.4	Red	4	20.7854	72.4111	57.6949	-12.6005	2.2	34.9375	2	528
0	2019-12-27	15:1:32.5	Red	4	20.8931	69.7174	57.7103	1.85448	2.2	33.8567	2	528
0	2019-12-27	15:1:32.6	Red	4	21.002	68.2704	60.5417	3.97873	2.1	33.3816	2	528
0	2019-12-27	15:1:32.7	Red	4	21.112	67.0514	59.6189	-5.37334	2.2	34.3449	2	528
0	2019-12-27	15:1:32.8	Red	4	21.2231	65.8872	61.5139	1.67066	2.2	35.1606	2	528
0	2019-12-27	15:1:32.9	Red	4	21.3354	63.7199	56.6178	4.34139	2.2	34.1038	2	528
0	2019-12-27	15:1:33.0	Red	4	21.4488	61.7837	57.6753	-5.06777	2.2	34.63	2	528
0	2019-12-27	15:1:33.1	Red	4	21.5633	60.5211	58.8039	2.90724	2.2	34.876	2	528
0	2019-12-27	15:1:33.2	Red	4	21.679	58.7414	62.0047	3.93075	2.2	35.4539	2	528
0	2019-12-27	15:1:33.3	Red	4	21.7958	57.1357	56.7333	4.94701	2.2	34.5677	2	528
0	2019-12-27	15:1:33.4	Red	4	21.9137	55.4537	57.9531	4.41033	2.2	34.9397	2	528
0	2019-12-27	15:1:33.5	Red	4	22.0328	53.9838	59.8808	1.6249	2.2	34.4422	2	528
0	2019-12-27	15:1:33.6	Red	4	22.153	52.1084	58.919	-4.71604	2.1	33.2297	2	528
0	2019-12-27	15:1:33.7	Red	4	22.2743	51.1125	57.1036	-9.83677	2.1	33.4104	2	528
0	2019-12-27	15:1:33.8	Red	4	22.3968	48.9052	57.1562	7.13396	2.1296	33.8131	2	528
0	2019-12-27	15:1:33.9	Red	4	22.5204	47.2142	59.9777	2.61354	1.98783	33.1201	2	528
0	2019-12-27	15:1:34.0	Red	4	22.6451	45.6483	59.1418	1.0801	-1	-1	-1	528
0	2019-12-27	15:1:34.1	Red	4	22.771	44.446	61.0592	-8.95877	-1	-1	-1	528
0	2019-12-27	15:1:34.2	Red	4	22.898	42.7523	58.215	-1.70363	-1	-1	-1	528
0	2019-12-27	15:1:34.3	Red	4	23.0262	40.6555	58.7367	3.31571	-1	-1	-1	528
0	2019-12-27	15:1:34.4	Red	4	23.1554	38.9658	60.1654	4.587	-1	-1	-1	528
0	2019-12-27	15:1:34.5	Red	4	23.2859	37.5438	60.5435	-0.910579	-1	-1	-1	528
0	2019-12-27	15:1:34.6	Red	4	23.4174	35.9566	60.2895	6.53618	-1	-1	-1	528
0	2019-12-27	15:1:34.7	Red	4	23.5501	34.3423	62.6183	-1.94507	-1	-1	-1	528
0	2019-12-27	15:1:34.8	Red	4	23.6839	32.7086	59.4949	-7.26566	-1	-1	-1	528
0	2019-12-27	15:1:34.9	Red	4	23.8188	31.2409	57.3405	-6.89322	-1	-1	-1	528
0	2019-12-27	15:1:35.0	Red	4	23.9549	29.8389	56.5432	1.60045	-1	-1	-1	528
0	2019-12-27	15:1:35.1	Red	4	24.0921	27.8785	57.1468	0.215713	-1	-1	-1	528
0	2019-12-27	15:1:35.2	Red	4	24.2305	25.905	56.336	-2.10583	-1	-1	-1	528
0	2019-12-27	15:1:35.3	Red	4	24.37	23.9147	55.0142	0.73578	-1	-1	-1	528
0	2019-12-27	15:1:35.4	Red	4	24.5106	22.8276	55.1775	1.02504	-1	-1	-1	528
0	2019-12-27	15:1:35.5	Red	4	24.6523	21.8661	57.9989	1.97831	-1	-1	-1	528
0	2019-12-27	15:1:35.6	Red	4	24.7952	20.2809	59.3522	-2.71777	-1	-1	-1	528
0	2019-12-27	15:1:35.7	Red	4	24.9392	18.7208	53.1134	-7.44355	-1	-1	-1	528
0	2019-12-27	15:1:35.8	Red	4	25.0844	16.9937	55.0849	12.5093	-1	-1	-1	528
0	2019-12-27	15:3:11.0	Red	3	11.6902	14.3721	37.8543	5.96425	1.3	15.2397	2	-1
0	2019-12-27	15:3:11.1	Red	3	11.6913	15.4162	40.4906	5.3285	1.3	15.4888	2	-1
0	2019-12-27	15:3:11.2	Red	3	11.6936	17.5519	41.5872	3.51579	1.3	14.493	2	-1
0	2019-12-27	15:3:11.3	Red	3	11.697	18.6551	43.3311	-5.73205	1.4	14.8493	2	-1
0	2019-12-27	15:3:11.4	Red	3	11.7015	19.8115	38.0714	-0.809493	1.3	14.2028	2	-1
0	2019-12-27	15:3:11.5	Red	3	11.7072	20.2485	38.1316	1.34654	1.3	15.5703	2	-1
0	2019-12-27	15:3:11.6	Red	3	11.714	21.2643	39.718	8.14768	1.3	15.9893	2	-1
0	2019-12-27	15:3:11.7	Red	3	11.7219	22.7559	42.219	2.60667	1.3	16.0964	2	-1
0	2019-12-27	15:3:11.8	Red	3	11.731	24.6565	44.5414	-12.838	1.3	15.5735	2	-1
0	2019-12-27	15:3:11.9	Red	3	11.7412	25.2254	42.6454	-6.05565	1.3	16.4054	2	-1
0	2019-12-27	15:3:12.0	Red	3	11.7525	25.7936	39.3309	10.3185	1.3	16.5353	2	-1
0	2019-12-27	15:3:12.1	Red	3	11.765	27.1574	40.8233	7.15805	1.4	16.7296	2	-1
0	2019-12-27	15:3:12.2	Red	3	11.7786	28.5212	42.3157	3.99756	1.3	15.8842	2	-1
0	2019-12-27	15:3:12.3	Red	3	11.7934	29.9858	44.4886	4.47156	1.3	15.9616	2	-1
0	2019-12-27	15:3:12.4	Red	3	11.8092	31.3847	43.8068	-1.19157	1.2	15.8914	2	-1
0	2019-12-27	15:3:12.5	Red	3	11.8262	32.3014	49.1561	25.868	1.3	15.8206	2	-1
0	2019-12-27	15:3:12.6	Red	3	11.8444	33.3603	50.8553	-12.3305	1.3	15.5375	2	-1
0	2019-12-27	15:3:12.7	Red	3	11.8637	35.1708	50.5269	-7.19205	1.3	15.5665	2	-1
0	2019-12-27	15:3:12.8	Red	3	11.8841	36.8251	47.7995	-3.82835	1.4	16.265	2	-1
0	2019-12-27	15:3:12.9	Red	3	11.9056	38.6044	48.325	-1.08982	1.4	15.6334	2	-1
0	2019-12-27	15:3:13.0	Red	3	11.9283	39.8079	50.8722	8.09942	1.3	15.0512	2	-1
0	2019-12-27	15:3:13.1	Red	3	11.9521	41.2116	47.5073	2.30083	1.4	14.9465	2	-1
0	2019-12-27	15:3:13.2	Red	3	11.9771	42.1202	51.0933	0.173222	1.3	15.0724	2	-1
0	2019-12-27	15:3:13.3	Red	3	12.0032	42.9888	43.5294	-4.13283	1.3	15.3269	2	-1
0	2019-12-27	15:3:13.4	Red	3	12.0304	43.7853	41.2208	16.7021	1.3	15.7119	2	-1
0	2019-12-27	15:3:13.5	Red	3	12.0587	45.8445	41.2091	2.0217	1.3	14.7624	2	-1
0	2019-12-27	15:3:13.6	Red	3	12.0882	47.8864	44.7098	-2.41563	1.2	13.3214	2	-1
0	2019-12-27	15:3:13.7	Red	3	12.1188	48.0132	43.2855	3.5178	1.3	14.607	2	-1
0	2019-12-27	15:3:13.8	Red	3	12.1506	48.7895	44.3254	3.69712	1.3	15.0478	2	-1
0	2019-12-27	15:3:13.9	Red	3	12.1835	49.8863	44.5557	1.27644	1.4	16.4174	2	-1
0	2019-12-27	15:3:14.0	Red	3	12.2175	51.5045	45.1977	-1.59087	1.3	15.2926	2	-1
0	2019-12-27	15:3:14.1	Red	3	12.2526	52.6193	43.6451	-3.84386	1.3	15.8509	2	-1
0	2019-12-27	15:3:14.2	Red	3	12.2889	53.6822	41.4409	5.30926	1.4	16.3889	2	-1
0	2019-12-27	15:3:14.3	Red	3	12.3263	55.6386	41.1564	-2.5844	1.4	15.1821	2	-1
0	2019-12-27	15:3:14.4	Red	3	12.3649	55.6409	41.8447	8.09265	1.3	15.3298	2	-1
0	2019-12-27	15:3:14.5	Red	3	12.4046	57.7375	44.4302	-0.953539	1.4	15.0164	2	-1
0	2019-12-27	15:3:14.6	Red	3	12.4454	59.3069	38.6505	-2.27698	1.3	14.1581	2	-1
0	2019-12-27	15:3:14.7	Red	3	12.4874	59.9428	45.1295	1.6792	1.3	14.6972	2	-1
0	2019-12-27	15:3:14.8	Red	3	12.5305	61.5862	43.1278	19.4512	1.4	14.5134	2	-1
0	2019-12-27	15:3:14.9	Red	3	12.5747	62.2143	43.7968	-8.20094	1.3	15.1873	2	-1
0	2019-12-27	15:3:15.0	Red	3	12.62	63.5071	42.2481	-6.26597	1.3	15.189	2	-1
0	2019-12-27	15:3:15.1	Red	3	12.6665	64.4032	40.5597	5.7783	1.3	15.0072	2	-1
0	2019-12-27	15:3:15.2	Red	3	12.7142	65.8514	38.0163	-2.52744	1.3	14.8949	2	-1
0	2019-12-27	15:3:15.3	Red	3	12.7629	67.707	40.1297	12.016	1.4	14.4482	2	-1
0	2019-12-27	15:3:15.4	Red	3	12.8128	68.8059	41.4565	-5.01697	1.4	14.1354	2	-1
0	2019-12-27	15:3:15.5	Red	3	12.8639	69.2591	43.3045	7.13569	1.4	15.0733	2	-1
0	2019-12-27	15:3:15.6	Red	3	12.916	70.2526	38.9234	-12.6008	1.4	15.5174	2	-1
0	2019-12-27	15:3:15.7	Red	3	12.9693	71.4487	37.0051	8.33786	1.3	15.008	2	-1
0	2019-12-27	15:3:15.8	Red	3	13.0238	72.5099	39.7992	3.34198	1.3	14.9037	2	-1
0	2019-12-27	15:3:15.9	Red	3	13.0793	73.6013	43.1495	6.5888	1.4	15.3035	2	-1
0	2019-12-27	15:3:16.0	Red	3	13.136	75.0513	45.1099	4.33366	1.4	14.7982	2	-1
0	2019-12-27	15:3:16.1	Red	3	13.1939	75.9259	44.2139	-12.2588	1.4	15.2608	2	-1
0	2019-12-27	15:3:16.2	Red	3	13.2528	77.4902	38.266	-4.20043	1.4	15.0786	2	-1
0	2019-12-27	15:3:16.3	Red	3	13.3129	78.925	39.5589	2.89513	1.4	14.9604	2	-1
0	2019-12-27	15:3:16.4	Red	3	13.3742	80.2371	39.7929	-9.36871	1.5	15.0084	2	-1
0	2019-12-27	15:3:16.5	Red	3	13.4365	81.2277	42.4088	1.89146	1.4	14.5379	2	-1
0	2019-12-27	15:3:16.6	Red	3	13.5	81.7639	41.4677	-0.75427	1.4	14.8821	2	-1
0	2019-12-27	15:3:16.7	Red	3	13.5647	82.7459	40.0291	-10.2909	1.3	15.0575	2	-1
0	2019-12-27	15:3:16.8	Red	3	13.6304	84.113	36.8588	5.64676	1.4	14.6885	2	-1
0	2019-12-27	15:3:16.9	Red	3	13.6973	84.6675	38.3057	2.4167	1.4	15.4031	2	-1
0	2019-12-27	15:3:17.0	Red	3	13.7654	86.5953	38.4121	5.80685	1.4	14.6365	2	-1
0	2019-12-27	15:3:17.1	Red	3	13.8346	87.8225	42.6203	4.21011	1.4	14.7843	2	-1
0	2019-12-27	15:3:17.2	Red	3	13.9049	88.0681	44.6119	-8.01734	1.4	15.8555	2	-1
0	2019-12-27	15:3:17.3	Red	3	13.9763	89.688	43.1476	-11.7554	1.4	15.4662	2	-1
0	2019-12-27	15:3:17.4	Red	3	14.0489	90.8154	36.4109	-5.82843	1.5	15.4649	2	-1
0	2019-12-27	15:3:17.5	Red	3	14.1226	92.1453	38.9209	14.2298	1.4	15.2274	2	-1
0	2019-12-27	15:3:17.6	Red	3	14.1974	93.5198	44.0384	-0.476853	1.4	15.0836	2	-1
0	2019-12-27	15:3:17.7	Red	3	14.2734	94.3061	40.2544	-4.73643	1.4	15.2552	2	-1
0	2019-12-27	15:3:17.8	Red	3	14.3505	94.9349	37.8791	3.50683	1.4	15.9589	2	-1
0	2019-12-27	15:3:17.9	Red	3	14.4288	96.3624	39.6267	-3.57979	1.4	15.8285	2	-1
0	2019-12-27	15:3:18.0	Red	3	14.5082	98.0366	40.242	-2.82596	1.4	15.6755	2	-1
0	2019-12-27	15:3:18.1	Red	3	14.5887	98.6756	41.5049	-2.08655	1.4	16.0804	2	-1
0	2019-12-27	15:3:18.2	Red	3	14.6703	99.4209	41.9642	4.97857	1.5	16.5112	2	-1
0	2019-12-27	15:3:18.3	Red	3	14.7531	100.554	41.5762	-6.5562	1.5	16.7482	2	-1
0	2019-12-27	15:3:18.4	Red	3	14.837	101.898	41.2524	-2.34668	1.4	16.6304	2	-1
0	2019-12-27	15:3:18.5	Red	3	14.9221	103.464	39.4543	0.530858	1.5	16.4127	2	-1
0	2019-12-27	15:3:18.6	Red	3	15.0083	104.813	40.6885	-1.01995	1.5	16.1358	2	-1
0	2019-12-27	15:3:18.7	Red	3	15.0956	105.549	43.5464	0.155516	1.5	16.176	2	-1
0	2019-12-27	15:3:18.8	Red	3	15.184	106.136	39.3535	-2.76571	1.5	16.8022	2	-1
0	2019-12-27	15:3:18.9	Red	3	15.2736	107.712	41.0511	0.63672	1.5	16.6455	2	-1
0	2019-12-27	15:3:19.0	Red	3	15.3643	108.749	41.1346	-0.901676	1.5	16.6723	2	-1
0	2019-12-27	15:3:19.1	Red	3	15.4562	110.182	42.4335	-0.224959	1.5	16.6368	2	-1
0	2019-12-27	15:3:19.2	Red	3	15.5492	111.322	42.6938	-1.62367	1.5	17.0541	2	-1
0	2019-12-27	15:3:19.3	Red	3	15.6433	112.615	41.8639	5.87046	1.5	16.5008	2	-1
0	2019-12-27	15:3:19.4	Red	3	15.7385	113.854	45.4707	0.329771	1.5	16.4187	2	-1
0	2019-12-27	15:3:19.5	Red	3	15.8349	115.242	42.5513	-2.38242	1.5	16.5908	2	-1
0	2019-12-27	15:3:19.6	Red	3	15.9325	115.658	41.8372	-0.0709476	1.5	17.4764	2	-1
0	2019-12-27	15:3:19.7	Red	3	16.0311	116.803	40.0926	-2.45495	1.5	17.5584	2	-1
0	2019-12-27	15:3:19.8	Red	3	16.1309	119.071	39.5058	0.743942	1.5	16.0238	2	-1
0	2019-12-27	15:3:19.9	Red	3	16.2318	119.632	39.776	-2.29047	1.5	16.573	2	-1
0	2019-12-27	15:3:20.0	Red	3	16.3339	120.683	40.7407	9.53901	1.5	16.5864	2	-1
0	2019-12-27	15:3:20.1	Red	3	16.4371	121.682	41.4612	-2.43263	1.5	16.8795	2	-1
0	2019-12-27	15:3:20.2	Red	3	16.5414	122.808	39.6086	-16.9839	1.5	16.8404	2	-1
0	2019-12-27	15:3:20.3	Red	3	16.6469	123.903	40.8809	-1.77257	1.5	17.0179	2	-1
0	2019-12-27	15:3:20.4	Red	3	16.7535	125.164	40.8944	-0.951529	1.5	17.1741	2	-1
0	2019-12-27	15:3:20.5	Red	3	16.8612	126.135	40.638	4.10901	1.5	16.9736	2	-1
0	2019-12-27	15:3:20.6	Red	3	16.9701	127.229	42.5823	4.92358	1.5	17.0663	2	-1
0	2019-12-27	15:3:20.7	Red	3	17.0801	128.61	42.7515	-1.47825	1.5	17.1059	2	-1
0	2019-12-27	15:3:20.8	Red	3	17.1912	129.771	41.4027	-2.61939	1.5	17.2422	2	-1
0	2019-12-27	15:3:20.9	Red	3	17.3035	130.713	41.6016	-1.02685	1.5	17.1387	2	-1
0	2019-12-27	15:3:21.0	Red	3	17.4169	132.271	41.4032	6.6812	1.5	16.8582	2	-1
0	2019-12-27	15:3:21.1	Red	3	17.5314	133.403	41.9323	5.05976	1.5	16.8268	2	-1
0	2019-12-27	15:3:21.2	Red	3	17.6471	134.365	41.7993	-8.36587	1.5	16.9584	2	-1
0	2019-12-27	15:3:21.3	Red	3	17.7639	135.38	41.986	-3.79558	1.5	16.9373	2	-1
0	2019-12-27	15:3:21.4	Red	3	17.8818	136.429	40.6032	-6.58655	1.6	17.3753	2	-1
0	2019-12-27	15:3:21.5	Red	3	18.0009	137.928	40.3029	1.33729	1.5	17.0299	2	-1
0	2019-12-27	15:3:21.6	Red	3	18.1211	139.06	41.084	1.22094	1.5	16.658	2	-1
0	2019-12-27	15:3:21.7	Red	3	18.2424	140.043	42.0931	7.01153	1.5	17.0723	2	-1
0	2019-12-27	15:3:21.8	Red	3	18.3649	141.294	43.5844	-8.3487	1.5	16.8292	2	-1
0	2019-12-27	15:3:21.9	Red	3	18.4885	142.359	41.4788	-6.69309	1.5	16.9673	2	-1
0	2019-12-27	15:3:22.0	Red	3	18.6132	143.495	41.3309	9.98092	1.5	16.8906	2	731
0	2019-12-27	15:3:22.1	Red	3	18.7391	144.734	41.0605	2.34	1.5	16.7514	2	731
0	2019-12-27	15:3:22.2	Red	3	18.8661	146.115	41.2111	4.3211	1.5	16.5968	2	731
0	2019-12-27	15:3:22.3	Red	3	18.9943	147.146	41.3247	-4.24925	1.5	16.5647	2	731
0	2019-12-27	15:3:22.4	Red	3	19.1235	148.244	40.1202	4.40431	1.5	16.7545	2	731
0	2019-12-27	15:3:22.5	Red	3	19.2539	149.168	40.1858	-5.81034	1.5	16.8938	2	731
0	2019-12-27	15:3:22.6	Red	3	19.3855	150.452	40.3669	4.2398	1.5	16.6984	2	731
0	2019-12-27	15:3:22.7	Red	3	19.5182	151.542	39.6886	5.53739	1.5	16.8144	2	731
0	2019-12-27	15:3:22.8	Red	3	19.652	152.41	40.7223	-1.09458	1.5	17.2394	2	731
0	2019-12-27	15:3:22.9	Red	3	19.7869	153.664	42.0157	-1.00418	1.5	16.934	2	731
0	2019-12-27	15:3:23.0	Red	3	19.923	155.085	40.5696	-5.8701	1.5	16.549	2	731
0	2019-12-27	15:3:23.1	Red	3	20.0602	155.965	41.787	9.1449	1.5	16.8353	2	731
0	2019-12-27	15:3:23.2	Red	3	20.1986	157.294	43.2032	-2.58231	1.5	16.5731	2	731
0	2019-12-27	15:3:23.3	Red	3	20.3381	158.505	42.0777	-1.06577	1.5	16.8121	2	731
0	2019-12-27	15:3:23.4	Red	3	20.4787	159.468	40.1703	2.01273	1.5	16.7751	2	731
0	2019-12-27	15:3:23.5	Red	3	20.6204	160.828	42.136	-3.21023	1.5	16.4651	2	731
0	2019-12-27	15:3:23.6	Red	3	20.7633	162.011	42.1817	-4.0946	1.5	16.2973	2	731
0	2019-12-27	15:3:23.7	Red	3	20.9073	163.015	40.7342	2.30813	1.5	16.4751	2	731
0	2019-12-27	15:3:23.8	Red	3	21.0525	164.012	41.9643	3.74317	1.5	16.6796	2	731
0	2019-12-27	15:3:23.9	Red	3	21.1988	165.329	41.5582	-6.67214	1.5	16.4504	2	731
0	2019-12-27	15:3:24.0	Red	3	21.3462	166.667	39.5099	5.08451	1.5	16.0199	2	731
0	2019-12-27	15:3:24.1	Red	3	21.4947	167.557	40.9756	5.09425	1.5	16.3429	2	731
0	2019-12-27	15:3:24.2	Red	3	21.6444	168.793	42.281	-4.15111	1.5	16.3659	2	731
0	2019-12-27	15:3:24.3	Red	3	21.7952	170.064	40.5039	0.949661	1.5	16.3532	2	731
0	2019-12-27	15:3:24.4	Red	3	21.9472	170.791	41.0606	3.44467	1.5	16.46	2	731
0	2019-12-27	15:3:24.5	Red	3	22.1003	172.12	41.8056	-3.94789	1.5	16.1629	2	731
0	2019-12-27	15:3:24.6	Red	3	22.2545	173.408	39.2161	1.79625	1.5	15.8184	2	731
0	2019-12-27	15:3:24.7	Red	3	22.4099	174.33	39.8426	-0.383099	1.5	15.9807	2	731
0	2019-12-27	15:3:24.8	Red	3	22.5664	175.792	42.9923	-3.9506	1.4	15.5408	2	731
0	2019-12-27	15:3:24.9	Red	3	22.724	176.847	40.2889	-0.425776	1.4	15.6163	2	731
0	2019-12-27	15:3:25.0	Red	3	22.8827	177.508	39.8348	-2.31028	1.4	15.8944	2	731
0	2019-12-27	15:3:25.1	Red	3	23.0426	178.917	40.52	-4.62711	1.5	15.8561	2	731
0	2019-12-27	15:3:25.2	Red	3	23.2037	180.345	38.3587	0.269413	1.4	15.4016	2	731
0	2019-12-27	15:3:25.3	Red	3	23.3658	181.073	39.312	4.75784	1.4	15.827	2	731
0	2019-12-27	15:3:25.4	Red	3	23.5291	182.26	42.3679	-7.66015	1.5	15.9367	2	731
0	2019-12-27	15:3:25.5	Red	3	23.6936	183.334	40.9898	0.24124	1.4	15.9932	2	731
0	2019-12-27	15:3:25.6	Red	3	23.8591	184.316	39.6191	5.41806	1.4	16.2814	2	731
0	2019-12-27	15:3:25.7	Red	3	24.0258	185.583	40.6118	-2.16424	1.4	15.9391	2	731
0	2019-12-27	15:3:25.8	Red	3	24.1937	186.923	41.5645	2.89679	1.4	15.4446	2	731
0	2019-12-27	15:3:25.9	Red	3	24.3626	188.026	41.516	2.95818	1.4	15.5526	2	731
0	2019-12-27	15:3:26.0	Red	3	24.5327	189.149	41.2577	-3.5944	1.5	15.6789	2	731
0	2019-12-27	15:3:26.1	Red	3	24.704	190.098	41.1397	-3.71818	1.4	15.6798	2	731
0	2019-12-27	15:3:26.2	Red	3	24.8763	191.497	40.0703	0.563383	1.4	15.1782	2	731
0	2019-12-27	15:3:26.3	Red	3	25.0498	192.56	40.8669	1.30208	1.4	15.282	2	731
0	2019-12-27	15:3:26.4	Red	3	25.2245	193.484	40.0497	-4.93455	1.4	15.699	2	731
0	2019-12-27	15:3:26.5	Red	3	25.4002	194.725	41.7153	1.34003	1.4	15.3163	2	731
0	2019-12-27	15:3:26.6	Red	3	25.5771	195.827	40.974	0.0627041	1.4	15.4728	2	731
0	2019-12-27	15:3:26.7	Red	3	25.7552	197.108	40.3475	-1.78405	1.5	15.2569	2	731
0	2019-12-27	15:3:26.8	Red	3	25.9343	198.049	41.6321	2.51603	1.5	15.4607	2	731
0	2019-12-27	15:3:26.9	Red	3	26.1146	199.368	40.6732	-1.39185	1.5	15.1854	2	731
0	2019-12-27	15:3:27.0	Red	3	26.2961	200.602	40.1977	9.33576	1.5	14.944	2	731
0	2019-12-27	15:3:27.1	Red	3	26.4787	201.526	40.0398	-2.09582	1.5	14.9377	2	731
0	2019-12-27	15:3:27.2	Red	3	26.6624	202.736	40.1	-2.13027	1.5	14.8095	2	731
0	2019-12-27	15:3:27.3	Red	3	26.8472	203.763	38.8814	-2.18272	1.4	14.7356	2	731
0	2019-12-27	15:3:27.4	Red	3	27.0332	204.76	38.6339	-3.25036	1.5	14.9363	2	731
0	2019-12-27	15:3:27.5	Red	3	27.2203	206.006	39.3574	1.40715	1.5	14.7289	2	731
0	2019-12-27	15:3:27.6	Red	3	27.4085	206.96	38.5543	-3.21245	1.4	14.4148	2	731
0	2019-12-27	15:3:27.7	Red	3	27.5979	208.009	38.4723	3.9107	1.5	14.439	2	731
0	2019-12-27	15:3:27.8	Red	3	27.7884	209.187	39.092	-7.6077	1.5	14.3844	2	731
0	2019-12-27	15:3:27.9	Red	3	27.9801	210.272	37.6966	1.55254	1.5	14.2511	2	731
0	2019-12-27	15:3:28.0	Red	3	28.1729	211.304	37.7757	-1.90806	1.5	14.4203	2	731
0	2019-12-27	15:3:28.1	Red	3	28.3668	212.313	37.9173	-1.10598	1.5	14.2941	2	731
0	2019-12-27	15:3:28.2	Red	3	28.5618	213.447	37.0527	4.11463	1.5	14.3274	2	731
0	2019-12-27	15:3:28.3	Red	3	28.758	214.383	37.8878	-2.61593	1.5	14.3538	2	731
0	2019-12-27	15:3:28.4	Red	3	28.9553	215.355	36.3741	0.149012	1.5	14.3175	2	731
0	2019-12-27	15:3:28.5	Red	3	29.1538	216.435	37.4466	-4.27624	1.5	13.6169	2	731
0	2019-12-27	15:3:28.6	Red	3	29.3534	217.421	36.2458	-1.76764	1.6	12.7639	2	731
0	2019-12-27	15:3:28.7	Red	3	29.5541	218.692	36.174	-3.46716	1.5	11.495	2	731
0	2019-12-27	15:3:28.8	Red	3	29.7559	219.387	35.9077	3.07417	1.4	10.8008	2	731
0	2019-12-27	15:3:28.9	Red	3	29.9589	220.634	35.7863	2.12348	1.3	9.5546	2	731
0	2019-12-27	15:3:29.0	Red	3	30.163	221.502	36.0482	-4.84562	-1	-1	-1	731
0	2019-12-27	15:3:29.1	Red	3	30.3683	222.421	33.214	-0.609914	-1	-1	-1	731
0	2019-12-27	15:3:29.2	Red	3	30.5747	223.334	35.1467	2.81024	-1	-1	-1	731
0	2019-12-27	15:3:29.3	Red	3	30.7822	224.387	34.099	1.98213	-1	-1	-1	731
0	2019-12-27	15:3:29.4	Red	3	30.9908	225.432	34.9856	-2.47002	-1	-1	-1	-1
0	2019-12-27	15:3:29.5	Red	3	31.2006	226.072	33.2035	-6.85871	-1	-1	-1	731
0	2019-12-27	15:3:29.6	Red	3	31.4116	227.197	30.5891	-17.0518	-1	-1	-1	731
0	2019-12-27	15:3:29.7	Red	3	31.6236	228.212	25.0741	-13.9619	-1	-1	-1	731
0	2019-12-27	15:3:29.8	Red	3	31.8368	229.276	20.3989	-13.5568	-1	-1	-1	731
0	2019-12-27	15:3:29.9	Red	3	32.0511	229.8	18.3685	-5.76233	-1	-1	-1	-1
0	2019-12-27	15:3:30.0	Red	3	32.2666	230.132	14.9754	-6.96893	-1	-1	-1	-1
0	2019-12-27	15:3:30.1	Red	3	32.4832	230.181	12.7236	-9.05353	-1	-1	-1	-1
0	2019-12-27	15:3:30.2	Red	3	32.7009	230.191	8.0982	-15.0129	-1	-1	-1	-1
0	2019-12-27	15:3:30.3	Red	3	32.9198	230.192	6.35678	-3.4637	-1	-1	-1	-1
0	2019-12-27	15:8:25.0	Red	4	16.1574	230.225	20.7838	11.5746	1.5	14.8374	2	-1
0	2019-12-27	15:8:25.1	Red	4	16.1585	230.128	22.5647	7.08142	1.5	15.8894	2	-1
0	2019-12-27	15:8:25.2	Red	4	16.1608	229.937	25.3736	4.61801	1.5	16.9893	2	-1
0	2019-12-27	15:8:25.3	Red	4	16.1642	228.841	27.4326	14.2286	1.5	17.0109	2	-1
0	2019-12-27	15:8:25.4	Red	4	16.1687	227.406	32.5203	14.5022	1.5	16.8163	2	-1
0	2019-12-27	15:8:25.5	Red	4	16.1744	226.183	36.6728	12.4789	1.5	16.7356	2	-1
0	2019-12-27	15:8:25.6	Red	4	16.1812	224.87	43.1104	7.02508	1.5	16.8286	2	-1
0	2019-12-27	15:8:25.7	Red	4	16.1891	223.919	42.4032	2.02359	1.5	17.1048	2	-1
0	2019-12-27	15:8:25.8	Red	4	16.1982	222.637	41.9159	-9.46903	1.5	17.2029	2	-1
0	2019-12-27	15:8:25.9	Red	4	16.2084	221.666	41.2127	1.83042	1.5	17.3071	2	-1
0	2019-12-27	15:8:26.0	Red	4	16.2198	220.357	41.2132	1.34706	1.5	17.226	2	-1
0	2019-12-27	15:8:26.1	Red	4	16.2322	219.418	40.8569	-3.63986	1.5	17.5062	2	-1
0	2019-12-27	15:8:26.2	Red	4	16.2458	218.091	41.8138	2.36821	1.5	17.6819	2	-1
0	2019-12-27	15:8:26.3	Red	4	16.2606	217.025	42.4565	-2.02703	1.5	17.8636	2	-1
0	2019-12-27	15:8:26.4	Red	4	16.2765	215.712	41.821	1.03641	1.5	18.1647	2	-1
0	2019-12-27	15:8:26.5	Red	4	16.2935	214.84	42.4534	1.94597	1.5	18.4439	2	-1
0	2019-12-27	15:8:26.6	Red	4	16.3116	213.345	43.0415	1.5192	1.5	18.2645	2	-1
0	2019-12-27	15:8:26.7	Red	4	16.3309	212.232	42.6881	-2.19258	1.5	18.1945	2	-1
0	2019-12-27	15:8:26.8	Red	4	16.3513	211.063	42.74	2.54512	1.5	18.2623	2	-1
0	2019-12-27	15:8:26.9	Red	4	16.3728	209.984	44.1603	4.14272	1.5	18.5803	2	-1
0	2019-12-27	15:8:27.0	Red	4	16.3955	208.526	42.0619	-0.670433	1.5	18.4529	2	-1
0	2019-12-27	15:8:27.1	Red	4	16.4193	207.538	43.319	5.50719	1.5	18.8949	2	-1
0	2019-12-27	15:8:27.2	Red	4	16.4443	206.214	44.2815	4.62484	1.5	18.8477	2	-1
0	2019-12-27	15:8:27.3	Red	4	16.4704	205.027	46.1213	4.78558	1.5	19.2624	2	-1
0	2019-12-27	15:8:27.4	Red	4	16.4976	203.998	44.974	-0.629663	1.5	19.4851	2	-1
0	2019-12-27	15:8:27.5	Red	4	16.5259	202.605	46.2367	1.93373	1.5	19.8029	2	-1
0	2019-12-27	15:8:27.6	Red	4	16.5554	201.223	46.2644	-6.69217	1.5	19.2823	2	-1
0	2019-12-27	15:8:27.7	Red	4	16.586	199.734	46.1735	-1.85506	1.5	19.5402	2	-1
0	2019-12-27	15:8:27.8	Red	4	16.6178	198.532	47.1888	-3.38364	1.5	19.5713	2	-1
0	2019-12-27	15:8:27.9	Red	4	16.6507	197.264	47.1722	-0.222405	1.5	19.5666	2	-1
0	2019-12-27	15:8:28.0	Red	4	16.6847	195.933	46.5404	0.308037	1.5	20.1134	2	-1
0	2019-12-27	15:8:28.1	Red	4	16.7198	194.766	46.8449	1.43278	1.5	20.0894	2	-1
0	2019-12-27	15:8:28.2	Red	4	16.7561	193.512	46.9015	0.294685	1.5	20.4488	2	-1
0	2019-12-27	15:8:28.3	Red	4	16.7936	192.123	47.1051	3.3681	1.5	20.5387	2	-1
0	2019-12-27	15:8:28.4	Red	4	16.8321	190.881	47.2052	6.36792	1.5	20.7269	2	-1
0	2019-12-27	15:8:28.5	Red	4	16.8718	189.324	48.3161	0.0442664	1.5	20.4433	2	-1
0	2019-12-27	15:8:28.6	Red	4	16.9126	188.109	49.3498	5.29647	1.5	20.5434	2	-1
0	2019-12-27	15:8:28.7	Red	4	16.9546	186.796	48.9522	-1.07924	1.5	21.1814	2	-1
0	2019-12-27	15:8:28.8	Red	4	16.9977	185.443	50.0607	1.61791	1.5	20.9105	2	-1
0	2019-12-27	15:8:28.9	Red	4	17.0419	184.029	49.7122	-2.79601	1.5	21.1584	2	-1
0	2019-12-27	15:8:29.0	Red	4	17.0873	182.545	49.2067	1.65105	1.5	21.0152	2	-1
0	2019-12-27	15:8:29.1	Red	4	17.1338	181.244	50.4284	-0.59545	1.5	21.413	2	-1
0	2019-12-27	15:8:29.2	Red	4	17.1814	179.756	50.7177	-1.19734	1.5	21.503	2	-1
0	2019-12-27	15:8:29.3	Red	4	17.2301	178.277	50.9565	2.13178	1.5	21.2395	2	-1
0	2019-12-27	15:8:29.4	Red	4	17.28	177.175	50.6581	-1.2095	1.5	21.8537	2	-1
0	2019-12-27	15:8:29.5	Red	4	17.3311	175.589	51.5531	1.05051	1.5	21.4212	2	-1
0	2019-12-27	15:8:29.6	Red	4	17.3832	174.172	50.9478	-1.23882	1.5	21.2001	2	-1
0	2019-12-27	15:8:29.7	Red	4	17.4365	172.705	50.4598	3.59631	1.5	21.6317	2	-1
0	2019-12-27	15:8:29.8	Red	4	17.491	171.288	52.4524	-1.27339	1.5	21.1422	2	-1
0	2019-12-27	15:8:29.9	Red	4	17.5465	169.788	50.8776	-0.115077	1.6	21.4866	2	-1
0	2019-12-27	15:8:30.0	Red	4	17.6032	168.435	52.3512	1.55854	1.5	21.2849	2	-1
0	2019-12-27	15:8:30.1	Red	4	17.6611	167.064	51.8135	8.17525	1.5	21.0412	2	-1
0	2019-12-27	15:8:30.2	Red	4	17.72	165.519	51.7013	0.00190735	1.5	20.9716	2	-1
0	2019-12-27	15:8:30.3	Red	4	17.7801	164.283	52.3045	1.33586	1.5	21.4608	2	-1
0	2019-12-27	15:8:30.4	Red	4	17.8414	162.539	51.4379	-6.57034	1.5	20.6414	2	-1
0	2019-12-27	15:8:30.5	Red	4	17.9037	161.191	53.5707	-2.26728	1.5	20.8539	2	-1
0	2019-12-27	15:8:30.6	Red	4	17.9672	159.799	52.1154	-1.7035	1.6	21.4307	2	-1
0	2019-12-27	15:8:30.7	Red	4	18.0319	158.165	52.605	-0.331998	1.6	21.0938	2	-1
0	2019-12-27	15:8:30.8	Red	4	18.0977	157.004	51.8268	-1.77312	1.6	21.2791	2	-1
0	2019-12-27	15:8:30.9	Red	4	18.1646	155.159	51.9409	-4.11161	1.5	20.1441	2	-1
0	2019-12-27	15:8:31.0	Red	4	18.2326	153.937	51.3997	-0.268221	1.6	20.6569	2	-1
0	2019-12-27	15:8:31.1	Red	4	18.3018	152.593	49.9143	-6.01927	1.5	20.4753	2	-1
0	2019-12-27	15:8:31.2	Red	4	18.3721	151.021	50.9411	11.5645	1.5	20.1006	2	-1
0	2019-12-27	15:8:31.3	Red	4	18.4435	149.649	49.0515	1.80761	1.5	20.4076	2	-1
0	2019-12-27	15:8:31.4	Red	4	18.5161	148.377	51.5739	-0.442982	1.5	20.2341	2	-1
0	2019-12-27	15:8:31.5	Red	4	18.5898	147.073	51.6377	2.7409	1.5	20.3181	2	-1
0	2019-12-27	15:8:31.6	Red	4	18.6647	145.684	51.0775	1.42932	1.5	20.3706	2	-1
0	2019-12-27	15:8:31.7	Red	4	18.7406	144.259	50.685	-9.10024	1.6	20.2504	2	-1
0	2019-12-27	15:8:31.8	Red	4	18.8177	142.477	50.4268	5.16057	1.5	18.9917	2	-1
0	2019-12-27	15:8:31.9	Red	4	18.896	141.118	50.4419	4.85579	1.5	19.064	2	-1
0	2019-12-27	15:8:32.0	Red	4	18.9754	139.671	51.9508	-9.6314	1.5	19.2364	2	-1
0	2019-12-27	15:8:32.1	Red	4	19.0559	138.386	48.3056	-8.41864	1.6	19.2972	2	-1
0	2019-12-27	15:8:32.2	Red	4	19.1375	137.171	47.5178	7.01165	1.6	18.8939	2	-1
0	2019-12-27	15:8:32.3	Red	4	19.2203	135.863	46.5568	5.76135	1.5	18.6091	2	-1
0	2019-12-27	15:8:32.4	Red	4	19.3042	134.139	49.0209	-6.58751	1.5	17.775	2	-1
0	2019-12-27	15:8:32.5	Red	4	19.3893	133.524	47.0589	14.5509	1.5	18.5421	2	-1
0	2019-12-27	15:8:32.6	Red	4	19.4755	131.917	50.4507	-4.37903	1.6	18.7453	2	-1
0	2019-12-27	15:8:32.7	Red	4	19.5628	130.772	47.485	-1.41708	1.6	18.3035	2	-1
0	2019-12-27	15:8:32.8	Red	4	19.6512	128.777	44.4139	-1.11747	1.5	17.1557	2	-1
0	2019-12-27	15:8:32.9	Red	4	19.7408	127.928	47.5582	12.504	1.5	17.6099	2	-1
0	2019-12-27	15:8:33.0	Red	4	19.8315	125.959	47.4709	-12.8952	1.6	17.3373	2	-1
0	2019-12-27	15:8:33.1	Red	4	19.9234	125.311	47.3344	-11.0616	1.6	17.8962	2	-1
0	2019-12-27	15:8:33.2	Red	4	20.0164	124.269	42.9956	-5.55813	1.6	17.8248	2	-1
0	2019-12-27	15:8:33.3	Red	4	20.1105	122.956	42.2194	-13.5251	1.5	17.7347	2	-1
0	2019-12-27	15:8:33.4	Red	4	20.2058	121.368	40.1009	3.2177	1.5	16.8346	2	-1
0	2019-12-27	15:8:33.5	Red	4	20.3022	120.254	40.7873	-4.03758	1.6	17.0818	2	-1
0	2019-12-27	15:8:33.6	Red	4	20.3997	119.223	43.0402	0.725269	1.6	16.7803	2	-1
0	2019-12-27	15:8:33.7	Red	4	20.4983	118.546	40.264	-16.7554	1.6	17.4759	2	-1
0	2019-12-27	15:8:33.8	Red	4	20.5981	117.048	36.8917	20.3469	1.6	17.3144	2	-1
0	2019-12-27	15:8:33.9	Red	4	20.6991	116.247	41.4136	-1.33143	1.6	17.9155	2	-1
0	2019-12-27	15:8:34.0	Red	4	20.8011	114.705	41.2497	4.84836	1.7	17.8874	2	-1
0	2019-12-27	15:8:34.1	Red	4	20.9043	114.008	43.0485	-2.183	1.6	17.8706	2	-1
0	2019-12-27	15:8:34.2	Red	4	21.0086	113.17	40.5263	-12.3348	1.5	17.5958	2	-1
0	2019-12-27	15:8:34.3	Red	4	21.1141	111.051	43.4694	7.99861	1.6	17.703	2	-1
0	2019-12-27	15:8:34.4	Red	4	21.2207	110.056	44.4473	-1.49155	1.6	17.789	2	-1
0	2019-12-27	15:8:34.5	Red	4	21.3284	108.98	44.6425	5.88612	1.7	18.8484	2	-1
0	2019-12-27	15:8:34.6	Red	4	21.4373	108.042	44.2102	-23.7523	1.6	18.4474	2	-1
0	2019-12-27	15:8:34.7	Red	4	21.5473	106.588	38.0331	2.41103	1.6	17.8471	2	-1
0	2019-12-27	15:8:34.8	Red	4	21.6584	104.828	40.3172	5.35715	1.6	17.3995	2	-1
0	2019-12-27	15:8:34.9	Red	4	21.7707	104.088	40.5874	1.42195	1.5	17.4798	2	-1
0	2019-12-27	15:8:35.0	Red	4	21.8841	103.345	41.5126	7.71046	1.6	18.5536	2	-1
0	2019-12-27	15:8:35.1	Red	4	21.9986	102.599	39.573	-5.71638	1.6	18.5007	2	-1
0	2019-12-27	15:8:35.2	Red	4	22.1143	101.097	35.3553	-1.82688	1.5	17.472	2	-1
0	2019-12-27	15:8:35.3	Red	4	22.2311	99.9601	41.3742	8.50648	1.6	18.1573	2	-1
0	2019-12-27	15:8:35.4	Red	4	22.349	98.8172	43.4422	5.33628	1.6	18.5675	2	-1
0	2019-12-27	15:8:35.5	Red	4	22.4681	97.7935	45.4271	3.88074	1.6	19.1528	2	-1
0	2019-12-27	15:8:35.6	Red	4	22.5883	96.9709	42.6055	-9.02891	1.6	19.4685	2	-1
0	2019-12-27	15:8:35.7	Red	4	22.7096	94.8936	41.0939	9.53078	1.6	18.9859	2	-1
0	2019-12-27	15:8:35.8	Red	4	22.8321	93.6915	44.6568	-4.09126	1.6	18.8037	2	-1
0	2019-12-27	15:8:35.9	Red	4	22.9557	92.5038	45.5465	2.16345	1.6	19.3822	2	-1
0	2019-12-27	15:8:36.0	Red	4	23.0805	91.6289	47.372	5.72622	1.7	20.2876	2	-1
0	2019-12-27	15:8:36.1	Red	4	23.2063	90.8282	40.4968	-6.53287	1.6	19.9354	2	-1
0	2019-12-27	15:8:36.2	Red	4	23.3333	88.8935	40.8	8.46708	1.6	19.352	2	-1
0	2019-12-27	15:8:36.3	Red	4	23.4615	87.6721	42.3477	2.44015	1.6	19.645	2	-1
0	2019-12-27	15:8:36.4	Red	4	23.5908	86.4437	43.5784	3.04866	1.6	20.0026	2	-1
0	2019-12-27	15:8:36.5	Red	4	23.7212	85.8943	45.0575	-7.1495	1.6	20.8388	2	-1
0	2019-12-27	15:8:36.6	Red	4	23.8527	84.6248	41.9736	-4.64511	1.6	21.1503	2	-1
0	2019-12-27	15:8:36.7	Red	4	23.9854	83.0932	42.2752	0.0774662	1.6	20.8699	2	-1
0	2019-12-27	15:8:36.8	Red	4	24.1192	81.9449	46.4924	6.32834	1.6	21.2956	2	-1
0	2019-12-27	15:8:36.9	Red	4	24.2541	80.8154	48.613	-2.72888	1.6	21.1179	2	-1
0	2019-12-27	15:8:37.0	Red	4	24.3902	79.566	46.194	-4.27902	1.6	20.8241	2	-1
0	2019-12-27	15:8:37.1	Red	4	24.5274	78.2776	45.2722	-6.47525	1.6	21.1413	2	-1
0	2019-12-27	15:8:37.2	Red	4	24.6658	76.1121	46.9133	6.21927	1.6	20.8526	2	-1
0	2019-12-27	15:8:37.3	Red	4	24.8053	75.0914	49.9294	6.61276	1.6	21.1392	2	-1
0	2019-12-27	15:8:37.4	Red	4	24.9459	74.3595	50.0097	-2.32828	1.6	22.0521	2	-1
0	2019-12-27	15:8:37.5	Red	4	25.0876	73.0327	51.7565	0.582019	1.7	22.5536	2	-1
0	2019-12-27	15:8:37.6	Red	4	25.2305	71.5197	46.8392	-10.2109	1.6	21.6071	2	-1
0	2019-12-27	15:8:37.7	Red	4	25.3745	69.72	45.7185	13.4106	1.6	21.1519	2	-1
0	2019-12-27	15:8:37.8	Red	4	25.5197	68.4527	53.2012	4.02045	1.6	22.1892	2	-1
0	2019-12-27	15:8:37.9	Red	4	25.666	66.7761	52.18	-3.37057	1.6	21.2825	2	-1
0	2019-12-27	15:8:38.0	Red	4	25.8134	65.7034	49.7734	1.05554	1.6	21.0841	2	-1
0	2019-12-27	15:8:38.1	Red	4	25.9619	64.9317	47.5898	-3.50698	1.6	21.5208	2	-1
0	2019-12-27	15:8:38.2	Red	4	26.1116	62.537	49.8775	23.3972	1.6	20.1927	2	-1
0	2019-12-27	15:8:38.3	Red	4	26.2625	61.4371	49.6442	-2.31188	1.7	22.0849	2	-1
0	2019-12-27	15:8:38.4	Red	4	26.4144	60.4589	48.1168	3.64247	1.6	21.8384	2	-1
0	2019-12-27	15:8:38.5	Red	4	26.5675	59.1873	50.3498	7.67023	1.6	21.5225	2	-1
0	2019-12-27	15:8:38.6	Red	4	26.7217	57.7804	48.985	-26.3753	1.6	22.2422	2	-1
0	2019-12-27	15:8:38.7	Red	4	26.8771	55.8419	50.0497	3.32744	1.6	22.2965	2	-1
0	2019-12-27	15:8:38.8	Red	4	27.0336	54.6721	53.7871	15.1552	1.6	21.5254	2	-1
0	2019-12-27	15:8:38.9	Red	4	27.1912	53.5252	52.7538	0.861366	1.6	22.5797	2	-1
0	2019-12-27	15:8:39.0	Red	4	27.35	51.9448	52.84	-3.4093	1.49525	21.9484	2	-1
0	2019-12-27	15:8:39.1	Red	4	27.5099	50.5851	48.8962	-9.76394	1.64875	22.3954	2	-1
0	2019-12-27	15:8:39.2	Red	4	27.6709	48.9053	46.5833	3.77439	1.73317	22.4286	2	-1
0	2019-12-27	15:8:39.3	Red	4	27.833	47.0443	48.3164	6.72752	1.67347	22.4617	2	-1
0	2019-12-27	15:8:39.4	Red	4	27.9963	46.0584	48.2233	0.989829	1.74585	23.3881	2	-1
0	2019-12-27	15:8:39.5	Red	4	28.1608	44.8588	49.7939	-6.9104	1.67802	23.2115	2	-1
0	2019-12-27	15:8:39.6	Red	4	28.3263	43.9986	48.5592	-5.26476	1.74093	23.4846	2	-1
0	2019-12-27	15:8:39.7	Red	4	28.493	42.6125	47.4191	5.02742	1.75516	23.1206	2	-1
0	2019-12-27	15:8:39.8	Red	4	28.6609	40.6577	49.2894	1.1003	1.62684	22.2755	2	-1
0	2019-12-27	15:8:39.9	Red	4	28.8298	39.4247	51.2364	12.0247	1.52897	21.7624	2	-1
0	2019-12-27	15:8:40.0	Red	4	28.9999	38.1144	54.759	0.98744	1.41958	21.5944	2	-1
0	2019-12-27	15:8:40.1	Red	4	29.1712	36.5067	54.5509	-4.27726	1.4765	22.3749	2	-1
0	2019-12-27	15:8:40.2	Red	4	29.3435	35.1052	52.3006	-5.3408	-1	-1	-1	-1
0	2019-12-27	15:8:40.3	Red	4	29.517	33.4729	53.5367	1.07714	-1	-1	-1	-1
0	2019-12-27	15:8:40.4	Red	4	29.6917	31.8299	54.6293	-2.19717	-1	-1	-1	-1
0	2019-12-27	15:8:40.5	Red	4	29.8674	30.4465	54.0758	1.89137	-1	-1	-1	-1
0	2019-12-27	15:11:23.0	Red	2	8.53335	35.8518	32.893	-4.11748	1.6	13.847	2	1625
0	2019-12-27	15:11:23.1	Red	2	8.53448	37.195	33.0163	-1.69055	1.6	13.6289	2	1625
0	2019-12-27	15:11:23.2	Red	2	8.53675	38.7432	36.3151	9.42916	1.5	12.9547	2	1625
0	2019-12-27	15:11:23.3	Red	2	8.54015	39.2738	33.518	4.67017	1.6	13.9088	2	1625
0	2019-12-27	15:11:23.4	Red	2	8.54469	40.1044	35.5946	6.44865	1.6	14.1618	2	1625
0	2019-12-27	15:11:23.5	Red	2	8.55036	40.7321	31.7082	-7.89646	1.7	14.5121	2	1625
0	2019-12-27	15:11:23.6	Red	2	8.55716	41.4877	32.2333	-7.5634	1.7	14.9248	2	1625
0	2019-12-27	15:11:23.7	Red	2	8.5651	42.791	31.5468	-3.88488	1.7	14.1058	2	1625
0	2019-12-27	15:11:23.8	Red	2	8.57417	43.4977	30.2421	-2.38691	1.6	13.8822	2	1625
0	2019-12-27	15:11:23.9	Red	2	8.58438	44.5943	29.7023	1.07751	1.6	13.5881	2	1625
0	2019-12-27	15:11:24.0	Red	2	8.59572	46.0462	30.1705	-1.69813	1.6	12.8721	2	1625
0	2019-12-27	15:11:24.1	Red	2	8.60819	46.5576	30.0639	5.22011	1.7	13.7899	2	1625
0	2019-12-27	15:11:24.2	Red	2	8.6218	47.3579	30.3642	-1.66011	1.6	13.4653	2	1625
0	2019-12-27	15:11:24.3	Red	2	8.63654	47.9628	29.6435	5.53136	1.6	13.6481	2	1625
0	2019-12-27	15:11:24.4	Red	2	8.65242	48.4888	32.6819	1.84817	1.6	13.8445	2	1625
0	2019-12-27	15:11:24.5	Red	2	8.66943	49.4968	34.3009	-3.91265	1.6	13.7737	2	1625
0	2019-12-27	15:11:24.6	Red	2	8.68757	49.8994	31.8732	-9.72019	1.6	14.6761	2	1625
0	2019-12-27	15:11:24.7	Red	2	8.70685	51.7289	32.6776	9.68437	1.7	13.7723	2	1625
0	2019-12-27	15:11:24.8	Red	2	8.72726	52.095	34.1357	3.05643	1.6	13.9605	2	1625
0	2019-12-27	15:11:24.9	Red	2	8.74881	53.904	32.9482	-6.07874	1.6	13.4112	2	1625
0	2019-12-27	15:11:25.0	Red	2	8.77149	54.8613	33.6131	0.788531	1.6	13.5739	2	1625
0	2019-12-27	15:11:25.1	Red	2	8.7953	55.018	33.2322	-4.10981	1.7	14.4744	2	1625
0	2019-12-27	15:11:25.2	Red	2	8.82025	55.4397	31.583	-8.01868	1.6	14.5904	2	1625
0	2019-12-27	15:11:25.3	Red	2	8.84633	56.7727	30.868	-7.4399	1.6	13.8863	2	1625
0	2019-12-27	15:11:25.4	Red	2	8.87355	57.7655	30.3761	-6.97311	1.6	13.378	2	1625
0	2019-12-27	15:11:25.5	Red	2	8.9019	58.2465	26.0608	3.9915	1.6	13.9387	2	1625
0	2019-12-27	15:11:25.6	Red	2	8.93138	59.1094	30.8294	12.9263	1.6	13.8172	2	1625
0	2019-12-27	15:11:25.7	Red	2	8.962	60.0628	30.0161	-10.7592	1.6	14.0421	2	1625
0	2019-12-27	15:11:25.8	Red	2	8.99375	61.2017	29.578	4.07225	1.7	15.065	2	1625
0	2019-12-27	15:11:25.9	Red	2	9.02664	61.6738	31.8784	8.90266	1.6	15.0275	2	1625
0	2019-12-27	15:11:26.0	Red	2	9.06066	62.5608	34.4407	6.67136	1.7	14.748	2	1625
0	2019-12-27	15:11:26.1	Red	2	9.09581	63.6191	36.1184	-9.60103	1.7	14.266	2	1625
0	2019-12-27	15:11:26.2	Red	2	9.1321	64.7607	33.4026	-5.38861	1.7	14.2716	2	1625
0	2019-12-27	15:11:26.3	Red	2	9.16952	65.378	32.6456	2.82462	1.6	14.6513	2	1625
0	2019-12-27	15:11:26.4	Red	2	9.20808	66.2558	33.9575	-1.74038	1.7	14.8224	2	1625
0	2019-12-27	15:11:26.5	Red	2	9.24777	68.0716	33.0802	5.13524	1.7	14.2727	2	1625
0	2019-12-27	15:11:26.6	Red	2	9.28859	68.4608	31.8221	0.0483986	1.7	14.6403	2	1625
0	2019-12-27	15:11:26.7	Red	2	9.33055	69.1952	31.9042	3.82397	1.7	14.8803	2	1625
0	2019-12-27	15:11:26.8	Red	2	9.37364	70.2446	33.8967	1.91834	1.7	14.6904	2	1625
0	2019-12-27	15:11:26.9	Red	2	9.41787	70.9931	31.8552	-10.9553	1.6	14.9062	2	1625
0	2019-12-27	15:11:27.0	Red	2	9.46323	71.6795	27.2295	-5.08108	1.7	15.2344	2	1625
0	2019-12-27	15:11:27.1	Red	2	9.50972	72.8661	31.1052	-9.52285	1.6	14.7295	2	1625
0	2019-12-27	15:11:27.2	Red	2	9.55735	73.8111	31.7868	-7.36675	1.8	15.0595	2	1625
0	2019-12-27	15:11:27.3	Red	2	9.60611	74.5451	31.0469	3.96353	1.7	15.1339	2	1625
0	2019-12-27	15:11:27.4	Red	2	9.65601	75.151	33.1358	-2.40089	1.7	15.3335	2	1625
0	2019-12-27	15:11:27.5	Red	2	9.70704	76.8043	33.721	0.580403	1.7	15.0125	2	1625
0	2019-12-27	15:11:27.6	Red	2	9.7592	77.3081	32.4416	-1.76748	1.7	15.569	2	1625
0	2019-12-27	15:11:27.7	Red	2	9.8125	77.848	32.7175	0.927274	1.7	15.6877	2	1625
0	2019-12-27	15:11:27.8	Red	2	9.86693	79.0316	33.415	5.54406	1.7	15.1082	2	1625
0	2019-12-27	15:11:27.9	Red	2	9.9225	80.0984	34.504	6.20943	1.7	15.0857	2	1625
0	2019-12-27	15:11:28.0	Red	2	9.9792	80.9083	34.8112	-8.05765	1.7	15.5736	2	1625
0	2019-12-27	15:11:28.1	Red	2	10.037	81.7543	35.2776	-1.64212	1.7	16.1418	2	1625
0	2019-12-27	15:11:28.2	Red	2	10.096	82.9327	36.7673	-4.28923	1.7	15.4	2	1625
0	2019-12-27	15:11:28.3	Red	2	10.1561	84.0467	35.0012	-8.51628	1.7	15.1778	2	1625
0	2019-12-27	15:11:28.4	Red	2	10.2173	84.7687	33.2659	7.54583	1.8	16	2	1625
0	2019-12-27	15:11:28.5	Red	2	10.2797	86.0083	31.4339	-3.44938	1.8	16.0144	2	1625
0	2019-12-27	15:11:28.6	Red	2	10.3432	86.9135	32.8688	-0.420757	1.7	15.6596	2	1625
0	2019-12-27	15:11:28.7	Red	2	10.4079	87.7311	32.092	8.92428	1.7	15.4637	2	1625
0	2019-12-27	15:11:28.8	Red	2	10.4736	88.0576	34.5604	4.15347	1.7	16.1522	2	1625
0	2019-12-27	15:11:28.9	Red	2	10.5405	88.8691	33.2311	-3.62592	1.8	16.4468	2	1627
0	2019-12-27	15:11:29.0	Red	2	10.6086	90.0013	29.6177	-5.09762	1.8	16.1222	2	1627
0	2019-12-27	15:11:29.1	Red	2	10.6777	90.6709	30.0858	2.78638	1.7	16.0613	2	1627
0	2019-12-27	15:11:29.2	Red	2	10.7481	92.5593	34.1032	18.4074	1.7	15.1666	2	1627
0	2019-12-27	15:11:29.3	Red	2	10.8195	93.3504	34.4718	13.7158	1.8	15.5779	2	1627
0	2019-12-27	15:11:29.4	Red	2	10.8921	93.8242	36.1061	-10.3058	1.8	16.0611	2	-1
0	2019-12-27	15:11:29.5	Red	2	10.9658	94.479	38.2571	-10.3373	1.8	16.4749	2	-1
0	2019-12-27	15:11:29.6	Red	2	11.0406	96.015	32.164	-7.7765	1.8	16.1428	2	-1
0	2019-12-27	15:11:29.7	Red	2	11.1166	97.0482	32.0172	6.32507	1.7	16.0463	2	-1
0	2019-12-27	15:11:29.8	Red	2	11.1937	98.0249	35.9943	4.48835	1.7	15.9556	2	-1
0	2019-12-27	15:11:29.9	Red	2	11.272	99.1725	36.9785	-1.66742	1.7	15.5035	2	-1
0	2019-12-27	15:11:30.0	Red	2	11.3513	99.7068	33.5344	-7.93481	1.8	16.2139	2	-1
0	2019-12-27	15:11:30.1	Red	2	11.4319	100.465	33.8836	-7.62049	1.8	16.5984	2	-1
0	2019-12-27	15:11:30.2	Red	2	11.5135	101.823	32.4776	6.68716	1.7	16.015	2	-1
0	2019-12-27	15:11:30.3	Red	2	11.5963	102.696	30.0673	0.876804	1.8	16.4953	2	-1
0	2019-12-27	15:11:30.4	Red	2	11.6802	103.467	33.4686	4.26149	1.7	16.2649	2	-1
0	2019-12-27	15:11:30.5	Red	2	11.7652	104.578	32.7766	0.10258	1.8	16.381	2	-1
0	2019-12-27	15:11:30.6	Red	2	11.8514	105.242	31.7578	-0.413895	1.9	16.8917	2	-1
0	2019-12-27	15:11:30.7	Red	2	11.9388	105.854	32.1297	-0.411808	1.8	17.1599	2	-1
0	2019-12-27	15:11:30.8	Red	2	12.0272	107.144	32.7308	-2.82252	1.8	16.5713	2	-1
0	2019-12-27	15:11:30.9	Red	2	12.1168	107.749	33.0435	12.1069	1.8	16.4029	2	-1
0	2019-12-27	15:11:31.0	Red	2	12.2075	108.88	36.175	-2.74098	1.8	16.7892	2	-1
0	2019-12-27	15:11:31.1	Red	2	12.2994	109.836	37.6083	1.07392	1.8	16.586	2	-1
0	2019-12-27	15:11:31.2	Red	2	12.3924	110.741	35.7625	1.60217	1.8	17.3687	2	-1
0	2019-12-27	15:11:31.3	Red	2	12.4865	111.921	35.6321	-3.93629	1.8	17.246	2	-1
0	2019-12-27	15:11:31.4	Red	2	12.5817	113.281	34.7729	1.72639	1.8	16.6019	2	-1
0	2019-12-27	15:11:31.5	Red	2	12.6781	114.212	36.1006	5.23035	1.8	16.7167	2	-1
0	2019-12-27	15:11:31.6	Red	2	12.7756	115.091	36.8158	1.54281	1.8	16.9183	2	-1
0	2019-12-27	15:11:31.7	Red	2	12.8743	115.667	36.0494	-11.0894	1.8	17.4758	2	-1
0	2019-12-27	15:11:31.8	Red	2	12.9741	116.608	32.6471	1.69122	1.8	17.6211	2	-1
0	2019-12-27	15:11:31.9	Red	2	13.075	117.859	31.9618	5.14402	1.8	17.0817	2	-1
0	2019-12-27	15:11:32.0	Red	2	13.1771	118.922	31.6885	1.46353	1.8	17.131	2	1641
0	2019-12-27	15:11:32.1	Red	2	13.2803	119.932	34.0462	1.51151	1.7	17.1241	2	1641
0	2019-12-27	15:11:32.2	Red	2	13.3846	120.536	33.7525	-0.520825	1.8	17.3188	2	1641
0	2019-12-27	15:11:32.3	Red	2	13.4901	121.314	33.0886	-6.92335	1.7	17.3344	2	1641
0	2019-12-27	15:11:32.4	Red	2	13.5967	122.133	32.8759	5.35499	1.8	17.5022	2	1641
0	2019-12-27	15:11:32.5	Red	2	13.7044	123.233	33.5409	6.56424	1.8	17.4792	2	1641
0	2019-12-27	15:11:32.6	Red	2	13.8133	124.108	36.6912	3.06487	1.8	17.6366	2	1641
0	2019-12-27	15:11:32.7	Red	2	13.9233	125.165	36.5586	0.102813	1.8	17.7374	2	1641
0	2019-12-27	15:11:32.8	Red	2	14.0344	126.059	35.8467	2.01312	1.8	17.5346	2	1641
0	2019-12-27	15:11:32.9	Red	2	14.1466	127.342	35.6719	2.44805	1.8	17.2996	2	1641
0	2019-12-27	15:11:33.0	Red	2	14.26	128.365	37.5404	-2.40434	1.7	17.1682	2	1641
0	2019-12-27	15:11:33.1	Red	2	14.3746	129.63	39.3679	-7.47772	1.8	17.1245	2	1641
0	2019-12-27	15:11:33.2	Red	2	14.4903	130.387	37.98	6.79756	1.7	17.1721	2	1641
0	2019-12-27	15:11:33.3	Red	2	14.6071	131.429	37.8155	3.36716	1.7	16.8731	2	1641
0	2019-12-27	15:11:33.4	Red	2	14.725	132.63	37.5925	-9.76994	1.7	17.0369	2	1641
0	2019-12-27	15:11:33.5	Red	2	14.8441	134.166	36.014	1.08977	1.8	16.5059	2	1641
0	2019-12-27	15:11:33.6	Red	2	14.9643	134.595	37.1957	3.25415	1.7	17.04	2	1641
0	2019-12-27	15:11:33.7	Red	2	15.0856	135.709	36.1017	-0.0552021	1.7	16.5578	2	1641
0	2019-12-27	15:11:33.8	Red	2	15.2081	137.137	33.0533	-2.55448	1.7	16.118	2	1641
0	2019-12-27	15:11:33.9	Red	2	15.3317	137.735	34.9572	-5.54531	1.7	16.4104	2	1641
0	2019-12-27	15:11:34.0	Red	2	15.4564	138.689	36.8664	7.14888	1.8	16.6966	2	1641
0	2019-12-27	15:11:34.1	Red	2	15.5823	139.478	34.8771	-3.94187	1.7	16.5229	2	1641
0	2019-12-27	15:11:34.2	Red	2	15.7093	140.342	32.1527	4.76623	1.7	16.516	2	1641
0	2019-12-27	15:11:34.3	Red	2	15.8374	141.608	35.8505	0.302633	1.7	16.2055	2	1641
0	2019-12-27	15:11:34.4	Red	2	15.9667	142.788	35.883	1.06001	1.7	16.2504	2	1641
0	2019-12-27	15:11:34.5	Red	2	16.0971	143.46	36.9489	-3.31199	1.7	16.2632	2	1641
0	2019-12-27	15:11:34.6	Red	2	16.2287	144.282	37.9851	4.49634	1.7	16.8009	2	1641
0	2019-12-27	15:11:34.7	Red	2	16.3614	145.702	37.2524	-1.25174	1.7	16.2228	2	1641
0	2019-12-27	15:11:34.8	Red	2	16.4952	146.663	35.4013	4.53925	1.7	16.334	2	1641
0	2019-12-27	15:11:34.9	Red	2	16.6301	147.689	36.8691	0.346859	1.7	16.1388	2	1641
0	2019-12-27	15:11:35.0	Red	2	16.7662	148.783	36.0187	-5.91135	1.7	15.9041	2	1641
0	2019-12-27	15:11:35.1	Red	2	16.9034	149.886	34.4677	-0.0649293	1.7	16.1921	2	1641
0	2019-12-27	15:11:35.2	Red	2	17.0418	150.655	33.9986	0.909805	1.7	16.3833	2	1641
0	2019-12-27	15:11:35.3	Red	2	17.1812	151.653	34.1564	1.13769	1.7	16.3517	2	1641
0	2019-12-27	15:11:35.4	Red	2	17.3218	152.286	33.5069	-2.56181	1.7	16.7754	2	1641
0	2019-12-27	15:11:35.5	Red	2	17.4636	153.362	34.0323	0.466903	1.7	16.6519	2	1641
0	2019-12-27	15:11:35.6	Red	2	17.6065	154.218	35.8691	0.775576	1.7	16.7425	2	1641
0	2019-12-27	15:11:35.7	Red	2	17.7505	155.279	35.2363	-0.247836	1.7	16.9311	2	1641
0	2019-12-27	15:11:35.8	Red	2	17.8957	156.229	36.8404	10.5588	1.7	17.529	2	1641
0	2019-12-27	15:11:35.9	Red	2	18.0419	157.449	37.6989	1.19932	1.7	16.8464	2	1641
0	2019-12-27	15:11:36.0	Red	2	18.1894	158.625	38.1521	-2.42329	1.7	16.9651	2	1641
0	2019-12-27	15:11:36.1	Red	2	18.3379	159.483	36.7508	3.01564	1.7	17.1638	2	1641
0	2019-12-27	15:11:36.2	Red	2	18.4876	160.473	38.0607	3.7601	1.7	17.015	2	1641
0	2019-12-27	15:11:36.3	Red	2	18.6384	161.739	37.3654	5.15385	1.7	17.0847	2	1641
0	2019-12-27	15:11:36.4	Red	2	18.7904	162.696	36.98	-5.51629	1.7	17.4531	2	1641
0	2019-12-27	15:11:36.5	Red	2	18.9435	163.446	36.3921	4.96797	1.7	17.6503	2	1641
0	2019-12-27	15:11:36.6	Red	2	19.0977	164.687	37.3563	-7.21192	1.7	17.5522	2	1641
0	2019-12-27	15:11:36.7	Red	2	19.2531	165.752	36.663	-0.506798	1.7	17.7034	2	1641
0	2019-12-27	15:11:36.8	Red	2	19.4095	166.843	36.3387	-0.735283	1.7	17.5372	2	1641
0	2019-12-27	15:11:36.9	Red	2	19.5672	167.57	38.9463	-2.05692	1.7	18.076	2	1641
0	2019-12-27	15:11:37.0	Red	2	19.7259	168.774	37.9064	-1.13702	1.7	18.0445	2	1641
0	2019-12-27	15:11:37.1	Red	2	19.8858	169.887	37.2684	-3.43875	1.6	18.105	2	1641
0	2019-12-27	15:11:37.2	Red	2	20.0469	170.772	38.1328	3.62182	1.7	18.6015	2	1641
0	2019-12-27	15:11:37.3	Red	2	20.209	172.101	39.6246	-0.210166	1.7	18.2869	2	1641
0	2019-12-27	15:11:37.4	Red	2	20.3723	173.111	38.8069	-5.05996	1.7	18.525	2	1641
0	2019-12-27	15:11:37.5	Red	2	20.5367	174.034	39.8173	0.828584	1.7	18.7293	2	1641
0	2019-12-27	15:11:37.6	Red	2	20.7023	175.317	40.2209	6.08563	1.7	18.6179	2	1641
0	2019-12-27	15:11:37.7	Red	2	20.869	176.376	38.8427	2.64307	1.7	18.7953	2	1641
0	2019-12-27	15:11:37.8	Red	2	21.0368	177.398	39.9096	-1.14512	1.7	18.7168	2	1641
0	2019-12-27	15:11:37.9	Red	2	21.2058	178.735	41.2412	1.30204	1.7	18.4027	2	1641
0	2019-12-27	15:11:38.0	Red	2	21.3759	179.709	39.6358	0.343561	1.6	18.545	2	1641
0	2019-12-27	15:11:38.1	Red	2	21.5471	180.732	40.5811	-0.759721	1.7	18.7142	2	1641
0	2019-12-27	15:11:38.2	Red	2	21.7195	181.979	41.6436	7.21097	1.7	18.6749	2	1641
0	2019-12-27	15:11:38.3	Red	2	21.893	183.199	41.8376	5.71847	1.7	18.3785	2	1641
0	2019-12-27	15:11:38.4	Red	2	22.0676	184.125	41.6493	-5.12838	1.7	18.3697	2	1641
0	2019-12-27	15:11:38.5	Red	2	22.2434	185.394	41.323	-0.630418	1.7	18.311	2	1641
0	2019-12-27	15:11:38.6	Red	2	22.4203	186.652	41.289	-2.44308	1.7	18.0141	2	1641
0	2019-12-27	15:11:38.7	Red	2	22.5984	188.032	42.0863	-1.29191	1.7	17.7032	2	1641
0	2019-12-27	15:11:38.8	Red	2	22.7775	188.965	43.0848	3.8538	1.7	17.6202	2	1641
0	2019-12-27	15:11:38.9	Red	2	22.9578	189.915	42.3654	2.87489	1.7	17.5471	2	1641
0	2019-12-27	15:11:39.0	Red	2	23.1393	191.155	41.8887	-5.96833	1.7	17.3878	2	1641
0	2019-12-27	15:11:39.1	Red	2	23.3218	192.551	40.5743	-3.14546	1.8	16.8536	2	1641
0	2019-12-27	15:11:39.2	Red	2	23.5056	193.7	42.1455	1.4565	1.8	16.6985	2	1641
0	2019-12-27	15:11:39.3	Red	2	23.6904	194.808	42.1082	3.31954	1.8	16.5508	2	1641
0	2019-12-27	15:11:39.4	Red	2	23.8764	195.96	41.4117	0.146389	1.8	16.3971	2	-1
0	2019-12-27	15:11:39.5	Red	2	24.0635	197.049	39.8456	-1.75599	1.8	16.0877	2	-1
0	2019-12-27	15:11:39.6	Red	2	24.2517	198.331	38.9233	-2.46143	1.8	15.8213	2	-1
0	2019-12-27	15:11:39.7	Red	2	24.4411	199.273	38.8433	-3.21841	1.8	15.6445	2	-1
0	2019-12-27	15:11:39.8	Red	2	24.6316	200.357	37.8853	0.449657	1.8	15.1695	2	-1
0	2019-12-27	15:11:39.9	Red	2	24.8233	201.406	37.0134	-6.43547	1.8	14.9846	2	-1
0	2019-12-27	15:11:40.0	Red	2	25.016	202.349	35.2427	-0.953913	1.8	14.8563	2	-1
0	2019-12-27	15:11:40.1	Red	2	25.21	203.44	34.1765	-4.76762	1.8	14.457	2	-1
0	2019-12-27	15:11:40.2	Red	2	25.405	204.379	33.7082	-0.878572	1.8	14.2901	2	-1
0	2019-12-27	15:11:40.3	Red	2	25.6012	205.274	32.6353	-1.63317	1.9	14.2867	2	-1
0	2019-12-27	15:11:40.4	Red	2	25.7985	206.162	31.6029	-6.32644	1.8	14.1385	2	-1
0	2019-12-27	15:11:40.5	Red	2	25.9969	206.867	31.0567	-2.55267	1.8	14.1566	2	-1
0	2019-12-27	15:11:40.6	Red	2	26.1965	207.848	30.4508	-0.593901	1.9	13.8755	2	-1
0	2019-12-27	15:11:40.7	Red	2	26.3973	208.658	29.7156	0.349641	1.8	13.7794	2	-1
0	2019-12-27	15:11:40.8	Red	2	26.5991	209.372	30.289	-0.758886	1.8	13.9371	2	-1
0	2019-12-27	15:11:40.9	Red	2	26.8021	210.342	29.8575	-1.57487	1.8	13.721	2	-1
0	2019-12-27	15:11:41.0	Red	2	27.0062	211.146	29.2595	-4.83608	1.8	13.7249	2	-1
0	2019-12-27	15:11:41.1	Red	2	27.2115	211.877	28.806	-0.409245	1.8	13.8349	2	-1
0	2019-12-27	15:11:41.2	Red	2	27.4179	212.893	28.2879	0.478745	1.8	13.7523	2	-1
0	2019-12-27	15:11:41.3	Red	2	27.6254	213.502	27.3206	-2.91812	1.8	13.7764	2	-1
0	2019-12-27	15:11:41.4	Red	2	27.834	214.35	27.2695	2.48456	1.8	13.8088	2	-1
0	2019-12-27	15:11:41.5	Red	2	28.0438	215.06	27.5685	1.63718	1.8	14.0093	2	-1
0	2019-12-27	15:11:41.6	Red	2	28.2547	215.658	27.1311	-3.62992	1.9	14.3336	2	-1
0	2019-12-27	15:11:41.7	Red	2	28.4668	216.413	27.2179	0.572999	1.9	13.6745	2	-1
0	2019-12-27	15:11:41.8	Red	2	28.68	217.206	26.7786	1.4956	1.9	12.9239	2	-1
0	2019-12-27	15:11:41.9	Red	2	28.8943	218.004	27.074	-0.207305	1.6161	12.1556	2	-1
0	2019-12-27	15:11:42.0	Red	2	29.1098	218.922	27.0197	-2.45714	1.49782	11.2434	2	-1
0	2019-12-27	15:11:42.1	Red	2	29.3264	219.551	27.7525	3.23888	1.3769	10.616	2	-1
0	2019-12-27	15:11:42.2	Red	2	29.5441	220.301	27.737	-1.60241	-1	-1	-1	-1
0	2019-12-27	15:11:42.3	Red	2	29.763	221.076	27.5372	0.782172	-1	-1	-1	-1
0	2019-12-27	15:11:42.4	Red	2	29.983	221.663	27.5749	2.27976	-1	-1	-1	-1
0	2019-12-27	15:11:42.5	Red	2	30.2041	222.58	27.8608	-0.945648	-1	-1	-1	-1
0	2019-12-27	15:11:42.6	Red	2	30.4264	223.37	28.8147	-1.46651	-1	-1	-1	-1
0	2019-12-27	15:11:42.7	Red	2	30.6498	224.123	28.8282	0.0359217	-1	-1	-1	-1
0	2019-12-27	15:11:42.8	Red	2	30.8743	225.05	30.0143	5.83577	-1	-1	-1	-1
0	2019-12-27	15:11:42.9	Red	2	31.0999	225.742	29.9745	-2.59332	-1	-1	-1	-1
0	2019-12-27	15:11:43.0	Red	2	31.3267	226.704	29.5455	-6.83331	-1	-1	-1	-1
0	2019-12-27	15:11:43.1	Red	2	31.5547	227.482	26.5853	-12.3697	-1	-1	-1	-1
0	2019-12-27	15:11:43.2	Red	2	31.7838	228.333	21.9186	-9.77607	-1	-1	-1	-1
0	2019-12-27	15:11:43.3	Red	2	32.014	229.241	18.9565	-9.672	-1	-1	-1	-1
0	2019-12-27	15:11:43.4	Red	2	32.2453	229.936	15.578	-2.62655	-1	-1	-1	-1
0	2019-12-27	15:11:43.5	Red	2	32.4778	230.031	13.7498	-3.83614	-1	-1	-1	-1
0	2019-12-27	15:11:43.6	Red	2	32.7114	230.107	12.9156	-5.51645	-1	-1	-1	-1
0	2019-12-27	15:11:43.7	Red	2	32.9461	230.155	7.4322	-11.4061	-1	-1	-1	-1
1	2019-12-27	14:57:27.0	Purple	3	11.1267	20.9751	40.7244	5.47379	-1	-1	-1	-1
1	2019-12-27	14:57:27.1	Purple	3	11.1278	22.1319	43.5519	8.14449	-1	-1	-1	-1
1	2019-12-27	14:57:27.2	Purple	3	11.1301	23.2835	43.9215	-3.20879	-1	-1	-1	-1
1	2019-12-27	14:57:27.3	Purple	3	11.1335	24.2838	44.4142	-0.04998	-1	-1	-1	-1
1	2019-12-27	14:57:27.4	Purple	3	11.138	25.3391	45.6561	2.93578	-1	-1	-1	-1
1	2019-12-27	14:57:27.5	Purple	3	11.1437	27.4095	48.5312	-3.00084	-1	-1	-1	-1
1	2019-12-27	14:57:27.6	Purple	3	11.1505	29.6116	48.9441	-0.735465	-1	-1	-1	-1
1	2019-12-27	14:57:27.7	Purple	3	11.1584	30.1672	47.0005	8.97791	-1	-1	-1	-1
1	2019-12-27	14:57:27.8	Purple	3	11.1675	31.1635	50.7178	-11.3669	-1	-1	-1	-1
1	2019-12-27	14:57:27.9	Purple	3	11.1777	32.9937	46.2209	-11.2128	-1	-1	-1	-1
1	2019-12-27	14:57:28.0	Purple	3	11.189	34.0139	44.9285	8.16609	-1	-1	-1	0
1	2019-12-27	14:57:28.1	Purple	3	11.2015	35.2791	46.7876	3.23222	-1	-1	-1	0
1	2019-12-27	14:57:28.2	Purple	3	11.2151	36.6097	48.7459	8.7679	-1	-1	-1	0
1	2019-12-27	14:57:28.3	Purple	3	11.2299	37.6808	46.0965	0.883388	-1	-1	-1	0
1	2019-12-27	14:57:28.4	Purple	3	11.2457	39.5958	47.1872	-0.459391	-1	-1	-1	0
1	2019-12-27	14:57:28.5	Purple	3	11.2627	40.4755	46.9768	1.74597	-1	-1	-1	0
1	2019-12-27	14:57:28.6	Purple	3	11.2809	41.9108	47.6083	8.19518	-1	-1	-1	0
1	2019-12-27	14:57:28.7	Purple	3	11.3002	43.2997	47.3559	-1.87483	-1	-1	-1	0
1	2019-12-27	14:57:28.8	Purple	3	11.3206	44.4055	50.5533	-7.34681	-1	-1	-1	0
1	2019-12-27	14:57:28.9	Purple	3	11.3421	45.7767	48.375	0.466118	-1	-1	-1	0
1	2019-12-27	14:57:29.0	Purple	3	11.3648	47.0725	51.1953	-1.0826	-1	-1	-1	0
1	2019-12-27	14:57:29.1	Purple	3	11.3886	48.0882	51.5722	-0.784924	-1	-1	-1	0
1	2019-12-27	14:57:29.2	Purple	3	11.4136	49.9041	51.4325	8.20017	-1	-1	-1	0
1	2019-12-27	14:57:29.3	Purple	3	11.4397	51.0712	52.5234	-2.11571	-1	-1	-1	0
1	2019-12-27	14:57:29.4	Purple	3	11.4669	53.2875	51.6058	-16.4516	-1	-1	-1	0
1	2019-12-27	14:57:29.5	Purple	3	11.4952	54.7602	51.3389	-3.34449	-1	-1	-1	0
1	2019-12-27	14:57:29.6	Purple	3	11.5247	55.8349	47.4541	-4.0257	-1	-1	-1	0
1	2019-12-27	14:57:29.7	Purple	3	11.5553	57.4486	49.2891	-4.10691	-1	-1	-1	0
1	2019-12-27	14:57:29.8	Purple	3	11.5871	58.5404	44.1112	-6.83039	-1	-1	-1	0
1	2019-12-27	14:57:29.9	Purple	3	11.62	59.4968	42.3823	8.00783	-1	-1	-1	0
1	2019-12-27	14:57:30.0	Purple	3	11.654	60.4495	46.8499	-1.29712	-1	-1	-1	0
1	2019-12-27	14:57:30.1	Purple	3	11.6891	62.0244	48.5042	15.7221	-1	-1	-1	0
1	2019-12-27	14:57:30.2	Purple	3	11.7254	63.09	48.6385	7.94798	-1	-1	-1	0
1	2019-12-27	14:57:30.3	Purple	3	11.7628	64.1785	49.7435	-3.92973	-1	-1	-1	0
1	2019-12-27	14:57:30.4	Purple	3	11.8014	66.246	49.7636	10.3032	-1	-1	-1	0
1	2019-12-27	14:57:30.5	Purple	3	11.8411	68.2273	49.3519	-1.46107	-1	-1	-1	0
1	2019-12-27	14:57:30.6	Purple	3	11.8819	69.349	49.075	-0.683725	-1	-1	-1	0
1	2019-12-27	14:57:30.7	Purple	3	11.9239	70.5509	51.4148	1.01923	-1	-1	-1	0
1	2019-12-27	14:57:30.8	Purple	3	11.967	71.5081	47.4757	-14.8871	-1	-1	-1	0
1	2019-12-27	14:57:30.9	Purple	3	12.0112	72.9915	44.3955	-17.5194	-1	-1	-1	0
1	2019-12-27	14:57:31.0	Purple	3	12.0565	73.9956	44.3806	-0.903487	-1	-1	-1	0
1	2019-12-27	14:57:31.1	Purple	3	12.103	75.604	46.6377	10.6166	-1	-1	-1	0
1	2019-12-27	14:57:31.2	Purple	3	12.1507	76.7962	50.6952	-1.48845	-1	-1	-1	0
1	2019-12-27	14:57:31.3	Purple	3	12.1994	78.093	50.2867	-3.10234	-1	-1	-1	0
1	2019-12-27	14:57:31.4	Purple	3	12.2493	79.2113	50.0108	1.93501	-1	-1	-1	0
1	2019-12-27	14:57:31.5	Purple	3	12.3004	80.9149	47.1101	-13.7261	-1	-1	-1	0
1	2019-12-27	14:57:31.6	Purple	3	12.3525	82.7737	49.2502	17.4025	-1	-1	-1	0
1	2019-12-27	14:57:31.7	Purple	3	12.4058	84.1663	48.9004	4.19424	-1	-1	-1	0
1	2019-12-27	14:57:31.8	Purple	3	12.4603	85.1091	51.7859	5.16898	-1	-1	-1	0
1	2019-12-27	14:57:31.9	Purple	3	12.5158	86.0729	49.0364	-4.02088	-1	-1	-1	0
1	2019-12-27	14:57:32.0	Purple	3	12.5725	87.7407	47.4031	-8.44217	-1	-1	-1	0
1	2019-12-27	14:57:32.1	Purple	3	12.6304	88.9598	47.0344	3.87659	-1	-1	-1	0
1	2019-12-27	14:57:32.2	Purple	3	12.6893	90.6276	47.8071	1.8248	-1	-1	-1	0
1	2019-12-27	14:57:32.3	Purple	3	12.7494	92.1131	49.492	1.54684	-1	-1	-1	0
1	2019-12-27	14:57:32.4	Purple	3	12.8107	93.2029	50.3474	-10.5317	-1	-1	-1	0
1	2019-12-27	14:57:32.5	Purple	3	12.873	94.645	48.1832	-0.624695	-1	-1	-1	0
1	2019-12-27	14:57:32.6	Purple	3	12.9365	96.0256	46.7972	-10.2267	-1	-1	-1	0
1	2019-12-27	14:57:32.7	Purple	3	13.0012	97.4437	48.1882	7.51113	-1	-1	-1	0
1	2019-12-27	14:57:32.8	Purple	3	13.0669	98.3423	48.2453	-8.1718	-1	-1	-1	0
1	2019-12-27	14:57:32.9	Purple	3	13.1338	99.7415	48.3943	-4.28518	-1	-1	-1	0
1	2019-12-27	14:57:33.0	Purple	3	13.2019	100.93	48.1181	3.65353	-1	-1	-1	0
1	2019-12-27	14:57:33.1	Purple	3	13.2711	102.806	47.1818	-0.152032	-1	-1	-1	0
1	2019-12-27	14:57:33.2	Purple	3	13.3414	103.924	48.7663	-0.752449	-1	-1	-1	0
1	2019-12-27	14:57:33.3	Purple	3	13.4128	105.399	49.434	0.813663	-1	-1	-1	0
1	2019-12-27	14:57:33.4	Purple	3	13.4854	106.719	50.5734	3.47281	-1	-1	-1	0
1	2019-12-27	14:57:33.5	Purple	3	13.5591	107.929	48.4461	-4.19384	-1	-1	-1	0
1	2019-12-27	14:57:33.6	Purple	3	13.6339	109.179	48.4355	1.41943	-1	-1	-1	0
1	2019-12-27	14:57:33.7	Purple	3	13.7099	110.727	47.4958	1.15707	-1	-1	-1	0
1	2019-12-27	14:57:33.8	Purple	3	13.787	112.169	47.6335	0.936747	-1	-1	-1	0
1	2019-12-27	14:57:33.9	Purple	3	13.8653	113.571	50.8309	9.9291	-1	-1	-1	0
1	2019-12-27	14:57:34.0	Purple	3	13.9447	114.687	51.1595	3.39222	-1	-1	-1	0
1	2019-12-27	14:57:34.1	Purple	3	14.0252	115.954	50.6811	-3.88243	-1	-1	-1	0
1	2019-12-27	14:57:34.2	Purple	3	14.1068	117.304	48.4604	-3.22878	-1	-1	-1	0
1	2019-12-27	14:57:34.3	Purple	3	14.1896	119.224	49.0261	-1.3864	-1	-1	-1	0
1	2019-12-27	14:57:34.4	Purple	3	14.2735	120.548	49.4687	5.17523	-1	-1	-1	0
1	2019-12-27	14:57:34.5	Purple	3	14.3586	121.989	51.0067	1.52872	-1	-1	-1	0
1	2019-12-27	14:57:34.6	Purple	3	14.4448	122.938	50.9667	-3.32582	-1	-1	-1	0
1	2019-12-27	14:57:34.7	Purple	3	14.5321	124.466	47.5406	-10.1321	-1	-1	-1	0
1	2019-12-27	14:57:34.8	Purple	3	14.6205	125.681	47.142	10.7489	-1	-1	-1	0
1	2019-12-27	14:57:34.9	Purple	3	14.7101	127.289	47.6442	9.09404	-1	-1	-1	0
1	2019-12-27	14:57:35.0	Purple	3	14.8008	128.63	50.8575	2.78604	-1	-1	-1	0
1	2019-12-27	14:57:35.1	Purple	3	14.8927	129.789	49.462	5.92432	-1	-1	-1	0
1	2019-12-27	14:57:35.2	Purple	3	14.9857	131.024	50.5239	-3.17299	-1	-1	-1	0
1	2019-12-27	14:57:35.3	Purple	3	15.0798	132.577	49.1181	-4.65953	-1	-1	-1	0
1	2019-12-27	14:57:35.4	Purple	3	15.175	134.239	48.5188	-1.07121	-1	-1	-1	0
1	2019-12-27	14:57:35.5	Purple	3	15.2714	135.458	49.4739	2.03737	-1	-1	-1	0
1	2019-12-27	14:57:35.6	Purple	3	15.369	136.908	51.4311	-3.6335	-1	-1	-1	0
1	2019-12-27	14:57:35.7	Purple	3	15.4676	138.204	49.1985	-6.32187	-1	-1	-1	0
1	2019-12-27	14:57:35.8	Purple	3	15.5674	139.412	48.8366	2.36297	-1	-1	-1	0
1	2019-12-27	14:57:35.9	Purple	3	15.6683	140.783	49.2916	-0.844558	-1	-1	-1	0
1	2019-12-27	14:57:36.0	Purple	3	15.7704	142.453	48.4897	-4.5476	-1	-1	-1	0
1	2019-12-27	14:57:36.1	Purple	3	15.8736	143.51	49.3172	5.65275	-1	-1	-1	0
1	2019-12-27	14:57:36.2	Purple	3	15.9779	145.092	49.1746	2.33531	-1	-1	-1	0
1	2019-12-27	14:57:36.3	Purple	3	16.0834	146.411	48.322	-0.608563	-1	-1	-1	0
1	2019-12-27	14:57:36.4	Purple	3	16.19	147.684	47.2179	-1.58525	-1	-1	-1	0
1	2019-12-27	14:57:36.5	Purple	3	16.2977	149.163	48.0827	1.65188	-1	-1	-1	0
1	2019-12-27	14:57:36.6	Purple	3	16.4066	150.339	46.3841	-6.3436	-1	-1	-1	0
1	2019-12-27	14:57:36.7	Purple	3	16.5166	151.521	46.7536	0.535568	-1	-1	-1	0
1	2019-12-27	14:57:36.8	Purple	3	16.6277	152.946	47.9051	10.5426	-1	-1	-1	0
1	2019-12-27	14:57:36.9	Purple	3	16.74	154.195	47.0384	-6.1715	-1	-1	-1	0
1	2019-12-27	14:57:37.0	Purple	3	16.8534	155.4	48.864	5.08785	-1	-1	-1	0
1	2019-12-27	14:57:37.1	Purple	3	16.9679	156.801	48.843	-0.0874201	-1	-1	-1	0
1	2019-12-27	14:57:37.2	Purple	3	17.0836	158.329	47.0952	-6.13093	-1	-1	-1	0
1	2019-12-27	14:57:37.3	Purple	3	17.2004	159.616	48.1646	0.498096	-1	-1	-1	0
1	2019-12-27	14:57:37.4	Purple	3	17.3183	161.198	49.8127	2.038	-1	-1	-1	0
1	2019-12-27	14:57:37.5	Purple	3	17.4374	162.375	47.5149	-3.50722	-1	-1	-1	0
1	2019-12-27	14:57:37.6	Purple	3	17.5576	163.412	47.9349	-1.55663	-1	-1	-1	0
1	2019-12-27	14:57:37.7	Purple	3	17.6789	164.898	47.8518	2.73033	-1	-1	-1	0
1	2019-12-27	14:57:37.8	Purple	3	17.8014	166.469	46.1195	-1.69063	-1	-1	-1	0
1	2019-12-27	14:57:37.9	Purple	3	17.925	167.36	47.816	3.64598	-1	-1	-1	0
1	2019-12-27	14:57:38.0	Purple	3	18.0497	168.981	48.2927	0.34523	-1	-1	-1	0
1	2019-12-27	14:57:38.1	Purple	3	18.1756	170.25	48.1161	-3.50463	-1	-1	-1	0
1	2019-12-27	14:57:38.2	Purple	3	18.3026	171.447	46.016	1.63698	-1	-1	-1	0
1	2019-12-27	14:57:38.3	Purple	3	18.4308	173.001	47.0568	-0.808199	-1	-1	-1	0
1	2019-12-27	14:57:38.4	Purple	3	18.56	174.143	46.7653	3.9866	-1	-1	-1	0
1	2019-12-27	14:57:38.5	Purple	3	18.6904	175.591	47.6381	0.831127	-1	-1	-1	0
1	2019-12-27	14:57:38.6	Purple	3	18.822	176.695	48.2555	-6.99449	-1	-1	-1	0
1	2019-12-27	14:57:38.7	Purple	3	18.9547	177.817	46.7407	-4.61646	-1	-1	-1	0
1	2019-12-27	14:57:38.8	Purple	3	19.0885	179.374	47.6732	6.79398	-1	-1	-1	0
1	2019-12-27	14:57:38.9	Purple	3	19.2234	180.836	47.7799	0.193159	-1	-1	-1	0
1	2019-12-27	14:57:39.0	Purple	3	19.3595	182.17	47.509	-1.34563	-1	-1	-1	0
1	2019-12-27	14:57:39.1	Purple	3	19.4967	183.388	49.2566	4.0609	-1	-1	-1	0
1	2019-12-27	14:57:39.2	Purple	3	19.6351	184.737	48.0087	-10.7625	-1	-1	-1	0
1	2019-12-27	14:57:39.3	Purple	3	19.7746	186.208	46.8709	2.41454	-1	-1	-1	0
1	2019-12-27	14:57:39.4	Purple	3	19.9152	187.252	47.6969	2.60925	-1	-1	-1	0
1	2019-12-27	14:57:39.5	Purple	3	20.0569	188.763	48.1293	2.45647	-1	-1	-1	0
1	2019-12-27	14:57:39.6	Purple	3	20.1998	190.042	47.451	-9.02343	-1	-1	-1	0
1	2019-12-27	14:57:39.7	Purple	3	20.3438	191.252	45.4686	2.61656	-1	-1	-1	0
1	2019-12-27	14:57:39.8	Purple	3	20.489	192.77	48.2306	5.82552	-1	-1	-1	0
1	2019-12-27	14:57:39.9	Purple	3	20.6353	194.083	47.9371	0.502427	-1	-1	-1	0
1	2019-12-27	14:57:40.0	Purple	3	20.7827	195.282	47.8404	0.0765324	-1	-1	-1	0
1	2019-12-27	14:57:40.1	Purple	3	20.9312	196.313	48.2034	-0.460108	-1	-1	-1	0
1	2019-12-27	14:57:40.2	Purple	3	21.0809	197.97	48.1091	3.11542	-1	-1	-1	0
1	2019-12-27	14:57:40.3	Purple	3	21.2317	199.415	47.0611	-3.49514	-1	-1	-1	0
1	2019-12-27	14:57:40.4	Purple	3	21.3837	200.673	47.7721	7.80511	-1	-1	-1	0
1	2019-12-27	14:57:40.5	Purple	3	21.5368	201.964	49.7346	0.854413	-1	-1	-1	0
1	2019-12-27	14:57:40.6	Purple	3	21.691	203.46	48.2891	-7.31111	-1	-1	-1	0
1	2019-12-27	14:57:40.7	Purple	3	21.8464	204.541	47.2019	-1.78456	-1	-1	-1	0
1	2019-12-27	14:57:40.8	Purple	3	22.0029	205.898	47.8247	4.14658	-1	-1	-1	0
1	2019-12-27	14:57:40.9	Purple	3	22.1605	207.365	47.0617	-3.35765	-1	-1	-1	0
1	2019-12-27	14:57:41.0	Purple	3	22.3192	208.701	46.718	-0.646353	-1	-1	-1	0
1	2019-12-27	14:57:41.1	Purple	3	22.4791	209.905	48.2471	4.04135	-1	-1	-1	0
1	2019-12-27	14:57:41.2	Purple	3	22.6402	211.301	48.3747	-5.84602	-1	-1	-1	0
1	2019-12-27	14:57:41.3	Purple	3	22.8023	212.422	46.5801	-0.623663	-1	-1	-1	0
1	2019-12-27	14:57:41.4	Purple	3	22.9656	213.842	47.2223	2.65479	-1	-1	-1	0
1	2019-12-27	14:57:41.5	Purple	3	23.1301	215.263	46.9659	-5.8647	-1	-1	-1	0
1	2019-12-27	14:57:41.6	Purple	3	23.2956	216.648	45.6134	-0.545502	-1	-1	-1	0
1	2019-12-27	14:57:41.7	Purple	3	23.4623	217.716	46.5334	2.74825	-1	-1	-1	0
1	2019-12-27	14:57:41.8	Purple	3	23.6302	219.195	45.9577	-5.44548	-1	-1	-1	0
1	2019-12-27	14:57:41.9	Purple	3	23.7991	220.342	45.6051	-2.19444	-1	-1	-1	0
1	2019-12-27	14:57:42.0	Purple	3	23.9692	221.437	44.2967	0.577688	-1	-1	-1	0
1	2019-12-27	14:57:42.1	Purple	3	24.1405	222.763	46.2603	0.225226	-1	-1	-1	0
1	2019-12-27	14:57:42.2	Purple	3	24.3128	224.055	45.3519	-3.32904	-1	-1	-1	0
1	2019-12-27	14:57:42.3	Purple	3	24.4863	225.397	43.6114	-8.76896	-1	-1	-1	0
1	2019-12-27	14:57:42.4	Purple	3	24.661	226.492	37.4983	-22.3828	-1	-1	-1	0
1	2019-12-27	14:57:42.5	Purple	3	24.8367	227.996	31.8264	-18.0112	-1	-1	-1	0
1	2019-12-27	14:57:42.6	Purple	3	25.0136	229.273	27.6078	-3.57832	-1	-1	-1	0
1	2019-12-27	14:57:42.7	Purple	3	25.1917	230.033	24.5611	-7.73631	-1	-1	-1	0
1	2019-12-27	14:57:42.8	Purple	3	25.3708	230.143	22.8678	-6.73607	-1	-1	-1	0
1	2019-12-27	14:57:42.9	Purple	3	25.5511	230.181	18.0743	-19.0157	-1	-1	-1	0
1	2019-12-27	15:1:18.0	Purple	4	15.3688	228.964	36.0771	18.7486	-1	-1	-1	-1
1	2019-12-27	15:1:18.1	Purple	4	15.37	226.883	42.547	17.709	-1	-1	-1	-1
1	2019-12-27	15:1:18.2	Purple	4	15.3722	225.106	49.4644	20.6528	-1	-1	-1	-1
1	2019-12-27	15:1:18.3	Purple	4	15.3757	223.655	56.8934	16.3269	-1	-1	-1	-1
1	2019-12-27	15:1:18.4	Purple	4	15.3802	222.208	59.3444	-13.1121	-1	-1	-1	-1
1	2019-12-27	15:1:18.5	Purple	4	15.3859	220.768	55.3808	-6.54682	-1	-1	-1	-1
1	2019-12-27	15:1:18.6	Purple	4	15.3927	219.228	55.0243	6.37054	-1	-1	-1	-1
1	2019-12-27	15:1:18.7	Purple	4	15.4006	217.481	55.3047	-2.71976	-1	-1	-1	-1
1	2019-12-27	15:1:18.8	Purple	4	15.4097	215.776	56.6001	-2.40993	-1	-1	-1	-1
1	2019-12-27	15:1:18.9	Purple	4	15.4199	214.576	56.3486	2.26307	-1	-1	-1	-1
1	2019-12-27	15:1:19.0	Purple	4	15.4312	212.879	57.2945	-0.823259	-1	-1	-1	508
1	2019-12-27	15:1:19.1	Purple	4	15.4437	211.365	56.3702	-6.7873	-1	-1	-1	508
1	2019-12-27	15:1:19.2	Purple	4	15.4573	209.63	56.9099	10.3703	-1	-1	-1	508
1	2019-12-27	15:1:19.3	Purple	4	15.472	208.246	58.9358	2.79788	-1	-1	-1	508
1	2019-12-27	15:1:19.4	Purple	4	15.4879	206.496	57.797	-10.9556	-1	-1	-1	508
1	2019-12-27	15:1:19.5	Purple	4	15.5049	204.954	59.1819	0.0579755	-1	-1	-1	508
1	2019-12-27	15:1:19.6	Purple	4	15.5231	203.129	57.8275	-2.12526	-1	-1	-1	508
1	2019-12-27	15:1:19.7	Purple	4	15.5423	201.479	59.1455	-7.45332	-1	-1	-1	508
1	2019-12-27	15:1:19.8	Purple	4	15.5628	200.035	57.7215	6.00791	-1	-1	-1	508
1	2019-12-27	15:1:19.9	Purple	4	15.5843	198.214	57.9277	-2.32522	-1	-1	-1	508
1	2019-12-27	15:1:20.0	Purple	4	15.607	196.779	59.4873	3.79205	-1	-1	-1	508
1	2019-12-27	15:1:20.1	Purple	4	15.6308	195.102	57.5821	-1.70827	-1	-1	-1	508
1	2019-12-27	15:1:20.2	Purple	4	15.6557	193.669	58.8859	6.75702	-1	-1	-1	508
1	2019-12-27	15:1:20.3	Purple	4	15.6818	192.081	56.9755	1.0004	-1	-1	-1	508
1	2019-12-27	15:1:20.4	Purple	4	15.709	189.91	59.0353	-2.99382	-1	-1	-1	508
1	2019-12-27	15:1:20.5	Purple	4	15.7374	188.683	57.6174	6.26735	-1	-1	-1	508
1	2019-12-27	15:1:20.6	Purple	4	15.7669	186.949	61.0272	-2.57754	-1	-1	-1	508
1	2019-12-27	15:1:20.7	Purple	4	15.7975	185.552	58.7603	-1.64816	-1	-1	-1	508
1	2019-12-27	15:1:20.8	Purple	4	15.8293	183.66	58.4492	-1.27452	-1	-1	-1	508
1	2019-12-27	15:1:20.9	Purple	4	15.8621	182.299	58.3996	3.6827	-1	-1	-1	508
1	2019-12-27	15:1:21.0	Purple	4	15.8962	180.108	58.3233	-1.87874	-1	-1	-1	508
1	2019-12-27	15:1:21.1	Purple	4	15.9313	178.89	57.8264	1.36716	-1	-1	-1	508
1	2019-12-27	15:1:21.2	Purple	4	15.9676	177.443	56.9193	-0.15781	-1	-1	-1	508
1	2019-12-27	15:1:21.3	Purple	4	16.005	175.785	57.5197	-4.79221	-1	-1	-1	508
1	2019-12-27	15:1:21.4	Purple	4	16.0436	173.987	56.596	-1.3088	-1	-1	-1	508
1	2019-12-27	15:1:21.5	Purple	4	16.0833	172.674	56.7387	-1.36016	-1	-1	-1	508
1	2019-12-27	15:1:21.6	Purple	4	16.1241	170.721	56.7674	-10.9792	-1	-1	-1	508
1	2019-12-27	15:1:21.7	Purple	4	16.166	169.294	58.6486	8.75016	-1	-1	-1	508
1	2019-12-27	15:1:21.8	Purple	4	16.2091	167.952	56.9713	-7.15804	-1	-1	-1	508
1	2019-12-27	15:1:21.9	Purple	4	16.2534	166.087	59.1024	-1.27248	-1	-1	-1	508
1	2019-12-27	15:1:22.0	Purple	4	16.2987	164.828	58.4424	-12.0628	-1	-1	-1	508
1	2019-12-27	15:1:22.1	Purple	4	16.3452	162.752	59.8834	13.6731	-1	-1	-1	508
1	2019-12-27	15:1:22.2	Purple	4	16.3928	161.327	58.7518	-8.66961	-1	-1	-1	508
1	2019-12-27	15:1:22.3	Purple	4	16.4416	159.54	56.3672	5.14595	-1	-1	-1	508
1	2019-12-27	15:1:22.4	Purple	4	16.4915	157.734	59.6787	5.25331	-1	-1	-1	508
1	2019-12-27	15:1:22.5	Purple	4	16.5425	155.987	55.6649	-16.7855	-1	-1	-1	508
1	2019-12-27	15:1:22.6	Purple	4	16.5947	154.896	56.7754	13.5777	-1	-1	-1	508
1	2019-12-27	15:1:22.7	Purple	4	16.648	153.561	56.2703	10.6777	-1	-1	-1	508
1	2019-12-27	15:1:22.8	Purple	4	16.7024	151.566	54.7335	-2.32863	-1	-1	-1	508
1	2019-12-27	15:1:22.9	Purple	4	16.758	150.382	55.4413	-7.30483	-1	-1	-1	508
1	2019-12-27	15:1:23.0	Purple	4	16.8147	148.71	57.4502	-3.61705	-1	-1	-1	508
1	2019-12-27	15:1:23.1	Purple	4	16.8725	147.035	57.5705	7.09967	-1	-1	-1	508
1	2019-12-27	15:1:23.2	Purple	4	16.9315	145.571	58.8559	-7.04646	-1	-1	-1	508
1	2019-12-27	15:1:23.3	Purple	4	16.9916	143.667	59.812	5.75761	-1	-1	-1	508
1	2019-12-27	15:1:23.4	Purple	4	17.0528	142.129	59.5294	-8.60143	-1	-1	-1	508
1	2019-12-27	15:1:23.5	Purple	4	17.1152	140.768	58.8633	-7.55258	-1	-1	-1	508
1	2019-12-27	15:1:23.6	Purple	4	17.1787	138.487	56.4205	8.67486	-1	-1	-1	508
1	2019-12-27	15:1:23.7	Purple	4	17.2433	137.09	58.1257	4.40836	-1	-1	-1	508
1	2019-12-27	15:1:23.8	Purple	4	17.3091	135.481	58.3709	11.3909	-1	-1	-1	508
1	2019-12-27	15:1:23.9	Purple	4	17.376	133.954	60.3694	-4.19569	-1	-1	-1	508
1	2019-12-27	15:1:24.0	Purple	4	17.4441	133.033	59.283	3.55554	-1	-1	-1	508
1	2019-12-27	15:1:24.1	Purple	4	17.5132	130.75	58.3802	0.130256	-1	-1	-1	508
1	2019-12-27	15:1:24.2	Purple	4	17.5835	129.158	56.3578	-2.29931	-1	-1	-1	2
1	2019-12-27	15:1:24.3	Purple	4	17.655	127.352	60.4592	9.67089	-1	-1	-1	2
1	2019-12-27	15:1:24.4	Purple	4	17.7276	125.313	65.1852	-16.7639	-1	-1	-1	2
1	2019-12-27	15:1:24.5	Purple	4	17.8013	124.117	57.1907	-1.22609	-1	-1	-1	2
1	2019-12-27	15:1:24.6	Purple	4	17.8761	122.957	58.3787	-3.76917	-1	-1	-1	2
1	2019-12-27	15:1:24.7	Purple	4	17.9521	120.519	58.0876	-4.30372	-1	-1	-1	2
1	2019-12-27	15:1:24.8	Purple	4	18.0292	118.547	53.8439	-4.50021	-1	-1	-1	2
1	2019-12-27	15:1:24.9	Purple	4	18.1075	117.867	57.6165	17.8348	-1	-1	-1	2
1	2019-12-27	15:1:25.0	Purple	4	18.1868	116.225	61.2315	7.68537	-1	-1	-1	2
1	2019-12-27	15:1:25.1	Purple	4	18.2674	114.611	59.635	-23.6949	-1	-1	-1	2
1	2019-12-27	15:1:25.2	Purple	4	18.349	113.17	58.2367	10.2854	-1	-1	-1	2
1	2019-12-27	15:1:25.3	Purple	4	18.4318	111.288	61.0833	-2.39452	-1	-1	-1	2
1	2019-12-27	15:1:25.4	Purple	4	18.5157	109.197	58.3972	-8.7327	-1	-1	-1	2
1	2019-12-27	15:1:25.5	Purple	4	18.6007	107.658	58.8525	2.10687	-1	-1	-1	2
1	2019-12-27	15:1:25.6	Purple	4	18.6869	106.297	60.7493	12.8447	-1	-1	-1	2
1	2019-12-27	15:1:25.7	Purple	4	18.7742	104.209	63.3112	-7.22546	-1	-1	-1	2
1	2019-12-27	15:1:25.8	Purple	4	18.8627	102.898	57.4576	-23.2094	-1	-1	-1	2
1	2019-12-27	15:1:25.9	Purple	4	18.9523	101.648	56.0356	-3.84066	-1	-1	-1	2
1	2019-12-27	15:1:26.0	Purple	4	19.043	99.2759	62.4215	-0.460267	-1	-1	-1	2
1	2019-12-27	15:1:26.1	Purple	4	19.1349	97.7417	60.217	4.88766	-1	-1	-1	2
1	2019-12-27	15:1:26.2	Purple	4	19.2278	96.5068	60.1073	-1.56701	-1	-1	-1	2
1	2019-12-27	15:1:26.3	Purple	4	19.322	94.5547	64.249	3.19223	-1	-1	-1	2
1	2019-12-27	15:1:26.4	Purple	4	19.4172	92.4255	59.2266	-15.4966	-1	-1	-1	2
1	2019-12-27	15:1:26.5	Purple	4	19.5136	90.8278	57.2855	-3.68744	-1	-1	-1	2
1	2019-12-27	15:1:26.6	Purple	4	19.6111	89.5412	56.4675	23.7422	-1	-1	-1	2
1	2019-12-27	15:1:26.7	Purple	4	19.7098	87.3708	57.1355	9.50891	-1	-1	-1	2
1	2019-12-27	15:1:26.8	Purple	4	19.8096	86.1145	54.0271	-6.05595	-1	-1	-1	2
1	2019-12-27	15:1:26.9	Purple	4	19.9105	85.0116	55.835	2.34284	-1	-1	-1	2
1	2019-12-27	15:1:27.0	Purple	4	20.0126	83.9584	58.8633	11.662	-1	-1	-1	2
1	2019-12-27	15:1:27.1	Purple	4	20.1158	81.8579	54.3388	3.37567	-1	-1	-1	2
1	2019-12-27	15:1:27.2	Purple	4	20.2201	80.4195	57.6653	6.7116	-1	-1	-1	2
1	2019-12-27	15:1:27.3	Purple	4	20.3256	78.4201	58.038	-2.5605	-1	-1	-1	2
1	2019-12-27	15:1:27.4	Purple	4	20.4322	76.4605	63.2518	13.2713	-1	-1	-1	2
1	2019-12-27	15:1:27.5	Purple	4	20.5399	75.2955	62.6545	3.76171	-1	-1	-1	2
1	2019-12-27	15:1:27.6	Purple	4	20.6488	73.3	62.9044	-4.29988	-1	-1	-1	2
1	2019-12-27	15:1:27.7	Purple	4	20.7587	72.1142	60.1432	0.624657	-1	-1	-1	2
1	2019-12-27	15:1:27.8	Purple	4	20.8699	69.9025	58.4391	-4.23092	-1	-1	-1	2
1	2019-12-27	15:1:27.9	Purple	4	20.9821	67.9347	62.3687	-4.07778	-1	-1	-1	2
1	2019-12-27	15:1:28.0	Purple	4	21.0955	66.4407	59.4954	-1.33425	-1	-1	-1	2
1	2019-12-27	15:1:28.1	Purple	4	21.2101	65.0549	62.7766	0.48389	-1	-1	-1	2
1	2019-12-27	15:1:28.2	Purple	4	21.3257	63.474	59.766	-9.17941	-1	-1	-1	2
1	2019-12-27	15:1:28.3	Purple	4	21.4426	61.4358	61.1629	-7.5907	-1	-1	-1	2
1	2019-12-27	15:1:28.4	Purple	4	21.5605	60.0788	63.6007	2.9216	-1	-1	-1	2
1	2019-12-27	15:1:28.5	Purple	4	21.6796	58.1639	60.8281	-17.9227	-1	-1	-1	2
1	2019-12-27	15:1:28.6	Purple	4	21.7998	56.6212	60.7077	16.2316	-1	-1	-1	2
1	2019-12-27	15:1:28.7	Purple	4	21.9211	54.343	59.9324	9.02241	-1	-1	-1	2
1	2019-12-27	15:1:28.8	Purple	4	22.0436	52.3073	58.1941	-7.44671	-1	-1	-1	2
1	2019-12-27	15:1:28.9	Purple	4	22.1672	50.9796	58.5987	-2.28425	-1	-1	-1	2
1	2019-12-27	15:1:29.0	Purple	4	22.2919	50.7138	61.4779	6.66677	-1	-1	-1	2
1	2019-12-27	15:1:29.1	Purple	4	22.4178	48.5326	57.3947	-17.302	-1	-1	-1	2
1	2019-12-27	15:1:29.2	Purple	4	22.5448	46.2633	56.9365	-0.638595	-1	-1	-1	2
1	2019-12-27	15:1:29.3	Purple	4	22.6729	45.2368	56.0666	0.908563	-1	-1	-1	2
1	2019-12-27	15:1:29.4	Purple	4	22.8022	43.5846	57.7518	16.2752	-1	-1	-1	2
1	2019-12-27	15:1:29.5	Purple	4	22.9326	41.6715	61.401	3.67313	-1	-1	-1	2
1	2019-12-27	15:1:29.6	Purple	4	23.0642	39.3905	60.7631	-1.71852	-1	-1	-1	2
1	2019-12-27	15:1:29.7	Purple	4	23.1968	38.5049	60.8718	-4.07664	-1	-1	-1	2
1	2019-12-27	15:1:29.8	Purple	4	23.3307	37.0451	57.6234	12.229	-1	-1	-1	2
1	2019-12-27	15:1:29.9	Purple	4	23.4656	35.6091	60.7618	-1.30698	-1	-1	-1	2
1	2019-12-27	15:1:30.0	Purple	4	23.6017	34.0196	65.0004	8.25901	-1	-1	-1	2
1	2019-12-27	15:1:30.1	Purple	4	23.7389	31.4596	61.1558	0.0530932	-1	-1	-1	2
1	2019-12-27	15:1:30.2	Purple	4	23.8772	30.2832	63.5484	8.01531	-1	-1	-1	2
1	2019-12-27	15:1:30.3	Purple	4	24.0167	28.2374	60.2927	7.59872	-1	-1	-1	2
1	2019-12-27	15:1:30.4	Purple	4	24.1573	26.7024	57.7004	-10.1616	-1	-1	-1	2
1	2019-12-27	15:1:30.5	Purple	4	24.2991	24.2387	55.7858	-13.3559	-1	-1	-1	2
1	2019-12-27	15:1:30.6	Purple	4	24.442	23.0577	56.582	8.2023	-1	-1	-1	2
1	2019-12-27	15:1:30.7	Purple	4	24.586	21.5186	56.9777	-2.03063	-1	-1	-1	2
1	2019-12-27	15:1:30.8	Purple	4	24.7312	20.6346	56.1474	-2.4587	-1	-1	-1	2
1	2019-12-27	15:1:30.9	Purple	4	24.8774	19.3904	56.3188	-7.83388	-1	-1	-1	2
1	2019-12-27	15:1:31.0	Purple	4	25.0249	17.5318	51.4636	-14.8527	-1	-1	-1	2
1	2019-12-27	15:3:9.0	Purple	3	11.6717	23.0541	42.2406	2.5465	9.9	119.401	708	-1
1	2019-12-27	15:3:9.1	Purple	3	11.6728	24.3894	42.8035	-2.9006	9.8	118.931	708	-1
1	2019-12-27	15:3:9.2	Purple	3	11.6751	26.0201	40.8219	6.55421	9.8	118.505	708	-1
1	2019-12-27	15:3:9.3	Purple	3	11.6785	26.7735	43.8967	-1.29303	9.9	119.264	708	-1
1	2019-12-27	15:3:9.4	Purple	3	11.683	27.8241	40.4614	-3.92	9.8	119.079	708	-1
1	2019-12-27	15:3:9.5	Purple	3	11.6887	29.3142	44.1658	9.32276	9.8	118.428	708	-1
1	2019-12-27	15:3:9.6	Purple	3	11.6955	30.5004	43.5898	5.37492	9.8	118.409	708	-1
1	2019-12-27	15:3:9.7	Purple	3	11.7035	31.6045	45.1979	-1.64423	9.8	118.225	708	-1
1	2019-12-27	15:3:9.8	Purple	3	11.7125	32.2652	46.2818	5.97894	9.8	118.951	708	-1
1	2019-12-27	15:3:9.9	Purple	3	11.7227	34.0854	46.7402	3.13754	9.8	117.945	708	-1
1	2019-12-27	15:3:10.0	Purple	3	11.7341	35.9644	50.4067	9.08315	9.8	117.092	708	2
1	2019-12-27	15:3:10.1	Purple	3	11.7465	36.8604	48.8911	-1.81818	9.8	117.355	708	2
1	2019-12-27	15:3:10.2	Purple	3	11.7602	38.109	49.3718	5.6218	9.8	117.188	708	2
1	2019-12-27	15:3:10.3	Purple	3	11.7749	39.7009	47.4665	-13.2985	9.8	116.3	708	2
1	2019-12-27	15:3:10.4	Purple	3	11.7908	41.7019	43.2308	-13.475	9.8	116.008	708	2
1	2019-12-27	15:3:10.5	Purple	3	11.8078	42.3986	43.0395	4.40756	9.8	116.261	708	2
1	2019-12-27	15:3:10.6	Purple	3	11.8259	43.3703	46.3879	2.18488	9.7	115.995	708	2
1	2019-12-27	15:3:10.7	Purple	3	11.8452	44.4054	41.6742	-2.93568	9.7	116.152	708	2
1	2019-12-27	15:3:10.8	Purple	3	11.8656	45.6416	43.0906	-13.1253	9.7	115.966	708	2
1	2019-12-27	15:3:10.9	Purple	3	11.8872	46.8345	42.2982	0.638037	9.7	116.029	708	2
1	2019-12-27	15:3:11.0	Purple	3	11.9098	48.2919	42.8539	8.76278	9.7	115.322	708	2
1	2019-12-27	15:3:11.1	Purple	3	11.9337	48.9656	44.8364	3.33269	9.7	115.723	708	2
1	2019-12-27	15:3:11.2	Purple	3	11.9586	50.7064	44.9971	5.5818	9.7	115.18	708	2
1	2019-12-27	15:3:11.3	Purple	3	11.9847	51.703	46.8974	5.22546	9.7	115.159	708	2
1	2019-12-27	15:3:11.4	Purple	3	12.0119	52.8934	48.7068	1.92815	9.7	114.648	708	2
1	2019-12-27	15:3:11.5	Purple	3	12.0403	54.3691	49.2542	-5.32544	9.7	114.455	708	2
1	2019-12-27	15:3:11.6	Purple	3	12.0697	55.641	44.7026	-3.61305	9.7	114.298	708	2
1	2019-12-27	15:3:11.7	Purple	3	12.1004	57.2562	44.4738	6.21431	9.6	113.393	708	2
1	2019-12-27	15:3:11.8	Purple	3	12.1321	59.1156	45.8882	-12.6393	9.6	112.897	708	2
1	2019-12-27	15:3:11.9	Purple	3	12.165	59.911	44.8422	-2.91092	9.6	113.111	708	2
1	2019-12-27	15:3:12.0	Purple	3	12.199	60.6403	49.3808	4.9448	9.6	113.414	708	2
1	2019-12-27	15:3:12.1	Purple	3	12.2342	61.5861	47.6016	-8.74844	9.6	113.538	708	2
1	2019-12-27	15:3:12.2	Purple	3	12.2705	63.0908	42.3081	-9.12933	9.6	112.975	708	2
1	2019-12-27	15:3:12.3	Purple	3	12.3079	64.334	44.0609	-4.14411	9.6	112.709	708	2
1	2019-12-27	15:3:12.4	Purple	3	12.3464	66.6145	44.278	4.8672	9.6	111.162	708	2
1	2019-12-27	15:3:12.5	Purple	3	12.3861	67.8343	45.3299	-1.24693	9.6	111.203	708	2
1	2019-12-27	15:3:12.6	Purple	3	12.4269	68.4426	42.9903	-6.00088	9.6	111.815	708	2
1	2019-12-27	15:3:12.7	Purple	3	12.4689	69.9508	40.8181	0.320664	9.5	110.964	708	2
1	2019-12-27	15:3:12.8	Purple	3	12.512	70.6127	42.3983	-11.9917	9.6	111.561	708	2
1	2019-12-27	15:3:12.9	Purple	3	12.5562	71.6575	40.8133	-11.3991	9.5	111.449	708	2
1	2019-12-27	15:3:13.0	Purple	3	12.6016	72.9344	41.493	16.5966	9.6	111.042	708	2
1	2019-12-27	15:3:13.1	Purple	3	12.6481	73.6722	41.7973	1.91743	9.5	111.364	708	2
1	2019-12-27	15:3:13.2	Purple	3	12.6957	75.4019	43.3101	10.1839	9.5	110.854	708	2
1	2019-12-27	15:3:13.3	Purple	3	12.7445	76.5645	44.3347	3.28857	9.5	110.456	708	2
1	2019-12-27	15:3:13.4	Purple	3	12.7944	77.6633	42.0111	-0.59092	9.5	110.666	708	2
1	2019-12-27	15:3:13.5	Purple	3	12.8454	79.2391	44.3507	-9.76	9.5	109.978	708	2
1	2019-12-27	15:3:13.6	Purple	3	12.8976	80.2372	40.6994	1.63305	9.5	109.89	708	2
1	2019-12-27	15:3:13.7	Purple	3	12.9509	81.5097	41.0575	-2.22357	9.5	109.693	708	2
1	2019-12-27	15:3:13.8	Purple	3	13.0053	82.2702	40.1942	-3.77762	9.4	109.787	708	2
1	2019-12-27	15:3:13.9	Purple	3	13.0609	83.5279	39.846	-1.40874	9.4	109.522	708	2
1	2019-12-27	15:3:14.0	Purple	3	13.1176	84.4462	41.8091	4.09639	9.5	109.589	708	2
1	2019-12-27	15:3:14.1	Purple	3	13.1754	85.6884	42.1122	-2.11302	9.4	109.324	708	2
1	2019-12-27	15:3:14.2	Purple	3	13.2344	86.5953	42.7707	-0.553489	9.4	109.233	708	2
1	2019-12-27	15:3:14.3	Purple	3	13.2945	88.0938	41.2844	7.67603	9.4	109.014	708	2
1	2019-12-27	15:3:14.4	Purple	3	13.3557	89.5281	44.3746	-3.59714	9.4	108.597	708	2
1	2019-12-27	15:3:14.5	Purple	3	13.4181	90.8679	42.8965	1.20103	9.4	107.95	708	2
1	2019-12-27	15:3:14.6	Purple	3	13.4816	91.7748	43.8405	3.71552	9.4	108.307	708	2
1	2019-12-27	15:3:14.7	Purple	3	13.5462	92.7022	43.4686	-4.20475	9.3	108.246	708	2
1	2019-12-27	15:3:14.8	Purple	3	13.612	94.3073	42.4277	-8.37076	9.3	107.404	708	2
1	2019-12-27	15:3:14.9	Purple	3	13.6789	95.2209	40.9674	0.0346899	9.3	107.466	708	2
1	2019-12-27	15:3:15.0	Purple	3	13.7469	96.3377	42.5644	1.82188	9.3	107.487	708	2
1	2019-12-27	15:3:15.1	Purple	3	13.8161	97.7535	44.019	-0.615358	9.3	107.209	708	2
1	2019-12-27	15:3:15.2	Purple	3	13.8864	98.9565	42.6121	-5.584	9.3	106.874	708	2
1	2019-12-27	15:3:15.3	Purple	3	13.9578	99.9718	43.4931	4.46494	9.2	106.683	708	2
1	2019-12-27	15:3:15.4	Purple	3	14.0304	101.234	44.749	-10.5315	9.2	106.288	708	2
1	2019-12-27	15:3:15.5	Purple	3	14.1041	102.484	43.2939	3.332	9.2	105.966	708	2
1	2019-12-27	15:3:15.6	Purple	3	14.179	103.777	43.4183	-5.31864	9.2	105.687	708	2
1	2019-12-27	15:3:15.7	Purple	3	14.255	104.886	42.0864	-3.39629	9.2	105.489	708	2
1	2019-12-27	15:3:15.8	Purple	3	14.3321	106.282	44.1187	6.03819	9.2	104.887	708	2
1	2019-12-27	15:3:15.9	Purple	3	14.4103	107.374	43.2669	-1.71518	9.2	104.86	708	2
1	2019-12-27	15:3:16.0	Purple	3	14.4897	108.605	42.8308	5.87797	9.1	104.776	708	2
1	2019-12-27	15:3:16.1	Purple	3	14.5702	109.324	44.1075	7.52862	9.1	104.773	708	2
1	2019-12-27	15:3:16.2	Purple	3	14.6519	111.038	44.6711	1.32704	9.1	103.86	708	2
1	2019-12-27	15:3:16.3	Purple	3	14.7346	112.099	45.4013	-2.44395	9.1	103.722	708	2
1	2019-12-27	15:3:16.4	Purple	3	14.8186	113.295	43.4409	5.81157	9.1	103.678	708	2
1	2019-12-27	15:3:16.5	Purple	3	14.9036	114.688	46.281	2.14579	9.1	103.032	708	2
1	2019-12-27	15:3:16.6	Purple	3	14.9898	116.209	43.4058	-3.1935	9	102.232	708	2
1	2019-12-27	15:3:16.7	Purple	3	15.0771	117.464	44.1188	2.14092	9	101.871	708	2
1	2019-12-27	15:3:16.8	Purple	3	15.1656	118.259	44.589	-1.05608	9	102.129	708	2
1	2019-12-27	15:3:16.9	Purple	3	15.2551	119.609	44.697	-8.03906	9	101.605	708	2
1	2019-12-27	15:3:17.0	Purple	3	15.3459	120.683	42.0505	-4.90928	9	101.127	708	2
1	2019-12-27	15:3:17.1	Purple	3	15.4377	121.903	41.242	0.136753	8.9	100.823	708	2
1	2019-12-27	15:3:17.2	Purple	3	15.5307	123.203	42.6682	-2.85161	8.9	100.615	708	2
1	2019-12-27	15:3:17.3	Purple	3	15.6248	124.62	42.3101	3.84438	8.9	99.9972	708	2
1	2019-12-27	15:3:17.4	Purple	3	15.7201	125.553	44.8499	8.88729	8.9	99.7603	708	2
1	2019-12-27	15:3:17.5	Purple	3	15.8165	126.628	44.9732	-2.71843	8.9	99.4737	708	2
1	2019-12-27	15:3:17.6	Purple	3	15.914	127.74	44.7005	-1.0041	8.9	99.2236	708	2
1	2019-12-27	15:3:17.7	Purple	3	16.0127	129.011	42.4687	-2.38136	8.8	98.8256	708	2
1	2019-12-27	15:3:17.8	Purple	3	16.1124	130.65	42.3966	3.17287	8.8	98.0537	708	2
1	2019-12-27	15:3:17.9	Purple	3	16.2134	131.897	43.4652	1.27447	8.8	97.5699	708	2
1	2019-12-27	15:3:18.0	Purple	3	16.3154	133.137	43.9675	2.99263	8.8	96.8816	708	2
1	2019-12-27	15:3:18.1	Purple	3	16.4186	134.058	43.6101	-5.06453	8.7	96.0087	708	2
1	2019-12-27	15:3:18.2	Purple	3	16.523	134.975	40.5036	-10.6108	8.8	95.2156	708	2
1	2019-12-27	15:3:18.3	Purple	3	16.6284	136.287	41.052	-5.48601	8.8	93.9041	708	2
1	2019-12-27	15:3:18.4	Purple	3	16.735	137.511	40.8933	2.69032	8.1584	92.6815	708	2
1	2019-12-27	15:3:18.5	Purple	3	16.8427	138.702	41.9422	2.95198	7.85222	91.4909	708	2
1	2019-12-27	15:3:18.6	Purple	3	16.9516	139.651	42.9767	8.07548	-1	-1	-1	2
1	2019-12-27	15:3:18.7	Purple	3	17.0616	141.02	43.0317	-2.49422	-1	-1	-1	2
1	2019-12-27	15:3:18.8	Purple	3	17.1727	142.224	42.7699	-0.941038	-1	-1	-1	2
1	2019-12-27	15:3:18.9	Purple	3	17.285	143.378	41.1827	0.720541	-1	-1	-1	2
1	2019-12-27	15:3:19.0	Purple	3	17.3984	144.525	42.1646	0.92721	-1	-1	-1	2
1	2019-12-27	15:3:19.1	Purple	3	17.5129	145.85	41.7798	8.2254	-1	-1	-1	2
1	2019-12-27	15:3:19.2	Purple	3	17.6286	147.015	42.4238	-6.22773	-1	-1	-1	2
1	2019-12-27	15:3:19.3	Purple	3	17.7454	147.854	41.287	2.51249	-1	-1	-1	2
1	2019-12-27	15:3:19.4	Purple	3	17.8633	149.021	41.2876	-11.3533	-1	-1	-1	2
1	2019-12-27	15:3:19.5	Purple	3	17.9824	150.304	41.3128	-1.14377	-1	-1	-1	2
1	2019-12-27	15:3:19.6	Purple	3	18.1026	151.652	39.6437	-0.859737	-1	-1	-1	2
1	2019-12-27	15:3:19.7	Purple	3	18.224	152.553	42.5466	1.91983	-1	-1	-1	2
1	2019-12-27	15:3:19.8	Purple	3	18.3464	153.7	42.8345	-0.893354	-1	-1	-1	2
1	2019-12-27	15:3:19.9	Purple	3	18.47	155.031	42.0745	-5.1525	-1	-1	-1	2
1	2019-12-27	15:3:20.0	Purple	3	18.5948	155.825	41.1478	4.00186	-1	-1	-1	2
1	2019-12-27	15:3:20.1	Purple	3	18.7206	157.309	42.0238	-0.242392	-1	-1	-1	2
1	2019-12-27	15:3:20.2	Purple	3	18.8477	158.54	41.9152	0.917435	-1	-1	-1	2
1	2019-12-27	15:3:20.3	Purple	3	18.9758	159.654	40.0403	2.01813	-1	-1	-1	2
1	2019-12-27	15:3:20.4	Purple	3	19.1051	160.796	43.0659	2.20346	-1	-1	-1	2
1	2019-12-27	15:3:20.5	Purple	3	19.2355	161.892	42.2524	-2.96942	-1	-1	-1	2
1	2019-12-27	15:3:20.6	Purple	3	19.367	163.015	40.0707	2.16746	-1	-1	-1	2
1	2019-12-27	15:3:20.7	Purple	3	19.4997	163.928	40.1119	0.918349	-1	-1	-1	2
1	2019-12-27	15:3:20.8	Purple	3	19.6335	165.395	40.2846	-3.99375	-1	-1	-1	2
1	2019-12-27	15:3:20.9	Purple	3	19.7685	166.698	39.6163	-1.51261	-1	-1	-1	2
1	2019-12-27	15:3:21.0	Purple	3	19.9045	167.444	40.9094	2.20823	-1	-1	-1	2
1	2019-12-27	15:3:21.1	Purple	3	20.0418	168.568	42.0264	0.722289	-1	-1	-1	2
1	2019-12-27	15:3:21.2	Purple	3	20.1801	169.748	39.3785	-3.86953	-1	-1	-1	2
1	2019-12-27	15:3:21.3	Purple	3	20.3196	170.696	38.6643	3.52502	-1	-1	-1	2
1	2019-12-27	15:3:21.4	Purple	3	20.4602	172.106	40.4215	1.82676	-1	-1	-1	2
1	2019-12-27	15:3:21.5	Purple	3	20.602	173.268	40.0893	-1.60388	-1	-1	-1	2
1	2019-12-27	15:3:21.6	Purple	3	20.7448	174.146	41.7353	6.12903	-1	-1	-1	2
1	2019-12-27	15:3:21.7	Purple	3	20.8889	175.29	41.7706	0.193993	-1	-1	-1	2
1	2019-12-27	15:3:21.8	Purple	3	21.034	176.427	39.8318	0.465155	-1	-1	-1	2
1	2019-12-27	15:3:21.9	Purple	3	21.1803	177.477	39.8106	-3.06821	-1	-1	-1	2
1	2019-12-27	15:3:22.0	Purple	3	21.3277	179.022	40.3857	0.559807	-1	-1	-1	2
1	2019-12-27	15:3:22.1	Purple	3	21.4763	179.978	39.0809	-2.98329	-1	-1	-1	2
1	2019-12-27	15:3:22.2	Purple	3	21.626	180.957	39.6917	1.51968	-1	-1	-1	2
1	2019-12-27	15:3:22.3	Purple	3	21.7768	182.114	40.9376	0.699917	-1	-1	-1	2
1	2019-12-27	15:3:22.4	Purple	3	21.9287	183.121	38.5404	-2.5177	-1	-1	-1	2
1	2019-12-27	15:3:22.5	Purple	3	22.0818	183.975	39.4851	-2.28067	-1	-1	-1	2
1	2019-12-27	15:3:22.6	Purple	3	22.236	185.247	39.7974	-3.46303	-1	-1	-1	2
1	2019-12-27	15:3:22.7	Purple	3	22.3914	186.574	40.3455	2.91646	-1	-1	-1	2
1	2019-12-27	15:3:22.8	Purple	3	22.5479	187.587	41.2864	2.87938	-1	-1	-1	2
1	2019-12-27	15:3:22.9	Purple	3	22.7055	188.752	41.3079	0.795801	-1	-1	-1	2
1	2019-12-27	15:3:23.0	Purple	3	22.8643	189.801	39.5458	-3.75342	-1	-1	-1	2
1	2019-12-27	15:3:23.1	Purple	3	23.0242	191.08	40.2948	1.71431	-1	-1	-1	2
1	2019-12-27	15:3:23.2	Purple	3	23.1852	192.295	40.2054	-1.09768	-1	-1	-1	2
1	2019-12-27	15:3:23.3	Purple	3	23.3474	193.155	40.1194	1.12061	-1	-1	-1	2
1	2019-12-27	15:3:23.4	Purple	3	23.5107	194.035	40.52	5.16272	-1	-1	-1	2
1	2019-12-27	15:3:23.5	Purple	3	23.6751	195.528	40.1055	0.828465	-1	-1	-1	2
1	2019-12-27	15:3:23.6	Purple	3	23.8407	196.521	40.3786	-2.24042	-1	-1	-1	2
1	2019-12-27	15:3:23.7	Purple	3	24.0074	197.668	40.3733	-1.12085	-1	-1	-1	2
1	2019-12-27	15:3:23.8	Purple	3	24.1752	198.806	41.4481	5.7075	-1	-1	-1	2
1	2019-12-27	15:3:23.9	Purple	3	24.3442	199.992	40.4071	1.9085	-1	-1	-1	2
1	2019-12-27	15:3:24.0	Purple	3	24.5143	201.268	41.5692	0.0271797	-1	-1	-1	2
1	2019-12-27	15:3:24.1	Purple	3	24.6855	202.126	40.651	-4.46681	-1	-1	-1	2
1	2019-12-27	15:3:24.2	Purple	3	24.8579	203.246	39.5351	-0.0460148	-1	-1	-1	2
1	2019-12-27	15:3:24.3	Purple	3	25.0314	204.508	40.4379	-1.93171	-1	-1	-1	2
1	2019-12-27	15:3:24.4	Purple	3	25.206	205.759	39.6507	-0.948191	-1	-1	-1	2
1	2019-12-27	15:3:24.5	Purple	3	25.3818	206.701	40.1268	-0.883023	-1	-1	-1	2
1	2019-12-27	15:3:24.6	Purple	3	25.5587	207.591	39.9006	-4.67467	-1	-1	-1	2
1	2019-12-27	15:3:24.7	Purple	3	25.7367	208.979	39.9724	-0.0274976	-1	-1	-1	2
1	2019-12-27	15:3:24.8	Purple	3	25.9159	210.08	39.056	-4.15254	-1	-1	-1	2
1	2019-12-27	15:3:24.9	Purple	3	26.0962	211.043	39.2295	6.45232	-1	-1	-1	2
1	2019-12-27	15:3:25.0	Purple	3	26.2776	212.113	40.4788	-2.17295	-1	-1	-1	2
1	2019-12-27	15:3:25.1	Purple	3	26.4602	213.39	39.0418	-1.21947	-1	-1	-1	2
1	2019-12-27	15:3:25.2	Purple	3	26.6439	214.438	38.7618	0.109911	-1	-1	-1	2
1	2019-12-27	15:3:25.3	Purple	3	26.8287	215.419	38.9048	0.976761	-1	-1	-1	2
1	2019-12-27	15:3:25.4	Purple	3	27.0147	216.586	39.193	-2.15983	-1	-1	-1	2
1	2019-12-27	15:3:25.5	Purple	3	27.2018	217.655	37.8354	-2.98754	-1	-1	-1	2
1	2019-12-27	15:3:25.6	Purple	3	27.3901	218.693	37.2995	3.97301	-1	-1	-1	2
1	2019-12-27	15:3:25.7	Purple	3	27.5795	219.689	38.101	-1.94712	-1	-1	-1	2
1	2019-12-27	15:3:25.8	Purple	3	27.77	220.822	37.6618	-0.0736713	-1	-1	-1	2
1	2019-12-27	15:3:25.9	Purple	3	27.9616	221.798	36.8585	-2.35573	-1	-1	-1	2
1	2019-12-27	15:3:26.0	Purple	3	28.1544	222.727	36.6884	0.0317097	-1	-1	-1	2
1	2019-12-27	15:3:26.1	Purple	3	28.3483	223.886	37.6565	3.77309	-1	-1	-1	2
1	2019-12-27	15:3:26.2	Purple	3	28.5434	224.956	37.2699	-2.82407	-1	-1	-1	2
1	2019-12-27	15:3:26.3	Purple	3	28.7395	225.845	36.2997	-6.46492	-1	-1	-1	2
1	2019-12-27	15:3:26.4	Purple	3	28.9369	226.846	33.3228	-19.2957	-1	-1	-1	2
1	2019-12-27	15:3:26.5	Purple	3	29.1353	228.057	27.2403	-12.9251	-1	-1	-1	2
1	2019-12-27	15:3:26.6	Purple	3	29.3349	229.104	22.4387	-12.4032	-1	-1	-1	2
1	2019-12-27	15:3:26.7	Purple	3	29.5356	229.865	18.6301	-10.0987	-1	-1	-1	2
1	2019-12-27	15:3:26.8	Purple	3	29.7375	230.132	15.0612	-4.42196	-1	-1	-1	2
1	2019-12-27	15:3:26.9	Purple	3	29.9404	230.133	12.8134	-12.7913	-1	-1	-1	2
1	2019-12-27	15:3:27.0	Purple	3	30.1446	230.191	8.06354	-12.1294	-1	-1	-1	2
1	2019-12-27	15:3:27.1	Purple	3	30.3498	230.192	4.32793	-12.0685	-1	-1	-1	2
1	2019-12-27	15:8:22.0	Purple	4	15.8297	230.222	15.8819	16.8677	7.7	98.3064	1245	-1
1	2019-12-27	15:8:22.1	Purple	4	15.8308	230.221	18.8829	7.20322	7.6	99.2413	1245	-1
1	2019-12-27	15:8:22.2	Purple	4	15.8331	230.049	23.3056	13.001	7.6	101.018	1245	-1
1	2019-12-27	15:8:22.3	Purple	4	15.8365	229.144	29.3767	21.7992	7.6	100.75	1245	-1
1	2019-12-27	15:8:22.4	Purple	4	15.841	227.403	34.9604	13.3379	7.6	99.7382	1245	-1
1	2019-12-27	15:8:22.5	Purple	4	15.8467	226.329	39.564	9.52534	7.5	99.4413	1245	-1
1	2019-12-27	15:8:22.6	Purple	4	15.8535	225.047	42.7808	0.995398	7.5	99.4768	1245	-1
1	2019-12-27	15:8:22.7	Purple	4	15.8615	223.696	43.4033	-2.90036	7.5	99.5369	1245	-1
1	2019-12-27	15:8:22.8	Purple	4	15.8705	222.453	41.3417	-4.2069	7.5	99.6284	1245	-1
1	2019-12-27	15:8:22.9	Purple	4	15.8807	221.429	42.5044	-2.28186	7.5	99.3767	1245	-1
1	2019-12-27	15:8:23.0	Purple	4	15.8921	220.542	41.4321	-6.93059	7.5	99.5754	1245	-1
1	2019-12-27	15:8:23.1	Purple	4	15.9045	219.499	42.7228	4.90193	7.4	99.4262	1245	-1
1	2019-12-27	15:8:23.2	Purple	4	15.9182	218.216	43.384	1.22929	7.4	99.2651	1245	-1
1	2019-12-27	15:8:23.3	Purple	4	15.9329	216.883	42.551	1.80745	7.5	99.1769	1245	-1
1	2019-12-27	15:8:23.4	Purple	4	15.9488	215.839	43.8821	3.20005	7.5	99.6149	1245	-1
1	2019-12-27	15:8:23.5	Purple	4	15.9658	214.202	45.3525	4.75991	7.5	99.1287	1245	-1
1	2019-12-27	15:8:23.6	Purple	4	15.9839	212.812	44.5511	-1.86181	7.5	99.0833	1245	-1
1	2019-12-27	15:8:23.7	Purple	4	16.0032	211.973	46.1743	8.74941	7.5	99.4136	1245	-1
1	2019-12-27	15:8:23.8	Purple	4	16.0236	210.79	45.5557	1.71399	7.5	99.4546	1245	-1
1	2019-12-27	15:8:23.9	Purple	4	16.0452	209.421	43.0163	-6.66285	7.4	98.5591	1245	-1
1	2019-12-27	15:8:24.0	Purple	4	16.0678	208.316	43.5824	-0.957251	7.4	98.4046	1245	2
1	2019-12-27	15:8:24.1	Purple	4	16.0917	206.622	46.6723	3.618	7.3	97.6992	1245	2
1	2019-12-27	15:8:24.2	Purple	4	16.1166	205.716	47.7329	1.40071	7.3	97.6753	1245	2
1	2019-12-27	15:8:24.3	Purple	4	16.1427	204.643	48.3347	-6.56386	7.3	97.9352	1245	2
1	2019-12-27	15:8:24.4	Purple	4	16.1699	203.127	49.1618	-7.09081	7.3	97.4186	1245	2
1	2019-12-27	15:8:24.5	Purple	4	16.1983	201.601	46.7257	-4.56337	7.3	97.1211	1245	2
1	2019-12-27	15:8:24.6	Purple	4	16.2277	200.183	48.5736	3.15571	7.3	96.8394	1245	2
1	2019-12-27	15:8:24.7	Purple	4	16.2584	198.68	48.4462	0.240445	7.3	96.3326	1245	2
1	2019-12-27	15:8:24.8	Purple	4	16.2901	197.391	48.6246	0.0472069	7.3	96.296	1245	2
1	2019-12-27	15:8:24.9	Purple	4	16.323	196.239	48.9844	5.49209	7.3	96.4073	1245	2
1	2019-12-27	15:8:25.0	Purple	4	16.357	194.922	48.0667	-2.25258	7.3	96.1065	1245	2
1	2019-12-27	15:8:25.1	Purple	4	16.3922	193.877	46.222	5.1386	7.2	95.7331	1245	2
1	2019-12-27	15:8:25.2	Purple	4	16.4285	192.322	47.3695	7.05314	7.2	95.0434	1245	2
1	2019-12-27	15:8:25.3	Purple	4	16.4659	190.716	47.2078	-1.94498	7.2	94.4707	1245	2
1	2019-12-27	15:8:25.4	Purple	4	16.5044	189.501	47.6162	7.62391	7.3	94.8685	1245	2
1	2019-12-27	15:8:25.5	Purple	4	16.5441	188.408	49.3308	-7.07817	7.2	95.0882	1245	2
1	2019-12-27	15:8:25.6	Purple	4	16.5849	186.865	49.4598	9.43089	7.2	94.7598	1245	2
1	2019-12-27	15:8:25.7	Purple	4	16.6269	185.748	49.7994	-4.79497	7.2	94.5749	1245	2
1	2019-12-27	15:8:25.8	Purple	4	16.67	184.34	50.9124	9.28584	7.3	94.9627	1245	2
1	2019-12-27	15:8:25.9	Purple	4	16.7142	182.914	52.0259	-13.4939	7.3	94.6187	1245	2
1	2019-12-27	15:8:26.0	Purple	4	16.7596	181.331	48.9096	2.5093	7.2	93.7408	1245	2
1	2019-12-27	15:8:26.1	Purple	4	16.8061	179.649	50.3498	4.90124	7.2	93.1525	1245	2
1	2019-12-27	15:8:26.2	Purple	4	16.8537	178.604	51.2802	-0.707536	7.2	92.8211	1245	2
1	2019-12-27	15:8:26.3	Purple	4	16.9025	176.66	50.3468	5.88625	7.1	91.5661	1245	2
1	2019-12-27	15:8:26.4	Purple	4	16.9524	175.998	51.2905	-5.17595	7.1	91.8736	1245	2
1	2019-12-27	15:8:26.5	Purple	4	17.0034	174.628	47.845	-4.24366	7.1	91.7597	1245	2
1	2019-12-27	15:8:26.6	Purple	4	17.0556	172.969	52.2929	6.01388	7.1	91.1942	1245	2
1	2019-12-27	15:8:26.7	Purple	4	17.1089	171.41	48.6731	-1.61969	7.1	91.3339	1245	2
1	2019-12-27	15:8:26.8	Purple	4	17.1633	170.057	49.825	5.35321	7.1	90.6632	1245	2
1	2019-12-27	15:8:26.9	Purple	4	17.2189	169.262	52.6173	5.03274	7.1	91.1579	1245	2
1	2019-12-27	15:8:27.0	Purple	4	17.2756	166.983	50.1164	-4.73404	7.1	90.1758	1245	2
1	2019-12-27	15:8:27.1	Purple	4	17.3334	165.843	50.7288	-10.9305	7	89.7608	1245	2
1	2019-12-27	15:8:27.2	Purple	4	17.3924	164.926	50.3334	4.51708	7	90.0389	1245	2
1	2019-12-27	15:8:27.3	Purple	4	17.4525	162.935	54.5503	11.4266	7	89.0762	1245	2
1	2019-12-27	15:8:27.4	Purple	4	17.5137	161.832	52.0091	-10.9861	6.9	88.8871	1245	2
1	2019-12-27	15:8:27.5	Purple	4	17.5761	160.137	51.2631	-6.36852	6.9	87.9328	1245	2
1	2019-12-27	15:8:27.6	Purple	4	17.6396	158.872	52.345	18.0905	6.9	87.8902	1245	2
1	2019-12-27	15:8:27.7	Purple	4	17.7042	157.14	51.5016	-9.36103	6.8	87.0578	1245	2
1	2019-12-27	15:8:27.8	Purple	4	17.77	155.425	52.59	1.04427	6.8	86.2462	1245	2
1	2019-12-27	15:8:27.9	Purple	4	17.8369	154.451	49.0986	8.20676	6.8	86.7897	1245	2
1	2019-12-27	15:8:28.0	Purple	4	17.9049	153.293	49.7341	-3.68285	6.8	87.0364	1245	2
1	2019-12-27	15:8:28.1	Purple	4	17.9741	151.49	48.2548	-16.442	6.7	86.0023	1245	2
1	2019-12-27	15:8:28.2	Purple	4	18.0444	150.145	44.8601	15.1939	6.8	86.2967	1245	2
1	2019-12-27	15:8:28.3	Purple	4	18.1158	149.226	49.052	6.07642	6.8	86.4692	1245	2
1	2019-12-27	15:8:28.4	Purple	4	18.1884	147.82	50.2406	-15.6732	6.8	86.601	1245	2
1	2019-12-27	15:8:28.5	Purple	4	18.2621	146.417	47.8147	16.3518	6.8	86.3053	1245	2
1	2019-12-27	15:8:28.6	Purple	4	18.337	145.457	49.7924	2.96712	6.7	85.9481	1245	2
1	2019-12-27	15:8:28.7	Purple	4	18.413	143.551	51.0145	-10.429	6.7	85.3204	1245	2
1	2019-12-27	15:8:28.8	Purple	4	18.4901	142.129	48.459	3.11518	6.7	85.3122	1245	2
1	2019-12-27	15:8:28.9	Purple	4	18.5683	140.865	48.9441	5.85441	6.6	85.0197	1245	2
1	2019-12-27	15:8:29.0	Purple	4	18.6477	139.08	50.9258	-15.0185	6.6	84.0144	1245	2
1	2019-12-27	15:8:29.1	Purple	4	18.7282	137.889	46.9646	-1.75722	6.5	84.2963	1245	2
1	2019-12-27	15:8:29.2	Purple	4	18.8099	137.051	43.1605	1.16253	6.6	84.3456	1245	2
1	2019-12-27	15:8:29.3	Purple	4	18.8926	135.54	45.4214	-14.1654	6.6	83.9933	1245	2
1	2019-12-27	15:8:29.4	Purple	4	18.9766	134.14	47.5027	-0.819445	6.6	84.0243	1245	2
1	2019-12-27	15:8:29.5	Purple	4	19.0616	133.114	45.4925	-1.27304	6.6	84.1735	1245	2
1	2019-12-27	15:8:29.6	Purple	4	19.1478	132.538	51.0734	17.4453	6.5	84.2362	1245	2
1	2019-12-27	15:8:29.7	Purple	4	19.2351	130.771	48.1729	-6.36623	6.5	83.6555	1245	2
1	2019-12-27	15:8:29.8	Purple	4	19.3236	128.524	46.1786	2.97368	6.4	81.8494	1245	2
1	2019-12-27	15:8:29.9	Purple	4	19.4131	127.78	46.4997	-2.15471	6.4	82.3008	1245	2
1	2019-12-27	15:8:30.0	Purple	4	19.5039	125.701	51.46	17.9378	7.7	99.4508	1316	2
1	2019-12-27	15:8:30.1	Purple	4	19.5957	124.835	49.0401	-7.90296	7.6	99.53	1316	2
1	2019-12-27	15:8:30.2	Purple	4	19.6887	123.878	43.3393	-13.8595	7.6	100.132	1316	2
1	2019-12-27	15:8:30.3	Purple	4	19.7828	122.781	43.7666	6.23567	7.6	99.8398	1316	2
1	2019-12-27	15:8:30.4	Purple	4	19.8781	121.102	41.0206	-21.2014	7.5	98.9657	1316	2
1	2019-12-27	15:8:30.5	Purple	4	19.9745	119.844	40.8409	-3.7362	7.5	98.8653	1316	2
1	2019-12-27	15:8:30.6	Purple	4	20.072	118.818	43.0454	8.66814	7.4	98.5042	1316	2
1	2019-12-27	15:8:30.7	Purple	4	20.1707	118.365	42.1798	-2.76302	7.4	98.8571	1316	2
1	2019-12-27	15:8:30.8	Purple	4	20.2704	116.911	41.7067	10.2408	7.3	97.6855	1316	2
1	2019-12-27	15:8:30.9	Purple	4	20.3714	115.65	40.8798	2.97975	7.3	97.0817	1316	2
1	2019-12-27	15:8:31.0	Purple	4	20.4734	114.705	44.5929	15.6234	7.3	96.7486	1316	2
1	2019-12-27	15:8:31.1	Purple	4	20.5766	113.482	47.2409	7.63946	7.3	96.1312	1316	2
1	2019-12-27	15:8:31.2	Purple	4	20.681	112.468	47.208	-11.5905	7.37059	96.6605	1316	2
1	2019-12-27	15:8:31.3	Purple	4	20.7864	110.696	47.1319	7.92486	-1	-1	-1	2
1	2019-12-27	15:8:31.4	Purple	4	20.893	108.621	47.9599	-3.67993	-1	-1	-1	2
1	2019-12-27	15:8:31.5	Purple	4	21.0007	107.414	46.2476	-2.43847	-1	-1	-1	2
1	2019-12-27	15:8:31.6	Purple	4	21.1096	106.443	47.7813	3.21376	-1	-1	-1	2
1	2019-12-27	15:8:31.7	Purple	4	21.2196	104.974	43.7677	3.66298	-1	-1	-1	2
1	2019-12-27	15:8:31.8	Purple	4	21.3307	103.792	42.0541	-15.332	-1	-1	-1	2
1	2019-12-27	15:8:31.9	Purple	4	21.443	102.798	42.371	3.76455	-1	-1	-1	2
1	2019-12-27	15:8:32.0	Purple	4	21.5564	101.85	42.6245	5.35321	-1	-1	-1	2
1	2019-12-27	15:8:32.1	Purple	4	21.6709	100.97	41.2564	0.0385642	-1	-1	-1	2
1	2019-12-27	15:8:32.2	Purple	4	21.7866	99.2755	41.2066	17.5825	-1	-1	-1	2
1	2019-12-27	15:8:32.3	Purple	4	21.9034	97.9981	43.8318	3.40239	-1	-1	-1	2
1	2019-12-27	15:8:32.4	Purple	4	22.0213	96.971	44.5599	8.4877	-1	-1	-1	2
1	2019-12-27	15:8:32.5	Purple	4	22.1404	95.806	47.2071	-18.1922	-1	-1	-1	2
1	2019-12-27	15:8:32.6	Purple	4	22.2606	94.6348	43.0802	5.45669	-1	-1	-1	2
1	2019-12-27	15:8:32.7	Purple	4	22.382	93.0577	43.4136	5.91932	-1	-1	-1	2
1	2019-12-27	15:8:32.8	Purple	4	22.5044	91.9473	45.1569	-6.78432	-1	-1	-1	2
1	2019-12-27	15:8:32.9	Purple	4	22.628	90.4795	44.2347	-10.6361	-1	-1	-1	2
1	2019-12-27	15:8:33.0	Purple	4	22.7528	89.7021	44.2989	-14.1674	-1	-1	-1	2
1	2019-12-27	15:8:33.1	Purple	4	22.8786	88.3507	42.203	-1.90755	-1	-1	-1	2
1	2019-12-27	15:8:33.2	Purple	4	23.0057	86.9362	44.2531	1.37019	-1	-1	-1	2
1	2019-12-27	15:8:33.3	Purple	4	23.1338	85.9761	42.0886	11.4161	-1	-1	-1	2
1	2019-12-27	15:8:33.4	Purple	4	23.2631	84.7906	44.8433	14.166	-1	-1	-1	2
1	2019-12-27	15:8:33.5	Purple	4	23.3935	83.6792	46.4922	-5.15354	-1	-1	-1	2
1	2019-12-27	15:8:33.6	Purple	4	23.525	82.1133	46.3901	13.4213	-1	-1	-1	2
1	2019-12-27	15:8:33.7	Purple	4	23.6577	81.1265	46.0233	5.07359	-1	-1	-1	2
1	2019-12-27	15:8:33.8	Purple	4	23.7915	79.7369	49.2463	5.92175	-1	-1	-1	2
1	2019-12-27	15:8:33.9	Purple	4	23.9265	78.1234	49.9629	1.39617	-1	-1	-1	2
1	2019-12-27	15:8:34.0	Purple	4	24.0625	76.808	50.4409	-14.6667	-1	-1	-1	2
1	2019-12-27	15:8:34.1	Purple	4	24.1998	75.3535	50.9766	11.5972	-1	-1	-1	2
1	2019-12-27	15:8:34.2	Purple	4	24.3381	74.0071	50.6036	-4.17244	-1	-1	-1	2
1	2019-12-27	15:8:34.3	Purple	4	24.4776	72.3809	48.537	11.2754	-1	-1	-1	2
1	2019-12-27	15:8:34.4	Purple	4	24.6182	71.5196	49.969	-1.7257	-1	-1	-1	2
1	2019-12-27	15:8:34.5	Purple	4	24.76	69.5692	49.7156	6.92388	-1	-1	-1	2
1	2019-12-27	15:8:34.6	Purple	4	24.9028	68.2708	49.1576	-1.08645	-1	-1	-1	2
1	2019-12-27	15:8:34.7	Purple	4	25.0469	67.2048	48.0542	-2.64836	-1	-1	-1	2
1	2019-12-27	15:8:34.8	Purple	4	25.192	65.3338	48.1699	8.99917	-1	-1	-1	2
1	2019-12-27	15:8:34.9	Purple	4	25.3383	64.5606	50.5462	-6.24765	-1	-1	-1	2
1	2019-12-27	15:8:35.0	Purple	4	25.4857	63.4737	49.196	1.26668	-1	-1	-1	2
1	2019-12-27	15:8:35.1	Purple	4	25.6343	62.0655	54.2985	8.47516	-1	-1	-1	2
1	2019-12-27	15:8:35.2	Purple	4	25.784	60.459	50.0527	-15.9569	-1	-1	-1	2
1	2019-12-27	15:8:35.3	Purple	4	25.9348	58.7081	50.9428	-1.91204	-1	-1	-1	2
1	2019-12-27	15:8:35.4	Purple	4	26.0867	57.0788	52.4258	-2.82763	-1	-1	-1	2
1	2019-12-27	15:8:35.5	Purple	4	26.2398	55.2366	48.1065	14.4778	-1	-1	-1	2
1	2019-12-27	15:8:35.6	Purple	4	26.394	53.4934	53.8371	-0.937918	-1	-1	-1	2
1	2019-12-27	15:8:35.7	Purple	4	26.5494	52.9997	52.1138	-5.99507	-1	-1	-1	2
1	2019-12-27	15:8:35.8	Purple	4	26.7059	51.9098	52.1466	-11.4485	-1	-1	-1	2
1	2019-12-27	15:8:35.9	Purple	4	26.8635	50.7462	49.3031	-7.41141	-1	-1	-1	2
1	2019-12-27	15:8:36.0	Purple	4	27.0223	49.711	45.7795	-13.9424	-1	-1	-1	2
1	2019-12-27	15:8:36.1	Purple	4	27.1822	47.1786	44.3228	13.522	-1	-1	-1	2
1	2019-12-27	15:8:36.2	Purple	4	27.3432	45.8536	47.7063	3.87078	-1	-1	-1	2
1	2019-12-27	15:8:36.3	Purple	4	27.5054	44.8248	49.3629	-0.339009	-1	-1	-1	2
1	2019-12-27	15:8:36.4	Purple	4	27.6687	43.5842	51.5965	15.057	-1	-1	-1	2
1	2019-12-27	15:8:36.5	Purple	4	27.8331	42.8912	47.5096	3.40858	-1	-1	-1	2
1	2019-12-27	15:8:36.6	Purple	4	27.9987	41.2885	49.1449	-11.9773	-1	-1	-1	2
1	2019-12-27	15:8:36.7	Purple	4	28.1654	39.3529	49.8941	7.06197	-1	-1	-1	2
1	2019-12-27	15:8:36.8	Purple	4	28.3332	37.901	54.6558	16.7552	-1	-1	-1	2
1	2019-12-27	15:8:36.9	Purple	4	28.5022	36.4712	53.8827	12.2695	-1	-1	-1	2
1	2019-12-27	15:8:37.0	Purple	4	28.6723	35.0308	54.6207	1.85671	-1	-1	-1	2
1	2019-12-27	15:8:37.1	Purple	4	28.8435	34.2625	54.4944	-0.515451	-1	-1	-1	2
1	2019-12-27	15:8:37.2	Purple	4	29.0159	32.7086	53.7992	-8.84124	-1	-1	-1	2
1	2019-12-27	15:8:37.3	Purple	4	29.1894	30.132	53.0517	0.628186	-1	-1	-1	2
1	2019-12-27	15:8:37.4	Purple	4	29.364	28.7243	53.019	3.21481	-1	-1	-1	2
1	2019-12-27	15:8:37.5	Purple	4	29.5398	27.9775	51.8436	-6.25006	-1	-1	-1	2
1	2019-12-27	15:8:37.6	Purple	4	29.7167	26.2612	50.2033	-5.73271	-1	-1	-1	2
1	2019-12-27	15:8:37.7	Purple	4	29.8947	24.5465	48.1831	4.74642	-1	-1	-1	2
1	2019-12-27	15:8:37.8	Purple	4	30.0739	23.2873	51.1453	-0.636655	-1	-1	-1	2
1	2019-12-27	15:8:37.9	Purple	4	30.2542	21.75	47.9443	-9.39831	-1	-1	-1	2
1	2019-12-27	15:8:38.0	Purple	4	30.4356	19.581	50.855	3.63657	-1	-1	-1	2
1	2019-12-27	15:8:38.1	Purple	4	30.6182	18.8485	50.6032	-1.19888	-1	-1	-1	2
1	2019-12-27	15:8:38.2	Purple	4	30.8019	18.1983	48.2526	-5.16906	-1	-1	-1	2
1	2019-12-27	15:8:38.3	Purple	4	30.9867	17.5885	46.8421	-3.17558	-1	-1	-1	2
1	2019-12-27	15:8:38.4	Purple	4	31.1727	16.2825	45.7129	1.45152	-1	-1	-1	2
1	2019-12-27	15:11:17.0	Purple	2	8.54442	13.1693	24.8653	8.69404	1.9	15.3238	1607	-1
1	2019-12-27	15:11:17.1	Purple	2	8.54555	13.37	23.2033	-5.84871	1.8	15.792	1607	-1
1	2019-12-27	15:11:17.2	Purple	2	8.54782	14.3706	24.8538	17.4258	1.8	15.4604	1607	-1
1	2019-12-27	15:11:17.3	Purple	2	8.55122	14.9685	28.1288	16.5547	1.7	15.0478	1607	-1
1	2019-12-27	15:11:17.4	Purple	2	8.55576	16.041	33.6424	-7.56947	1.8	15.1077	1607	-1
1	2019-12-27	15:11:17.5	Purple	2	8.56143	16.4859	33.7921	-5.65364	1.8	15.4955	1607	-1
1	2019-12-27	15:11:17.6	Purple	2	8.56823	17.1832	32.5941	-4.59657	1.8	15.9547	1607	-1
1	2019-12-27	15:11:17.7	Purple	2	8.57617	18.7872	31.4171	-0.974691	1.8	15.0781	1607	-1
1	2019-12-27	15:11:17.8	Purple	2	8.58524	19.3421	31.9707	1.82617	1.8	15.9705	1607	-1
1	2019-12-27	15:11:17.9	Purple	2	8.59545	21.4733	32.5339	0.166357	1.7	14.738	1607	-1
1	2019-12-27	15:11:18.0	Purple	2	8.60679	21.4369	31.7914	-6.00953	1.6	15.1691	1607	-1
1	2019-12-27	15:11:18.1	Purple	2	8.61926	22.591	33.5423	2.91747	1.7	15.0861	1607	-1
1	2019-12-27	15:11:18.2	Purple	2	8.63287	23.2814	30.314	-3.7948	1.8	15.4619	1607	-1
1	2019-12-27	15:11:18.3	Purple	2	8.64761	23.8543	32.2951	-18.2708	1.7	15.2431	1607	-1
1	2019-12-27	15:11:18.4	Purple	2	8.66349	25.1095	26.2462	8.78711	1.6	14.2709	1607	-1
1	2019-12-27	15:11:18.5	Purple	2	8.6805	25.6772	28.8048	10.4609	1.7	14.9345	1607	-1
1	2019-12-27	15:11:18.6	Purple	2	8.69864	26.0174	31.1852	7.16876	1.6	15.2202	1607	-1
1	2019-12-27	15:11:18.7	Purple	2	8.71792	27.2093	31.3389	5.21414	1.7	15.2818	1607	-1
1	2019-12-27	15:11:18.8	Purple	2	8.73833	28.4012	31.4926	3.25951	1.7	15.3794	1607	-1
1	2019-12-27	15:11:18.9	Purple	2	8.75988	29.5932	31.6464	1.30489	1.7	15.0485	1607	-1
1	2019-12-27	15:11:19.0	Purple	2	8.78256	30.5551	33.0146	3.37225	1.7	15.0817	1607	2
1	2019-12-27	15:11:19.1	Purple	2	8.80637	30.6915	34.4195	1.41048	1.7	15.3295	1607	2
1	2019-12-27	15:11:19.2	Purple	2	8.83132	31.4992	34.1213	2.66908	1.7	15.3652	1607	2
1	2019-12-27	15:11:19.3	Purple	2	8.8574	32.3177	35.5445	2.624	1.7	15.5632	1607	2
1	2019-12-27	15:11:19.4	Purple	2	8.88462	33.7932	35.7117	2.01419	1.7	15.7044	1607	2
1	2019-12-27	15:11:19.5	Purple	2	8.91297	34.6988	34.108	-1.30882	1.7	15.3012	1607	2
1	2019-12-27	15:11:19.6	Purple	2	8.94245	36.6064	36.3775	13.5113	1.6	13.8948	1607	2
1	2019-12-27	15:11:19.7	Purple	2	8.97307	37.4994	37.4808	9.12754	1.6	13.8336	1607	2
1	2019-12-27	15:11:19.8	Purple	2	9.00482	38.0842	36.1872	-5.24159	1.7	14.8038	1607	2
1	2019-12-27	15:11:19.9	Purple	2	9.03771	38.6339	32.6498	1.50723	1.7	14.9117	1607	2
1	2019-12-27	15:11:20.0	Purple	2	9.07173	39.5924	31.8051	-16.4075	1.7	14.6742	1607	2
1	2019-12-27	15:11:20.1	Purple	2	9.10688	40.2965	31.635	-10.796	1.6	14.6229	1607	2
1	2019-12-27	15:11:20.2	Purple	2	9.14317	41.6977	30.5502	14.3037	1.6	14.3269	1607	2
1	2019-12-27	15:11:20.3	Purple	2	9.18059	42.0465	31.9055	-8.33372	1.6	15.1081	1607	2
1	2019-12-27	15:11:20.4	Purple	2	9.21915	42.9503	31.1659	8.88796	1.7	15.201	1607	2
1	2019-12-27	15:11:20.5	Purple	2	9.25884	43.9874	33.9513	5.98257	1.6	14.8034	1607	2
1	2019-12-27	15:11:20.6	Purple	2	9.29966	45.0201	32.5667	-12.4667	1.7	14.8535	1607	2
1	2019-12-27	15:11:20.7	Purple	2	9.34162	45.705	32.5089	6.22477	1.7	15.1183	1607	2
1	2019-12-27	15:11:20.8	Purple	2	9.38471	46.2518	34.1105	-6.45388	1.7	15.3286	1607	2
1	2019-12-27	15:11:20.9	Purple	2	9.42894	47.6099	31.7728	-6.41381	1.6	14.4416	1607	2
1	2019-12-27	15:11:21.0	Purple	2	9.4743	49.2966	32.1243	5.42056	1.6	13.9746	1607	2
1	2019-12-27	15:11:21.1	Purple	2	9.52079	49.6319	33.3363	2.47669	1.6	14.2616	1607	2
1	2019-12-27	15:11:21.2	Purple	2	9.56842	50.7012	34.3494	11.3094	1.6	13.8749	1607	2
1	2019-12-27	15:11:21.3	Purple	2	9.61718	51.3663	36.1306	-1.40587	1.6	13.9818	1607	2
1	2019-12-27	15:11:21.4	Purple	2	9.66708	51.8972	34.6484	-13.8361	1.6	14.7439	1607	2
1	2019-12-27	15:11:21.5	Purple	2	9.71811	53.052	34.6484	0.467121	1.6	14.7813	1607	2
1	2019-12-27	15:11:21.6	Purple	2	9.77027	53.677	32.9716	-3.20284	1.6	14.9405	1607	2
1	2019-12-27	15:11:21.7	Purple	2	9.82357	55.6332	32.2085	0.63453	1.6	14.0406	1607	2
1	2019-12-27	15:11:21.8	Purple	2	9.878	56.8006	34.2573	0.0648237	1.7	14.3432	1607	2
1	2019-12-27	15:11:21.9	Purple	2	9.93357	57.2837	32.7756	-0.364179	1.7	14.6412	1607	2
1	2019-12-27	15:11:22.0	Purple	2	9.99027	58.1512	33.2048	-0.775869	1.7	14.4203	1607	2
1	2019-12-27	15:11:22.1	Purple	2	10.0481	58.9501	33.0639	-7.18188	1.7	14.3603	1607	2
1	2019-12-27	15:11:22.2	Purple	2	10.1071	59.4921	29.8191	-9.18615	1.7	15.2	1607	2
1	2019-12-27	15:11:22.3	Purple	2	10.1672	60.127	28.2319	-2.88423	1.7	15.7321	1607	2
1	2019-12-27	15:11:22.4	Purple	2	10.2284	61.391	31.6789	12.1979	1.7	15.2239	1607	2
1	2019-12-27	15:11:22.5	Purple	2	10.2908	62.3329	30.8924	5.99366	1.7	15.0046	1607	2
1	2019-12-27	15:11:22.6	Purple	2	10.3543	63.2712	32.8911	4.94621	1.7	14.9015	1607	2
1	2019-12-27	15:11:22.7	Purple	2	10.4189	64.0486	36.6469	6.35153	1.7	15.2684	1607	2
1	2019-12-27	15:11:22.8	Purple	2	10.4847	65.1322	35.5908	-7.84689	1.7	15.2666	1607	2
1	2019-12-27	15:11:22.9	Purple	2	10.5516	66.0553	35.4429	2.55863	1.7	15.192	1607	2
1	2019-12-27	15:11:23.0	Purple	2	10.6196	67.341	33.7711	-8.10276	1.7	14.9202	1607	2
1	2019-12-27	15:11:23.1	Purple	2	10.6888	68.1015	32.3599	8.46664	1.8	15.5561	1607	2
1	2019-12-27	15:11:23.2	Purple	2	10.7591	69.1171	32.0217	-0.196923	1.8	15.3195	1607	2
1	2019-12-27	15:11:23.3	Purple	2	10.8306	69.7568	30.5723	-0.488344	1.7	15.8172	1607	2
1	2019-12-27	15:11:23.4	Purple	2	10.9031	70.9642	31.6966	-0.654459	1.8	15.6212	1607	2
1	2019-12-27	15:11:23.5	Purple	2	10.9768	71.1883	31.9482	-1.51839	1.8	16.3522	1607	2
1	2019-12-27	15:11:23.6	Purple	2	11.0517	72.2155	33.4929	-0.545545	1.8	16.0052	1607	2
1	2019-12-27	15:11:23.7	Purple	2	11.1277	72.9559	33.3593	-0.277496	1.8	15.9411	1607	2
1	2019-12-27	15:11:23.8	Purple	2	11.2048	73.9881	30.2427	-8.34726	1.8	16.1743	1607	2
1	2019-12-27	15:11:23.9	Purple	2	11.283	75.4508	32.6007	9.69653	1.8	15.5139	1607	2
1	2019-12-27	15:11:24.0	Purple	2	11.3624	76.4407	32.9868	-8.93128	1.7	15.3233	1607	2
1	2019-12-27	15:11:24.1	Purple	2	11.4429	77.3082	34.7654	7.06432	1.8	15.5148	1607	2
1	2019-12-27	15:11:24.2	Purple	2	11.5246	77.4819	34.9509	7.53462	1.8	16.1845	1607	2
1	2019-12-27	15:11:24.3	Purple	2	11.6074	78.6307	32.7862	-3.58075	1.8	15.9523	1607	2
1	2019-12-27	15:11:24.4	Purple	2	11.6913	79.5459	32.2303	-0.552416	1.8	16.1578	1607	2
1	2019-12-27	15:11:24.5	Purple	2	11.7763	80.6816	30.829	6.21996	1.8	16.3143	1607	2
1	2019-12-27	15:11:24.6	Purple	2	11.8625	81.7549	36.5166	4.8213	1.7	16.1156	1607	2
1	2019-12-27	15:11:24.7	Purple	2	11.9498	82.7367	34.4376	-3.95042	1.8	16.1555	1607	2
1	2019-12-27	15:11:24.8	Purple	2	12.0383	83.603	33.8919	-3.10409	1.8	16.5586	1607	2
1	2019-12-27	15:11:24.9	Purple	2	12.1279	84.1591	32.4565	-9.6305	1.8	17.0104	1607	2
1	2019-12-27	15:11:25.0	Purple	2	12.2186	85.5967	32.0181	-0.61214	1.8	16.5256	1607	2
1	2019-12-27	15:11:25.1	Purple	2	12.3104	86.2835	31.8426	1.72605	1.9	17.0823	1607	2
1	2019-12-27	15:11:25.2	Purple	2	12.4034	87.0774	31.6865	-8.03173	1.8	16.982	1607	2
1	2019-12-27	15:11:25.3	Purple	2	12.4975	87.8941	34.5765	-1.78486	1.9	17.0274	1607	2
1	2019-12-27	15:11:25.4	Purple	2	12.5928	88.8701	31.3323	-5.47767	1.8	17.1049	1607	2
1	2019-12-27	15:11:25.5	Purple	2	12.6892	89.8128	31.8023	0.879169	1.8	16.9827	1607	2
1	2019-12-27	15:11:25.6	Purple	2	12.7867	90.6444	32.4834	4.47404	1.8	17.2234	1607	2
1	2019-12-27	15:11:25.7	Purple	2	12.8854	91.8427	33.2778	-2.22906	1.8	16.7473	1607	2
1	2019-12-27	15:11:25.8	Purple	2	12.9852	92.5594	32.6184	-0.637145	1.8	16.6065	1607	2
1	2019-12-27	15:11:25.9	Purple	2	13.0861	93.3507	32.9045	-23.0887	1.8	16.8883	1607	2
1	2019-12-27	15:11:26.0	Purple	2	13.1881	94.2959	33.9823	15.6231	1.8	16.8686	1607	2
1	2019-12-27	15:11:26.1	Purple	2	13.2913	95.2731	34.1612	3.98628	1.8	17.1253	1607	2
1	2019-12-27	15:11:26.2	Purple	2	13.3957	96.0152	35.3648	3.57926	1.8	17.2636	1607	2
1	2019-12-27	15:11:26.3	Purple	2	13.5011	98.5828	35.6704	-0.239942	1.8	15.6263	1607	2
1	2019-12-27	15:11:26.4	Purple	2	13.6077	98.6985	35.3572	0.223017	1.8	16.5287	1607	2
1	2019-12-27	15:11:26.5	Purple	2	13.7155	98.9033	36.0251	-0.426091	1.8	17.2433	1607	2
1	2019-12-27	15:11:26.6	Purple	2	13.8243	100.465	35.4071	-4.61906	1.7	16.14	1607	2
1	2019-12-27	15:11:26.7	Purple	2	13.9343	101.471	34.5458	0.541977	1.8	16.2718	1607	2
1	2019-12-27	15:11:26.8	Purple	2	14.0455	102.273	35.9069	-21.5855	1.8	16.9167	1607	2
1	2019-12-27	15:11:26.9	Purple	2	14.1577	103.267	36.1842	-7.94226	1.8	17.0415	1607	2
1	2019-12-27	15:11:27.0	Purple	2	14.2711	104.208	33.3151	-10.0816	1.8	16.7252	1607	2
1	2019-12-27	15:11:27.1	Purple	2	14.3857	104.701	32.0378	-5.84654	1.8	16.8981	1607	2
1	2019-12-27	15:11:27.2	Purple	2	14.5013	106.122	31.6698	-0.488877	1.8	16.1408	1607	2
1	2019-12-27	15:11:27.3	Purple	2	14.6181	106.852	33.6166	6.90359	1.7	15.9386	1607	2
1	2019-12-27	15:11:27.4	Purple	2	14.7361	107.868	33.2195	-0.530124	1.8	15.4493	1607	2
1	2019-12-27	15:11:27.5	Purple	2	14.8551	108.591	35.2343	4.93105	-1	-1	-1	2
1	2019-12-27	15:11:27.6	Purple	2	14.9753	109.31	34.0996	-7.31266	-1	-1	-1	2
1	2019-12-27	15:11:27.7	Purple	2	15.0967	110.738	35.511	0.239352	-1	-1	-1	2
1	2019-12-27	15:11:27.8	Purple	2	15.2191	111.59	35.6071	-0.639677	-1	-1	-1	2
1	2019-12-27	15:11:27.9	Purple	2	15.3427	112.531	36.478	4.9721	-1	-1	-1	2
1	2019-12-27	15:11:28.0	Purple	2	15.4675	113.699	37.138	1.57082	-1	-1	-1	2
1	2019-12-27	15:11:28.1	Purple	2	15.5934	114.743	35.8043	-0.581801	-1	-1	-1	2
1	2019-12-27	15:11:28.2	Purple	2	15.7204	115.781	36.6264	-2.65467	-1	-1	-1	2
1	2019-12-27	15:11:28.3	Purple	2	15.8485	116.697	35.4129	-4.61765	-1	-1	-1	2
1	2019-12-27	15:11:28.4	Purple	2	15.9778	117.563	34.9586	1.67584	-1	-1	-1	2
1	2019-12-27	15:11:28.5	Purple	2	16.1082	118.694	33.2483	-0.136236	-1	-1	-1	2
1	2019-12-27	15:11:28.6	Purple	2	16.2397	119.73	32.1443	-8.81195	-1	-1	-1	2
1	2019-12-27	15:11:28.7	Purple	2	16.3724	120.4	29.0123	-7.02987	-1	-1	-1	2
1	2019-12-27	15:11:28.8	Purple	2	16.5062	121.468	28.8546	-0.496626	-1	-1	-1	2
1	2019-12-27	15:11:28.9	Purple	2	16.6412	122.131	25.0537	4.20578	-1	-1	-1	2
1	2019-12-27	15:11:29.0	Purple	2	16.7773	122.924	31.5375	12.3155	1.8	17.647	1636	2
1	2019-12-27	15:11:29.1	Purple	2	16.9145	123.144	31.9201	12.6663	1.8	18.303	1636	2
1	2019-12-27	15:11:29.2	Purple	2	17.0528	123.975	35.1352	5.20909	1.8	18.4593	1636	2
1	2019-12-27	15:11:29.3	Purple	2	17.1923	124.505	35.7226	3.66115	1.7	18.6034	1636	2
1	2019-12-27	15:11:29.4	Purple	2	17.3329	125.034	36.31	2.11321	1.8	18.7833	1636	2
1	2019-12-27	15:11:29.5	Purple	2	17.4747	125.563	36.8974	0.565264	1.8	19.3006	1636	2
1	2019-12-27	15:11:29.6	Purple	2	17.6176	128.49	37.2696	6.86133	1.8	17.4891	1636	2
1	2019-12-27	15:11:29.7	Purple	2	17.7616	129.229	39.9537	4.567	1.7	17.5007	1636	2
1	2019-12-27	15:11:29.8	Purple	2	17.9067	130.134	41.2654	-0.235769	1.8	17.6417	1636	2
1	2019-12-27	15:11:29.9	Purple	2	18.053	132.315	42.0391	-1.35724	1.8	16.2942	1636	2
1	2019-12-27	15:11:30.0	Purple	2	18.2004	133.369	46.7459	0.579091	1.8	16.2908	1636	2
1	2019-12-27	15:11:30.1	Purple	2	18.349	134.39	38.1221	3.15083	1.7	16.1831	1636	2
1	2019-12-27	15:11:30.2	Purple	2	18.4987	135.568	40.2111	-12.9428	4.1	38.3868	1615	2
1	2019-12-27	15:11:30.3	Purple	2	18.6495	136.674	35.8982	-3.56594	1.7	15.4588	1636	2
1	2019-12-27	15:11:30.4	Purple	2	18.8014	137.016	34.9782	-1.48985	1.7	15.6934	1636	2
1	2019-12-27	15:11:30.5	Purple	2	18.9545	138.21	34.7647	2.07079	4.1	38.8075	1615	2
1	2019-12-27	15:11:30.6	Purple	2	19.1088	139.161	33.9795	-4.19117	4	38.8742	1615	2
1	2019-12-27	15:11:30.7	Purple	2	19.2641	140.144	34.2533	-4.39856	4	39.1488	1615	2
1	2019-12-27	15:11:30.8	Purple	2	19.4206	141.16	34.7412	3.47956	4.1	39.4386	1615	2
1	2019-12-27	15:11:30.9	Purple	2	19.5782	142.033	34.4688	5.98666	4	39.3653	1615	2
1	2019-12-27	15:11:31.0	Purple	2	19.737	143.132	35.2619	-2.32983	4.1	39.6357	1615	2
1	2019-12-27	15:11:31.1	Purple	2	19.8969	143.802	33.7773	-0.911434	4	39.9641	1615	2
1	2019-12-27	15:11:31.2	Purple	2	20.0579	144.736	32.7991	6.56414	4.1	40.5007	1615	2
1	2019-12-27	15:11:31.3	Purple	2	20.2201	145.87	33.8474	-3.9078	4.1	40.6932	1615	2
1	2019-12-27	15:11:31.4	Purple	2	20.3834	146.997	33.8431	1.15657	4.1	40.4959	1615	2
1	2019-12-27	15:11:31.5	Purple	2	20.5478	147.65	33.6914	-4.71747	4.1	41.2141	1615	2
1	2019-12-27	15:11:31.6	Purple	2	20.7134	148.449	33.4773	9.67026	4.1	41.5851	1615	2
1	2019-12-27	15:11:31.7	Purple	2	20.8801	149.554	33.6225	-3.32157	4.1	41.3546	1615	2
1	2019-12-27	15:11:31.8	Purple	2	21.0479	150.653	32.9645	4.55046	4.1	41.6316	1615	2
1	2019-12-27	15:11:31.9	Purple	2	21.2169	151.289	34.404	0.217994	4.1	41.9856	1615	2
1	2019-12-27	15:11:32.0	Purple	2	21.387	152.175	34.0584	-5.64528	4.1	42.1618	1615	2
1	2019-12-27	15:11:32.1	Purple	2	21.5582	153.342	34.19	1.33661	4.1	42.2916	1615	2
1	2019-12-27	15:11:32.2	Purple	2	21.7306	154.323	33.543	-0.620365	4.1	42.3402	1615	2
1	2019-12-27	15:11:32.3	Purple	2	21.9041	155.295	35.3238	-1.89749	4.1	42.8278	1615	2
1	2019-12-27	15:11:32.4	Purple	2	22.0787	156.017	34.5736	-5.77354	4.1	43.0768	1615	2
1	2019-12-27	15:11:32.5	Purple	2	22.2545	157.152	34.6715	2.46044	4.1	43.1879	1615	2
1	2019-12-27	15:11:32.6	Purple	2	22.4314	158.106	34.9622	-3.8681	4.2	43.4437	1615	2
1	2019-12-27	15:11:32.7	Purple	2	22.6094	159.139	34.3502	-3.76161	4.2	43.3886	1615	2
1	2019-12-27	15:11:32.8	Purple	2	22.7886	159.858	34.5486	2.66838	4.2	44.025	1615	2
1	2019-12-27	15:11:32.9	Purple	2	22.9689	161.047	34.6404	-4.00813	4.2	43.9731	1615	2
1	2019-12-27	15:11:33.0	Purple	2	23.1503	162.092	34.9207	3.97253	4.2	43.9365	1615	2
1	2019-12-27	15:11:33.1	Purple	2	23.3329	162.929	35.0282	1.54761	4.2	43.9816	1615	2
1	2019-12-27	15:11:33.2	Purple	2	23.5166	163.695	35.79	2.29597	4.2	44.4396	1615	2
1	2019-12-27	15:11:33.3	Purple	2	23.7015	164.85	34.4092	0.886321	4.2	44.4936	1615	2
1	2019-12-27	15:11:33.4	Purple	2	23.8874	165.867	34.79	-0.544071	4.2	44.6078	1615	2
1	2019-12-27	15:11:33.5	Purple	2	24.0745	166.923	34.9329	4.44225	4.3	44.9037	1615	2
1	2019-12-27	15:11:33.6	Purple	2	24.2628	167.812	35.6544	0.823975	4.3	45.0214	1615	2
1	2019-12-27	15:11:33.7	Purple	2	24.4522	168.693	36.7472	6.99008	4.3	45.3546	1615	2
1	2019-12-27	15:11:33.8	Purple	2	24.6427	169.823	36.3406	-6.6781	4.3	45.1888	1615	2
1	2019-12-27	15:11:33.9	Purple	2	24.8343	170.692	36.7431	4.36544	4.3	45.5646	1615	2
1	2019-12-27	15:11:34.0	Purple	2	25.0271	171.618	36.6395	-2.34985	4.4	45.5302	1615	2
1	2019-12-27	15:11:34.1	Purple	2	25.221	173.016	37.4143	-5.89951	4.4	45.5106	1615	2
1	2019-12-27	15:11:34.2	Purple	2	25.4161	173.942	37.7061	9.19414	4.5	45.7401	1615	2
1	2019-12-27	15:11:34.3	Purple	2	25.6123	175.088	40.1089	0.812928	4.5	45.8382	1615	2
1	2019-12-27	15:11:34.4	Purple	2	25.8096	175.954	39.9679	0.60463	4.5	45.8986	1615	2
1	2019-12-27	15:11:34.5	Purple	2	26.008	177.007	38.9028	-0.758727	4.5	45.9626	1615	2
1	2019-12-27	15:11:34.6	Purple	2	26.2076	178.202	39.663	2.12479	4.6	45.8364	1615	2
1	2019-12-27	15:11:34.7	Purple	2	26.4083	179.605	39.3218	-1.63408	4.6	45.776	1615	2
1	2019-12-27	15:11:34.8	Purple	2	26.6102	180.5	40.9682	1.77717	4.6	45.8573	1615	2
1	2019-12-27	15:11:34.9	Purple	2	26.8132	181.661	41.5786	4.09023	4.7	46.0088	1615	2
1	2019-12-27	15:11:35.0	Purple	2	27.0173	182.756	40.6432	-3.82972	4.7	46.0986	1615	2
1	2019-12-27	15:11:35.1	Purple	2	27.2225	183.826	39.9011	2.92091	4.7	45.9332	1615	2
1	2019-12-27	15:11:35.2	Purple	2	27.4289	185.058	41.7614	0.399113	4.7	45.0534	1615	2
1	2019-12-27	15:11:35.3	Purple	2	27.6364	186.247	40.4827	-1.84659	4.9	43.9124	1615	2
1	2019-12-27	15:11:35.4	Purple	2	27.8451	187.234	39.9573	2.99191	3.86798	42.9355	1615	2
1	2019-12-27	15:11:35.5	Purple	2	28.0549	188.472	40.8105	1.77737	-1	-1	-1	2
1	2019-12-27	15:11:35.6	Purple	2	28.2658	189.78	39.949	0.19908	-1	-1	-1	2
1	2019-12-27	15:11:35.7	Purple	2	28.4779	190.657	40.1584	-2.8501	-1	-1	-1	2
1	2019-12-27	15:11:35.8	Purple	2	28.6911	191.636	40.3071	-3.42155	-1	-1	-1	2
1	2019-12-27	15:11:35.9	Purple	2	28.9054	192.895	38.7685	-2.52648	-1	-1	-1	2
1	2019-12-27	15:11:36.0	Purple	2	29.1208	193.935	38.476	0.311136	-1	-1	-1	2
1	2019-12-27	15:11:36.1	Purple	2	29.3374	195.171	39.3298	5.14587	-1	-1	-1	2
1	2019-12-27	15:11:36.2	Purple	2	29.5552	196.191	40.9162	-1.0004	-1	-1	-1	2
1	2019-12-27	15:11:36.3	Purple	2	29.774	197.087	38.8486	-1.03438	-1	-1	-1	2
1	2019-12-27	15:11:36.4	Purple	2	29.994	198.33	38.5168	-3.30424	-1	-1	-1	2
1	2019-12-27	15:11:36.5	Purple	2	30.2152	199.397	38.1291	0.695825	-1	-1	-1	2
1	2019-12-27	15:11:36.6	Purple	2	30.4374	200.728	38.4548	2.59161	-1	-1	-1	2
1	2019-12-27	15:11:36.7	Purple	2	30.6608	201.528	38.9691	-2.26398	-1	-1	-1	2
1	2019-12-27	15:11:36.8	Purple	2	30.8854	202.495	37.4624	-2.01774	-1	-1	-1	2
1	2019-12-27	15:11:36.9	Purple	2	31.111	203.644	36.6058	-3.21698	-1	-1	-1	2
1	2019-12-27	15:11:37.0	Purple	2	31.3378	204.737	36.0948	0.211954	-1	-1	-1	2
1	2019-12-27	15:11:37.1	Purple	2	31.5658	205.747	37.6484	-1.66122	-1	-1	-1	2
1	2019-12-27	15:11:37.2	Purple	2	31.7948	206.655	37.0925	-5.02419	-1	-1	-1	2
1	2019-12-27	15:11:37.3	Purple	2	32.025	207.532	36.7309	-1.54487	-1	-1	-1	2
1	2019-12-27	15:11:37.4	Purple	2	32.2564	208.749	35.1899	-1.96886	-1	-1	-1	2
1	2019-12-27	15:11:37.5	Purple	2	32.4888	209.894	35.8775	-0.0897249	-1	-1	-1	2
1	2019-12-27	15:11:37.6	Purple	2	32.7224	210.737	35.2078	-1.7674	-1	-1	-1	2
1	2019-12-27	15:11:37.7	Purple	2	32.9572	211.807	35.431	-3.68687	-1	-1	-1	2
1	2019-12-27	15:11:37.8	Purple	2	33.193	212.557	34.2825	-1.86062	-1	-1	-1	2
1	2019-12-27	15:11:37.9	Purple	2	33.43	213.719	32.2645	-0.911315	-1	-1	-1	2
1	2019-12-27	15:11:38.0	Purple	2	33.6682	214.479	31.6874	3.58295	-1	-1	-1	2
1	2019-12-27	15:11:38.1	Purple	2	33.9075	215.405	30.6824	-0.822822	-1	-1	-1	2
1	2019-12-27	15:11:38.2	Purple	2	34.1479	216.368	32.0268	3.20339	-1	-1	-1	2
1	2019-12-27	15:11:38.3	Purple	2	34.3894	217.064	30.7694	-2.47037	-1	-1	-1	2
1	2019-12-27	15:11:38.4	Purple	2	34.6321	217.779	30.3722	0.398159	-1	-1	-1	2
1	2019-12-27	15:11:38.5	Purple	2	34.8759	218.625	29.6633	-0.495315	-1	-1	-1	2
1	2019-12-27	15:11:38.6	Purple	2	35.1208	219.674	29.8624	2.17271	-1	-1	-1	2
1	2019-12-27	15:11:38.7	Purple	2	35.3669	220.557	31.2538	-1.7761	-1	-1	-1	2
1	2019-12-27	15:11:38.8	Purple	2	35.6141	221.229	31.1013	0.303984	-1	-1	-1	2
1	2019-12-27	15:11:38.9	Purple	2	35.8625	221.997	31.0837	3.37164	-1	-1	-1	2
1	2019-12-27	15:11:39.0	Purple	2	36.112	223.004	31.3605	-4.5929	-1	-1	-1	2
1	2019-12-27	15:11:39.1	Purple	2	36.3626	224.01	31.5428	4.11753	-1	-1	-1	2
1	2019-12-27	15:11:39.2	Purple	2	36.6143	224.69	32.2141	1.17469	-1	-1	-1	2
1	2019-12-27	15:11:39.3	Purple	2	36.8672	225.532	32.2014	-1.12426	-1	-1	-1	2
1	2019-12-27	15:11:39.4	Purple	2	37.1212	226.643	30.9256	-7.05409	-1	-1	-1	2
1	2019-12-27	15:11:39.5	Purple	2	37.3764	227.567	27.4666	-8.22214	-1	-1	-1	2
1	2019-12-27	15:11:39.6	Purple	2	37.6327	228.387	23.2077	-14.0907	-1	-1	-1	2
1	2019-12-27	15:11:39.7	Purple	2	37.8901	229.153	19.8064	-13.3252	-1	-1	-1	2
1	2019-12-27	15:11:39.8	Purple	2	38.1486	229.876	15.0893	-9.58942	-1	-1	-1	2
1	2019-12-27	15:11:39.9	Purple	2	38.4083	230.113	11.1357	-12.3958	-1	-1	-1	2
1	2019-12-27	15:11:40.0	Purple	2	38.6691	230.108	8.89691	-7.37581	-1	-1	-1	2
1	2019-12-27	15:11:40.1	Purple	2	38.9311	230.154	5.77944	-7.7033	-1	-1	-1	2
1	2019-12-27	15:11:40.2	Purple	2	39.1942	230.164	2.58883	-9.76864	-1	-1	-1	2
1	2019-12-27	15:11:40.3	Purple	2	39.4584	230.164	0.457792	-2.68117	-1	-1	-1	2
2	2019-12-27	14:57:30.0	Green	3	11.0198	24.4278	45.0809	4.84784	1.4	19.5638	0	-1
2	2019-12-27	14:57:30.1	Green	3	11.021	25.9428	44.1732	-4.74509	1.4	19.2077	0	-1
2	2019-12-27	14:57:30.2	Green	3	11.0233	26.6978	44.8362	6.33536	1.4	19.3531	0	-1
2	2019-12-27	14:57:30.3	Green	3	11.0267	28.7545	45.6691	-1.64142	1.4	18.4868	0	-1
2	2019-12-27	14:57:30.4	Green	3	11.0312	31.1631	47.5887	19.2675	1.4	17.3304	0	-1
2	2019-12-27	14:57:30.5	Green	3	11.0369	31.8976	48.095	-2.94918	1.4	17.604	0	-1
2	2019-12-27	14:57:30.6	Green	3	11.0437	33.1408	50.837	10.2009	1.5	18.1638	0	-1
2	2019-12-27	14:57:30.7	Green	3	11.0516	34.0495	50.0464	-1.84801	1.5	19.0719	0	-1
2	2019-12-27	14:57:30.8	Green	3	11.0607	35.0993	43.3433	-22.3931	1.5	19.5641	0	-1
2	2019-12-27	14:57:30.9	Green	3	11.0709	36.7154	46.1846	24.7783	1.4	19.4102	0	-1
2	2019-12-27	14:57:31.0	Green	3	11.0822	38.1078	50.9259	-4.73386	1.5	19.4708	0	-1
2	2019-12-27	14:57:31.1	Green	3	11.0947	39.1709	51.5686	-1.41785	1.5	19.369	0	-1
2	2019-12-27	14:57:31.2	Green	3	11.1083	40.6509	50.5453	-3.78904	1.5	19.2278	0	-1
2	2019-12-27	14:57:31.3	Green	3	11.123	41.7004	48.7379	-9.25171	1.5	19.2857	0	-1
2	2019-12-27	14:57:31.4	Green	3	11.1389	44.6113	48.1206	5.10352	1.5	17.3515	0	-1
2	2019-12-27	14:57:31.5	Green	3	11.1559	45.4689	47.7403	0.266319	1.5	17.9006	0	-1
2	2019-12-27	14:57:31.6	Green	3	11.1741	46.4596	47.3624	2.4384	1.5	18.3079	0	-1
2	2019-12-27	14:57:31.7	Green	3	11.1934	47.4783	52.7388	-0.626657	1.5	18.8278	0	-1
2	2019-12-27	14:57:31.8	Green	3	11.2138	48.6951	45.1155	-10.0593	1.5	20.11	0	-1
2	2019-12-27	14:57:31.9	Green	3	11.2353	50.0364	48.3007	1.08402	1.5	19.5604	0	-1
2	2019-12-27	14:57:32.0	Green	3	11.258	51.1044	48.7342	2.0232	1.5	19.687	0	-1
2	2019-12-27	14:57:32.1	Green	3	11.2818	52.5941	48.4406	-2.65748	1.5	19.0925	0	-1
2	2019-12-27	14:57:32.2	Green	3	11.3068	54.4908	48.2558	0.111025	1.5	19.1512	0	-1
2	2019-12-27	14:57:32.3	Green	3	11.3328	56.2578	47.2612	-1.47453	1.5	18.2655	0	-1
2	2019-12-27	14:57:32.4	Green	3	11.36	57.578	49.1004	2.11245	1.5	17.6482	0	-1
2	2019-12-27	14:57:32.5	Green	3	11.3884	58.5392	48.141	-7.43418	1.5	18.4291	0	-1
2	2019-12-27	14:57:32.6	Green	3	11.4179	59.4966	41.7528	-8.71953	1.5	19.0282	0	-1
2	2019-12-27	14:57:32.7	Green	3	11.4485	60.9217	43.7769	-0.168378	1.5	18.8875	0	-1
2	2019-12-27	14:57:32.8	Green	3	11.4803	61.9619	46.4255	2.17992	1.5	19.2939	0	-1
2	2019-12-27	14:57:32.9	Green	3	11.5131	62.9012	48.9071	-0.218024	1.5	19.4795	0	-1
2	2019-12-27	14:57:33.0	Green	3	11.5472	64.2092	49.9405	-6.27463	1.5	19.7358	0	-1
2	2019-12-27	14:57:33.1	Green	3	11.5823	66.0594	47.6615	-1.73974	1.5	19.2695	0	-1
2	2019-12-27	14:57:33.2	Green	3	11.6186	67.8948	48.5374	-3.45957	1.5	18.8635	0	-1
2	2019-12-27	14:57:33.3	Green	3	11.656	69.4074	48.2969	7.71687	1.5	18.577	0	-1
2	2019-12-27	14:57:33.4	Green	3	11.6946	70.6517	49.1292	0.387244	1.5	17.9036	0	-1
2	2019-12-27	14:57:33.5	Green	3	11.7343	71.6625	47.145	-5.64322	1.5	18.6418	0	-1
2	2019-12-27	14:57:33.6	Green	3	11.7751	72.7551	44.1216	-11.5376	1.6	19.6552	0	-1
2	2019-12-27	14:57:33.7	Green	3	11.8171	73.788	41.8961	-13.2758	1.5	19.5461	0	-1
2	2019-12-27	14:57:33.8	Green	3	11.8601	75.2254	44.9345	16.4774	1.5	19.0808	0	-1
2	2019-12-27	14:57:33.9	Green	3	11.9044	76.6785	47.0461	2.07479	1.5	19.1902	0	-1
2	2019-12-27	14:57:34.0	Green	3	11.9497	78.0072	47.9553	3.97875	1.5	19.1037	0	-1
2	2019-12-27	14:57:34.1	Green	3	11.9962	79.1527	50.6367	-2.09108	1.6	19.3675	0	-1
2	2019-12-27	14:57:34.2	Green	3	12.0439	80.9159	47.3123	-5.76587	1.5	18.3447	0	-1
2	2019-12-27	14:57:34.3	Green	3	12.0926	82.3232	46.5012	-5.92822	1.5	18.4546	0	-1
2	2019-12-27	14:57:34.4	Green	3	12.1425	83.4433	45.9859	3.90904	1.5	19.2899	0	-1
2	2019-12-27	14:57:34.5	Green	3	12.1935	85.1067	45.0488	-0.123259	1.5	18.866	0	-1
2	2019-12-27	14:57:34.6	Green	3	12.2457	86.1001	48.9471	-1.38919	1.5	19.0066	0	-1
2	2019-12-27	14:57:34.7	Green	3	12.299	86.9219	45.5236	-0.841783	1.5	19.1634	0	-1
2	2019-12-27	14:57:34.8	Green	3	12.3534	88.3918	46.0486	4.05037	1.5	19.3449	0	-1
2	2019-12-27	14:57:34.9	Green	3	12.409	89.6065	45.6188	-0.198642	1.5	19.5719	0	-1
2	2019-12-27	14:57:35.0	Green	3	12.4657	90.9741	46.7585	11.7815	1.5	19.351	0	-1
2	2019-12-27	14:57:35.1	Green	3	12.5235	92.303	47.6977	1.32283	1.5	19.2057	0	-1
2	2019-12-27	14:57:35.2	Green	3	12.5825	93.6763	45.4658	-5.9818	1.5	19.3369	0	-1
2	2019-12-27	14:57:35.3	Green	3	12.6426	95.2442	47.4269	-1.75444	1.5	19.3955	0	-1
2	2019-12-27	14:57:35.4	Green	3	12.7038	96.4909	47.5146	-1.33395	1.5	19.1657	0	-1
2	2019-12-27	14:57:35.5	Green	3	12.7662	97.5213	49.3849	3.00596	1.5	19.6219	0	-1
2	2019-12-27	14:57:35.6	Green	3	12.8297	98.4954	48.1135	-8.17215	1.5	20.5744	0	-1
2	2019-12-27	14:57:35.7	Green	3	12.8944	100.146	46.0309	-0.299672	1.5	20.0449	0	-1
2	2019-12-27	14:57:35.8	Green	3	12.9601	101.533	47.3355	-1.00482	1.5	19.6832	0	-1
2	2019-12-27	14:57:35.9	Green	3	13.027	103.277	47.5916	4.84856	1.5	19.0444	0	-1
2	2019-12-27	14:57:36.0	Green	3	13.0951	104.368	49.3691	-3.12996	1.5	19.4899	0	-1
2	2019-12-27	14:57:36.1	Green	3	13.1642	105.473	48.3613	2.43582	1.5	19.58	0	-1
2	2019-12-27	14:57:36.2	Green	3	13.2346	107.01	48.4937	0.839353	1.5	19.1886	0	-1
2	2019-12-27	14:57:36.3	Green	3	13.306	108.097	46.9503	-2.54192	1.5	19.8102	0	-1
2	2019-12-27	14:57:36.4	Green	3	13.3786	109.466	47.0595	1.42825	1.5	19.6718	0	-1
2	2019-12-27	14:57:36.5	Green	3	13.4523	110.893	48.2977	-7.87375	1.5	19.7132	0	-1
2	2019-12-27	14:57:36.6	Green	3	13.5271	112.309	46.9365	11.7725	1.5	19.4635	0	-1
2	2019-12-27	14:57:36.7	Green	3	13.6031	113.711	50.6781	0.947416	1.5	19.6076	0	-1
2	2019-12-27	14:57:36.8	Green	3	13.6802	114.826	49.8664	5.4785	1.5	19.9033	0	-1
2	2019-12-27	14:57:36.9	Green	3	13.7585	116.206	50.4291	-3.5525	1.5	19.7373	0	-1
2	2019-12-27	14:57:37.0	Green	3	13.8378	117.44	48.42	-9.67431	1.5	19.9493	0	-1
2	2019-12-27	14:57:37.1	Green	3	13.9184	119.359	47.5183	-3.99766	1.5	19.2227	0	-1
2	2019-12-27	14:57:37.2	Green	3	14	120.548	48.2619	9.28187	1.5	19.2193	0	-1
2	2019-12-27	14:57:37.3	Green	3	14.0828	122.099	49.2934	6.04574	1.5	19.3267	0	-1
2	2019-12-27	14:57:37.4	Green	3	14.1667	123.069	49.7798	-11.8158	1.5	19.6163	0	-1
2	2019-12-27	14:57:37.5	Green	3	14.2517	124.27	45.42	-4.49246	1.5	19.5655	0	-1
2	2019-12-27	14:57:37.6	Green	3	14.3379	125.551	46.5794	2.85161	1.5	19.5424	0	-1
2	2019-12-27	14:57:37.7	Green	3	14.4253	127.16	46.1278	4.61859	1.5	19.5327	0	-1
2	2019-12-27	14:57:37.8	Green	3	14.5137	128.502	49.7119	8.71575	1.5	19.2939	0	-1
2	2019-12-27	14:57:37.9	Green	3	14.6033	129.452	49.7924	8.74903	1.5	20.1893	0	-1
2	2019-12-27	14:57:38.0	Green	3	14.694	130.899	50.0231	-3.4759	1.5	19.6606	0	-1
2	2019-12-27	14:57:38.1	Green	3	14.7859	132.35	49.5131	-2.92854	1.5	19.3892	0	-1
2	2019-12-27	14:57:38.2	Green	3	14.8789	134.116	46.4252	-4.76706	1.5	19.1528	0	-1
2	2019-12-27	14:57:38.3	Green	3	14.973	135.335	49.2246	7.56981	1.5	19.3566	0	-1
2	2019-12-27	14:57:38.4	Green	3	15.0682	136.667	48.8603	-3.19147	1.5	19.2609	0	-1
2	2019-12-27	14:57:38.5	Green	3	15.1646	138.163	48.4027	-3.01464	1.5	19.0744	0	-1
2	2019-12-27	14:57:38.6	Green	3	15.2621	138.819	47.337	0.362635	1.5	19.6146	0	-1
2	2019-12-27	14:57:38.7	Green	3	15.3608	140.391	48.2298	0.418663	1.5	19.3284	0	-1
2	2019-12-27	14:57:38.8	Green	3	15.4606	141.756	48.0624	-6.55031	1.5	19.7462	0	-1
2	2019-12-27	14:57:38.9	Green	3	15.5615	143.106	45.9281	5.47473	1.5	19.5712	0	-1
2	2019-12-27	14:57:39.0	Green	3	15.6636	144.636	49.8605	6.06012	1.5	18.8761	0	-1
2	2019-12-27	14:57:39.1	Green	3	15.7668	146.053	48.9366	-10.3337	1.5	19.1078	0	-1
2	2019-12-27	14:57:39.2	Green	3	15.8711	147.348	45.9774	0.554323	1.5	19.414	0	-1
2	2019-12-27	14:57:39.3	Green	3	15.9766	148.369	47.5682	0.61055	1.5	19.6821	0	-1
2	2019-12-27	14:57:39.4	Green	3	16.0832	149.899	47.0038	-8.16369	1.5	19.4643	0	-1
2	2019-12-27	14:57:39.5	Green	3	16.1909	151.266	45.7668	0.239571	1.5	19.2843	0	-1
2	2019-12-27	14:57:39.6	Green	3	16.2998	151.974	46.1441	5.62644	1.5	20.1286	0	-1
2	2019-12-27	14:57:39.7	Green	3	16.4098	153.677	48.909	-4.23813	1.5	19.7421	0	-1
2	2019-12-27	14:57:39.8	Green	3	16.5209	155.081	47.1813	5.08952	1.5	19.338	0	-1
2	2019-12-27	14:57:39.9	Green	3	16.6331	156.224	47.1139	8.07671	1.5	19.6399	0	-1
2	2019-12-27	14:57:40.0	Green	3	16.7465	157.602	50.1151	-7.52187	1.5	19.6327	0	-1
2	2019-12-27	14:57:40.1	Green	3	16.8611	159.238	46.9331	-2.15805	1.5	19.2619	0	-1
2	2019-12-27	14:57:40.2	Green	3	16.9768	160.384	47.7206	11.2598	1.6	19.694	0	-1
2	2019-12-27	14:57:40.3	Green	3	17.0936	161.736	48.4299	-7.04141	1.5	19.4355	0	-1
2	2019-12-27	14:57:40.4	Green	3	17.2115	163.11	49.0426	4.65322	1.5	19.4908	0	-1
2	2019-12-27	14:57:40.5	Green	3	17.3306	164.106	47.4106	-1.25678	1.5	19.7084	0	-1
2	2019-12-27	14:57:40.6	Green	3	17.4508	165.686	47.2339	-1.62935	1.5	19.7265	0	-1
2	2019-12-27	14:57:40.7	Green	3	17.5721	166.986	47.4789	-1.47219	1.5	19.6129	0	-1
2	2019-12-27	14:57:40.8	Green	3	17.6946	168.5	47.1499	6.48236	1.5	19.4136	0	-1
2	2019-12-27	14:57:40.9	Green	3	17.8182	169.774	48.5256	1.38477	1.5	19.6424	0	-1
2	2019-12-27	14:57:41.0	Green	3	17.9429	170.88	47.5002	-0.460386	1.5	19.4858	0	-1
2	2019-12-27	14:57:41.1	Green	3	18.0688	172.287	46.7168	6.22805	1.5	19.6184	0	-1
2	2019-12-27	14:57:41.2	Green	3	18.1958	173.588	46.9303	-7.29251	1.5	19.5771	0	-1
2	2019-12-27	14:57:41.3	Green	3	18.3239	174.89	46.1619	3.82455	1.5	19.5852	0	-1
2	2019-12-27	14:57:41.4	Green	3	18.4532	176.241	47.677	-4.32587	1.5	19.6602	0	-1
2	2019-12-27	14:57:41.5	Green	3	18.5836	177.367	47.823	-4.09559	1.5	19.8139	0	-1
2	2019-12-27	14:57:41.6	Green	3	18.7152	178.929	46.7219	0.0846386	1.5	19.7225	0	-1
2	2019-12-27	14:57:41.7	Green	3	18.8479	180.032	47.8412	4.48783	1.5	20.1802	0	-1
2	2019-12-27	14:57:41.8	Green	3	18.9817	181.475	48.7912	-8.46314	1.5	19.7901	0	-1
2	2019-12-27	14:57:41.9	Green	3	19.1166	182.914	48.6849	-3.71544	1.5	19.7566	0	-1
2	2019-12-27	14:57:42.0	Green	3	19.2527	183.971	47.8018	1.31607	1.5	20.1394	0	-1
2	2019-12-27	14:57:42.1	Green	3	19.3899	185.521	48.6091	3.26713	1.5	19.9601	0	-1
2	2019-12-27	14:57:42.2	Green	3	19.5283	187.084	49.0276	-1.37067	1.5	19.7321	0	-1
2	2019-12-27	14:57:42.3	Green	3	19.6677	188.186	47.3047	2.96319	1.5	20.0269	0	-1
2	2019-12-27	14:57:42.4	Green	3	19.8083	189.552	49.1385	5.96714	1.5	19.8391	0	-1
2	2019-12-27	14:57:42.5	Green	3	19.9501	190.834	48.5475	-0.368635	1.5	20.0919	0	-1
2	2019-12-27	14:57:42.6	Green	3	20.093	192.37	47.2701	3.44181	1.5	19.94	0	-1
2	2019-12-27	14:57:42.7	Green	3	20.237	193.426	49.112	4.33946	1.5	20.325	0	-1
2	2019-12-27	14:57:42.8	Green	3	20.3822	194.89	49.0361	0.8533	1.5	19.938	0	-1
2	2019-12-27	14:57:42.9	Green	3	20.5284	196.309	49.3586	-5.14233	1.5	19.9275	0	-1
2	2019-12-27	14:57:43.0	Green	3	20.6759	197.588	47.938	4.36521	1.5	19.8301	0	-1
2	2019-12-27	14:57:43.1	Green	3	20.8244	199.1	50.2194	-0.573436	1.5	19.7988	0	-1
2	2019-12-27	14:57:43.2	Green	3	20.9741	200.449	49.5267	-6.39081	1.5	19.8107	0	-1
2	2019-12-27	14:57:43.3	Green	3	21.1249	201.802	47.9034	-3.30905	1.5	19.5925	0	-1
2	2019-12-27	14:57:43.4	Green	3	21.2769	203.023	49.3781	1.55282	1.5	19.8829	0	-1
2	2019-12-27	14:57:43.5	Green	3	21.43	204.586	48.5105	-2.98707	1.5	19.5777	0	-1
2	2019-12-27	14:57:43.6	Green	3	21.5842	205.896	48.5243	-0.482559	1.5	19.4735	0	-1
2	2019-12-27	14:57:43.7	Green	3	21.7396	206.955	48.4785	4.07521	1.5	19.5463	0	-1
2	2019-12-27	14:57:43.8	Green	3	21.896	208.561	50.1612	-2.81668	1.5	19.4473	0	-1
2	2019-12-27	14:57:43.9	Green	3	22.0537	209.88	47.8005	0.054876	1.5	19.4682	0	-1
2	2019-12-27	14:57:44.0	Green	3	22.2124	211.232	48.086	1.6067	1.6	18.8975	0	-1
2	2019-12-27	14:57:44.1	Green	3	22.3723	212.575	49.0858	-1.73891	1.6	17.6028	0	-1
2	2019-12-27	14:57:44.2	Green	3	22.5334	214.17	47.8479	2.01225	1.20527	16.0206	0	-1
2	2019-12-27	14:57:44.3	Green	3	22.6955	215.208	48.0022	-0.904799	-1	-1	-1	-1
2	2019-12-27	14:57:44.4	Green	3	22.8588	216.582	46.4751	-4.42147	-1	-1	-1	-1
2	2019-12-27	14:57:44.5	Green	3	23.0232	217.863	47.2945	-2.96136	-1	-1	-1	-1
2	2019-12-27	14:57:44.6	Green	3	23.1888	219.194	45.2888	-2.42901	-1	-1	-1	-1
2	2019-12-27	14:57:44.7	Green	3	23.3555	220.547	46.8703	-0.14317	-1	-1	-1	-1
2	2019-12-27	14:57:44.8	Green	3	23.5233	221.56	46.6986	2.01821	-1	-1	-1	-1
2	2019-12-27	14:57:44.9	Green	3	23.6923	223.085	47.8912	2.29756	-1	-1	-1	-1
2	2019-12-27	14:57:45.0	Green	3	23.8624	224.234	47.6638	-10.1306	-1	-1	-1	-1
2	2019-12-27	14:57:45.1	Green	3	24.0336	225.624	43.0713	-13.7836	-1	-1	-1	-1
2	2019-12-27	14:57:45.2	Green	3	24.206	226.96	36.9787	-18.5178	-1	-1	-1	-1
2	2019-12-27	14:57:45.3	Green	3	24.3795	228.505	31.6577	-7.52744	-1	-1	-1	-1
2	2019-12-27	14:57:45.4	Green	3	24.5541	229.786	29.7742	-4.20951	-1	-1	-1	-1
2	2019-12-27	14:57:45.5	Green	3	24.7299	230.119	26.3985	-9.40379	-1	-1	-1	-1
2	2019-12-27	14:57:45.6	Green	3	24.9068	230.168	23.5122	-11.3362	-1	-1	-1	-1
2	2019-12-27	14:57:45.7	Green	3	25.0849	230.186	17.2224	-16.8058	-1	-1	-1	-1
2	2019-12-27	15:1:21.0	Green	4	15.5607	223.184	59.5227	16.6767	1.8	27.6375	508	-1
2	2019-12-27	15:1:21.1	Green	4	15.5618	221.242	57.1714	-9.06379	1.7	26.9321	508	-1
2	2019-12-27	15:1:21.2	Green	4	15.5641	219.857	57.3967	0.87738	1.7	27.294	508	-1
2	2019-12-27	15:1:21.3	Green	4	15.5675	218.172	57.0897	-3.88046	1.7	26.8766	508	-1
2	2019-12-27	15:1:21.4	Green	4	15.572	216.424	58.2181	1.47533	1.7	26.9204	508	-1
2	2019-12-27	15:1:21.5	Green	4	15.5777	215.123	56.976	0.219663	1.7	26.7807	508	-1
2	2019-12-27	15:1:21.6	Green	4	15.5845	213.478	55.6964	4.23956	1.7	26.7778	508	-1
2	2019-12-27	15:1:21.7	Green	4	15.5924	211.86	56.3306	-3.58276	1.7	26.8416	508	-1
2	2019-12-27	15:1:21.8	Green	4	15.6015	210.246	56.2419	-1.8754	1.7	27.0124	508	-1
2	2019-12-27	15:1:21.9	Green	4	15.6117	208.581	58.0342	1.58584	1.7	26.4971	508	-1
2	2019-12-27	15:1:22.0	Green	4	15.623	207.48	59.1525	-8.59523	1.7	27.1954	508	-1
2	2019-12-27	15:1:22.1	Green	4	15.6355	205.654	58.6288	8.03129	1.7	26.6212	508	-1
2	2019-12-27	15:1:22.2	Green	4	15.6491	203.926	58.19	-6.84571	1.7	26.6608	508	-1
2	2019-12-27	15:1:22.3	Green	4	15.6639	202.226	57.6275	2.60282	1.7	26.5453	508	-1
2	2019-12-27	15:1:22.4	Green	4	15.6797	200.333	59.3226	-7.35617	1.7	26.1599	508	-1
2	2019-12-27	15:1:22.5	Green	4	15.6967	198.832	59.71	0.381311	1.7	26.1255	508	-1
2	2019-12-27	15:1:22.6	Green	4	15.7149	197.315	58.3454	8.67367	1.7	26.2147	508	-1
2	2019-12-27	15:1:22.7	Green	4	15.7342	195.775	58.3114	-3.01778	1.7	26.3353	508	-1
2	2019-12-27	15:1:22.8	Green	4	15.7546	194.297	55.3852	0.500917	1.7	26.3423	508	-1
2	2019-12-27	15:1:22.9	Green	4	15.7761	192.386	57.6892	-10.549	1.7	26.2134	508	-1
2	2019-12-27	15:1:23.0	Green	4	15.7988	190.96	55.7153	2.95925	1.7	26.4247	508	0
2	2019-12-27	15:1:23.1	Green	4	15.8226	189.268	58.3965	-5.39454	1.7	26.394	508	0
2	2019-12-27	15:1:23.2	Green	4	15.8476	188.025	58.7418	12.305	1.7	26.4911	508	0
2	2019-12-27	15:1:23.3	Green	4	15.8737	186.012	56.7179	-3.16	1.7	26.4337	508	0
2	2019-12-27	15:1:23.4	Green	4	15.9009	184.934	58.0128	5.92732	1.7	26.9874	508	0
2	2019-12-27	15:1:23.5	Green	4	15.9292	182.798	58.1642	-1.19603	1.7	26.4194	508	0
2	2019-12-27	15:1:23.6	Green	4	15.9587	181.243	56.172	7.46846	1.7	26.7661	508	0
2	2019-12-27	15:1:23.7	Green	4	15.9893	179.782	55.3775	7.31587	1.8	27.0921	508	0
2	2019-12-27	15:1:23.8	Green	4	16.0211	178.068	57.624	3.42679	1.7	26.7127	508	0
2	2019-12-27	15:1:23.9	Green	4	16.054	176.343	55.4298	8.00939	1.8	26.4475	508	0
2	2019-12-27	15:1:24.0	Green	4	16.088	175.542	55.0656	-13.8135	1.7	27.2679	508	0
2	2019-12-27	15:1:24.1	Green	4	16.1231	173.706	56.4479	2.56308	1.8	27.2999	508	0
2	2019-12-27	15:1:24.2	Green	4	16.1594	172.129	56.4863	-19.5706	2.7	42.9707	1	0
2	2019-12-27	15:1:24.3	Green	4	16.1968	170.48	57.64	6.92864	2.7	43.128	1	0
2	2019-12-27	15:1:24.4	Green	4	16.2354	169.006	61.6998	-11.6413	2.7	43.6935	1	0
2	2019-12-27	15:1:24.5	Green	4	16.2751	167.238	59.9147	-2.72282	2.7	43.1206	1	0
2	2019-12-27	15:1:24.6	Green	4	16.3159	165.516	58.7313	-9.058	2.7	42.5583	1	0
2	2019-12-27	15:1:24.7	Green	4	16.3579	163.534	56.7527	-0.881235	2.7	43.0147	1	0
2	2019-12-27	15:1:24.8	Green	4	16.401	161.831	59.2217	4.50206	2.7	43.2839	1	0
2	2019-12-27	15:1:24.9	Green	4	16.4452	160.391	57.6264	6.39073	2.7	42.5241	1	0
2	2019-12-27	15:1:25.0	Green	4	16.4905	159.077	57.4244	8.29172	2.7	42.8518	1	0
2	2019-12-27	15:1:25.1	Green	4	16.537	157.868	55.8332	-8.03598	2.7	43.2575	1	0
2	2019-12-27	15:1:25.2	Green	4	16.5847	155.846	53.0916	6.3045	2.7	42.6755	1	0
2	2019-12-27	15:1:25.3	Green	4	16.6334	154.432	57.0116	-6.0583	2.7	43.1437	1	0
2	2019-12-27	15:1:25.4	Green	4	16.6833	152.755	56.7177	-0.57292	2.7	43.5582	1	0
2	2019-12-27	15:1:25.5	Green	4	16.7344	151.126	57.6544	-4.15814	2.7	43.468	1	0
2	2019-12-27	15:1:25.6	Green	4	16.7865	150.033	55.495	8.70204	2.7	43.736	1	0
2	2019-12-27	15:1:25.7	Green	4	16.8398	147.722	55.635	-8.78219	2.7	43.5128	1	0
2	2019-12-27	15:1:25.8	Green	4	16.8943	146.473	60.4735	13.1848	2.7	43.5749	1	0
2	2019-12-27	15:1:25.9	Green	4	16.9498	145.056	58.4983	0.151634	2.7	43.408	1	0
2	2019-12-27	15:1:26.0	Green	4	17.0065	143.514	58.9644	9.2988	2.7	44.2378	1	0
2	2019-12-27	15:1:26.1	Green	4	17.0644	142.068	58.5723	-2.26847	2.7	44.3267	1	0
2	2019-12-27	15:1:26.2	Green	4	17.1233	139.316	58.8207	1.14679	2.7	42.8094	1	0
2	2019-12-27	15:1:26.3	Green	4	17.1834	138.127	58.4795	3.28342	2.7	43.572	1	0
2	2019-12-27	15:1:26.4	Green	4	17.2447	136.93	59.4973	2.30265	2.7	44.5043	1	0
2	2019-12-27	15:1:26.5	Green	4	17.307	134.706	60.5817	-1.94975	2.7	43.8783	1	0
2	2019-12-27	15:1:26.6	Green	4	17.3705	133.402	54.8909	-6.72066	2.7	43.8608	1	0
2	2019-12-27	15:1:26.7	Green	4	17.4352	132.061	59.2405	8.21676	2.7	44.6901	1	0
2	2019-12-27	15:1:26.8	Green	4	17.5009	130.292	59.9164	-7.64632	2.7	44.1777	1	0
2	2019-12-27	15:1:26.9	Green	4	17.5678	128.606	59.3346	18.3945	2.7	43.5942	1	0
2	2019-12-27	15:1:27.0	Green	4	17.6359	127.118	63.1954	1.26982	2.7	43.1598	1	0
2	2019-12-27	15:1:27.1	Green	4	17.7051	124.962	61.7314	-8.59912	2.7	43.1042	1	0
2	2019-12-27	15:1:27.2	Green	4	17.7754	123.615	57.7524	-8.26621	2.7	43.1955	1	0
2	2019-12-27	15:1:27.3	Green	4	17.8468	121.521	60.4876	2.96579	2.7	43.1006	1	0
2	2019-12-27	15:1:27.4	Green	4	17.9194	119.359	60.2454	-10.46	2.7	42.8981	1	0
2	2019-12-27	15:1:27.5	Green	4	17.9931	118.343	55.8063	1.68155	2.7	43.0473	1	0
2	2019-12-27	15:1:27.6	Green	4	18.0679	117.458	61.6557	8.48293	2.7	44.1583	1	0
2	2019-12-27	15:1:27.7	Green	4	18.1439	115.164	61.4192	-5.78334	2.7	43.0499	1	0
2	2019-12-27	15:1:27.8	Green	4	18.221	113.73	57.4609	-3.34084	2.7	43.8278	1	0
2	2019-12-27	15:1:27.9	Green	4	18.2993	112.561	62.8237	6.14335	2.7	44.6261	1	0
2	2019-12-27	15:1:28.0	Green	4	18.3787	109.914	63.5063	-0.602603	2.7	43.473	1	0
2	2019-12-27	15:1:28.1	Green	4	18.4592	107.872	58.23	-1.01129	2.7	42.817	1	0
2	2019-12-27	15:1:28.2	Green	4	18.5408	106.589	58.8919	8.7384	2.7	43.1155	1	0
2	2019-12-27	15:1:28.3	Green	4	18.6236	104.382	62.2008	-6.65202	2.7	42.9462	1	0
2	2019-12-27	15:1:28.4	Green	4	18.7075	103.346	56.8506	-12.1478	2.7	43.267	1	0
2	2019-12-27	15:1:28.5	Green	4	18.7926	102.224	52.8959	1.46681	2.7	44.0602	1	0
2	2019-12-27	15:1:28.6	Green	4	18.8788	100.643	56.6233	10.7509	2.7	44.0221	1	0
2	2019-12-27	15:1:28.7	Green	4	18.9661	98.7384	56.8035	9.46403	2.7	44.3954	1	0
2	2019-12-27	15:1:28.8	Green	4	19.0545	97.2803	58.4954	-13.5814	2.7	44.973	1	0
2	2019-12-27	15:1:28.9	Green	4	19.1441	96.1173	59.5069	11.4162	2.7	45.1377	1	0
2	2019-12-27	15:1:29.0	Green	4	19.2348	94.0065	61.6818	-12.9967	2.7	43.2927	1	0
2	2019-12-27	15:1:29.1	Green	4	19.3267	91.759	59.9113	3.23725	2.7	43.2264	1	0
2	2019-12-27	15:1:29.2	Green	4	19.4197	90.3468	56.9517	-1.266	2.7	44.0835	1	0
2	2019-12-27	15:1:29.3	Green	4	19.5138	89.0003	60.5029	-0.630816	2.7	43.7635	1	0
2	2019-12-27	15:1:29.4	Green	4	19.609	86.9362	57.3225	-11.5432	2.7	43.3516	1	0
2	2019-12-27	15:1:29.5	Green	4	19.7054	85.4248	56.1626	-11.2528	2.7	43.7532	1	0
2	2019-12-27	15:1:29.6	Green	4	19.803	84.6243	55.472	19.3136	2.7	45.2338	1	0
2	2019-12-27	15:1:29.7	Green	4	19.9016	82.6722	58.5328	-3.97525	2.7	44.1673	1	0
2	2019-12-27	15:1:29.8	Green	4	20.0014	81.2682	55.8039	6.66153	2.7	44.223	1	0
2	2019-12-27	15:1:29.9	Green	4	20.1023	79.2784	57.6343	-2.06687	2.7	43.6694	1	0
2	2019-12-27	15:1:30.0	Green	4	20.2044	78.0197	58.9731	9.58943	2.7	44.0001	1	0
2	2019-12-27	15:1:30.1	Green	4	20.3076	75.993	64.4214	3.9859	2.7	44.5334	1	0
2	2019-12-27	15:1:30.2	Green	4	20.4119	74.5353	61.1863	6.31151	2.7	44.2521	1	0
2	2019-12-27	15:1:30.3	Green	4	20.5174	72.6171	59.9029	4.57152	2.7	44.3797	1	0
2	2019-12-27	15:1:30.4	Green	4	20.624	71.5192	62.3392	-17.6283	2.7	44.8168	1	0
2	2019-12-27	15:1:30.5	Green	4	20.7317	68.3564	60.3629	-2.01639	2.7	44.1176	1	0
2	2019-12-27	15:1:30.6	Green	4	20.8406	67.1748	60.2076	2.71684	2.7	44.1171	1	0
2	2019-12-27	15:1:30.7	Green	4	20.9506	65.6405	60.0254	4.05709	2.7	44.1219	1	0
2	2019-12-27	15:1:30.8	Green	4	21.0617	63.8473	60.4112	6.61061	2.6	43.2128	1	0
2	2019-12-27	15:1:30.9	Green	4	21.174	62.5987	63.1164	-3.76027	2.7	43.2083	1	0
2	2019-12-27	15:1:31.0	Green	4	21.2874	60.8384	63.3417	18.4614	2.8	43.3066	1	0
2	2019-12-27	15:1:31.1	Green	4	21.4019	59.4103	60.6309	0.863203	-1	-1	-1	0
2	2019-12-27	15:1:31.2	Green	4	21.5176	57.7808	57.0078	1.71613	-1	-1	-1	0
2	2019-12-27	15:1:31.3	Green	4	21.6344	55.3536	60.8596	6.96328	-1	-1	-1	0
2	2019-12-27	15:1:31.4	Green	4	21.7523	53.0989	59.4392	-14.6934	-1	-1	-1	0
2	2019-12-27	15:1:31.5	Green	4	21.8714	52.1081	59.1266	7.96087	-1	-1	-1	0
2	2019-12-27	15:1:31.6	Green	4	21.9916	50.8262	58.8527	3.9864	-1	-1	-1	0
2	2019-12-27	15:1:31.7	Green	4	22.1129	49.0573	58.9111	-1.65803	-1	-1	-1	0
2	2019-12-27	15:1:31.8	Green	4	22.2354	47.2839	57.9818	-17.4288	-1	-1	-1	0
2	2019-12-27	15:1:31.9	Green	4	22.359	45.921	53.6621	0.999866	-1	-1	-1	0
2	2019-12-27	15:1:32.0	Green	4	22.4837	44.4127	56.7373	8.70549	-1	-1	-1	0
2	2019-12-27	15:1:32.1	Green	4	22.6096	42.4604	60.7853	3.02398	-1	-1	-1	0
2	2019-12-27	15:1:32.2	Green	4	22.7366	41.0225	60.1693	1.33665	-1	-1	-1	0
2	2019-12-27	15:1:32.3	Green	4	22.8648	39.205	62.3701	-2.1244	-1	-1	-1	0
2	2019-12-27	15:1:32.4	Green	4	22.994	37.4736	57.5032	-17.6851	-1	-1	-1	0
2	2019-12-27	15:1:32.5	Green	4	23.1245	35.8608	62.211	-2.17218	-1	-1	-1	0
2	2019-12-27	15:1:32.6	Green	4	23.256	34.8888	62.0509	-5.43556	-1	-1	-1	0
2	2019-12-27	15:1:32.7	Green	4	23.3887	32.7065	62.4459	2.0042	-1	-1	-1	0
2	2019-12-27	15:1:32.8	Green	4	23.5225	30.7266	64.1836	-16.637	-1	-1	-1	0
[truncated: 149,393 more rows]
