# Supplementary material for: Speed guidance strategy at intersections based on platoon recognition in connected and autonomous vehicles environments
Source: PLoS One. 2026 Jun 25;21(6):e0352282. doi: 10.1371/journal.pone.0352282 (PMC13298785; doi:10.1371/journal.pone.0352282)
Supplement: S4 File — (XLSX) [file pone.0352282.s004.xlsx]

## Sheet: Sheet1
Vehicle ID	Date	Time	Vehicle Type	Lane ID	X(m)	Y(m)	Speed(km/h)	Acceleration (m/s²)	Time Headway (s)	Space Headway (m)	Leading Vehicle ID	Following Vehicle ID
0	2019-12-27	15:14:33.0	Red	4	16.0013	230.223	15.8518	15.6818	1.7	14.7068	2	-1
0	2019-12-27	15:14:33.1	Red	4	16.0025	230.045	16.9539	6.79989	1.7	15.5107	2	-1
0	2019-12-27	15:14:33.2	Red	4	16.0047	229.539	17.5409	0.314752	1.7	16.2599	2	-1
0	2019-12-27	15:14:33.3	Red	4	16.0081	228.774	22.4772	7.47239	1.7	16.5534	2	-1
0	2019-12-27	15:14:33.4	Red	4	16.0127	227.928	27.0611	8.93774	1.7	16.7967	2	-1
0	2019-12-27	15:14:33.5	Red	4	16.0184	226.713	30.7736	13.1878	1.7	16.5462	2	-1
0	2019-12-27	15:14:33.6	Red	4	16.0252	225.939	34.9121	-1.10507	1.7	16.7209	2	-1
0	2019-12-27	15:14:33.7	Red	4	16.0331	224.948	35.4088	6.04729	1.7	16.7701	2	-1
0	2019-12-27	15:14:33.8	Red	4	16.0422	223.91	34.912	-12.9652	1.7	16.9197	2	-1
0	2019-12-27	15:14:33.9	Red	4	16.0524	222.901	33.4398	4.15047	1.84594	17.1485	2	-1
0	2019-12-27	15:14:34.0	Red	4	16.0637	221.781	36.458	2.47478	1.68466	17.0626	2	-1
0	2019-12-27	15:14:34.1	Red	4	16.0762	220.906	35.3643	-0.683268	1.75781	17.2694	2	-1
0	2019-12-27	15:14:34.2	Red	4	16.0898	220.17	36.0146	5.77927	1.73965	17.4052	2	-1
0	2019-12-27	15:14:34.3	Red	4	16.1045	219.282	35.1379	-1.66754	1.82991	17.8627	2	-1
0	2019-12-27	15:14:34.4	Red	4	16.1204	217.837	34.3836	8.98361	1.85584	17.727	2	-1
0	2019-12-27	15:14:34.5	Red	4	16.1374	217.089	36.423	-0.907977	1.78314	18.0427	2	-1
0	2019-12-27	15:14:34.6	Red	4	16.1556	215.907	37.6322	3.8383	1.72726	18.0574	2	-1
0	2019-12-27	15:14:34.7	Red	4	16.1748	215.092	38.4596	-3.57493	1.70926	18.2621	2	-1
0	2019-12-27	15:14:34.8	Red	4	16.1953	214.14	36.9259	2.83194	1.81265	18.5946	2	-1
0	2019-12-27	15:14:34.9	Red	4	16.2168	212.812	39.2654	5.51772	1.68418	18.3712	2	-1
0	2019-12-27	15:14:35.0	Red	4	16.2395	211.807	37.2837	-5.34606	1.83509	19.0071	2	-1
0	2019-12-27	15:14:35.1	Red	4	16.2633	210.735	37.8342	7.08508	0.585017	6.14882	1	-1
0	2019-12-27	15:14:35.2	Red	4	16.2882	209.631	40.2282	-5.09222	0.522389	5.83795	1	-1
0	2019-12-27	15:14:35.3	Red	4	16.3143	208.364	39.0426	-0.753617	0.516433	5.60132	1	-1
0	2019-12-27	15:14:35.4	Red	4	16.3415	207.622	39.5999	1.6021	0.52667	5.79388	1	-1
0	2019-12-27	15:14:35.5	Red	4	16.3699	206.685	39.8258	3.67071	0.556499	6.15695	1	-1
0	2019-12-27	15:17:1.0	Red	2	8.81152	21.8997	39.4873	-5.1091	1.5	15.0732	2	-1
0	2019-12-27	15:17:1.1	Red	2	8.81266	22.4764	38.06	11.3661	1.5	15.44	2	-1
0	2019-12-27	15:17:1.2	Red	2	8.81492	23.0519	40.1749	-15.3516	1.5	16.1166	2	-1
0	2019-12-27	15:17:1.3	Red	2	8.81833	24.3871	39.0811	5.99619	1.5	15.663	2	-1
0	2019-12-27	15:17:1.4	Red	2	8.82286	26.0175	37.7961	2.34211	1.5	14.8409	2	-1
0	2019-12-27	15:17:1.5	Red	2	8.82853	26.5829	38.574	-6.839	1.4	14.9751	2	-1
0	2019-12-27	15:17:1.6	Red	2	8.83534	28.27	40.2367	7.7338	1.4	14.2638	2	-1
0	2019-12-27	15:17:1.7	Red	2	8.84327	29.3861	39.3223	-1.65609	1.4	14.1869	2	-1
0	2019-12-27	15:17:1.8	Red	2	8.85235	30.338	38.4786	0.344463	1.4	14.6821	2	-1
0	2019-12-27	15:17:1.9	Red	2	8.86255	31.7581	38.1625	1.67315	1.4	13.9468	2	-1
0	2019-12-27	15:17:2.0	Red	2	8.87389	32.4314	39.1443	3.12223	1.4	14.4331	2	-1
0	2019-12-27	15:17:2.1	Red	2	8.88637	32.8733	37.8495	-2.45403	1.5	15.1764	2	-1
0	2019-12-27	15:17:2.2	Red	2	8.89997	34.2288	37.726	-0.699759	1.6	15.4701	2	-1
0	2019-12-27	15:17:2.3	Red	2	8.91472	35.3114	37.1169	-1.54575	1.5	14.889	2	-1
0	2019-12-27	15:17:2.4	Red	2	8.93059	36.6068	35.9038	4.38708	1.5	14.379	2	-1
0	2019-12-27	15:17:2.5	Red	2	8.9476	37.6776	38.0821	4.82217	1.5	14.3983	2	-1
0	2019-12-27	15:17:2.6	Red	2	8.96575	38.5313	41.1584	5.3355	1.4	14.7515	2	-1
0	2019-12-27	15:17:2.7	Red	2	8.98502	39.7679	39.3186	2.73287	1.5	14.6613	2	-1
0	2019-12-27	15:17:2.8	Red	2	9.00544	40.648	38.6999	-6.81274	1.5	14.7923	2	-1
0	2019-12-27	15:17:2.9	Red	2	9.02698	41.8715	37.7336	0.706055	1.5	14.541	2	-1
0	2019-12-27	15:17:3.0	Red	2	9.04966	42.7421	35.7938	-11.6868	1.5	14.6385	2	-1
0	2019-12-27	15:17:3.1	Red	2	9.07348	43.6078	34.3171	-0.703276	1.5	14.735	2	-1
0	2019-12-27	15:17:3.2	Red	2	9.09842	45.0202	35.4912	5.07972	1.5	14.0898	2	-1
0	2019-12-27	15:17:3.3	Red	2	9.12451	45.8758	34.028	-1.03061	1.5	14.0291	2	-1
0	2019-12-27	15:17:3.4	Red	2	9.15172	47.0683	35.1559	2.4396	1.5	13.9445	2	-1
0	2019-12-27	15:17:3.5	Red	2	9.18007	47.5769	33.8473	4.25358	1.5	14.3798	2	-1
0	2019-12-27	15:17:3.6	Red	2	9.20956	48.2868	37.9516	-5.6679	1.5	14.3414	2	-1
0	2019-12-27	15:17:3.7	Red	2	9.24017	49.6309	33.8246	3.0661	1.5	14.1555	2	-1
0	2019-12-27	15:17:3.8	Red	2	9.27193	50.7009	35.9915	-6.18501	1.4	13.6893	2	-1
0	2019-12-27	15:17:3.9	Red	2	9.30481	51.532	34.4792	5.10982	1.5	14.4738	2	-1
0	2019-12-27	15:17:4.0	Red	2	9.33883	53.4796	39.0516	-0.402246	1.5	13.8619	2	-1
0	2019-12-27	15:17:4.1	Red	2	9.37399	53.8077	36.0683	-5.37895	1.5	14.7485	2	-1
0	2019-12-27	15:17:4.2	Red	2	9.41027	54.854	37.0079	-0.490802	1.6	14.8505	2	-1
0	2019-12-27	15:17:4.3	Red	2	9.4477	55.667	36.1091	11.7894	1.5	14.4886	2	-1
0	2019-12-27	15:17:4.4	Red	2	9.48625	56.9936	32.1924	-12.9896	1.5	14.1238	2	-1
0	2019-12-27	15:17:4.5	Red	2	9.52594	57.4765	34.2638	2.556	1.6	15.001	2	-1
0	2019-12-27	15:17:4.6	Red	2	9.56677	58.5349	31.963	-9.42057	1.5	14.9239	2	-1
0	2019-12-27	15:17:4.7	Red	2	9.60872	59.4912	34.6328	-4.49112	1.6	15.2887	2	-1
0	2019-12-27	15:17:4.8	Red	2	9.65182	60.6335	34.9535	5.34322	1.6	15.1107	2	-1
0	2019-12-27	15:17:4.9	Red	2	9.69604	61.4219	35.4613	9.73601	1.6	15.1932	2	-1
0	2019-12-27	15:17:5.0	Red	2	9.7414	61.9569	37.7388	7.65477	1.6	15.6986	2	-1
0	2019-12-27	15:17:5.1	Red	2	9.7879	63.3632	37.5491	-3.91809	1.6	15.1541	2	-1
0	2019-12-27	15:17:5.2	Red	2	9.83552	64.7611	37.3229	1.34669	1.5	14.7859	2	-1
0	2019-12-27	15:17:5.3	Red	2	9.88429	65.0701	37.9052	-2.45331	1.5	15.471	2	-1
0	2019-12-27	15:17:5.4	Red	2	9.93418	66.4235	38.6398	2.40746	1.6	15.1637	2	-1
0	2019-12-27	15:17:5.5	Red	2	9.98521	67.7964	36.5335	-7.10511	1.6	15.0533	2	-1
0	2019-12-27	15:17:5.6	Red	2	10.0374	68.7985	37.4951	-6.02353	1.6	15.1398	2	-1
0	2019-12-27	15:17:5.7	Red	2	10.0907	69.7033	38.7973	3.05486	1.6	15.4805	2	-1
0	2019-12-27	15:17:5.8	Red	2	10.1451	70.7844	36.4186	-14.7201	1.6	15.4735	2	-1
0	2019-12-27	15:17:5.9	Red	2	10.2007	71.2329	34.1864	-2.84674	1.6	15.7094	2	-1
0	2019-12-27	15:17:6.0	Red	2	10.2574	72.3934	35.1735	-0.583649	1.7	15.9912	2	-1
0	2019-12-27	15:17:6.1	Red	2	10.3152	73.5751	35.6495	-0.394801	1.6	16.5601	2	-1
0	2019-12-27	15:17:6.2	Red	2	10.3742	74.5165	34.7963	10.3607	1.6	16.4501	2	-1
0	2019-12-27	15:17:6.3	Red	2	10.4343	75.3934	38.5569	1.1818	1.6	16.2393	2	-1
0	2019-12-27	15:17:6.4	Red	2	10.4955	76.6148	37.5543	-3.16274	1.6	16.2635	2	-1
0	2019-12-27	15:17:6.5	Red	2	10.5579	77.6254	35.4142	-12.2205	1.6	16.305	2	-1
0	2019-12-27	15:17:6.6	Red	2	10.6214	78.5169	34.8514	12.7897	1.7	16.4084	2	-1
0	2019-12-27	15:17:6.7	Red	2	10.686	79.8011	37.816	6.09046	1.6	16.1638	2	-1
0	2019-12-27	15:17:6.8	Red	2	10.7518	80.7388	35.9485	-0.603676	1.6	16.0545	2	-1
0	2019-12-27	15:17:6.9	Red	2	10.8187	81.4449	35.7472	-2.5449	1.6	16.8876	2	-1
0	2019-12-27	15:17:7.0	Red	2	10.8867	82.2613	36.3096	-5.94378	1.6	17.1432	2	-1
0	2019-12-27	15:17:7.1	Red	2	10.9559	83.7969	34.2175	-3.57519	1.6	16.9973	2	-1
0	2019-12-27	15:17:7.2	Red	2	11.0262	84.6034	34.4031	14.8703	1.6	16.9211	2	-1
0	2019-12-27	15:17:7.3	Red	2	11.0977	85.5693	39.7042	19.0248	1.6	17.3278	2	-1
0	2019-12-27	15:17:7.4	Red	2	11.1702	86.5857	41.3285	-8.54683	1.6	17.4774	2	-1
0	2019-12-27	15:17:7.5	Red	2	11.244	87.405	38.5978	-4.15436	1.6	17.6428	2	-1
0	2019-12-27	15:17:7.6	Red	2	11.3188	88.3839	38.6558	-5.57745	1.6	17.595	2	-1
0	2019-12-27	15:17:7.7	Red	2	11.3948	90.2681	37.8576	0.919064	1.6	17.2885	2	-1
0	2019-12-27	15:17:7.8	Red	2	11.4719	91.4454	36.8183	4.28581	1.7	17.4373	2	-1
0	2019-12-27	15:17:7.9	Red	2	11.5501	92.3742	40.7226	0.275314	1.7	17.4645	2	-1
0	2019-12-27	15:17:8.0	Red	2	11.6295	93.1935	40.6175	-10.7769	1.6	17.6914	2	-1
0	2019-12-27	15:17:8.1	Red	2	11.71	93.9821	37.3222	-6.81446	1.6	18.1996	2	-1
0	2019-12-27	15:17:8.2	Red	2	11.7917	94.7675	37.8638	-0.603795	1.6	18.5158	2	-1
0	2019-12-27	15:17:8.3	Red	2	11.8745	96.4545	38.7929	7.24345	1.6	18.222	2	-1
0	2019-12-27	15:17:8.4	Red	2	11.9584	97.41	41.5343	6.63698	1.6	18.3745	2	-1
0	2019-12-27	15:17:8.5	Red	2	12.0434	98.5619	41.3446	4.64618	1.7	18.5943	2	-1
0	2019-12-27	15:17:8.6	Red	2	12.1296	99.8595	42.4901	-0.937104	1.6	18.2518	2	-1
0	2019-12-27	15:17:8.7	Red	2	12.2169	100.995	39.8767	1.34049	1.6	18.0193	2	-1
0	2019-12-27	15:17:8.8	Red	2	12.3054	102.423	39.8701	1.65462	1.6	17.4448	2	-1
0	2019-12-27	15:17:8.9	Red	2	12.395	103.17	40.6886	-6.21617	1.6	17.9241	2	-1
0	2019-12-27	15:17:9.0	Red	2	12.4857	104.21	38.6522	3.89481	1.7	18.7182	2	-1
0	2019-12-27	15:17:9.1	Red	2	12.5775	105.316	38.9306	-4.00221	1.6	18.3786	2	-1
0	2019-12-27	15:17:9.2	Red	2	12.6705	106.27	39.349	1.48404	1.6	18.2314	2	-1
0	2019-12-27	15:17:9.3	Red	2	12.7646	107.604	42.3399	3.35185	1.6	18.0876	2	-1
0	2019-12-27	15:17:9.4	Red	2	12.8599	108.449	43.3396	-9.63068	1.5	18.1257	2	-1
0	2019-12-27	15:17:9.5	Red	2	12.9563	109.646	43.5718	3.24273	1.6	19.0554	2	-1
0	2019-12-27	15:17:9.6	Red	2	13.0538	111.168	44.6666	5.597	1.6	18.4651	2	-1
0	2019-12-27	15:17:9.7	Red	2	13.1525	112.579	42.7764	2.15642	1.6	18.2053	2	-1
0	2019-12-27	15:17:9.8	Red	2	13.2523	113.841	44.696	-0.933647	1.6	18.4185	2	-1
0	2019-12-27	15:17:9.9	Red	2	13.3532	114.999	43.8688	-2.66238	1.6	18.4942	2	-1
0	2019-12-27	15:17:10.0	Red	2	13.4553	116.196	42.1605	1.19817	1.6	18.2784	2	-1
0	2019-12-27	15:17:10.1	Red	2	13.5584	117.11	39.8126	-2.19899	1.6	18.4794	2	-1
0	2019-12-27	15:17:10.2	Red	2	13.6628	118.381	39.7009	16.1356	1.6	18.2759	2	-1
0	2019-12-27	15:17:10.3	Red	2	13.7682	119.395	41.3787	-0.647075	1.6	18.56	2	-1
0	2019-12-27	15:17:10.4	Red	2	13.8748	120.537	41.7087	2.75317	1.6	18.3909	2	-1
0	2019-12-27	15:17:10.5	Red	2	13.9826	121.426	44.2161	2.98354	1.6	18.8772	2	-1
0	2019-12-27	15:17:10.6	Red	2	14.0914	122.663	43.8728	-2.77485	1.6	19.0827	2	-1
0	2019-12-27	15:17:10.7	Red	2	14.2014	124.194	42.6975	-0.867156	1.6	18.6138	2	-1
0	2019-12-27	15:17:10.8	Red	2	14.3126	125.281	42.3582	-1.81524	1.6	18.315	2	-1
0	2019-12-27	15:17:10.9	Red	2	14.4248	126.786	43.0139	13.1782	1.51038	18.048	2	-1
0	2019-12-27	15:17:11.0	Red	2	14.5382	128.109	46.1159	-6.56139	1.4132	18.1045	2	-1
0	2019-12-27	15:17:11.1	Red	2	14.6528	128.956	43.423	-6.57899	1.52369	18.3801	2	-1
0	2019-12-27	15:17:11.2	Red	2	14.7684	129.884	42.4661	-1.72413	1.57395	18.5681	2	-1
0	2019-12-27	15:17:11.3	Red	2	14.8852	130.929	42.5123	3.65202	1.58509	18.7198	2	-1
0	2019-12-27	15:17:11.4	Red	2	15.0032	132.63	41.7047	-0.825763	1.57478	18.2449	2	-1
0	2019-12-27	15:17:11.5	Red	2	15.1222	133.758	43.2576	5.54448	1.49978	18.0228	2	-1
0	2019-12-27	15:17:11.6	Red	2	15.2424	134.718	43.8833	4.76933	1.46778	17.8934	2	-1
0	2019-12-27	15:17:11.7	Red	2	15.3638	136.233	43.1141	-8.3419	1.47938	17.7187	2	-1
0	2019-12-27	15:17:11.8	Red	2	15.4862	137.377	46.496	13.0835	1.38618	17.9047	2	-1
0	2019-12-27	15:17:11.9	Red	2	15.6099	138.569	42.4654	4.49557	1.48376	17.5038	2	-1
0	2019-12-27	15:17:12.0	Red	2	15.7346	139.636	42.5235	1.51527	1.48461	17.5379	2	-1
0	2019-12-27	15:17:12.1	Red	2	15.8605	140.59	41.1976	-2.4632	1.55486	17.795	2	-1
0	2019-12-27	15:17:12.2	Red	2	15.9875	142.325	40.8954	1.18089	1.48937	16.9205	2	-1
0	2019-12-27	15:17:12.3	Red	2	16.1156	143.19	41.6141	-1.21389	0.427058	4.937	1	-1
0	2019-12-27	15:17:12.4	Red	2	16.2449	144.167	40.199	-12.8218	0.432563	4.8306	1	-1
0	2019-12-27	15:17:15.0	Red	2	16.3753	173.417	31.6924	-0.474508	1	5.67183	1	-1
0	2019-12-27	15:17:15.1	Red	2	16.5068	172.98	30.6388	-1.186	1	7.20921	1	-1
0	2019-12-27	15:17:15.2	Red	2	16.6395	172.544	29.5851	-1.89749	1.1	9.00029	1	-1
0	2019-12-27	15:17:15.3	Red	2	16.7733	173.635	29.4566	-3.38042	1.1	8.55928	1	-1
0	2019-12-27	15:17:15.4	Red	2	16.9083	174.129	29.6447	40.1672	1	9.05429	1	-1
0	2019-12-27	15:17:15.5	Red	2	17.0444	174.817	32.0139	-5.01022	0.9	9.29102	1	-1
0	2019-12-27	15:17:15.6	Red	2	17.1816	176.138	21.3751	14.4814	1.1	8.83243	1	-1
0	2019-12-27	15:17:15.7	Red	2	17.3199	176.666	29.0413	-7.0904	1	9.49515	1	-1
0	2019-12-27	15:17:15.8	Red	2	17.4594	177.132	30.7916	3.1515	1	10.1828	1	-1
0	2019-12-27	15:17:15.9	Red	2	17.6	178.334	31.778	-2.28164	0.9	9.87531	1	-1
0	2019-12-27	15:17:16.0	Red	2	17.7418	179.536	32.7644	-7.71478	1.1	9.18074	1	483
0	2019-12-27	15:17:16.1	Red	2	17.8847	180.633	30.9594	6.46393	1.1	8.76448	1	483
0	2019-12-27	15:17:16.2	Red	2	18.0287	181.289	34.0695	11.5365	1.1	8.97604	1	483
0	2019-12-27	15:17:16.3	Red	2	18.1738	182.012	32.8861	-22.2673	1	9.32704	1	483
0	2019-12-27	15:17:16.4	Red	2	18.3201	184.213	23.0286	-6.53329	0.9	7.90004	1	483
0	2019-12-27	15:17:16.5	Red	2	18.4675	184.142	28.949	-8.47514	1	8.89653	1	483
0	2019-12-27	15:17:16.6	Red	2	18.6161	184.638	28.2206	38.5669	1	9.05952	1	483
0	2019-12-27	15:17:16.7	Red	2	18.7658	186.319	29.31	1.29842	0.9	8.09712	1	483
0	2019-12-27	15:17:16.8	Red	2	18.9166	188.333	31.8135	4.71433	1.1	6.77255	1	483
0	2019-12-27	15:17:16.9	Red	2	19.0686	187.907	34.4064	-2.55619	1.2	8.16571	1	483
0	2019-12-27	15:17:17.0	Red	2	19.2216	188.548	31.1384	-16.8438	1.2	8.10344	1	483
0	2019-12-27	15:17:17.1	Red	2	19.3759	188.966	31.6878	5.26334	1.2	8.63979	1	483
0	2019-12-27	15:17:17.2	Red	2	19.5312	189.434	29.4678	0.95054	1.2	9.0455	1	483
0	2019-12-27	15:17:17.3	Red	2	19.6877	192.792	27.8998	-4.59566	1.2	6.37729	1	483
0	2019-12-27	15:17:17.4	Red	2	19.8453	191.854	26.1037	-9.27695	1.3	8.20207	1	483
0	2019-12-27	15:17:17.5	Red	2	20.0041	193.263	20.6494	0.625245	1.3	7.4753	1	483
0	2019-12-27	15:17:17.6	Red	2	20.164	194.748	25.3723	5.0596	1.2	6.86467	1	483
0	2019-12-27	15:17:17.7	Red	2	20.325	194.291	25.4287	1.0852	1.3	7.87282	1	483
0	2019-12-27	15:17:17.8	Red	2	20.4872	194.408	26.5129	12.0145	1.3	8.6676	1	483
0	2019-12-27	15:17:17.9	Red	2	20.6505	195.235	26.175	3.63427	1.4	8.50543	1	483
0	2019-12-27	15:17:18.0	Red	2	20.8149	195.755	27.4209	3.77717	1.4	8.76559	1	483
0	2019-12-27	15:17:18.1	Red	2	20.9805	196.505	19.4457	-5.60426	1.5	8.84924	1	483
0	2019-12-27	15:17:18.2	Red	2	21.1472	197.116	20.7061	-32.6335	1.5	8.90227	1	483
0	2019-12-27	15:17:18.3	Red	2	21.315	198.004	23.9011	-12.8922	1.5	8.77829	1	483
0	2019-12-27	15:17:18.4	Red	2	21.484	198.67	23.2812	-0.896968	1.6	8.82584	1	483
0	2019-12-27	15:17:18.5	Red	2	21.6541	199.331	23.0808	0.328246	1.6	8.86241	1	483
0	2019-12-27	15:17:18.6	Red	2	21.8253	199.687	23.8631	-1.3566	1.6	9.33713	1	483
0	2019-12-27	15:17:18.7	Red	2	21.9977	200.433	23.5841	-9.60136	1.7	9.39323	1	483
0	2019-12-27	15:17:18.8	Red	2	22.1712	201.764	19.5969	-0.741994	1.7	8.76839	1	483
0	2019-12-27	15:17:18.9	Red	2	22.3458	201.764	21.2863	-1.24965	1.7	9.39066	1	483
0	2019-12-27	15:17:19.0	Red	2	22.5216	202.496	21.5561	2.90762	1.7	9.38954	1	483
0	2019-12-27	15:17:19.1	Red	2	22.6985	203.345	21.9869	-1.40745	1.8	9.48857	1	483
0	2019-12-27	15:17:19.2	Red	2	22.8765	203.587	20.8009	-4.4382	1.8	9.90184	1	483
0	2019-12-27	15:17:19.3	Red	2	23.0557	204.128	20.7111	8.74497	1.8	10.0764	1	483
0	2019-12-27	15:17:19.4	Red	2	23.236	204.667	20.3171	-7.76155	1.8	10.0744	1	483
0	2019-12-27	15:17:19.5	Red	2	23.4174	205.203	20.2005	-1.71253	1.8	10.1911	1	483
0	2019-12-27	15:17:19.6	Red	2	23.6	205.666	19.7564	3.97659	1.9	10.7006	1	483
0	2019-12-27	15:17:19.7	Red	2	23.7837	206.315	19.9112	0.419427	1.9	10.3743	1	483
0	2019-12-27	15:17:19.8	Red	2	23.9686	206.798	20.1657	-1.39125	1.9	10.4064	1	483
0	2019-12-27	15:17:19.9	Red	2	24.1545	207.441	20.0105	-0.37619	1.9	10.5081	1	483
0	2019-12-27	15:17:20.0	Red	2	24.3417	207.981	19.9452	-0.248676	1.9	10.6872	1	483
0	2019-12-27	15:17:20.1	Red	2	24.5299	208.565	19.6223	2.86455	1.9	10.9938	1	483
0	2019-12-27	15:17:20.2	Red	2	24.7193	209.166	20.8382	-1.17497	1.9	10.9467	1	483
0	2019-12-27	15:17:20.3	Red	2	24.9098	209.567	21.0369	0.23188	1.9	10.9607	1	483
0	2019-12-27	15:17:20.4	Red	2	25.1014	210.195	20.9611	1.36787	1.9	10.8497	1	483
0	2019-12-27	15:17:20.5	Red	2	25.2942	210.705	21.0497	-0.0277794	1.9	11.0062	1	483
0	2019-12-27	15:17:20.6	Red	2	25.4881	211.619	20.7207	0.620972	1.9	10.7154	1	483
0	2019-12-27	15:17:20.7	Red	2	25.6832	212.012	21.6565	0.141116	1.9	11.0326	1	483
0	2019-12-27	15:17:20.8	Red	2	25.8794	212.693	20.8979	2.73909	2	11.158	1	483
0	2019-12-27	15:17:20.9	Red	2	26.0767	213.248	21.5436	-0.254452	2	10.9542	1	483
0	2019-12-27	15:17:21.0	Red	2	26.2751	213.823	21.5942	-3.40325	1.9	10.8093	1	483
0	2019-12-27	15:17:21.1	Red	2	26.4747	214.317	20.9851	0.0827653	2	11.0584	1	483
0	2019-12-27	15:17:21.2	Red	2	26.6754	214.875	20.8005	-0.378291	2	11.122	1	483
0	2019-12-27	15:17:21.3	Red	2	26.8773	215.473	20.2911	4.16965	2	11.2099	1	483
0	2019-12-27	15:17:21.4	Red	2	27.0803	215.982	21.5293	2.74348	2	11.2471	1	483
0	2019-12-27	15:17:21.5	Red	2	27.2844	216.628	21.9047	1.05866	2	11.1822	1	483
0	2019-12-27	15:17:21.6	Red	2	27.4896	217.078	21.3256	1.74928	2	11.4256	1	483
0	2019-12-27	15:17:21.7	Red	2	27.696	217.718	21.4444	0.0729958	2	11.1696	1	483
0	2019-12-27	15:17:21.8	Red	2	27.9035	218.607	21.673	-0.399351	2	10.8714	1	483
0	2019-12-27	15:17:21.9	Red	2	28.1122	219.185	21.3135	-0.247558	2.1	10.7208	1	483
0	2019-12-27	15:17:22.0	Red	2	28.322	219.614	21.4597	-0.394583	2.4	10.5475	1	483
0	2019-12-27	15:17:22.1	Red	2	28.5329	220.238	21.1057	-1.16865	2.3	9.92358	1	483
0	2019-12-27	15:17:22.2	Red	2	28.745	220.798	20.0714	0.612497	2.2	9.36436	1	483
0	2019-12-27	15:17:22.3	Red	2	28.9582	221.364	19.9666	-1.69877	2	8.70436	1	483
0	2019-12-27	15:17:22.4	Red	2	29.1725	221.847	20.1571	3.45922	2	8.31676	1	483
0	2019-12-27	15:17:22.5	Red	2	29.388	222.408	20.2658	-0.404159	2.1	7.75661	1	483
0	2019-12-27	15:17:22.6	Red	2	29.6045	223.067	20.205	-0.351191	2.1	7.0975	1	483
0	2019-12-27	15:17:22.7	Red	2	29.8223	223.622	19.8789	2.08147	2.2	6.54367	1	483
0	2019-12-27	15:17:22.8	Red	2	30.0411	224.093	20.8029	0.558615	2.2	6.0723	1	483
0	2019-12-27	15:17:22.9	Red	2	30.2611	224.742	20.0381	-1.69543	0.974374	5.42447	1	483
0	2019-12-27	15:17:23.0	Red	2	30.4823	225.288	18.9985	-3.06416	0.924301	4.8788	1	483
0	2019-12-27	15:17:23.1	Red	2	30.7045	225.782	18.8982	2.33364	0.835218	4.38531	1	483
0	2019-12-27	15:17:23.2	Red	2	30.9279	226.47	20.3697	-1.32871	-1	-1	-1	483
0	2019-12-27	15:17:23.3	Red	2	31.1525	226.861	20.0307	0.362078	-1	-1	-1	483
0	2019-12-27	15:17:23.4	Red	2	31.3781	227.289	19.1181	-4.78911	-1	-1	-1	483
0	2019-12-27	15:17:23.5	Red	2	31.6049	227.821	17.9653	-6.20413	-1	-1	-1	483
0	2019-12-27	15:17:23.6	Red	2	31.8329	228.62	15.8527	-8.11422	-1	-1	-1	483
0	2019-12-27	15:17:23.7	Red	2	32.0619	229.193	12.1877	-6.05919	-1	-1	-1	483
0	2019-12-27	15:17:23.8	Red	2	32.2921	229.537	10.7798	-3.80556	-1	-1	-1	483
0	2019-12-27	15:17:23.9	Red	2	32.5235	229.774	8.78606	-6.27783	-1	-1	-1	483
0	2019-12-27	15:17:24.0	Red	2	32.7559	229.993	5.79077	-4.98957	-1	-1	-1	483
0	2019-12-27	15:17:24.1	Red	2	32.9895	230.021	4.93037	-3.53787	-1	-1	-1	483
0	2019-12-27	15:17:24.2	Red	2	33.2243	230.05	4.06998	-2.08616	-1	-1	-1	483
0	2019-12-27	15:17:24.3	Red	2	33.4601	230.097	2.99857	-3.09755	-1	-1	-1	483
0	2019-12-27	15:17:24.4	Red	2	33.6972	230.164	1.85197	-3.55701	-1	-1	-1	483
0	2019-12-27	15:17:24.5	Red	2	33.9353	230.164	1.13739	-2.56444	-1	-1	-1	487
0	2019-12-27	15:17:24.6	Red	2	34.1746	230.165	0.207314	-0.358302	-1	-1	-1	487
0	2019-12-27	15:17:24.7	Red	2	34.415	230.165	0.255366	-1.46466	-1	-1	-1	487
0	2019-12-27	15:17:24.8	Red	2	34.6565	230.165	0.0107695	-0.591472	-1	-1	-1	487
0	2019-12-27	15:17:24.9	Red	2	34.8992	230.166	0.00944815	-0.0990047	-1	-1	-1	487
0	2019-12-27	15:17:25.0	Red	2	35.143	230.166	0.00979614	0.0018222	-1	-1	-1	487
0	2019-12-27	15:17:25.1	Red	2	35.3879	230.166	0.0103792	0.00165348	-1	-1	-1	487
0	2019-12-27	15:23:45.0	Red	4	15.6522	224.15	45.5869	2.40135	0.8	9.28105	1125	-1
0	2019-12-27	15:23:45.1	Red	4	15.6534	222.737	43.201	-11.6343	0.8	9.18822	1125	-1
0	2019-12-27	15:23:45.2	Red	4	15.6556	221.657	41.9897	-1.59025	0.8	9.37425	1125	-1
0	2019-12-27	15:23:45.3	Red	4	15.659	220.522	42.0131	-2.66393	0.9	9.42058	1125	-1
0	2019-12-27	15:23:45.4	Red	4	15.6636	219.293	41.7939	-2.666	0.9	9.5201	1125	-1
0	2019-12-27	15:23:45.5	Red	4	15.6692	218.238	41.6224	-1.89153	0.9	10.1373	1125	-1
0	2019-12-27	15:23:45.6	Red	4	15.676	217.197	42.2087	-2.73728	0.9	10.0609	1125	-1
0	2019-12-27	15:23:45.7	Red	4	15.684	215.959	41.6537	1.27113	0.9	10.4162	1125	-1
0	2019-12-27	15:23:45.8	Red	4	15.6931	214.863	41.3242	-2.83051	0.9	10.2118	1125	-1
0	2019-12-27	15:23:45.9	Red	4	15.7033	213.488	42.7764	3.05327	1	10.3431	1125	-1
0	2019-12-27	15:23:46.0	Red	4	15.7146	212.278	42.4622	-0.916243	0.9	10.3127	1125	-1
0	2019-12-27	15:23:46.1	Red	4	15.7271	211.266	41.8964	7.9277	0.9	10.7188	1125	-1
0	2019-12-27	15:23:46.2	Red	4	15.7407	210.11	42.435	-1.04189	0.9	10.595	1125	-1
0	2019-12-27	15:23:46.3	Red	4	15.7554	208.733	40.0086	1.718	1	10.7288	1125	-1
0	2019-12-27	15:23:46.4	Red	4	15.7713	207.761	40.8427	-3.39317	1	10.9766	1125	-1
0	2019-12-27	15:23:46.5	Red	4	15.7883	206.649	42.601	-1.47351	1	10.8934	1125	-1
0	2019-12-27	15:23:46.6	Red	4	15.8065	205.433	43.6611	0.0414848	1	11.0523	1125	-1
0	2019-12-27	15:23:46.7	Red	4	15.8257	204.597	41.9495	0.0893672	1	11.1349	1125	-1
0	2019-12-27	15:23:46.8	Red	4	15.8461	203.202	43.2324	4.65751	1	11.194	1125	-1
0	2019-12-27	15:23:46.9	Red	4	15.8677	201.799	42.805	-1.80145	1	11.1988	1125	-1
0	2019-12-27	15:23:47.0	Red	4	15.8904	200.408	42.7514	-1.40047	1	11.0649	1125	-1
0	2019-12-27	15:23:47.1	Red	4	15.9142	199.41	43.9461	-3.21821	1	11.3681	1125	-1
0	2019-12-27	15:23:47.2	Red	4	15.9391	198.153	41.8333	4.51136	1.1	11.451	1125	-1
0	2019-12-27	15:23:47.3	Red	4	15.9652	197.136	40.8585	3.64709	1.1	11.7629	1125	-1
0	2019-12-27	15:23:47.4	Red	4	15.9924	195.933	39.6165	-0.141621	1.1	11.7577	1125	-1
0	2019-12-27	15:23:47.5	Red	4	16.0208	194.831	39.6585	-0.0557899	1.1	12.0127	1125	-1
0	2019-12-27	15:23:47.6	Red	4	16.0503	193.905	41.5004	-3.69811	1.1	12.2233	1125	-1
0	2019-12-27	15:23:47.7	Red	4	16.0809	192.719	42.1736	-1.68208	1.1	12.0553	1125	-1
0	2019-12-27	15:23:47.8	Red	4	16.1126	191.604	39.6754	0.840425	1.1	12.8192	1125	-1
0	2019-12-27	15:23:47.9	Red	4	16.1455	190.597	40.9937	4.23809	1.1	13.0034	1125	-1
0	2019-12-27	15:23:48.0	Red	4	16.1795	188.931	42.6492	-1.46961	1.1	12.2961	1125	-1
0	2019-12-27	15:23:48.1	Red	4	16.2147	187.764	42.7572	-0.292818	1.2	12.8734	1125	-1
0	2019-12-27	15:23:48.2	Red	4	16.251	187.116	42.7069	-0.268698	1.1	13.3109	1125	-1
0	2019-12-27	15:23:48.3	Red	4	16.2884	185.721	42.4143	2.07814	1.2	13.3099	1125	-1
0	2019-12-27	15:23:48.4	Red	4	16.327	184.428	41.2868	-1.65987	1.2	13.233	1125	-1
0	2019-12-27	15:23:48.5	Red	4	16.3667	183.218	41.0208	-0.425855	1.1	13.3649	1125	-1
0	2019-12-27	15:23:48.6	Red	4	16.4075	182.114	43.1207	3.72887	1.2	13.6779	1125	-1
0	2019-12-27	15:23:48.7	Red	4	16.4494	181.172	42.9365	-2.99931	1.2	13.8641	1125	-1
0	2019-12-27	15:23:48.8	Red	4	16.4925	179.756	42.8461	5.32579	1.2	14.2361	1125	-1
0	2019-12-27	15:23:48.9	Red	4	16.5368	178.649	42.9221	-0.469963	1.2	14.1984	1125	-1
0	2019-12-27	15:23:49.0	Red	4	16.5821	177.533	43.6581	-1.85847	1.2	14.3929	1125	1130
0	2019-12-27	15:23:49.1	Red	4	16.6286	176.18	43.9901	0.834266	1.2	14.5492	1125	1130
0	2019-12-27	15:23:49.2	Red	4	16.6762	174.906	44.9209	2.44832	1.2	14.6965	1125	1130
0	2019-12-27	15:23:49.3	Red	4	16.725	173.679	44.5991	1.42491	1.2	14.5822	1125	1130
0	2019-12-27	15:23:49.4	Red	4	16.7749	172.412	44.851	-3.32475	1.2	14.9887	1125	1130
0	2019-12-27	15:23:49.5	Red	4	16.8259	171.396	44.9684	2.82069	1.3	15.2839	1125	1130
0	2019-12-27	15:23:49.6	Red	4	16.8781	169.774	44.9033	-0.0967979	1.2	14.9817	1125	1130
0	2019-12-27	15:23:49.7	Red	4	16.9314	168.738	44.5912	2.20811	1.3	15.4604	1125	1130
0	2019-12-27	15:23:49.8	Red	4	16.9858	167.567	44.8829	4.04739	1.3	15.7809	1125	1130
0	2019-12-27	15:23:49.9	Red	4	17.0414	166.187	46.3793	-2.04539	1.3	15.7661	1125	1130
0	2019-12-27	15:23:50.0	Red	4	17.0981	164.928	44.8862	5.97358	1.4	15.8819	1125	1130
0	2019-12-27	15:23:50.1	Red	4	17.1559	163.77	45.2443	-3.32952	1.3	16.0221	1125	1130
0	2019-12-27	15:23:50.2	Red	4	17.2149	162.438	46.5895	2.55537	1.4	15.8475	1125	1130
0	2019-12-27	15:23:50.3	Red	4	17.275	161.09	44.7098	6.97625	1.4	16.2945	1125	1130
0	2019-12-27	15:23:50.4	Red	4	17.3362	159.799	46.0975	-5.21636	1.4	16.3948	1125	1130
0	2019-12-27	15:23:50.5	Red	4	17.3986	158.683	46.0979	-1.17954	1.4	16.726	1125	1130
0	2019-12-27	15:23:50.6	Red	4	17.4621	157.213	45.0229	-3.88551	1.5	16.8311	1125	1130
0	2019-12-27	15:23:50.7	Red	4	17.5267	156.252	45.4781	-5.35079	1.4	17.1484	1125	1130
0	2019-12-27	15:23:50.8	Red	4	17.5925	154.684	42.4556	-3.66473	1.4	16.6702	1125	1130
0	2019-12-27	15:23:50.9	Red	4	17.6594	153.526	43.2236	0.0599623	1.5	17.0135	1125	1130
0	2019-12-27	15:23:51.0	Red	4	17.7275	152.433	43.2734	6.29163	1.5	17.4333	1125	1130
0	2019-12-27	15:23:51.1	Red	4	17.7966	150.984	43.155	-12.1723	1.5	17.2081	1125	1130
0	2019-12-27	15:23:51.2	Red	4	17.8669	150.365	42.0316	8.00133	1.5	17.6972	1125	1130
0	2019-12-27	15:23:51.3	Red	4	17.9384	149.078	42.3872	-2.17736	1.6	17.9668	1125	1130
0	2019-12-27	15:23:51.4	Red	4	18.011	147.597	44.2828	6.23417	1.6	17.928	1125	1130
0	2019-12-27	15:23:51.5	Red	4	18.0847	146.662	41.6811	6.16523	1.6	18.7925	1125	1130
0	2019-12-27	15:23:51.6	Red	4	18.1595	145.344	44.4145	1.20044	1.6	18.8615	1125	1130
0	2019-12-27	15:23:51.7	Red	4	18.2355	144.107	45.7127	4.0104	1.6	18.9198	1125	1130
0	2019-12-27	15:23:51.8	Red	4	18.3126	142.592	43.1476	-17.2105	1.7	18.9704	1125	1130
0	2019-12-27	15:23:51.9	Red	4	18.3908	141.721	45.2399	3.91082	1.7	19.5287	1125	1130
0	2019-12-27	15:23:52.0	Red	4	18.4702	140.495	43.8371	-11.8098	1.8	20.0542	1125	1130
0	2019-12-27	15:23:52.1	Red	4	18.5507	138.92	43.7581	-2.86237	1.8	19.4877	1125	1130
0	2019-12-27	15:23:52.2	Red	4	18.6324	138.009	40.2507	-10.3621	1.8	19.5901	1125	1130
0	2019-12-27	15:23:52.3	Red	4	18.7152	136.608	41.4229	-0.860373	2.8	29.8719	2	1130
0	2019-12-27	15:23:52.4	Red	4	18.7991	135.602	39.1593	-12.5141	2.9	30.4777	2	1130
0	2019-12-27	15:23:52.5	Red	4	18.8841	134.383	41.006	2.0781	2.9	30.6158	2	1130
0	2019-12-27	15:23:52.6	Red	4	18.9703	133.648	42.1131	0.230551	3	31.3462	2	1130
0	2019-12-27	15:23:52.7	Red	4	19.0576	132.516	41.5555	0.914415	2.9	30.9663	2	1130
0	2019-12-27	15:23:52.8	Red	4	19.1461	131.793	44.5547	8.66151	3	32.0583	2	1130
0	2019-12-27	15:23:52.9	Red	4	19.2357	129.807	41.5025	7.13205	3	31.0917	2	1130
0	2019-12-27	15:23:53.0	Red	4	19.3264	128.65	42.7888	-1.54877	3.1	31.8322	2	1130
0	2019-12-27	15:23:53.1	Red	4	19.4182	127.374	41.6341	-2.77881	3	31.462	2	1130
0	2019-12-27	15:23:53.2	Red	4	19.5112	125.701	43.9214	8.6534	3	30.7514	2	1130
0	2019-12-27	15:23:53.3	Red	4	19.6054	125.16	38.9787	-4.48585	3	31.3896	2	1130
0	2019-12-27	15:23:53.4	Red	4	19.7006	124.139	39.3917	14.9156	3.1	32.6684	2	1130
0	2019-12-27	15:23:53.5	Red	4	19.797	123.264	37.1868	-10.7505	3.2	33.535	2	1130
0	2019-12-27	15:23:53.6	Red	4	19.8945	122.032	33.4164	0.959635	3.2	33.7874	2	1130
0	2019-12-27	15:23:53.7	Red	4	19.9932	121.145	36.6106	-6.17435	3.2	33.9902	2	1130
0	2019-12-27	15:23:53.8	Red	4	20.093	119.896	35.6123	8.92103	3.2	33.9462	2	1130
0	2019-12-27	15:23:53.9	Red	4	20.1939	119.11	37.8967	2.13365	3.2	34.2996	2	1130
0	2019-12-27	15:23:54.0	Red	4	20.296	118.275	35.4761	-5.77569	3.2	34.6496	2	1130
0	2019-12-27	15:23:54.1	Red	4	20.3992	117.024	35.681	5.19007	3.3	35.08	2	1130
0	2019-12-27	15:23:54.2	Red	4	20.5035	116.225	38.5137	-5.60975	3.3	35.4646	2	1130
0	2019-12-27	15:23:54.3	Red	4	20.6089	114.843	38.1727	8.42029	3.4	36.3647	2	1130
0	2019-12-27	15:23:54.4	Red	4	20.7155	114.149	39.558	-5.67734	3.4	36.473	2	1130
0	2019-12-27	15:23:54.5	Red	4	20.8233	113.216	36.6251	-2.35528	3.4	36.8429	2	1130
0	2019-12-27	15:23:54.6	Red	4	20.9321	111.338	38.1189	5.32949	3.4	36.4498	2	1130
0	2019-12-27	15:23:54.7	Red	4	21.0421	110.627	38.454	-4.1249	3.5	37.3573	2	1130
0	2019-12-27	15:23:54.8	Red	4	21.1533	109.484	39.9467	0.478625	3.6	37.6061	2	1130
0	2019-12-27	15:23:54.9	Red	4	21.2655	108.886	40.1818	-0.848174	3.5	38.0527	2	1130
0	2019-12-27	15:23:55.0	Red	4	21.3789	107.754	37.2969	-8.61371	3.6	38.9371	2	1130
0	2019-12-27	15:23:55.1	Red	4	21.4935	106.297	36.9021	1.11536	3.6	38.3907	2	1130
0	2019-12-27	15:23:55.2	Red	4	21.6091	105.272	37.0541	3.09157	3.7	39.1983	2	1130
0	2019-12-27	15:23:55.3	Red	4	21.7259	104.287	39.4687	0.920971	3.7	39.6022	2	1130
0	2019-12-27	15:23:55.4	Red	4	21.8439	103.05	40.2024	1.11032	3.7	39.3881	2	1130
0	2019-12-27	15:23:55.5	Red	4	21.9629	102.427	38.8303	0.581821	3.8	40.9588	2	1130
0	2019-12-27	15:23:55.6	Red	4	22.0831	101.25	37.3374	0.477076	3.9	41.5513	2	1130
0	2019-12-27	15:23:55.7	Red	4	22.2045	100.115	39.3189	-9.17262	3.9	41.6927	2	1130
0	2019-12-27	15:23:55.8	Red	4	22.327	98.8204	39.263	5.77891	3.9	41.4246	2	1130
0	2019-12-27	15:23:55.9	Red	4	22.4506	97.6683	42.372	9.57801	3.9	41.403	2	1130
0	2019-12-27	15:23:56.0	Red	4	22.5753	96.9745	41.2167	-6.21716	3.9	42.6934	2	1130
0	2019-12-27	15:23:56.1	Red	4	22.7012	95.5495	40.3535	5.37433	3.9	42.6256	2	1130
0	2019-12-27	15:23:56.2	Red	4	22.8282	94.3246	42.5238	0.805022	4	43.0106	2	1130
0	2019-12-27	15:23:56.3	Red	4	22.9563	93.6685	41.0072	-1.32766	4	43.3545	2	1130
0	2019-12-27	15:23:56.4	Red	4	23.0856	91.7925	40.1563	2.83741	4	42.6282	2	1130
0	2019-12-27	15:23:56.5	Red	4	23.216	91.1265	41.0576	-2.70847	4	43.6982	2	1130
0	2019-12-27	15:23:56.6	Red	4	23.3476	89.8683	41.3931	-4.13009	4	43.6044	2	1130
0	2019-12-27	15:23:56.7	Red	4	23.4802	88.5184	41.5489	-8.28566	4	43.1095	2	1130
0	2019-12-27	15:23:56.8	Red	4	23.614	87.7592	38.9912	8.3673	4	44.3816	2	1130
0	2019-12-27	15:23:56.9	Red	5	17.5538	86.2554	40.4085	-1.49522	1.8	18.0688	1119	1124
0	2019-12-27	15:23:57.0	Red	5	17.555	85.2934	36.8317	-6.34557	1.8	18.8449	1119	1124
0	2019-12-27	15:23:57.1	Red	5	17.5572	84.4633	36.5149	-2.78414	1.8	18.9374	1119	1124
0	2019-12-27	15:23:57.2	Red	5	17.5606	83.1278	36.5558	3.02292	1.9	18.9002	1119	1124
0	2019-12-27	15:23:57.3	Red	5	17.5652	82.1469	35.6422	-0.527561	1.9	19.322	1119	1124
0	2019-12-27	15:23:57.4	Red	5	17.5708	81.6128	35.5279	5.48681	1.9	20.0102	1119	1124
0	2019-12-27	15:23:57.5	Red	5	17.5777	80.3393	40.0348	3.53234	2	20.6362	1119	1124
0	2019-12-27	15:23:57.6	Red	5	17.5856	79.5721	39.6653	-9.55445	2	21.0154	1119	1124
0	2019-12-27	15:23:57.7	Red	5	17.5947	78.4274	38.6562	3.22355	2	21.319	1119	1124
0	2019-12-27	15:23:57.8	Red	5	17.6049	77.3345	39.775	7.2417	2	21.2894	1119	1124
0	2019-12-27	15:23:57.9	Red	5	17.6162	75.5926	37.8348	10.5443	2	20.8495	1119	1124
0	2019-12-27	15:23:58.0	Red	5	17.6287	74.5417	39.8686	0.411556	2	21.6344	1119	1124
0	2019-12-27	15:23:58.1	Red	5	17.6423	73.6597	40.1293	-3.75935	2	21.9101	1119	1124
0	2019-12-27	15:23:58.2	Red	5	17.657	72.7739	39.5983	-4.51145	2.1	22.4545	1119	1124
0	2019-12-27	15:23:58.3	Red	5	17.6729	71.8829	36.6166	-4.80332	2.1	22.9053	1119	1124
0	2019-12-27	15:23:58.4	Red	5	17.6899	70.2695	36.9871	5.96796	2.1	22.4978	1119	1124
0	2019-12-27	15:23:58.5	Red	5	17.7081	69.5171	36.9956	-3.56084	2.1	23.1684	1119	1124
0	2019-12-27	15:23:58.6	Red	5	17.7273	68.6411	38.7453	8.47871	2.1	23.6043	1119	1124
0	2019-12-27	15:23:58.7	Red	5	17.7478	67.5771	39.8474	2.69033	2.1	23.7462	1119	1124
0	2019-12-27	15:23:58.8	Red	5	17.7693	66.2629	35.5313	-4.80726	2.1	23.5051	1119	1124
0	2019-12-27	15:23:58.9	Red	5	17.792	65.4546	37.1666	-1.53145	2.1	24.7938	1119	1124
0	2019-12-27	15:23:59.0	Red	5	17.8158	64.4126	37.4471	3.37288	2.1	24.3828	1119	1124
0	2019-12-27	15:23:59.1	Red	5	17.8407	63.0115	39.0048	1.0211	2.1	24.5739	1119	1124
0	2019-12-27	15:23:59.2	Red	5	17.8668	62.1673	39.4752	0.832649	2.1	24.9034	1119	1124
0	2019-12-27	15:23:59.3	Red	5	17.894	61.2232	39.7767	6.49653	2.1	25.5742	1119	1124
0	2019-12-27	15:23:59.4	Red	5	17.9224	60.0851	42.0428	-11.0595	2.1	24.9758	1119	1124
0	2019-12-27	15:23:59.5	Red	5	17.9519	58.811	39.4127	1.19595	2.1	25.4739	1119	1124
0	2019-12-27	15:23:59.6	Red	5	17.9825	57.787	41.6713	6.47205	2.1	25.9962	1119	1124
0	2019-12-27	15:23:59.7	Red	5	18.0142	56.3351	43.3792	1.70358	2.1	25.2439	1119	1124
0	2019-12-27	15:23:59.8	Red	5	18.0471	55.0697	42.1453	7.03239	2.1	25.4496	1119	1124
0	2019-12-27	15:23:59.9	Red	5	18.0811	54.2531	43.1932	4.326	2.1	25.7496	1119	1124
0	2019-12-27	15:24:0.0	Red	5	18.1163	52.907	44.4955	-2.22057	2.1	25.5251	1119	1124
0	2019-12-27	15:24:0.1	Red	5	18.1526	51.5834	42.5423	-5.04225	2.1	25.7085	1119	1124
0	2019-12-27	15:24:0.2	Red	5	18.19	50.7195	43.2954	7.03889	2.1	26.0157	1119	1124
0	2019-12-27	15:24:0.3	Red	5	18.2286	49.2125	45.0357	-3.54719	2.1	25.6797	1119	1124
0	2019-12-27	15:24:0.4	Red	5	18.2683	47.8991	44.733	0.638545	2.1	25.2991	1119	1124
0	2019-12-27	15:24:0.5	Red	5	18.3091	46.8812	42.6899	6.27098	2.1	25.2069	1119	1124
0	2019-12-27	15:24:0.6	Red	5	18.351	45.4485	48.101	-5.41174	-1	-1	-1	1124
0	2019-12-27	15:24:0.7	Red	5	18.3941	44.2452	46.0891	-0.214219	-1	-1	-1	1124
0	2019-12-27	15:24:0.8	Red	5	18.4384	42.9664	45.9303	-2.51257	-1	-1	-1	1124
0	2019-12-27	15:24:0.9	Red	5	18.4837	42.0967	46.176	5.61695	-1	-1	-1	1124
0	2019-12-27	15:24:1.0	Red	5	18.5302	40.0304	44.5756	-12.4924	-1	-1	-1	1124
0	2019-12-27	15:24:1.1	Red	5	18.5778	38.9705	45.9217	0.123044	-1	-1	-1	1124
0	2019-12-27	15:24:1.2	Red	5	18.6266	37.6924	44.6387	0.695234	-1	-1	-1	1124
0	2019-12-27	15:24:1.3	Red	5	18.6765	36.6199	44.8399	-9.4138	-1	-1	-1	1124
0	2019-12-27	15:24:1.4	Red	5	18.7275	35.5428	41.6738	3.95065	-1	-1	-1	1124
0	2019-12-27	15:24:1.5	Red	5	18.7797	33.914	44.0724	4.45946	-1	-1	-1	1124
0	2019-12-27	15:24:1.6	Red	5	18.833	32.7134	45.3035	1.96953	-1	-1	-1	1124
0	2019-12-27	15:24:1.7	Red	5	18.8874	31.6138	45.3203	-5.55561	-1	-1	-1	1124
0	2019-12-27	15:24:1.8	Red	5	18.943	30.9521	44.1842	-3.98535	-1	-1	-1	1124
0	2019-12-27	15:24:1.9	Red	5	18.9997	29.4715	44.3879	-5.49667	-1	-1	-1	1124
0	2019-12-27	15:24:2.0	Red	5	19.0575	28.0576	43.5304	-3.80847	-1	-1	-1	1124
0	2019-12-27	15:24:2.1	Red	5	19.1165	26.6436	42.6729	-2.12026	-1	-1	-1	1124
0	2019-12-27	15:24:2.2	Red	5	19.1766	25.2297	41.8154	-0.432057	-1	-1	-1	1124
0	2019-12-27	15:24:2.3	Red	5	19.2378	23.7307	42.5564	0.109637	-1	-1	-1	1124
0	2019-12-27	15:24:2.4	Red	5	19.3002	22.7592	42.5471	0.345938	-1	-1	-1	1124
0	2019-12-27	15:24:2.5	Red	5	19.3637	21.8577	43.655	2.39405	-1	-1	-1	1124
0	2019-12-27	15:24:2.6	Red	5	19.4283	20.9819	43.501	-3.59107	-1	-1	-1	1124
0	2019-12-27	15:24:2.7	Red	5	19.4941	19.8169	42.5715	-5.82333	-1	-1	-1	1124
0	2019-12-27	15:24:2.8	Red	5	19.561	18.6468	40.2176	-1.53409	-1	-1	-1	1124
0	2019-12-27	15:24:2.9	Red	5	19.6291	17.4606	39.6146	-1.57322	-1	-1	-1	1124
0	2019-12-27	15:24:3.0	Red	5	19.6982	16.2744	39.0116	-1.61235	-1	-1	-1	1124
0	2019-12-27	15:24:3.1	Red	5	19.7685	15.0882	38.4086	-1.65148	-1	-1	-1	1124
0	2019-12-27	15:26:4.0	Red	2	8.50154	28.4932	42.1971	-4.86885	1.4	17.1433	2	-1
0	2019-12-27	15:26:4.1	Red	2	8.50267	29.2374	42.0421	-1.20262	1.4	17.4221	2	-1
0	2019-12-27	15:26:4.2	Red	2	8.50494	30.9394	42.7548	2.27562	1.5	16.7387	2	-1
0	2019-12-27	15:26:4.3	Red	2	8.50834	31.6747	43.8937	4.61664	1.5	17.3518	2	-1
0	2019-12-27	15:26:4.4	Red	2	8.51288	33.1378	43.9286	6.32272	1.4	16.9622	2	-1
0	2019-12-27	15:26:4.5	Red	2	8.51855	34.0464	46.3859	3.358	1.4	17.0531	2	-1
0	2019-12-27	15:26:4.6	Red	2	8.52535	35.3125	42.7378	-17.6334	1.4	16.5839	2	-1
0	2019-12-27	15:26:4.7	Red	2	8.53329	37.4614	46.5086	-0.936911	1.5	16.4097	2	-1
0	2019-12-27	15:26:4.8	Red	2	8.54236	38.7431	43.8338	-11.2031	1.4	16.1107	2	-1
0	2019-12-27	15:26:4.9	Red	2	8.55257	39.6267	45.1116	10.4418	1.4	16.526	2	-1
0	2019-12-27	15:26:5.0	Red	2	8.56391	40.4367	46.0026	-10.3761	1.4	17.329	2	-1
0	2019-12-27	15:26:5.1	Red	2	8.57638	42.0099	41.1681	-23.4463	1.5	16.8754	2	-1
0	2019-12-27	15:26:5.2	Red	2	8.58999	42.9783	39.0567	-4.09593	1.4	16.7039	2	-1
0	2019-12-27	15:26:5.3	Red	2	8.60473	44.1639	38.9058	8.33327	1.4	16.4678	2	-1
0	2019-12-27	15:26:5.4	Red	2	8.62061	46.0465	40.3518	-0.47234	1.4	15.3442	2	-1
0	2019-12-27	15:26:5.5	Red	2	8.63762	46.8976	42.1717	-3.33178	1.4	15.9038	2	-1
0	2019-12-27	15:26:5.6	Red	2	8.65576	47.6001	41.0878	4.73444	1.4	16.0699	2	-1
0	2019-12-27	15:26:5.7	Red	2	8.67504	48.5091	45.0766	-7.17609	1.4	16.3789	2	-1
0	2019-12-27	15:26:5.8	Red	2	8.69545	50.3004	43.029	-7.01609	1.4	15.7549	2	-1
0	2019-12-27	15:26:5.9	Red	2	8.717	51.133	42.6572	2.98079	1.4	16.7537	2	-1
0	2019-12-27	15:26:6.0	Red	2	8.73968	52.4914	45.8006	4.00123	1.4	16.307	2	-1
0	2019-12-27	15:26:6.1	Red	2	8.76349	53.8066	45.2667	-5.01131	1.4	16.347	2	-1
0	2019-12-27	15:26:6.2	Red	2	8.78844	54.8539	42.2186	-3.9348	1.5	16.8259	2	-1
0	2019-12-27	15:26:6.3	Red	2	8.81452	56.4756	44.1691	-1.43255	1.4	15.353	2	-1
0	2019-12-27	15:26:6.4	Red	2	8.84174	57.9582	41.746	-3.55637	1.4	14.7906	2	-1
0	2019-12-27	15:26:6.5	Red	2	8.87009	58.5985	41.4613	8.90184	1.4	15.9159	2	-1
0	2019-12-27	15:26:6.6	Red	2	8.89957	59.6823	42.9105	-6.70856	1.4	16.0608	2	-1
0	2019-12-27	15:26:6.7	Red	2	8.93019	60.9484	42.5495	-6.77279	1.4	16.0992	2	-1
0	2019-12-27	15:26:6.8	Red	2	8.96194	61.7683	43.0433	9.18378	1.3	16.404	2	-1
0	2019-12-27	15:26:6.9	Red	2	8.99483	63.0203	43.1451	14.6302	1.4	16.4388	2	-1
0	2019-12-27	15:26:7.0	Red	2	9.02885	64.3895	43.7226	-8.83029	1.4	16.1792	2	-1
0	2019-12-27	15:26:7.1	Red	2	9.064	65.931	42.1521	-6.63721	1.4	15.7667	2	-1
0	2019-12-27	15:26:7.2	Red	2	9.10029	67.5234	41.7135	1.49526	1.4	15.745	2	-1
0	2019-12-27	15:26:7.3	Red	2	9.13771	68.1315	40.905	-0.336855	1.4	16.5256	2	-1
0	2019-12-27	15:26:7.4	Red	2	9.17627	69.8842	39.7413	1.78541	1.4	15.8779	2	-1
0	2019-12-27	15:26:7.5	Red	2	9.21596	70.3347	41.9513	3.52511	1.5	16.5236	2	-1
0	2019-12-27	15:26:7.6	Red	2	9.25678	71.1431	45.2363	-0.548688	1.4	16.7517	2	-1
0	2019-12-27	15:26:7.7	Red	2	9.29874	72.0367	46.0332	-10.6166	1.4	16.8062	2	-1
0	2019-12-27	15:26:7.8	Red	2	9.34183	73.1039	39.5229	-3.27175	1.4	17.7011	2	-1
0	2019-12-27	15:26:7.9	Red	2	9.38606	75.0119	42.326	7.00887	1.4	17.123	2	-1
0	2019-12-27	15:26:8.0	Red	2	9.43142	76.7757	42.6076	5.20772	1.4	16.4175	2	1339
0	2019-12-27	15:26:8.1	Red	2	9.47791	78.3693	44.2823	0.3633	1.4	15.7434	2	1339
0	2019-12-27	15:26:8.2	Red	2	9.52554	78.8425	45.3436	1.99515	1.3	16.5501	2	1339
0	2019-12-27	15:26:8.3	Red	2	9.5743	79.7131	44.8765	-4.60942	1.4	17.1031	2	1339
0	2019-12-27	15:26:8.4	Red	2	9.6242	80.9082	43.0908	-17.9502	1.41707	16.9633	2	1339
0	2019-12-27	15:26:8.5	Red	2	9.67523	82.3156	38.4031	-1.73508	1.5896	16.9587	2	1339
0	2019-12-27	15:26:8.6	Red	2	9.72739	83.2684	40.0802	19.3628	1.53094	17.0461	2	1339
0	2019-12-27	15:26:8.7	Red	2	9.78069	84.6572	42.1892	11.1059	1.46455	17.1648	2	1339
0	2019-12-27	15:26:8.8	Red	2	9.83512	85.9268	45.2561	-16.1872	1.37151	17.2429	2	1339
0	2019-12-27	15:26:8.9	Red	2	9.89069	86.7492	44.3078	-5.6324	1.40446	17.2871	2	1339
0	2019-12-27	15:26:9.0	Red	2	9.94739	88.3834	45.3735	3.88598	1.33753	16.8593	2	1339
0	2019-12-27	15:26:9.1	Red	2	10.0052	89.1942	49.6939	-7.13164	1.25975	17.3906	2	1339
0	2019-12-27	15:26:9.2	Red	2	10.0642	90.9651	43.727	-0.568737	1.36781	16.6153	2	1339
0	2019-12-27	15:26:9.3	Red	2	10.1243	92.1617	45.492	-4.51065	1.34368	16.981	2	1339
0	2019-12-27	15:26:9.4	Red	2	10.1855	93.3514	43.5903	-3.39762	1.38894	16.8193	2	1339
0	2019-12-27	15:26:9.5	Red	2	10.2479	95.7002	45.9909	-3.54113	1.24377	15.8907	2	1339
0	2019-12-27	15:26:9.6	Red	2	10.3114	96.258	42.7905	-4.96869	1.42029	16.8834	2	1339
0	2019-12-27	15:26:9.7	Red	2	10.376	96.9609	42.5337	1.98458	1.47759	17.4591	2	1339
0	2019-12-27	15:26:14.0	Red	2	10.4418	141.743	37.2993	-3.95973	1.1	9.99655	1	1339
0	2019-12-27	15:26:14.1	Red	2	10.5087	142.612	38.374	-0.0201989	1.1	10.208	1	1339
0	2019-12-27	15:26:14.2	Red	2	10.5768	143.477	35.5799	-13.2398	1.1	10.5229	1	1339
0	2019-12-27	15:26:14.3	Red	2	10.6459	144.146	31.1542	11.4925	1.1	10.8286	1	1339
0	2019-12-27	15:26:14.4	Red	2	10.7162	145.419	37.4174	-8.87235	1.1	10.3853	1	1339
0	2019-12-27	15:26:14.5	Red	2	10.7877	146.454	36.3945	-2.04979	1.1	10.5736	1	1339
0	2019-12-27	15:26:14.6	Red	2	10.8603	147.557	35.4707	2.63691	1.2	10.9607	1	1339
0	2019-12-27	15:26:14.7	Red	2	10.934	148.393	37.1346	4.03961	1.1	10.9836	1	1339
0	2019-12-27	15:26:14.8	Red	2	11.0088	149.774	35.4087	-8.48464	1.1	10.8974	1	1339
0	2019-12-27	15:26:14.9	Red	2	11.0848	150.506	35.537	-6.08541	1.2	11.0955	1	1339
0	2019-12-27	15:26:15.0	Red	2	11.1619	151.524	35.3459	0.905536	1.2	11.2686	1	1339
0	2019-12-27	15:26:15.1	Red	2	11.2401	152.426	36.635	-10.0642	1.2	11.1158	1	1339
0	2019-12-27	15:26:15.2	Red	2	11.3195	153.322	35.9658	1.45011	1.2	11.2624	1	1339
0	2019-12-27	15:26:15.3	Red	2	11.4	154.421	35.6076	3.60244	1.2	11.4744	1	1339
0	2019-12-27	15:26:15.4	Red	2	11.4817	155.277	36.6654	-0.770887	1.2	11.5627	1	1339
0	2019-12-27	15:26:15.5	Red	2	11.5645	156.417	36.3899	-0.518087	1.2	11.7917	1	1339
0	2019-12-27	15:26:15.6	Red	2	11.6484	157.481	32.1634	-1.06261	1.2	11.4813	1	1339
0	2019-12-27	15:26:15.7	Red	2	11.7334	158.518	36.3029	-2.20426	1.2	11.4765	1	1339
0	2019-12-27	15:26:15.8	Red	2	11.8196	159.753	36.5173	-5.41973	1.2	11.4864	1	1339
0	2019-12-27	15:26:15.9	Red	2	11.9069	160.773	36.226	-2.95667	1.2	11.714	1	1339
0	2019-12-27	15:26:16.0	Red	2	11.9954	161.078	35.9542	0.704288	1.2	12.4918	1	1342
0	2019-12-27	15:26:16.1	Red	2	12.085	162.59	36.783	-3.11299	1.2	11.9774	1	1342
0	2019-12-27	15:26:16.2	Red	2	12.1757	163.392	34.071	-2.23565	1.3	12.3777	1	1342
0	2019-12-27	15:26:16.3	Red	2	12.2676	164.467	34.1827	2.99168	1.2	12.3572	1	1342
0	2019-12-27	15:26:16.4	Red	2	12.3605	165.471	38.0487	5.38778	1.3	12.283	1	1342
0	2019-12-27	15:26:16.5	Red	2	12.4547	166.692	35.5168	0.29099	1.3	12.2481	1	1342
0	2019-12-27	15:26:16.6	Red	2	12.5499	167.324	38.2616	6.85787	1.3	12.9101	1	1342
0	2019-12-27	15:26:16.7	Red	2	12.6463	168.369	38.3104	4.04533	1.3	12.7396	1	1342
0	2019-12-27	15:26:16.8	Red	2	12.7438	169.534	38.5126	-9.56559	1.3	12.8757	1	1342
0	2019-12-27	15:26:16.9	Red	2	12.8425	170.482	36.8036	3.83969	1.3	12.8576	1	1342
0	2019-12-27	15:26:17.0	Red	2	12.9423	171.894	37.9942	-2.05255	1.3	12.3136	1	1352
0	2019-12-27	15:26:17.1	Red	2	13.0432	172.981	38.3781	-0.949264	1.3	12.5648	1	1352
0	2019-12-27	15:26:17.2	Red	2	13.1453	174.029	36.5784	-0.919342	1.3	12.8703	1	1352
0	2019-12-27	15:26:17.3	Red	2	13.2485	174.87	36.9873	0.393351	1.3	13.1328	1	1352
0	2019-12-27	15:26:17.4	Red	2	13.3528	175.767	36.7312	-0.907421	1.3	13.195	1	1352
0	2019-12-27	15:26:17.5	Red	2	13.4583	176.897	35.7811	-1.02484	1.3	13.0834	1	1352
0	2019-12-27	15:26:17.6	Red	2	13.5648	177.662	35.7581	7.75719	1.3	13.4906	1	1352
0	2019-12-27	15:26:17.7	Red	2	13.6726	178.702	37.4593	-1.86241	1.3	13.7155	1	1352
0	2019-12-27	15:26:17.8	Red	2	13.7814	180.057	37.2089	-0.545263	1.3	13.4042	1	1352
0	2019-12-27	15:26:17.9	Red	2	13.8914	180.932	37.206	-0.695666	1.3	13.7048	1	1352
0	2019-12-27	15:26:18.0	Red	2	14.0026	181.975	39.6836	4.31347	1.3	13.5966	1	1352
0	2019-12-27	15:26:18.1	Red	2	14.1148	183.194	38.1294	3.268	1.3	13.3413	1	1352
0	2019-12-27	15:26:18.2	Red	2	14.2282	184.036	37.1156	-0.89407	1.3	13.7619	1	1352
0	2019-12-27	15:26:18.3	Red	2	14.3428	185.165	38.3934	-4.22915	1.3	13.704	1	1352
0	2019-12-27	15:26:18.4	Red	2	14.4584	186.481	38.0285	-0.880241	1.4	13.6511	1	1352
0	2019-12-27	15:26:18.5	Red	2	14.5752	187.175	37.6677	0.143766	1.3	14.1305	1	1352
0	2019-12-27	15:26:18.6	Red	2	14.6932	188.305	38.8485	1.93691	1.3	13.9697	1	1352
0	2019-12-27	15:26:18.7	Red	2	14.8122	189.464	38.8004	3.84585	1.4	13.9019	1	1352
0	2019-12-27	15:26:18.8	Red	2	14.9325	190.426	37.0574	-1.20687	1.4	14.2383	1	1352
0	2019-12-27	15:26:18.9	Red	2	15.0538	191.565	38.594	-5.08893	1.4	14.1098	1	1352
0	2019-12-27	15:26:19.0	Red	2	15.1763	192.669	37.9042	1.53542	1.4	14.056	1	1352
0	2019-12-27	15:26:19.1	Red	2	15.2999	193.787	38.1224	4.54366	1.4	14.1037	1	1352
0	2019-12-27	15:26:19.2	Red	2	15.4246	194.716	38.62	0.286102	1.4	14.5162	1	1352
0	2019-12-27	15:26:19.3	Red	2	15.5505	195.751	38.5471	2.17477	1.4	14.5079	1	1352
0	2019-12-27	15:26:19.4	Red	2	15.6775	196.728	38.9266	0.472307	1.4	14.6189	1	1352
0	2019-12-27	15:26:19.5	Red	2	15.8056	197.936	38.5734	0.149647	1.4	14.5305	1	1352
0	2019-12-27	15:26:19.6	Red	2	15.9349	199.008	38.6074	-3.48115	1.4	14.6797	1	1352
0	2019-12-27	15:26:19.7	Red	2	16.0653	200.131	38.8182	4.45402	1.4	14.6535	1	1352
0	2019-12-27	15:26:19.8	Red	2	16.1969	201.319	40.2168	-1.04094	1.4	14.2062	1	1352
0	2019-12-27	15:26:19.9	Red	2	16.3295	202.359	38.7624	-7.56605	1.4	14.2445	1	1352
0	2019-12-27	15:26:20.0	Red	2	16.4634	203.295	37.8914	2.37894	1.4	14.6123	1	1352
0	2019-12-27	15:26:20.1	Red	2	16.5983	204.377	38.3161	-5.95359	1.4	14.7936	1	1352
0	2019-12-27	15:26:20.2	Red	2	16.7344	205.665	37.4744	6.75201	1.4	14.6965	1	1352
0	2019-12-27	15:26:20.3	Red	2	16.8716	206.549	38.4191	2.85983	1.4	14.6895	1	1352
0	2019-12-27	15:26:20.4	Red	2	17.0099	207.429	38.9774	-3.08585	1.4	14.9061	1	1352
0	2019-12-27	15:26:20.5	Red	2	17.1494	208.646	39.367	-3.20824	1.4	14.8523	1	1352
0	2019-12-27	15:26:20.6	Red	2	17.29	209.647	37.9006	0.0400543	1.4	14.8649	1	1352
0	2019-12-27	15:26:20.7	Red	2	17.4318	210.897	38.8343	4.61829	1.4	14.705	1	1352
0	2019-12-27	15:26:20.8	Red	2	17.5747	211.957	39.6599	-0.149727	1.4	14.9214	1	1352
0	2019-12-27	15:26:20.9	Red	2	17.7187	213.126	39.243	5.24469	1.4	14.8187	1	1352
0	2019-12-27	15:26:21.0	Red	2	17.8638	214.087	38.614	-6.24967	1.4	15.0482	1	1352
0	2019-12-27	15:26:21.1	Red	2	18.0101	215.179	38.1934	-2.1137	1.5	14.7161	1	1352
0	2019-12-27	15:26:21.2	Red	2	18.1575	216.242	38.6772	2.10094	1.6	13.9201	1	1352
0	2019-12-27	15:26:21.3	Red	2	18.3061	217.366	38.2799	-0.43265	1.5	12.7967	1	1352
0	2019-12-27	15:26:21.4	Red	2	18.4558	218.228	38.5021	0.897169	1.4	11.9364	1	1352
0	2019-12-27	15:26:21.5	Red	2	18.6066	219.384	37.9053	0.0708501	1.3	10.781	1	1352
0	2019-12-27	15:26:21.6	Red	2	18.7586	220.552	38.8432	-1.17755	-1	-1	-1	1352
0	2019-12-27	15:26:21.7	Red	2	18.9117	221.632	38.4519	-1.16444	-1	-1	-1	1352
0	2019-12-27	15:26:21.8	Red	2	19.0659	222.643	39.47	1.89042	-1	-1	-1	1352
0	2019-12-27	15:26:21.9	Red	2	19.2212	223.603	39.9227	0.0265837	-1	-1	-1	1352
0	2019-12-27	15:26:22.0	Red	2	19.3777	224.874	39.416	-3.67093	-1	-1	-1	1352
0	2019-12-27	15:26:22.1	Red	2	19.5354	225.911	36.6917	-6.50891	-1	-1	-1	1352
0	2019-12-27	15:26:22.2	Red	2	19.6941	226.999	33.3407	-12.491	-1	-1	-1	1352
0	2019-12-27	15:26:22.3	Red	2	19.854	228.256	29.4552	-13.0312	-1	-1	-1	1352
0	2019-12-27	15:26:22.4	Red	2	20.015	229.311	23.8265	-13.9732	-1	-1	-1	1352
0	2019-12-27	15:26:22.5	Red	2	20.1772	229.786	20.8457	-8.67107	-1	-1	-1	1352
0	2019-12-27	15:26:22.6	Red	2	20.3405	230.052	17.8294	-8.27097	-1	-1	-1	1352
0	2019-12-27	15:26:22.7	Red	2	20.5049	230.148	12.5555	-16.0355	-1	-1	-1	1352
0	2019-12-27	15:26:22.8	Red	2	20.6705	230.168	7.01951	-11.9104	-1	-1	-1	1352
1	2019-12-27	15:14:33.0	Purple	5	18.9712	228.359	28.427	15.0371	4.8	44.8529	123	-1
1	2019-12-27	15:14:33.1	Purple	5	18.9723	227.05	34.108	12.0358	4.7	43.9731	123	-1
1	2019-12-27	15:14:33.2	Purple	5	18.9746	225.905	37.4902	7.14803	4.7	43.3442	123	-1
1	2019-12-27	15:14:33.3	Purple	5	18.978	225.013	38.026	5.05928	4.6	43.0472	123	-1
1	2019-12-27	15:14:33.4	Purple	5	18.9825	223.935	39.2851	-5.25379	4.6	42.4107	123	-1
1	2019-12-27	15:14:33.5	Purple	5	18.9882	222.671	38.366	3.93029	4.5	41.7296	123	-1
1	2019-12-27	15:14:33.6	Purple	5	18.995	221.804	37.0789	-1.07217	4.5	41.5923	123	-1
1	2019-12-27	15:14:33.7	Purple	5	19.0029	220.876	38.6121	2.45305	4.5	41.3993	123	-1
1	2019-12-27	15:14:33.8	Purple	5	19.012	219.629	37.7984	2.27022	4.4	40.5652	123	-1
1	2019-12-27	15:14:33.9	Purple	5	19.0222	218.525	37.5181	4.60374	4.4	40.2012	123	-1
1	2019-12-27	15:14:34.0	Purple	5	19.0335	217.666	39.1761	-6.22582	4.3	39.7584	123	-1
1	2019-12-27	15:14:34.1	Purple	5	19.046	216.433	40.284	10.4134	4.3	39.3485	123	-1
1	2019-12-27	15:14:34.2	Purple	5	19.0596	215.536	39.0839	5.4872	4.2	39.0673	123	-1
1	2019-12-27	15:14:34.3	Purple	5	19.0744	214.333	41.8216	2.09689	4.2	38.3942	123	-1
1	2019-12-27	15:14:34.4	Purple	5	19.0902	213.098	41.4893	0.0627041	4.2	37.7194	123	-1
1	2019-12-27	15:14:34.5	Purple	5	19.1073	211.924	42.48	1.31589	4.1	36.9266	123	-1
1	2019-12-27	15:14:34.6	Purple	5	19.1254	210.944	44.4615	-4.81356	4.1	36.573	123	-1
1	2019-12-27	15:14:34.7	Purple	5	19.1447	209.231	44.192	-6.74702	4.1	35.7052	123	-1
1	2019-12-27	15:14:34.8	Purple	5	19.1651	208.341	41.7759	0.643132	4	35.3555	123	-1
1	2019-12-27	15:14:34.9	Purple	5	19.1866	207.11	42.7562	-7.19043	4	34.8234	123	-1
1	2019-12-27	15:14:35.0	Purple	5	19.2093	205.66	41.4622	5.9926	4	34.0754	123	160
1	2019-12-27	15:14:35.1	Purple	4	17.4517	204.586	21.9205	-1.59904	1.9	12.7827	2	0
1	2019-12-27	15:14:35.2	Purple	4	17.4528	203.793	16.6261	2.00852	1.9	13.0736	2	0
1	2019-12-27	15:14:35.3	Purple	4	17.4551	202.763	16.8871	-3.56129	1.9	13.2611	2	0
1	2019-12-27	15:14:35.4	Purple	4	17.4585	201.828	15.4706	-2.11604	1.9	13.3897	2	0
1	2019-12-27	15:14:35.5	Purple	4	17.463	200.528	14.6534	0.597608	2	13.4689	2	0
1	2019-12-27	15:14:35.6	Purple	4	17.4687	203.572	15.3537	0.980517	2	18.0459	2	-1
1	2019-12-27	15:14:35.7	Purple	4	17.4755	204.048	15.241	3.62115	2	19.8629	2	-1
1	2019-12-27	15:14:35.8	Purple	4	17.4834	203.275	17.2147	-6.15017	2	20.3861	2	-1
1	2019-12-27	15:14:35.9	Purple	4	17.4925	202.424	15.9371	-10.045	2	20.4709	2	-1
1	2019-12-27	15:14:36.0	Purple	4	17.5027	201.297	12.7022	82.1994	0.7	7.12988	1	-1
1	2019-12-27	15:14:36.1	Purple	4	17.5141	199.996	33.1964	13.3876	0.7	6.28444	1	-1
1	2019-12-27	15:14:36.2	Purple	4	17.5265	198.985	37.582	-2.47288	0.6	5.78433	1	-1
1	2019-12-27	15:14:36.3	Purple	4	17.5401	197.848	37.2747	-1.48722	0.6	4.94548	1	-1
1	2019-12-27	15:14:36.4	Purple	4	17.5549	197.163	37.1679	-5.12314	0.6	5.87585	1	-1
1	2019-12-27	15:14:36.5	Purple	4	17.5708	196.073	36.3885	-1.07777	0.7	7.01933	1	-1
1	2019-12-27	15:14:36.6	Purple	4	17.5878	194.924	36.8306	4.43077	0.9	7.96957	1	-1
1	2019-12-27	15:14:36.7	Purple	4	17.6059	194.141	35.6645	3.68909	0.9	8.51311	1	-1
1	2019-12-27	15:14:36.8	Purple	4	17.6252	193.038	37.4097	3.24011	0.8	7.8448	1	-1
1	2019-12-27	15:14:36.9	Purple	4	17.6456	191.91	37.7625	-3.13322	0.9	8.4902	1	-1
1	2019-12-27	15:14:37.0	Purple	4	17.6671	190.8	35.1366	-0.402689	0.9	8.51105	1	-1
1	2019-12-27	15:14:37.1	Purple	4	17.6898	189.923	37.2554	-4.67753	0.9	8.35629	1	-1
1	2019-12-27	15:14:37.2	Purple	4	17.7136	188.849	36.4607	3.34573	0.9	8.30058	1	-1
1	2019-12-27	15:14:37.3	Purple	4	17.7386	187.681	36.4866	0.235359	0.9	8.52832	1	-1
1	2019-12-27	15:14:37.4	Purple	4	17.7647	187.115	35.9883	-3.093	0.9	9.04337	1	-1
1	2019-12-27	15:14:37.5	Purple	4	17.7919	185.862	36.5756	-5.16129	0.9	8.98698	1	-1
1	2019-12-27	15:14:37.6	Purple	4	17.8202	184.935	36.1838	2.21491	0.9	9.11548	1	-1
1	2019-12-27	15:14:37.7	Purple	4	17.8497	183.802	35.8706	6.4675	0.9	8.66669	1	-1
1	2019-12-27	15:14:37.8	Purple	4	17.8803	182.803	37.4996	-0.488758	1	9.36835	1	-1
1	2019-12-27	15:14:37.9	Purple	4	17.9121	181.795	35.8716	1.5684	1	9.28978	1	-1
1	2019-12-27	15:14:38.0	Purple	4	17.945	180.808	38.1717	5.08165	0.9	9.14484	1	-1
1	2019-12-27	15:14:38.1	Purple	4	17.979	179.71	36.1343	2.75091	1	9.3837	1	-1
1	2019-12-27	15:14:38.2	Purple	4	18.0142	178.782	36.7754	2.14052	1	9.86765	1	-1
1	2019-12-27	15:14:38.3	Purple	4	18.0504	177.89	36.0366	2.20946	1	9.61668	1	-1
1	2019-12-27	15:14:38.4	Purple	4	18.0879	176.453	36.5318	-0.487804	1	9.08066	1	-1
1	2019-12-27	15:14:38.5	Purple	4	18.1264	175.772	36.5011	-0.549992	1	9.37325	1	-1
1	2019-12-27	15:14:38.6	Purple	4	18.1661	174.631	37.5542	-0.67544	1	9.50682	1	-1
1	2019-12-27	15:14:38.7	Purple	4	18.2069	173.787	37.4614	-1.98237	1	9.65234	1	-1
1	2019-12-27	15:14:38.8	Purple	4	18.2489	172.69	34.7914	-4.84109	1.1	10.5544	1	-1
1	2019-12-27	15:14:38.9	Purple	4	18.292	171.599	36.0638	-1.24713	1.1	10.3904	1	-1
1	2019-12-27	15:14:39.0	Purple	4	18.3362	170.437	36.6062	0.809431	1	9.92325	1	-1
1	2019-12-27	15:14:39.1	Purple	4	18.3816	169.565	36.8463	-0.364979	1.1	10.6772	1	-1
1	2019-12-27	15:14:39.2	Purple	4	18.4281	168.721	37.1621	-8.24467	1.1	10.7801	1	-1
1	2019-12-27	15:14:39.3	Purple	4	18.4757	167.758	36.3447	-0.706919	1	10.3375	1	-1
1	2019-12-27	15:14:39.4	Purple	4	18.5245	166.496	35.1501	-0.77066	1.1	10.9653	1	-1
1	2019-12-27	15:14:39.5	Purple	4	18.5743	165.598	37.5661	4.12657	1.2	11.485	1	-1
1	2019-12-27	15:14:39.6	Purple	4	18.6254	164.432	37.8062	-1.44474	1.1	11.0307	1	-1
1	2019-12-27	15:14:39.7	Purple	4	18.6775	163.603	37.9673	1.6728	1.1	11.4608	1	-1
1	2019-12-27	15:14:39.8	Purple	4	18.7308	162.537	37.3916	-6.65574	1.2	11.8441	1	-1
1	2019-12-27	15:14:39.9	Purple	4	18.7853	161.444	37.7156	-1.75926	1.1	11.4828	1	-1
1	2019-12-27	15:14:40.0	Purple	4	18.8408	160.309	36.6842	2.54268	1.1	11.0466	1	-1
1	2019-12-27	15:14:40.1	Purple	4	18.8975	159.369	38.5469	-4.17333	1.1	11.5884	1	-1
1	2019-12-27	15:14:40.2	Purple	4	18.9554	158.355	37.7428	0.701427	1.2	11.9941	1	-1
1	2019-12-27	15:14:40.3	Purple	4	19.0143	157.141	37.2426	-5.83522	1.2	11.8182	1	-1
1	2019-12-27	15:14:40.4	Purple	4	19.0744	156.268	37.8848	5.66912	1.2	11.9516	1	-1
1	2019-12-27	15:14:40.5	Purple	4	19.1357	155.035	38.1467	-6.84547	1.3	12.8325	1	-1
1	2019-12-27	15:14:40.6	Purple	4	19.198	154.15	37.94	10.8933	1.2	13.0692	1	-1
1	2019-12-27	15:14:40.7	Purple	4	19.2616	153.167	37.447	-0.482202	1.2	13.6555	1	-1
1	2019-12-27	15:14:40.8	Purple	4	19.3262	151.89	38.5216	-2.39301	1.2	13.4045	1	-1
1	2019-12-27	15:14:40.9	Purple	4	19.392	150.892	37.1795	-4.21592	1.2	13.6024	1	-1
1	2019-12-27	15:14:41.0	Purple	4	19.4589	149.924	37.0819	5.99957	1.2	13.7173	1	-1
1	2019-12-27	15:14:41.1	Purple	4	19.5269	148.819	38.6339	0.210166	1.3	14.3358	1	-1
1	2019-12-27	15:14:41.2	Purple	4	19.5961	147.708	39.2456	0.93317	1.3	14.1828	1	-1
1	2019-12-27	15:14:41.3	Purple	4	19.6664	146.773	38.6567	6.48157	1.2	13.8658	1	-1
1	2019-12-27	15:14:41.4	Purple	4	19.7378	145.909	40.8526	-0.473499	1.2	14.3661	1	-1
1	2019-12-27	15:14:41.5	Purple	4	19.8104	144.582	42.062	3.48723	1.3	15.4498	1	-1
1	2019-12-27	15:14:41.6	Purple	4	19.8841	143.169	42.5737	-4.52948	1.3	15.1556	1	-1
1	2019-12-27	15:14:41.7	Purple	4	19.959	142.302	42.8557	7.45781	1.3	16.0001	1	-1
1	2019-12-27	15:14:41.8	Purple	4	20.0349	140.846	43.6605	-10.1297	1.3	15.405	1	-1
1	2019-12-27	15:14:41.9	Purple	4	20.1121	139.472	44.0684	3.78164	1.4	15.8817	1	-1
1	2019-12-27	15:14:42.0	Purple	4	20.1903	138.247	42.8467	-8.50677	1.3	16.1137	1	-1
1	2019-12-27	15:14:42.1	Purple	4	20.2697	137.25	44.0368	8.94388	1.3	16.6452	1	-1
1	2019-12-27	15:14:42.2	Purple	4	20.3502	136.207	42.4236	-14.2753	1.3	16.9846	1	-1
1	2019-12-27	15:14:42.3	Purple	4	20.4318	134.789	44.248	4.89851	1.4	16.5829	1	-1
1	2019-12-27	15:14:42.4	Purple	4	20.5146	133.648	43.1878	0.754118	1.3	16.3267	1	-1
1	2019-12-27	15:14:42.5	Purple	4	20.5985	132.516	47.3385	2.80412	1.3	17.144	1	-1
1	2019-12-27	15:14:42.6	Purple	4	20.6836	131.418	47.2804	2.56848	1.4	17.9684	1	-1
1	2019-12-27	15:14:42.7	Purple	4	20.7698	129.639	46.2661	-3.57467	1.3	17.4786	1	-1
1	2019-12-27	15:14:42.8	Purple	4	20.8571	128.65	44.56	8.74031	1.4	18.5941	1	-1
1	2019-12-27	15:14:42.9	Purple	4	20.9455	126.73	47.3854	-0.461161	1.5	18.4731	1	-1
1	2019-12-27	15:14:43.0	Purple	4	21.0351	125.7	49.4361	13.0073	1.4	18.9318	1	-1
1	2019-12-27	15:14:43.1	Purple	4	21.1258	124.508	46.9818	-8.86742	1.4	19.2281	1	-1
1	2019-12-27	15:14:43.2	Purple	4	21.2177	123.745	46.0765	13.5781	1.4	19.9544	1	-1
1	2019-12-27	15:14:43.3	Purple	4	21.3107	121.986	45.6352	-3.73262	1.4	19.6875	1	-1
1	2019-12-27	15:14:43.4	Purple	4	21.4048	120.433	48.8555	7.20775	1.4	19.0349	1	-1
1	2019-12-27	15:14:43.5	Purple	4	21.5001	119.199	47.6672	5.69578	1.4	19.3163	1	-1
1	2019-12-27	15:14:43.6	Purple	4	21.5965	118.411	54.5624	12.2657	1.4	20.0535	1	-1
1	2019-12-27	15:14:43.7	Purple	4	21.694	116.589	51.4387	-3.97569	1.4	19.3876	1	-1
1	2019-12-27	15:14:43.8	Purple	4	21.7926	114.843	49.2732	-5.3823	1.4	18.8039	1	-1
1	2019-12-27	15:14:43.9	Purple	4	21.8924	113.915	49.1251	9.06229	1.3	19.0471	1	-1
1	2019-12-27	15:14:44.0	Purple	4	21.9934	111.62	52.5438	-2.65479	1.4	19.1964	1	-1
1	2019-12-27	15:14:44.1	Purple	4	22.0954	110.555	52.6054	8.05567	1.4	19.8624	1	-1
1	2019-12-27	15:14:44.2	Purple	4	22.1986	109.483	51.7423	-5.69439	1.4	20.2665	1	-1
1	2019-12-27	15:14:44.3	Purple	4	22.3029	108.282	53.1747	2.2227	1.4	20.6935	1	-1
1	2019-12-27	15:14:44.4	Purple	4	22.4084	106.734	50.08	-12.1211	1.4	20.2917	1	-1
1	2019-12-27	15:14:44.5	Purple	4	22.515	104.899	52.7128	0.895977	1.4	20.1107	1	-1
1	2019-12-27	15:14:44.6	Purple	4	22.6227	103.345	52.8329	-6.27041	1.4	19.8887	1	-1
1	2019-12-27	15:14:44.7	Purple	4	22.7316	102.099	53.2311	6.23335	1.4	20.1839	1	-1
1	2019-12-27	15:14:44.8	Purple	4	22.8416	100.492	54.4482	-8.15773	1.4	19.9028	1	-1
1	2019-12-27	15:14:44.9	Purple	4	22.9527	98.8408	52.6947	-0.0250737	1.5	20.5369	1	-1
1	2019-12-27	15:14:45.0	Purple	4	23.065	97.7424	51.2934	3.29888	1.4	21.1084	1	-1
1	2019-12-27	15:14:45.1	Purple	4	23.1784	96.4532	54.1025	6.18186	1.4	20.5457	1	-1
1	2019-12-27	15:14:45.2	Purple	4	23.2929	94.6345	55.852	1.23358	1.4	19.3976	1	-1
1	2019-12-27	15:14:45.3	Purple	4	23.4086	93.189	54.5616	-2.88242	1.4	19.4196	1	-1
1	2019-12-27	15:14:45.4	Purple	4	23.5254	91.9466	53.8141	3.12126	1.5	20.2488	1	-1
1	2019-12-27	15:14:45.5	Purple	4	23.6433	90.0757	52.9858	-8.58549	1.4	20.0251	1	-1
1	2019-12-27	15:14:45.6	Purple	4	23.7624	88.08	51.0551	8.90434	1.4	19.2641	1	-1
1	2019-12-27	15:14:45.7	Purple	4	23.8826	86.716	51.4953	-3.6787	1.4	18.6587	1	-1
1	2019-12-27	15:14:45.8	Purple	4	24.0039	85.7837	53.4087	1.03736	1.5	19.8961	1	-1
1	2019-12-27	15:14:45.9	Purple	4	24.1264	84.6786	51.4169	-4.79645	1.4	19.2532	1	-1
1	2019-12-27	15:14:46.0	Purple	4	24.25	83.2889	51.5075	3.95823	1.4	18.8834	1	-1
1	2019-12-27	15:14:46.1	Purple	4	24.3748	81.7456	51.2642	-3.06231	1.4	19.525	1	-1
1	2019-12-27	15:14:46.2	Purple	4	24.5006	80.078	52.998	8.93795	1.4	19.2397	1	-1
1	2019-12-27	15:14:46.3	Purple	4	24.6276	78.6497	52.6737	-6.74909	1.4	18.9211	1	-1
1	2019-12-27	15:14:46.4	Purple	4	24.7558	76.6339	49.7519	4.29976	1.4	17.8925	1	-1
1	2019-12-27	15:14:46.5	Purple	4	24.8851	75.324	54.2608	-0.560602	1.4	17.8658	1	-1
1	2019-12-27	15:14:46.6	Purple	4	25.0155	74.0064	51.4973	-4.5923	1.4	18.5525	1	-1
1	2019-12-27	15:14:46.7	Purple	4	25.147	72.9734	51.2315	-4.25305	1.5	18.8252	1	-1
1	2019-12-27	15:14:46.8	Purple	4	25.2797	72.2329	47.5298	-13.0961	1.4	18.6937	1	-1
1	2019-12-27	15:14:46.9	Purple	4	25.4135	69.6877	45.9811	14.5243	1.5	17.2911	1	-1
1	2019-12-27	15:14:47.0	Purple	4	25.5484	68.6341	49.1569	-4.38452	1.4	17.1224	1	-1
1	2019-12-27	15:14:47.1	Purple	4	25.6845	67.2649	49.4421	2.05926	1.4	17.4214	1	-1
1	2019-12-27	15:14:47.2	Purple	4	25.8217	66.0717	52.0906	-12.4122	1.4	17.7729	1	-1
1	2019-12-27	15:14:47.3	Purple	4	25.9601	65.3016	47.2119	-10.6524	1.4	18.0185	1	-1
1	2019-12-27	15:14:47.4	Purple	4	26.0996	63.0991	44.0439	6.1835	1.5	16.6316	1	-1
1	2019-12-27	15:14:47.5	Purple	4	26.2402	61.6882	44.3038	13.7274	1.5	16.5892	1	-1
1	2019-12-27	15:14:47.6	Purple	4	26.3819	60.6485	45.507	-4.96484	1.5	16.6497	1	-1
1	2019-12-27	15:14:47.7	Purple	4	26.5248	59.2189	47.603	1.50203	1.5	16.2608	1	-1
1	2019-12-27	15:14:47.8	Purple	4	26.6688	58.3574	45.0031	-10.7223	1.4	16.44	1	-1
1	2019-12-27	15:14:47.9	Purple	4	26.814	57.2328	40.8803	-8.90663	1.5	16.7625	1	-1
1	2019-12-27	15:14:48.0	Purple	4	26.9603	55.4538	41.1163	0.879288	1.4	16.0582	1	-1
1	2019-12-27	15:14:48.1	Purple	4	27.1077	54.6389	42.9448	3.27261	1.5	16.4889	1	-1
1	2019-12-27	15:14:48.2	Purple	4	27.2563	53.0984	45.2637	16.6374	1.5	16.2681	1	-1
1	2019-12-27	15:14:48.3	Purple	4	27.4059	52.6036	44.7744	-17.1609	1.5	16.4461	1	-1
1	2019-12-27	15:14:48.4	Purple	4	27.5568	51.5115	39.5188	-2.77013	1.4	15.951	1	-1
1	2019-12-27	15:14:48.5	Purple	4	27.7087	49.6756	39.6909	0.0274678	1.4	15.0368	1	-1
1	2019-12-27	15:14:48.6	Purple	4	27.8618	48.2987	39.0878	0.887871	1.5	15.8417	1	-1
1	2019-12-27	15:14:48.7	Purple	4	28.016	47.283	40.7451	16.6649	1.6	17.0076	1	-1
1	2019-12-27	15:14:48.8	Purple	4	28.1714	46.6719	44.714	-0.216163	1.5	17.0553	1	-1
1	2019-12-27	15:14:48.9	Purple	4	28.3279	45.8187	41.3629	0.627287	1.4	16.2022	1	-1
1	2019-12-27	15:14:49.0	Purple	4	28.4855	44.4123	39.0497	-20.5039	1.6	16.5842	1	-1
1	2019-12-27	15:14:49.1	Purple	4	28.6443	43.5492	39.9874	4.12755	1.6	16.6593	1	-1
1	2019-12-27	15:14:49.2	Purple	4	28.8042	41.7842	40.7356	4.11725	1.6	16.214	1	-1
1	2019-12-27	15:14:49.3	Purple	4	28.9652	40.4942	41.8372	-3.9604	1.7	16.8263	1	-1
1	2019-12-27	15:14:49.4	Purple	4	29.1274	39.178	39.6634	-5.06643	1.8	17.2727	1	-1
1	2019-12-27	15:14:49.5	Purple	4	29.2906	38.2916	41.2451	13.7893	1.8	17.352	1	-1
1	2019-12-27	15:14:49.6	Purple	4	29.4551	37.2593	44.1258	-10.6331	-1	-1	-1	-1
1	2019-12-27	15:14:49.7	Purple	4	29.6206	36.3642	40.3896	-3.3122	-1	-1	-1	-1
1	2019-12-27	15:14:49.8	Purple	4	29.7873	35.1051	39.824	0.390495	-1	-1	-1	-1
1	2019-12-27	15:14:49.9	Purple	4	29.9552	34.5628	37.91	-1.97226	-1	-1	-1	-1
1	2019-12-27	15:14:50.0	Purple	4	30.1241	32.7086	36.744	-5.50516	-1	-1	-1	-1
1	2019-12-27	15:14:50.1	Purple	4	30.2942	31.7928	36.1141	4.41813	-1	-1	-1	-1
1	2019-12-27	15:14:50.2	Purple	4	30.4655	30.5045	39.0037	1.02673	-1	-1	-1	-1
1	2019-12-27	15:14:50.3	Purple	4	30.6378	29.5789	39.8906	5.37258	-1	-1	-1	-1
1	2019-12-27	15:14:50.4	Purple	4	30.8113	28.9476	41.0973	-14.3863	-1	-1	-1	-1
1	2019-12-27	15:14:50.5	Purple	4	30.986	28.2016	34.7372	-2.17774	-1	-1	-1	-1
1	2019-12-27	15:14:50.6	Purple	4	31.1618	26.9278	33.5767	-4.90104	-1	-1	-1	-1
1	2019-12-27	15:14:50.7	Purple	4	31.3387	25.6529	32.5823	-2.16576	-1	-1	-1	-1
1	2019-12-27	15:14:50.8	Purple	4	31.5167	24.4319	32.0215	1.66162	-1	-1	-1	-1
1	2019-12-27	15:14:50.9	Purple	4	31.6959	23.6691	34.6409	5.5577	-1	-1	-1	-1
1	2019-12-27	15:14:51.0	Purple	4	31.8762	23.0575	32.6456	0.534157	-1	-1	-1	-1
1	2019-12-27	15:14:51.1	Purple	4	32.0576	22.3372	31.484	-0.572005	-1	-1	-1	-1
1	2019-12-27	15:14:51.2	Purple	4	32.2402	21.4423	32.2947	5.48718	-1	-1	-1	-1
1	2019-12-27	15:14:51.3	Purple	4	32.4239	20.6684	33.1956	-2.3054	-1	-1	-1	-1
1	2019-12-27	15:14:51.4	Purple	4	32.6087	19.3469	32.0325	6.42998	-1	-1	-1	-1
1	2019-12-27	15:14:51.5	Purple	4	32.7947	18.5651	33.4522	1.6908	-1	-1	-1	-1
1	2019-12-27	15:14:51.6	Purple	4	32.9818	17.7024	34.8064	3.64337	-1	-1	-1	-1
1	2019-12-27	15:14:51.7	Purple	4	33.1701	16.3212	35.7038	3.27937	-1	-1	-1	-1
1	2019-12-27	15:14:51.8	Purple	4	33.3594	15.6135	36.7203	2.99324	-1	-1	-1	-1
1	2019-12-27	15:14:36.0	Purple	4	33.55	194.167	49.6985	1.28161	1.2	13.5343	2	1
1	2019-12-27	15:14:36.1	Purple	4	33.7416	193.712	49.2617	-2.34397	1.2	14.1252	2	1
1	2019-12-27	15:14:36.2	Purple	4	33.9344	193.201	47.7483	-4.10475	1.3	15.489	2	1
1	2019-12-27	15:14:36.3	Purple	4	34.1283	192.903	46.6833	-0.739859	1.3	16.3162	2	1
1	2019-12-27	15:14:36.4	Purple	4	34.3233	191.287	48.6692	5.26273	1.3	15.561	2	1
1	2019-12-27	15:14:36.5	Purple	4	34.5195	189.054	47.917	-3.44982	1.3	14.7009	2	1
1	2019-12-27	15:14:36.6	Purple	4	34.7168	186.954	41.418	-21.7787	1.3	14.1711	2	1
1	2019-12-27	15:14:36.7	Purple	4	34.9153	185.628	44.2602	6.93303	1.4	14.4061	2	1
1	2019-12-27	15:14:36.8	Purple	4	35.1149	185.193	53.0404	10.6158	1.4	15.2306	2	1
1	2019-12-27	15:14:36.9	Purple	4	35.3156	183.42	43.6041	4.22826	1.3	14.3323	2	1
1	2019-12-27	15:14:37.0	Purple	4	35.5174	182.289	41.5195	-2.55539	1.4	14.6288	2	1
1	2019-12-27	15:14:37.1	Purple	4	35.7204	181.566	38.6913	-4.64761	1.5	15.6922	2	1
1	2019-12-27	15:14:37.2	Purple	4	35.9246	180.549	40.1718	4.24748	1.5	15.5246	2	1
1	2019-12-27	15:14:37.3	Purple	4	36.1298	179.153	37.6472	4.77314	1.5	15.8676	2	1
1	2019-12-27	15:14:37.4	Purple	4	36.3362	178.072	40.9023	7.69797	1.5	16.2401	2	1
1	2019-12-27	15:14:37.5	Purple	4	36.5437	176.875	40.9523	-2.92271	1.6	16.8236	2	1
1	2019-12-27	15:14:37.6	Purple	4	36.7524	175.82	39.983	-1.57762	1.6	16.948	2	1
1	2019-12-27	15:14:37.7	Purple	4	36.9622	175.135	39.7199	5.16407	1.6	17.2128	2	1
1	2019-12-27	15:14:37.8	Purple	4	37.1731	173.435	41.2088	-7.17545	1.6	17.6928	2	1
1	2019-12-27	15:14:37.9	Purple	4	37.3851	172.505	38.7053	-9.04286	1.6	17.8232	2	1
1	2019-12-27	15:14:38.0	Purple	4	37.5983	171.664	38.015	8.02922	1.6	17.9415	2	1
1	2019-12-27	15:14:38.1	Purple	4	37.8127	170.326	39.3138	1.06323	1.7	18.4924	2	1
1	2019-12-27	15:14:38.2	Purple	4	38.0281	168.915	37.3986	-12.495	1.6	18.0035	2	1
1	2019-12-27	15:14:38.3	Purple	4	38.2447	168.274	37.6681	9.94154	1.6	18.277	2	1
1	2019-12-27	15:14:38.4	Purple	4	38.4624	167.372	42.875	-8.18157	1.7	19.2181	2	1
1	2019-12-27	15:14:38.5	Purple	4	38.6813	166.399	40.1445	-6.81751	1.7	19.5506	2	1
1	2019-12-27	15:14:38.6	Purple	4	38.9013	165.124	38.1931	2.73137	1.7	19.1012	2	1
1	2019-12-27	15:14:38.7	Purple	4	39.1224	164.134	40.9582	2.19341	1.8	20.2013	2	1
1	2019-12-27	15:14:38.8	Purple	4	39.3447	162.136	41.7557	-6.66505	1.7	19.5436	2	1
1	2019-12-27	15:14:38.9	Purple	4	39.5681	161.208	39.7487	1.964	1.7	19.8761	2	1
1	2019-12-27	15:14:39.0	Purple	4	39.7926	160.514	42.3808	5.94253	1.8	21.4334	2	1
1	2019-12-27	15:14:39.1	Purple	4	40.0183	158.888	43.5132	-3.33801	1.8	21.0987	2	1
1	2019-12-27	15:14:39.2	Purple	4	40.2451	157.941	40.0173	-20.4045	1.8	21.2506	2	1
1	2019-12-27	15:14:39.3	Purple	4	40.473	157.42	40.9142	-5.9122	1.8	22.1427	2	1
1	2019-12-27	15:14:39.4	Purple	4	40.7021	155.531	44.1928	6.00338	1.8	21.8817	2	1
1	2019-12-27	15:14:39.5	Purple	4	40.9323	154.113	40.1738	0.213782	1.9	21.2867	2	1
1	2019-12-27	15:14:39.6	Purple	4	41.1636	153.401	39.0538	-0.857115	1.9	22.2304	2	1
1	2019-12-27	15:14:39.7	Purple	4	41.3961	152.143	43.3771	6.7095	1.8	22.8595	2	1
1	2019-12-27	15:14:39.8	Purple	4	41.6297	150.693	41.2622	-14.2953	1.9	22.9331	2	1
1	2019-12-27	15:14:39.9	Purple	4	41.8644	149.961	39.5574	4.09011	1.8	23.5927	2	1
1	2019-12-27	15:14:40.0	Purple	4	42.1003	149.263	40.8809	5.82433	1.9	24.4699	2	1
1	2019-12-27	15:14:40.1	Purple	4	42.3373	147.781	44.7287	9.12901	1.8	24.078	2	1
1	2019-12-27	15:14:40.2	Purple	4	42.5755	146.361	43.2557	-9.80217	1.8	24.1957	2	1
1	2019-12-27	15:14:40.3	Purple	4	42.8147	145.323	45.972	-1.01191	1.9	24.8235	2	1
1	2019-12-27	15:14:40.4	Purple	4	43.0551	144.317	48.7413	4.45797	1.8	24.9577	2	1
1	2019-12-27	15:14:40.5	Purple	4	43.2967	142.203	46.6766	-9.60551	1.9	24.1996	2	1
1	2019-12-27	15:14:40.6	Purple	4	43.5394	141.081	46.1119	7.64378	1.9	24.0314	2	1
1	2019-12-27	15:14:40.7	Purple	4	43.7832	139.512	48.5089	5.20106	1.9	24.2999	2	1
1	2019-12-27	15:14:40.8	Purple	4	44.0281	138.486	46.7411	-8.21204	1.9	25.3147	2	1
1	2019-12-27	15:14:40.9	Purple	4	44.2742	137.29	42.8181	-13.5655	1.9	25.2918	2	1
1	2019-12-27	15:14:41.0	Purple	4	44.5214	136.207	41.8761	11.8385	1.8	26.1499	2	1
1	2019-12-27	15:14:41.1	Purple	4	44.7698	134.484	46.5346	1.56062	1.8	25.6231	2	1
1	2019-12-27	15:14:41.2	Purple	4	45.0192	133.525	47.1256	-2.7802	1.8	26.0612	2	1
1	2019-12-27	15:14:41.3	Purple	4	45.2698	132.908	49.4464	8.61879	1.8	26.6594	2	1
1	2019-12-27	15:14:41.4	Purple	4	45.5216	131.543	48.447	-0.738144	1.8	27.1579	2	1
1	2019-12-27	15:14:41.5	Purple	4	45.7745	129.132	49.0185	-0.644565	1.8	26.2346	2	1
1	2019-12-27	15:14:41.6	Purple	4	46.0285	128.013	51.3718	14.9426	1.8	26.4017	2	1
1	2019-12-27	15:14:41.7	Purple	4	46.2836	126.302	54.7949	3.42271	1.8	26.0018	2	1
1	2019-12-27	15:14:41.8	Purple	4	46.5399	125.441	53.1701	-9.67513	1.8	26.6231	2	1
1	2019-12-27	15:14:41.9	Purple	4	46.7973	123.591	47.4842	2.85719	1.9	26.5691	2	1
1	2019-12-27	15:14:42.0	Purple	4	47.0559	122.133	50.0917	1.56304	1.8	25.7815	2	1
1	2019-12-27	15:14:42.1	Purple	4	47.3156	120.605	51.0324	-0.359923	1.8	25.6831	2	1
1	2019-12-27	15:14:42.2	Purple	4	47.5764	119.222	51.1736	-8.25492	1.8	25.6884	2	1
1	2019-12-27	15:14:42.3	Purple	4	47.8384	118.206	51.577	-4.81338	1.8	26.6592	2	1
1	2019-12-27	15:14:42.4	Purple	4	48.1014	117.321	53.8567	3.44851	1.8	26.9734	2	1
1	2019-12-27	15:14:42.5	Purple	4	48.3657	115.372	55.4817	1.8043	1.8	26.849	2	1
1	2019-12-27	15:14:42.6	Purple	4	48.631	113.45	55.5529	1.6407	1.8	26.5134	2	1
1	2019-12-27	15:14:42.7	Purple	4	48.8975	112.161	57.2697	-2.06256	1.8	26.5976	2	1
1	2019-12-27	15:14:42.8	Purple	4	49.1651	110.056	56.1641	-7.04848	1.8	25.4307	2	1
1	2019-12-27	15:14:42.9	Purple	4	49.4339	108.257	55.5499	1.3424	1.7	24.7447	2	1
1	2019-12-27	15:14:43.0	Purple	4	49.7038	106.768	55.5133	1.34604	1.8	25.1612	2	1
1	2019-12-27	15:14:43.1	Purple	4	49.9748	105.28	55.4766	1.34969	1.8	24.8413	2	1
1	2019-12-27	15:14:43.2	Purple	4	50.247	103.791	55.44	1.35333	1.7	24.396	2	1
1	2019-12-27	15:14:43.3	Purple	4	50.5203	102.298	52.7619	-2.06123	1.7	25.0586	2	1
1	2019-12-27	15:14:43.4	Purple	4	50.7947	101.398	51.9701	-1.90122	1.8	25.8096	2	1
1	2019-12-27	15:14:43.5	Purple	4	51.0703	99.8827	50.4957	4.32258	1.8	25.3185	2	1
1	2019-12-27	15:14:43.6	Purple	4	51.3469	98.357	53.2666	7.32393	1.8	25.2343	2	1
1	2019-12-27	15:14:43.7	Purple	4	51.6248	97.2014	52.256	-3.09445	1.7	25.1168	2	1
1	2019-12-27	15:14:43.8	Purple	4	51.9037	96.0395	57.0761	11.3102	1.7	25.4164	2	1
1	2019-12-27	15:14:43.9	Purple	4	52.1838	94.868	56.2131	-4.73174	1.8	26.2051	2	1
1	2019-12-27	15:14:44.0	Purple	4	52.4651	92.424	53.6876	-1.03371	1.8	25.0658	2	1
1	2019-12-27	15:14:44.1	Purple	4	52.7474	90.6924	54.1903	4.38274	1.7	24.2523	2	1
1	2019-12-27	15:14:44.2	Purple	4	53.0309	89.2165	57.2531	-1.43153	1.8	24.2532	2	1
1	2019-12-27	15:14:44.3	Purple	4	53.3156	87.5888	58.3952	4.92476	1.8	23.7109	2	1
1	2019-12-27	15:14:44.4	Purple	4	53.6013	86.4424	53.2585	-18.746	1.7	24.0933	2	1
1	2019-12-27	15:14:44.5	Purple	4	53.8882	84.7882	55.7481	9.44318	1.7	23.3824	2	1
1	2019-12-27	15:14:44.6	Purple	4	54.1763	83.4564	53.6126	-24.289	1.7	23.568	2	1
1	2019-12-27	15:14:44.7	Purple	4	54.4654	81.9146	49.9346	0.966205	1.8	23.7825	2	1
1	2019-12-27	15:14:44.8	Purple	4	54.7558	80.5887	50.8754	-8.84999	1.8	23.5804	2	1
1	2019-12-27	15:14:44.9	Purple	4	55.0472	78.304	51.9778	5.68694	1.8	23.8964	2	1
1	2019-12-27	15:14:45.0	Purple	4	55.3398	76.634	52.0787	2.68774	1.9	23.1405	2	1
1	2019-12-27	15:14:45.1	Purple	4	55.6335	75.9076	54.4302	-6.9892	1.8	23.0726	2	1
1	2019-12-27	15:14:45.2	Purple	4	55.9283	75.2369	50.0095	-5.91586	1.9	24.1233	2	1
1	2019-12-27	15:14:45.3	Purple	4	56.2243	73.7695	52.6793	-5.56212	1.8	22.9892	2	1
1	2019-12-27	15:14:45.4	Purple	4	56.5214	71.6978	46.9271	-10.421	1.8	22.5907	2	1
1	2019-12-27	15:14:45.5	Purple	4	56.8196	70.0507	46.4602	2.58105	1.9	22.8026	2	1
1	2019-12-27	15:14:45.6	Purple	4	57.119	68.8159	46.4595	2.1906	1.9	22.4175	2	1
1	2019-12-27	15:14:45.7	Purple	4	57.4195	68.0573	49.4471	-2.86487	1.9	23.1417	2	1
1	2019-12-27	15:14:45.8	Purple	4	57.7212	65.8876	50.194	3.29956	1.9	22.5106	2	1
1	2019-12-27	15:14:45.9	Purple	4	58.0239	65.4255	49.4403	-7.51359	1.9	22.83	2	1
1	2019-12-27	15:14:46.0	Purple	4	58.3279	64.4055	45.6447	6.43085	1.9	22.7435	2	1
1	2019-12-27	15:14:46.1	Purple	4	58.6329	62.2206	49.4004	10.7434	1.9	22.8053	2	1
1	2019-12-27	15:14:46.2	Purple	4	58.9391	60.8383	49.8271	-28.4592	2	22.7238	2	1
1	2019-12-27	15:14:46.3	Purple	4	59.2464	59.7286	45.3262	3.09999	1.9	22.5055	2	1
1	2019-12-27	15:14:46.4	Purple	4	59.5548	58.7414	47.1356	-1.3864	2	22.9875	2	1
1	2019-12-27	15:14:46.5	Purple	4	59.8644	57.4582	47.3374	-4.46887	2	22.354	2	1
1	2019-12-27	15:14:46.6	Purple	4	60.1751	55.4539	44.9496	-9.99251	2	20.9995	2	1
1	2019-12-27	15:14:46.7	Purple	4	60.487	54.1481	44.5779	0.843775	2	22.432	2	1
1	2019-12-27	15:14:46.8	Purple	4	60.8	53.5393	45.0429	-0.693064	1.9	22.3709	2	1
1	2019-12-27	15:14:46.9	Purple	4	61.1141	52.3965	43.9997	-2.17526	1.9	22.5215	2	1
1	2019-12-27	15:14:47.0	Purple	4	61.4293	51.5117	43.4637	-1.58897	2	23.0112	2	1
1	2019-12-27	15:14:47.1	Purple	4	61.7457	49.8435	44.2999	-4.48664	2.1	23.7849	2	1
1	2019-12-27	15:14:47.2	Purple	4	62.0632	48.2987	41.2382	-15.2279	2.1	22.9557	2	1
1	2019-12-27	15:14:47.3	Purple	4	62.3819	47.2831	40.9045	8.14809	2.1	23.8445	2	1
1	2019-12-27	15:14:47.4	Purple	4	62.7017	46.4676	43.4281	-7.30186	2.1	24.6203	2	1
1	2019-12-27	15:14:47.5	Purple	4	63.0226	45.099	42.4591	-5.35197	2.1149	24.9456	2	1
1	2019-12-27	15:14:47.6	Purple	4	63.3447	43.9988	38.9323	-6.63706	-1	-1	-1	1
1	2019-12-27	15:14:47.7	Purple	4	63.6679	42.9581	38.3846	-0.192061	-1	-1	-1	1
1	2019-12-27	15:14:47.8	Purple	4	63.9922	41.9174	37.8369	6.25293	-1	-1	-1	1
1	2019-12-27	15:14:47.9	Purple	4	64.3176	40.4703	41.1568	-0.048669	-1	-1	-1	1
1	2019-12-27	15:14:48.0	Purple	4	64.6442	39.3957	41.8504	-5.23054	-1	-1	-1	1
1	2019-12-27	15:14:48.1	Purple	4	64.972	38.15	39.9944	1.73414	-1	-1	-1	1
1	2019-12-27	15:14:48.2	Purple	4	65.3008	36.8303	41.3446	5.91833	-1	-1	-1	1
1	2019-12-27	15:14:48.3	Purple	4	65.6308	36.1576	41.1077	1.15308	-1	-1	-1	1
1	2019-12-27	15:14:48.4	Purple	4	65.9619	35.5605	41.7804	1.58382	-1	-1	-1	1
1	2019-12-27	15:14:48.5	Purple	4	66.2942	34.6388	41.9443	3.13896	-1	-1	-1	1
1	2019-12-27	15:14:48.6	Purple	4	66.6276	32.4571	43.5729	1.70085	-1	-1	-1	1
1	2019-12-27	15:14:48.7	Purple	4	66.9621	30.2754	45.2014	0.26273	-1	-1	-1	1
1	2019-12-27	15:14:48.8	Purple	4	67.2978	29.6165	41.952	-0.849286	-1	-1	-1	1
1	2019-12-27	15:14:48.9	Purple	4	67.6346	29.6165	43.7277	-2.16459	-1	-1	-1	1
1	2019-12-27	15:14:49.0	Purple	4	67.9725	27.8281	43.1908	-0.518696	-1	-1	-1	1
1	2019-12-27	15:14:49.1	Purple	4	68.3116	26.8899	44.6328	3.84259	-1	-1	-1	1
1	2019-12-27	15:14:49.2	Purple	4	68.6518	25.5703	46.6778	4.03389	-1	-1	-1	1
1	2019-12-27	15:14:49.3	Purple	4	68.9931	23.6678	40.3637	-14.4752	-1	-1	-1	1
1	2019-12-27	15:14:49.4	Purple	4	69.3356	21.9053	44.2202	25.7395	-1	-1	-1	1
1	2019-12-27	15:14:49.5	Purple	4	69.6792	20.9396	47.9946	-3.69724	-1	-1	-1	1
1	2019-12-27	15:17:3.0	Purple	1	5.19896	43.9824	36.3534	-9.43011	12.8391	129.665	468	-1
1	2019-12-27	15:17:3.1	Purple	1	5.2001	45.5271	34.7316	-5.17948	13.4133	129.42	468	-1
1	2019-12-27	15:17:3.2	Purple	1	5.20236	46.6544	35.1478	11.5206	13.2495	129.371	468	-1
1	2019-12-27	15:17:3.3	Purple	1	5.20577	47.5027	37.1623	6.64922	12.5727	129.799	468	-1
1	2019-12-27	15:17:3.4	Purple	1	5.2103	48.483	33.9285	-3.61443	13.7888	129.967	468	-1
1	2019-12-27	15:17:3.5	Purple	1	5.21597	49.6583	32.0744	6.28084	14.6273	130.337	468	-1
1	2019-12-27	15:17:3.6	Purple	1	5.22278	49.8935	32.4559	-6.74039	14.5508	131.198	468	-1
1	2019-12-27	15:17:3.7	Purple	1	5.23071	51.0602	33.049	-4.06434	14.3275	131.545	468	-1
1	2019-12-27	15:17:3.8	Purple	1	5.23979	51.6917	33.0302	5.60647	14.4025	132.158	468	-1
1	2019-12-27	15:17:3.9	Purple	1	5.24999	52.683	31.5296	0.529337	15.0877	132.156	468	-1
1	2019-12-27	15:17:4.0	Purple	1	5.26133	53.8668	35.3588	2.49125	13.4393	132.012	468	-1
1	2019-12-27	15:17:4.1	Purple	1	5.27381	54.847	34.4652	-4.74589	13.8518	132.627	468	-1
1	2019-12-27	15:17:4.2	Purple	1	5.28741	55.823	35.8491	-3.32526	13.3256	132.711	468	-1
1	2019-12-27	15:17:4.3	Purple	1	5.30216	56.793	34.3135	0.808245	13.9556	133.033	468	-1
1	2019-12-27	15:17:4.4	Purple	1	5.31803	57.7591	33.0573	-3.42204	14.5231	133.374	468	-1
1	2019-12-27	15:17:4.5	Purple	1	5.33504	59.0379	34.9582	-0.977592	12.2141	118.619	465	-1
1	2019-12-27	15:17:4.6	Purple	1	5.35319	59.6755	36.0307	-3.26157	11.8404	118.517	465	-1
1	2019-12-27	15:17:4.7	Purple	1	5.37246	60.6259	33.0393	3.7752	12.9294	118.674	465	-1
1	2019-12-27	15:17:4.8	Purple	1	5.39288	61.3835	33.1424	-0.614107	12.8883	118.665	465	-1
1	2019-12-27	15:17:4.9	Purple	1	5.41442	62.4818	32.2314	-0.488887	13.2032	118.223	465	-1
1	2019-12-27	15:17:5.0	Purple	1	5.4371	63.4503	33.6336	2.39557	12.6191	117.908	465	-1
1	2019-12-27	15:17:5.1	Purple	1	5.46092	64.0719	34.8286	7.06987	12.2261	118.295	465	-1
1	2019-12-27	15:17:5.2	Purple	1	5.48586	65.1241	37.4047	-0.517368	11.3436	117.874	465	-1
1	2019-12-27	15:17:5.3	Purple	1	5.51195	66.2004	37.1866	-2.84672	11.368	117.439	465	-1
1	2019-12-27	15:17:5.4	Purple	1	5.53916	67.1496	36.996	10.7655	11.3963	117.127	465	-1
1	2019-12-27	15:17:5.5	Purple	1	5.56751	68.3656	40.8645	-5.6909	10.291	116.827	465	-1
1	2019-12-27	15:17:5.6	Purple	1	5.597	69.6957	42.2254	-0.671506	9.92595	116.434	465	-1
1	2019-12-27	15:17:5.7	Purple	1	5.62761	70.7455	40.014	-0.573754	10.43	115.94	465	-1
1	2019-12-27	15:17:5.8	Purple	1	5.65937	71.6716	40.9848	4.7425	10.1769	115.87	465	-1
1	2019-12-27	15:17:5.9	Purple	1	5.69225	73.1529	42.796	-17.4287	9.66782	114.939	465	-1
1	2019-12-27	15:17:6.0	Purple	1	5.72627	74.5075	39.5564	9.22095	10.4208	114.513	465	-1
1	2019-12-27	15:17:6.1	Purple	1	5.76143	75.0924	37.5916	3.22635	10.9613	114.47	465	-1
1	2019-12-27	15:17:6.2	Purple	1	5.79771	76.2574	37.7477	-5.70644	10.877	114.061	465	-1
1	2019-12-27	15:17:6.3	Purple	1	5.83514	77.7709	37.5203	0.77421	10.862	113.218	465	-1
1	2019-12-27	15:17:6.4	Purple	1	5.87369	78.174	37.3969	-1.26773	10.9105	113.349	465	-1
1	2019-12-27	15:17:6.5	Purple	1	5.91338	79.4514	38.3439	5.50633	12.7769	136.101	468	-1
1	2019-12-27	15:17:6.6	Purple	1	5.95421	80.0485	39.0655	6.54166	12.6655	137.453	468	-1
1	2019-12-27	15:17:6.7	Purple	1	5.99616	81.1806	38.7859	-5.58942	12.6568	136.375	468	-1
1	2019-12-27	15:17:6.8	Purple	1	6.03926	82.5874	37.352	7.96576	13.0938	135.869	468	-1
1	2019-12-27	15:17:6.9	Purple	1	6.08348	83.7035	36.0134	3.04102	13.5633	135.697	468	-1
1	2019-12-27	15:17:7.0	Purple	1	6.12884	84.7588	38.4583	9.12757	12.696	135.643	468	-1
1	2019-12-27	15:17:7.1	Purple	1	6.17534	85.9984	39.9363	10.8699	12.212	135.484	468	-1
1	2019-12-27	15:17:7.2	Purple	1	6.22296	87.3945	40.6489	-5.29191	11.9746	135.222	468	-1
1	2019-12-27	15:17:7.3	Purple	1	6.27173	87.8029	40.491	-7.5384	12.0569	135.622	468	-1
1	2019-12-27	15:17:7.4	Purple	1	6.32162	88.5355	40.9437	15.712	11.9369	135.773	468	-1
1	2019-12-27	15:17:7.5	Purple	1	6.37265	90.0166	44.5485	7.78213	10.9395	135.383	468	-1
1	2019-12-27	15:17:7.6	Purple	1	6.42482	91.9129	47.0419	-7.89654	10.3035	134.648	468	-1
1	2019-12-27	15:17:7.7	Purple	1	6.47811	92.7073	45.8245	-1.80594	10.5798	134.681	468	-1
1	2019-12-27	15:17:7.8	Purple	1	6.53255	93.8135	44.0351	-5.64229	11.0038	134.609	468	-1
1	2019-12-27	15:17:7.9	Purple	1	6.58811	95.8978	42.5257	2.32973	11.2947	133.432	468	-1
1	2019-12-27	15:17:8.0	Purple	1	6.64481	97.5517	41.1585	-3.44968	11.5808	132.414	468	-1
1	2019-12-27	15:17:8.1	Purple	1	6.70265	97.9366	42.095	0.923117	11.3025	132.172	468	-1
1	2019-12-27	15:17:8.2	Purple	1	6.76161	98.3211	42.7226	-13.1954	11.1065	131.817	468	-1
1	2019-12-27	15:17:8.3	Purple	1	6.82172	99.4668	37.239	-8.72862	12.6312	130.672	468	-1
1	2019-12-27	15:17:8.4	Purple	1	6.88295	101.059	32.5708	8.74102	14.2655	129.08	468	-1
1	2019-12-27	15:17:8.5	Purple	1	6.94532	102.062	38.5349	8.6232	11.9598	128.031	468	-1
1	2019-12-27	15:17:8.6	Purple	1	7.00883	103.307	42.2673	-0.523448	10.8018	126.834	468	-1
1	2019-12-27	15:17:8.7	Purple	1	7.07346	104.173	41.9832	-2.80581	10.8007	125.969	468	-1
1	2019-12-27	15:17:8.8	Purple	1	7.13924	104.79	40.3072	3.56972	11.1948	125.353	468	-1
1	2019-12-27	15:17:8.9	Purple	1	7.20614	106.5	41.1299	5.58734	-1	-1	-1	-1
1	2019-12-27	15:17:9.0	Purple	1	7.27418	107.714	41.0395	1.27566	-1	-1	-1	-1
1	2019-12-27	15:17:9.1	Purple	1	7.34336	108.796	43.9672	8.71193	-1	-1	-1	-1
1	2019-12-27	15:17:9.2	Purple	1	7.41366	110.016	45.6833	-9.73272	-1	-1	-1	-1
1	2019-12-27	15:17:9.3	Purple	1	7.48511	111.202	41.0999	-9.62245	-1	-1	-1	-1
1	2019-12-27	15:17:9.4	Purple	1	7.55768	112.427	41.2054	5.91815	-1	-1	-1	-1
1	2019-12-27	15:17:9.5	Purple	1	7.63139	113.944	39.917	2.00063	-1	-1	-1	-1
1	2019-12-27	15:17:9.6	Purple	1	7.70624	114.941	42.4531	-5.33903	7.95334	93.7979	471	-1
1	2019-12-27	15:17:9.7	Purple	1	7.78221	115.633	43.148	-3.49595	7.83457	93.9095	471	-1
1	2019-12-27	15:17:9.8	Purple	1	7.85933	116.871	42.4305	-9.28688	7.92793	93.4485	471	-1
1	2019-12-27	15:17:9.9	Purple	1	7.93757	117.667	40.0667	-23.9684	-1	-1	-1	-1
1	2019-12-27	15:17:10.0	Purple	1	8.01695	119.45	30.6844	-30.4249	10.9132	93.0294	471	-1
1	2019-12-27	15:17:10.1	Purple	1	8.09747	120.79	25.3936	-5.45965	13.1693	92.9068	471	-1
1	2019-12-27	15:17:10.2	Purple	1	8.17911	121.856	21.9434	-6.92761	15.2019	92.6766	471	-1
1	2019-12-27	15:17:10.3	Purple	1	8.2619	122.847	21.0098	-6.10506	15.8475	92.5027	471	-1
1	2019-12-27	15:17:10.4	Purple	1	8.34581	122.801	17.6501	-8.22641	19.078	93.5547	471	-1
1	2019-12-27	15:17:10.5	Purple	1	8.43086	122.786	14.8493	-5.40742	22.8868	94.4263	471	-1
1	2019-12-27	15:17:10.6	Purple	1	8.51705	122.218	13.399	-3.97594	25.7843	95.9935	471	-1
1	2019-12-27	15:17:12.0	Purple	1	8.60436	144.387	42.1578	6.43806	10	85.5307	471	-1
1	2019-12-27	15:17:12.1	Purple	1	8.69282	145.713	45.5311	1.09269	2.6	29.9892	461	-1
1	2019-12-27	15:17:12.2	Purple	1	8.7824	147.103	44.4257	-11.2233	2.6	29.6551	461	-1
1	2019-12-27	15:17:12.3	Purple	2	7.05138	148.127	44.0801	7.35525	1	12.4813	2	0
1	2019-12-27	15:17:12.4	Purple	2	7.05251	148.998	43.2584	3.80087	1	12.7948	2	0
1	2019-12-27	15:17:12.5	Purple	2	7.05478	150.919	44.0567	-4.73313	1	11.9625	2	-1
1	2019-12-27	15:17:12.6	Purple	2	7.05818	151.955	41.6004	6.91854	1	11.4437	2	-1
1	2019-12-27	15:17:12.7	Purple	2	7.06272	153.034	44.47	1.45238	1	11.6868	2	-1
1	2019-12-27	15:17:12.8	Purple	2	7.06839	154	47.3425	-2.89635	1	12.0655	2	-1
1	2019-12-27	15:17:12.9	Purple	2	7.07519	155.503	43.7213	-3.71606	1	11.4551	2	-1
1	2019-12-27	15:17:13.0	Purple	2	7.08313	156.486	43.645	-0.238924	1	11.6174	2	-1
1	2019-12-27	15:17:13.1	Purple	2	7.0922	157.921	44.2159	7.65332	1	11.2211	2	-1
1	2019-12-27	15:17:13.2	Purple	2	7.10241	159.343	43.5809	-5.56282	1.1	10.9578	2	-1
1	2019-12-27	15:17:13.3	Purple	2	7.11375	160.789	42.5094	-0.141393	1	10.2197	2	-1
1	2019-12-27	15:17:13.4	Purple	2	7.12622	161.888	43.7605	2.94271	1	10.1073	2	-1
1	2019-12-27	15:17:13.5	Purple	2	7.13983	162.892	44.1996	-8.03673	0.9	10.3428	2	-1
1	2019-12-27	15:17:13.6	Purple	2	7.15457	163.99	40.2537	4.27506	1	10.2303	2	-1
1	2019-12-27	15:17:13.7	Purple	2	7.17045	164.897	37.1019	-12.0635	1	10.5422	2	-1
1	2019-12-27	15:17:13.8	Purple	2	7.18746	166.353	38.0659	6.71226	1	10.146	2	-1
1	2019-12-27	15:17:13.9	Purple	2	7.2056	167.647	40.9088	9.10596	1	9.67758	2	-1
1	2019-12-27	15:17:14.0	Purple	2	7.22488	168.195	40.5476	-4.66637	0.9	10.0097	2	-1
1	2019-12-27	15:17:14.1	Purple	2	7.24529	169.33	40.2571	-0.417854	1	10.13	2	-1
1	2019-12-27	15:17:14.2	Purple	2	7.26684	170.02	40.6207	0.675638	1	10.5689	2	-1
1	2019-12-27	15:17:14.3	Purple	2	7.28952	171.35	39.544	-3.93688	1	10.2553	2	-1
1	2019-12-27	15:17:14.4	Purple	2	7.31333	173.292	37.7182	-1.38403	1	9.29338	2	-1
1	2019-12-27	15:17:14.5	Purple	2	7.33828	173.985	39.3411	-10.892	1	9.45863	2	-1
1	2019-12-27	15:17:14.6	Purple	2	7.36436	175.223	38.9045	16.1164	1	9.07379	2	-1
1	2019-12-27	15:17:14.7	Purple	2	7.39158	176.207	39.4614	-4.21138	1	9.2166	2	-1
1	2019-12-27	15:17:14.8	Purple	2	7.41993	177.125	37.1326	-16.8207	1	9.36121	2	-1
1	2019-12-27	15:17:14.9	Purple	2	7.44941	178.243	36.9387	-2.28449	1	9.21265	2	-1
1	2019-12-27	15:17:15.0	Purple	2	7.48003	179.089	35.8224	-3.6521	1	9.38522	2	0
1	2019-12-27	15:17:15.1	Purple	2	7.51178	180.19	35.5559	0.961701	1.1	9.23862	2	0
1	2019-12-27	15:17:15.2	Purple	2	7.54467	181.544	35.3052	-0.591993	1	8.48135	2	0
1	2019-12-27	15:17:15.3	Purple	2	7.57869	182.194	35.6289	8.16453	1	8.90752	2	0
1	2019-12-27	15:17:15.4	Purple	2	7.61384	183.184	37.0151	-2.17533	1.1	8.93262	2	0
1	2019-12-27	15:17:15.5	Purple	2	7.65013	184.108	36.0881	-0.969529	1.1	9.13138	2	0
1	2019-12-27	15:17:15.6	Purple	2	7.68755	184.971	32.2775	-8.39806	1.1	9.20116	2	0
1	2019-12-27	15:17:15.7	Purple	2	7.72611	186.161	32.4183	-3.02509	1.1	8.92111	2	0
1	2019-12-27	15:17:15.8	Purple	2	7.7658	187.314	31.8658	-0.675678	1.1	8.49246	2	0
1	2019-12-27	15:17:15.9	Purple	2	7.80662	188.209	32.5364	-2.87608	1.1	8.36806	2	0
1	2019-12-27	15:17:16.0	Purple	2	7.84858	188.717	32.1385	3.22437	1.2	9.00772	2	0
1	2019-12-27	15:17:16.1	Purple	2	7.89167	189.398	30.9508	-8.51854	1.2	9.27303	2	0
1	2019-12-27	15:17:16.2	Purple	2	7.9359	190.265	28.7244	-5.51248	1.2	9.27184	2	0
1	2019-12-27	15:17:16.3	Purple	2	7.98126	191.339	27.9314	-4.483	1.2	9.00655	2	0
1	2019-12-27	15:17:16.4	Purple	2	8.02775	192.113	29.3063	8.55739	1.2	9.13472	2	0
1	2019-12-27	15:17:16.5	Purple	2	8.07538	193.039	29.147	-1.74004	1.2	9.00537	2	0
1	2019-12-27	15:17:16.6	Purple	2	8.12414	193.698	27.6936	2.66053	1.2	9.09065	2	0
1	2019-12-27	15:17:16.7	Purple	2	8.17403	194.416	28.2273	-1.66562	1.3	9.45908	2	0
1	2019-12-27	15:17:16.8	Purple	2	8.22507	195.106	27.6616	-0.224005	1.3	9.56181	2	0
1	2019-12-27	15:17:16.9	Purple	2	8.27723	196.073	27.5105	-2.38955	1.3	9.42703	2	0
1	2019-12-27	15:17:17.0	Purple	2	8.33053	196.651	27.9501	3.86346	1.3	9.72382	2	0
1	2019-12-27	15:17:17.1	Purple	2	8.38496	197.606	28.5119	1.89578	1.3	9.58946	2	0
1	2019-12-27	15:17:17.2	Purple	2	8.44053	198.479	28.4607	-0.318105	1.3	9.64806	2	0
1	2019-12-27	15:17:17.3	Purple	2	8.49723	199.17	27.7629	2.24545	1.3	9.70833	2	0
1	2019-12-27	15:17:17.4	Purple	2	8.55506	200.056	29.0891	0.769751	1.3	9.59102	2	0
1	2019-12-27	15:17:17.5	Purple	2	8.61403	200.738	29.2714	-2.0702	1.4	9.81967	2	0
1	2019-12-27	15:17:17.6	Purple	2	8.67413	201.613	27.5131	-2.67369	1.4	9.93985	2	0
1	2019-12-27	15:17:17.7	Purple	2	8.73536	202.164	27.8499	-0.0760669	1.4	10.0054	2	0
1	2019-12-27	15:17:17.8	Purple	2	8.79773	203.076	27.1515	-2.72251	1.4	9.88498	2	0
1	2019-12-27	15:17:17.9	Purple	2	8.86124	203.74	27.2536	-1.57803	1.4	9.82906	2	0
1	2019-12-27	15:17:18.0	Purple	2	8.92588	204.521	26.4753	-2.70438	1.4	9.83006	2	0
1	2019-12-27	15:17:18.1	Purple	2	8.99165	205.355	27.1327	-4.49332	1.4	9.86858	2	0
1	2019-12-27	15:17:18.2	Purple	2	9.05856	206.018	26.7696	4.8213	1.4	10.0293	2	0
1	2019-12-27	15:17:18.3	Purple	2	9.1266	206.782	27.3862	-4.08999	1.5	9.91048	2	0
1	2019-12-27	15:17:18.4	Purple	2	9.19577	207.496	27.0519	2.78997	1.5	9.9034	2	0
1	2019-12-27	15:17:18.5	Purple	2	9.26608	208.193	26.0989	-1.79978	1.5	9.84384	2	0
1	2019-12-27	15:17:18.6	Purple	2	9.33752	209.025	26.4058	3.75557	1.5	9.77292	2	0
1	2019-12-27	15:17:18.7	Purple	2	9.4101	209.826	27.2305	6.44414	1.5	9.86127	2	0
1	2019-12-27	15:17:18.8	Purple	2	9.48381	210.532	26.9672	-2.47192	1.5	9.89465	2	0
1	2019-12-27	15:17:18.9	Purple	2	9.55865	211.154	27.0511	0.202934	1.6	10.0465	2	0
1	2019-12-27	15:17:19.0	Purple	2	9.63463	211.886	25.7259	-7.98535	1.6	9.96176	2	0
1	2019-12-27	15:17:19.1	Purple	2	9.71174	212.834	25.0585	3.57318	1.6	9.57518	2	0
1	2019-12-27	15:17:19.2	Purple	2	9.78998	213.489	26.2578	-2.90947	1.6	9.70081	2	0
1	2019-12-27	15:17:19.3	Purple	2	9.86937	214.204	24.8509	-2.45073	1.6	9.68913	2	0
1	2019-12-27	15:17:19.4	Purple	2	9.94988	214.741	24.1638	-5.33308	1.7	9.95197	2	0
1	2019-12-27	15:17:19.5	Purple	2	10.0315	215.395	23.0574	-3.71827	1.7	10.0428	2	0
1	2019-12-27	15:17:19.6	Purple	2	10.1143	216.367	23.8177	4.20343	1.6	9.57367	2	0
1	2019-12-27	15:17:19.7	Purple	2	10.1982	216.69	24.1591	-0.449324	1.6	9.83968	2	0
1	2019-12-27	15:17:19.8	Purple	2	10.2833	217.204	24.1424	-1.21139	1.6	9.9108	2	0
1	2019-12-27	15:17:19.9	Purple	2	10.3695	217.949	23.3499	-2.05475	1.7	10.1334	2	0
1	2019-12-27	15:17:20.0	Purple	2	10.4568	218.668	22.2617	-4.25157	1.7	10.183	2	0
1	2019-12-27	15:17:20.1	Purple	2	10.5452	219.559	22.8006	1.4473	1.7	9.72206	2	0
1	2019-12-27	15:17:20.2	Purple	2	10.6348	220.112	23.0861	-2.28143	1.7	9.71077	2	0
1	2019-12-27	15:17:20.3	Purple	2	10.7255	220.528	22.9315	-0.0240008	1.7	9.53242	2	0
1	2019-12-27	15:17:20.4	Purple	2	10.8174	221.044	23.3241	-5.20396	2.1	9.11989	2	0
1	2019-12-27	15:17:20.5	Purple	2	10.9104	221.712	20.8951	-3.4792	2.2	8.45346	2	0
1	2019-12-27	15:17:20.6	Purple	2	11.0045	222.335	20.3376	3.51262	2.2	7.8309	2	0
1	2019-12-27	15:17:20.7	Purple	2	11.0998	223.045	21.8145	1.14175	2.2	7.12164	2	0
1	2019-12-27	15:17:20.8	Purple	2	11.1961	223.851	22.2878	1.45793	2.3	6.31595	2	0
1	2019-12-27	15:17:20.9	Purple	2	11.2937	224.202	22.3709	-0.844796	0.959841	5.96555	2	0
1	2019-12-27	15:17:21.0	Purple	2	11.3923	224.632	22.0248	0.652552	0.904868	5.5369	2	0
1	2019-12-27	15:17:21.1	Purple	2	11.4921	225.375	21.445	-4.07628	0.804532	4.79335	2	0
1	2019-12-27	15:17:21.2	Purple	2	11.593	225.997	20.9367	1.55497	-1	-1	-1	0
1	2019-12-27	15:17:21.3	Purple	2	11.6951	226.683	21.0826	0.823816	-1	-1	-1	0
1	2019-12-27	15:17:21.4	Purple	2	11.7983	227.229	21.8091	0.516415	-1	-1	-1	0
1	2019-12-27	15:17:21.5	Purple	2	11.9026	227.81	20.3856	-2.35633	-1	-1	-1	0
1	2019-12-27	15:17:21.6	Purple	2	12.0081	228.504	18.7403	-9.25446	-1	-1	-1	0
1	2019-12-27	15:17:21.7	Purple	2	12.1147	228.887	15.6559	-7.62904	-1	-1	-1	0
1	2019-12-27	15:17:21.8	Purple	2	12.2224	229.478	12.5731	-11.8151	-1	-1	-1	0
1	2019-12-27	15:17:21.9	Purple	2	12.3313	229.905	9.72206	-6.76357	-1	-1	-1	0
1	2019-12-27	15:17:22.0	Purple	2	12.4413	230.162	6.79323	-6.54177	-1	-1	-1	0
1	2019-12-27	15:17:22.1	Purple	2	12.5524	230.162	5.22545	-5.15642	-1	-1	-1	0
1	2019-12-27	15:17:22.2	Purple	2	12.6647	230.163	3.50044	-4.36424	-1	-1	-1	0
1	2019-12-27	15:17:22.3	Purple	2	12.7781	230.069	1.95436	-3.86944	-1	-1	-1	0
1	2019-12-27	15:17:22.4	Purple	2	12.8926	230.164	0.715797	-3.23014	-1	-1	-1	0
1	2019-12-27	15:17:22.5	Purple	2	13.0083	230.164	0.135269	-0.529325	-1	-1	-1	0
1	2019-12-27	15:17:22.6	Purple	2	13.1251	230.165	0.0198829	-0.014865	-1	-1	-1	0
1	2019-12-27	15:17:22.7	Purple	2	13.243	230.165	0.443167	-0.00255356	-1	-1	-1	0
1	2019-12-27	15:17:22.8	Purple	2	13.3621	230.166	0.0183105	0.000295255	-1	-1	-1	0
1	2019-12-27	15:17:22.9	Purple	2	13.4823	230.166	0.0169373	0.00253274	-1	-1	-1	0
1	2019-12-27	15:17:23.0	Purple	2	13.6036	230.167	0.0179685	0.000865555	-1	-1	-1	0
1	2019-12-27	15:17:23.1	Purple	2	13.7261	230.167	0.0179674	-0.00105293	-1	-1	-1	0
1	2019-12-27	15:23:45.0	Purple	5	19.5282	230.252	5.16188	9.76103	1.5	9.85725	1124	-1
1	2019-12-27	15:23:45.1	Purple	5	19.5294	230.25	9.19819	7.42621	1.4	10.743	1124	-1
1	2019-12-27	15:23:45.2	Purple	5	19.5316	230.136	14.11	17.0386	1.4	11.4371	1124	-1
1	2019-12-27	15:23:45.3	Purple	5	19.535	229.945	16.4034	10.5103	1.4	12.2013	1124	-1
1	2019-12-27	15:23:45.4	Purple	5	19.5396	229.507	20.8932	10.1652	1.4	12.5327	1124	-1
1	2019-12-27	15:23:45.5	Purple	5	19.5452	228.646	24.0124	15.7381	1.4	12.3719	1124	-1
1	2019-12-27	15:23:45.6	Purple	5	19.552	227.431	27.8991	3.80969	1.4	12.1424	1124	-1
1	2019-12-27	15:23:45.7	Purple	5	19.56	226.504	30.6734	7.91546	1.4	11.9262	1124	-1
1	2019-12-27	15:23:45.8	Purple	5	19.569	225.609	33.5513	5.38421	1.4	11.9668	1124	-1
1	2019-12-27	15:23:45.9	Purple	5	19.5792	224.914	33.3756	-0.172933	1.4	12.1045	1124	-1
1	2019-12-27	15:23:46.0	Purple	5	19.5906	223.936	31.4401	-2.46477	1.3	11.8294	1124	-1
1	2019-12-27	15:23:46.1	Purple	5	19.6031	223.128	32.9082	0.125845	1.3	12.0924	1124	-1
1	2019-12-27	15:23:46.2	Purple	5	19.6167	222.052	32.8607	3.69954	1.4	12.0484	1124	-1
1	2019-12-27	15:23:46.3	Purple	5	19.6314	221.23	34.5235	-2.4906	1.3	12.0868	1124	-1
1	2019-12-27	15:23:46.4	Purple	5	19.6473	220.444	33.1089	4.37188	1.4	12.1674	1124	-1
1	2019-12-27	15:23:46.5	Purple	5	19.6643	219.191	33.1227	0.546853	1.3	11.8458	1124	-1
1	2019-12-27	15:23:46.6	Purple	5	19.6824	218.307	32.238	-4.19593	1.3	11.8524	1124	-1
1	2019-12-27	15:23:46.7	Purple	5	19.7017	217.242	32.9871	3.19544	1.3	11.7353	1124	-1
1	2019-12-27	15:23:46.8	Purple	5	19.7221	216.578	33.9319	-3.97515	1.4	12.12	1124	-1
1	2019-12-27	15:23:46.9	Purple	5	19.7437	215.768	32.0622	-0.0934998	1.4	12.2732	1124	-1
1	2019-12-27	15:23:47.0	Purple	5	19.7664	214.887	32.7903	-6.45256	1.3	12.3142	1124	1
1	2019-12-27	15:23:47.1	Purple	5	19.7902	213.899	32.0928	-3.85042	1.3	12.0598	1124	1
1	2019-12-27	15:23:47.2	Purple	5	19.8151	212.904	33.9468	6.0041	1.3	11.8763	1124	1
1	2019-12-27	15:23:47.3	Purple	5	19.8412	212.066	33.6822	4.37411	1.3	12.2801	1124	1
1	2019-12-27	15:23:47.4	Purple	5	19.8684	211.02	35.4331	1.75476	1.3	12.0844	1124	1
1	2019-12-27	15:23:47.5	Purple	5	19.8968	210.111	35.2267	-2.66294	1.3	12.1218	1124	1
1	2019-12-27	15:23:47.6	Purple	5	19.9263	209.034	33.8389	0.937223	1.3	11.9223	1124	1
1	2019-12-27	15:23:47.7	Purple	5	19.9569	208.283	33.8285	0.745098	1.3	11.9395	1124	1
1	2019-12-27	15:23:47.8	Purple	5	19.9886	207.013	33.448	8.42547	1.3	11.5981	1124	1
1	2019-12-27	15:23:47.9	Purple	5	20.0215	206.071	35.0956	2.99887	1.3	11.6964	1124	1
1	2019-12-27	15:23:48.0	Purple	5	20.0555	205.384	34.3832	-8.16512	1.3	12.0049	1124	1
1	2019-12-27	15:23:48.1	Purple	5	20.0907	204.549	34.6171	-4.36751	1.3	11.9628	1124	1
1	2019-12-27	15:23:48.2	Purple	5	20.127	203.587	33.6619	-0.43726	1.3	12.1191	1124	1
1	2019-12-27	15:23:48.3	Purple	5	20.1644	202.312	33.3758	4.36588	1.3	11.7169	1124	1
1	2019-12-27	15:23:48.4	Purple	5	20.2029	201.394	34.8352	-6.15597	1.3	11.2984	1124	1
1	2019-12-27	15:23:48.5	Purple	5	20.2426	200.59	35.6714	-2.3818	1.3	11.6508	1124	1
1	2019-12-27	15:23:48.6	Purple	5	20.2835	199.533	33.655	-3.77536	1.3	11.7311	1124	1
1	2019-12-27	15:23:48.7	Purple	5	20.3254	198.654	33.45	-1.98026	1.3	11.5437	1124	1
1	2019-12-27	15:23:48.8	Purple	5	20.3685	197.643	33.2477	5.3587	1.3	11.6737	1124	1
1	2019-12-27	15:23:48.9	Purple	5	20.4127	196.622	33.1826	1.52135	1.3	11.5659	1124	1
1	2019-12-27	15:23:49.0	Purple	5	20.4581	196.108	33.7869	6.93917	1.3	11.9146	1124	1
1	2019-12-27	15:23:49.1	Purple	5	20.5046	194.878	33.7423	-3.31561	1.3	11.4681	1124	1
1	2019-12-27	15:23:49.2	Purple	5	20.5522	194.005	33.2472	0.536919	1.3	11.6122	1124	1
1	2019-12-27	15:23:49.3	Purple	5	20.601	193.216	33.5377	6.97958	1.4	11.9807	1124	1
1	2019-12-27	15:23:49.4	Purple	5	20.6509	192.025	34.7921	-4.35162	1.3	11.2834	1124	1
1	2019-12-27	15:23:49.5	Purple	5	20.7019	191.156	33.2862	-3.39218	1.3	11.5132	1124	1
1	2019-12-27	15:23:49.6	Purple	5	20.7541	190.255	32.7863	-0.542879	1.3	11.4521	1124	1
1	2019-12-27	15:23:49.7	Purple	5	20.8074	189.169	33.6338	0.54431	1.3	11.2581	1124	1
1	2019-12-27	15:23:49.8	Purple	5	20.8618	188.377	32.1916	-6.88457	1.3	11.4528	1124	1
1	2019-12-27	15:23:49.9	Purple	5	20.9174	187.481	32.7461	1.50279	1.4	11.7652	1124	1
1	2019-12-27	15:23:50.0	Purple	5	20.9741	186.72	33.0559	7.25031	1.4	11.9758	1124	1
1	2019-12-27	15:23:50.1	Purple	5	21.0319	185.742	32.379	-4.66486	1.4	11.6114	1124	1
1	2019-12-27	15:23:50.2	Purple	5	21.0909	184.871	32.0041	0.442982	1.4	11.6949	1124	1
1	2019-12-27	15:23:50.3	Purple	5	21.151	183.879	31.9125	8.45782	1.4	11.4784	1124	1
1	2019-12-27	15:23:50.4	Purple	5	21.2122	182.909	33.6348	-3.4349	1.4	11.5067	1124	1
1	2019-12-27	15:23:50.5	Purple	5	21.2746	181.973	32.5679	-4.57394	1.4	11.2	1124	1
1	2019-12-27	15:23:50.6	Purple	5	21.3381	181.265	32.13	-2.20466	1.3	11.5654	1124	1
1	2019-12-27	15:23:50.7	Purple	5	21.4027	180.39	32.3891	3.75919	1.3	11.6465	1124	1
1	2019-12-27	15:23:50.8	Purple	5	21.4685	179.245	31.8242	-7.58505	1.4	11.9476	1124	1
1	2019-12-27	15:23:50.9	Purple	5	21.5354	178.505	31.3785	-1.9544	1.3	11.6935	1124	1
1	2019-12-27	15:23:51.0	Purple	5	21.6034	177.731	31.0069	4.76432	1.4	11.8959	1124	1
1	2019-12-27	15:23:51.1	Purple	5	21.6726	176.681	31.9189	-3.20681	1.4	11.9131	1124	1
1	2019-12-27	15:23:51.2	Purple	5	21.7429	175.837	30.67	1.89543	1.4	11.9766	1124	1
1	2019-12-27	15:23:51.3	Purple	5	21.8144	175	30.4972	1.9298	1.4	12.474	1124	1
1	2019-12-27	15:23:51.4	Purple	5	21.8869	174.374	30.6135	4.90332	1.4	12.9218	1124	1
1	2019-12-27	15:23:51.5	Purple	5	21.9606	173.297	31.9406	2.8851	1.4	12.6913	1124	1
1	2019-12-27	15:23:51.6	Purple	5	22.0355	172.43	33.6641	-4.02045	1.4	12.7094	1124	1
1	2019-12-27	15:23:51.7	Purple	5	22.1115	171.728	32.07	-0.187476	1.4	13.1234	1124	1
1	2019-12-27	15:23:51.8	Purple	5	22.1886	170.928	34.0523	-2.29764	1.4	12.9622	1124	1
1	2019-12-27	15:23:51.9	Purple	5	22.2668	169.583	32.9742	-3.27035	1.5	12.7479	1124	1
1	2019-12-27	15:23:52.0	Purple	5	22.3462	168.356	33.3472	-2.35126	1.4	12.3773	1124	1
1	2019-12-27	15:23:52.1	Purple	5	22.4267	167.874	33.9582	4.79571	1.4	13.1305	1124	1
1	2019-12-27	15:23:52.2	Purple	5	22.5084	166.807	35.4856	3.62873	1.4	13.1651	1124	1
1	2019-12-27	15:23:52.3	Purple	5	22.5912	165.951	34.2027	-0.00444326	1.5	13.3851	1124	1
1	2019-12-27	15:23:52.4	Purple	5	22.6751	164.945	31.1537	-6.3842	1.4	12.9193	1124	1
1	2019-12-27	15:23:52.5	Purple	5	22.7601	164.388	32.271	1.99111	1.5	13.724	1124	1
1	2019-12-27	15:23:52.6	Purple	5	22.8463	163.257	35.0894	2.04867	1.5	13.5243	1124	1
1	2019-12-27	15:23:52.7	Purple	5	22.9336	162.085	33.5823	-3.93058	1.5	13.5517	1124	1
1	2019-12-27	15:23:52.8	Purple	5	23.0221	161.142	33.3893	3.08399	1.5	13.1832	1124	1
1	2019-12-27	15:23:52.9	Purple	5	23.1117	160.463	33.222	4.45855	4.4	42.2411	1119	1
1	2019-12-27	15:23:53.0	Purple	5	23.2024	159.2	34.2118	2.66385	4.3	42.0002	1119	1
1	2019-12-27	15:23:53.1	Purple	5	23.2942	158.597	35.3119	9.08585	4.2	42.4271	1119	1
1	2019-12-27	15:23:53.2	Purple	5	23.3872	157.647	34.7543	-10.7903	4.4	43.0664	1119	1
1	2019-12-27	15:23:53.3	Purple	5	23.4813	156.863	34.9281	-1.25897	4.3	43.0962	1119	1
1	2019-12-27	15:23:53.4	Purple	5	23.5766	155.654	33.3029	0.736237	4.8	43.3133	1119	1
1	2019-12-27	15:23:53.5	Purple	5	23.673	154.238	35.0867	3.36043	5.1	43.0767	1119	1
1	2019-12-27	15:23:53.6	Purple	5	23.7705	153.419	35.1659	4.20451	5.1	43.3493	1119	1
1	2019-12-27	15:23:53.7	Purple	5	23.8692	152.701	36.615	-0.349879	5.2	44.1887	1119	1
1	2019-12-27	15:23:53.8	Purple	5	23.969	151.799	34.1727	1.13463	5.2	44.3232	1119	1
1	2019-12-27	15:23:53.9	Purple	5	24.0699	150.8	35.3733	-3.42969	5.1	44.9069	1119	1
1	2019-12-27	15:23:54.0	Purple	5	24.1719	149.832	34.2236	0.271797	5.3	44.8438	1119	1
1	2019-12-27	15:23:54.1	Purple	5	24.2751	148.726	33.9733	-2.37544	5.3	44.9722	1119	1
1	2019-12-27	15:23:54.2	Purple	5	24.3795	148.06	36.687	6.14905	1.5	15.2494	1124	1
1	2019-12-27	15:23:54.3	Purple	5	24.4849	146.377	37.3859	0.119249	1.5	14.913	1124	1
1	2019-12-27	15:23:54.4	Purple	5	24.5915	145.814	38.7804	-4.44722	1.5	15.4965	1124	1
1	2019-12-27	15:23:54.5	Purple	5	24.6993	145.151	36.439	2.67216	1.5	16.0978	1124	1
1	2019-12-27	15:23:54.6	Purple	5	24.8081	143.647	38.7415	-2.43711	1.5	15.6098	1124	1
1	2019-12-27	15:23:54.7	Purple	5	24.9181	142.492	36.9616	-1.35032	1.6	16.2754	1124	1
1	2019-12-27	15:23:54.8	Purple	5	25.0293	141.214	39.8985	9.70507	1.6	15.88	1124	1
1	2019-12-27	15:23:54.9	Purple	5	25.1415	140.629	40.5387	2.08064	1.6	16.5998	1124	1
1	2019-12-27	15:23:55.0	Purple	5	25.2549	139.451	36.4907	-9.12501	1.6	16.4721	1124	1
1	2019-12-27	15:23:55.1	Purple	5	25.3695	138.163	38.1034	-4.05337	1.6	16.1772	1124	1
1	2019-12-27	15:23:55.2	Purple	5	25.4851	136.947	35.524	0.716164	1.6	16.3599	1124	1
1	2019-12-27	15:23:55.3	Purple	5	25.6019	136.143	39.671	3.73992	1.6	16.5634	1124	1
1	2019-12-27	15:23:55.4	Purple	5	25.7199	135.421	38.5509	-3.76286	1.9	17.3974	1124	1
1	2019-12-27	15:23:55.5	Purple	5	25.8389	133.958	38.4374	9.28785	1.8	17.302	1124	1
1	2019-12-27	15:23:55.6	Purple	5	25.9591	133.172	39.6928	-2.90394	1.7	17.341	1124	1
1	2019-12-27	15:23:55.7	Purple	5	26.0805	132.037	38.1857	4.16365	1.9	17.0131	1124	1
1	2019-12-27	15:23:55.8	Purple	5	26.2029	130.811	40.0058	7.23306	1.8	17.0629	1124	1
1	2019-12-27	15:23:55.9	Purple	5	26.3265	129.553	36.4415	2.03326	2.3	16.974	1124	1
1	2019-12-27	15:23:56.0	Purple	5	26.4513	128.286	41.4487	7.2899	2.6	17.0725	1124	1
1	2019-12-27	15:23:56.1	Purple	5	26.5772	127.434	41.7699	8.87473	2.5	16.9327	1124	1
1	2019-12-27	15:23:56.2	Purple	5	26.7042	126.493	41.5205	-1.77978	2.7	17.5674	1124	1
1	2019-12-27	15:23:56.3	Purple	5	26.8323	125.631	40.8184	-2.37415	2.6	17.6688	1124	1
1	2019-12-27	15:23:56.4	Purple	5	26.9616	124.287	40.5594	-0.918741	2.6	17.2441	1124	1
1	2019-12-27	15:23:56.5	Purple	5	27.092	123.193	38.5136	-9.49277	2.5	17.6144	1124	1
1	2019-12-27	15:23:56.6	Purple	5	27.2235	122.711	32.6458	-13.4476	2.7	17.8672	1124	1
1	2019-12-27	15:23:56.7	Purple	5	27.3562	120.716	33.5671	17.0283	2.7	17.3562	1124	1
1	2019-12-27	15:23:56.8	Purple	5	27.49	119.914	12.2362	-58.3096	2.7	17.5986	1124	1
1	2019-12-27	15:23:56.9	Purple	5	27.625	118.563	29.0741	-19.2542	2.7	17.1254	1124	1
1	2019-12-27	15:23:57.0	Purple	5	27.7611	118.714	29.2622	-23.5176	2.7	18.359	1124	1
1	2019-12-27	15:23:57.1	Purple	5	27.8983	118.363	15.0201	-39.3849	2.7	19.0222	1124	1
1	2019-12-27	15:23:57.2	Purple	5	28.0366	118.428	11.0274	13.0014	2.7	20.5167	1124	1
1	2019-12-27	15:23:57.3	Purple	5	28.1761	115.802	10.2799	4.46814	2.7	19.1793	1124	1
1	2019-12-27	15:23:57.4	Purple	5	28.3167	118.976	16.596	5.58054	2.7	23.5453	1124	1
1	2019-12-27	15:23:57.5	Purple	5	28.4585	119.195	15.0903	-19.857	2.7	24.6775	1124	1
1	2019-12-27	15:23:57.6	Purple	5	28.6014	113.047	14.4773	-1.21709	2.7	19.3429	1124	1
1	2019-12-27	15:23:57.7	Purple	5	28.7454	113.63	13.8827	5.51406	2.7	21.1135	1124	1133
1	2019-12-27	15:23:57.8	Purple	5	28.8905	112.906	19.4167	10.2234	2.7	21.7442	1124	1133
1	2019-12-27	15:23:57.9	Purple	5	29.0368	116.028	18.1566	-3.61971	2.7	25.6687	1124	1133
1	2019-12-27	15:23:58.0	Purple	5	29.1842	113.326	16.8927	-4.45042	2.7	24.2581	1124	1133
1	2019-12-27	15:23:58.1	Purple	5	29.3328	115.233	15.1219	13.2659	2.7	26.9774	1124	1133
1	2019-12-27	15:23:58.2	Purple	5	29.4825	111.495	34.0976	40.4129	2.6	23.8914	1124	1133
1	2019-12-27	15:23:58.3	Purple	5	29.6333	112.112	25.634	-1.56374	2.6	25.7396	1124	1133
1	2019-12-27	15:23:58.4	Purple	5	29.7852	112.341	19.9619	-4.5431	2.6	27.2068	1124	1133
1	2019-12-27	15:23:58.5	Purple	5	29.9383	111.28	19.6631	23.5828	2.6	27.2548	1124	1133
1	2019-12-27	15:23:58.6	Purple	5	30.0926	110.213	31.2111	20.2486	2.6	27.4145	1124	1133
1	2019-12-27	15:23:58.7	Purple	5	30.2479	109.378	26.5053	18.476	2.6	27.5623	1124	1133
1	2019-12-27	15:23:58.8	Purple	5	30.4044	109.497	39.095	1.5251	2.6	28.5561	1124	1133
1	2019-12-27	15:23:58.9	Purple	5	30.562	107.506	35.5521	0.549248	2.6	27.5585	1124	1133
1	2019-12-27	15:23:59.0	Purple	5	30.7208	105.284	33.9227	7.04366	2.5	26.0495	1124	1133
1	2019-12-27	15:23:59.1	Purple	5	30.8807	105.925	36.7821	4.78583	2.5	27.8373	1124	1133
1	2019-12-27	15:23:59.2	Purple	5	31.0417	105.283	36.3931	-15.1418	2.5	28.2901	1124	1133
1	2019-12-27	15:23:59.3	Purple	5	31.2039	104.175	35.1039	-5.71442	2.5	28.3434	1124	1133
1	2019-12-27	15:23:59.4	Purple	5	31.3672	102.911	38.6282	10.4333	2.4	27.8375	1124	1133
1	2019-12-27	15:23:59.5	Purple	5	31.5316	101.911	34.6869	-10.0854	2.5	28.0124	1124	1133
1	2019-12-27	15:23:59.6	Purple	5	31.6972	100.504	41.9664	31.4246	2.5	27.549	1124	1133
1	2019-12-27	15:23:59.7	Purple	5	31.8639	99.7447	42.2224	7.82687	2.4	27.8282	1124	1133
1	2019-12-27	15:23:59.8	Purple	5	32.0317	98.7624	40.714	-2.29678	2.4	28.1293	1124	1133
1	2019-12-27	15:23:59.9	Purple	5	32.2007	97.1507	38.2661	-7.26614	2.4	27.2688	1124	1133
1	2019-12-27	15:24:0.0	Purple	5	32.3708	96.5181	41.8561	18.6062	2.4	27.5107	1124	1133
1	2019-12-27	15:24:0.1	Purple	5	32.542	95.0889	39.5291	3.50867	2.4	27.1432	1124	1133
1	2019-12-27	15:24:0.2	Purple	5	32.7144	94.0176	41.1123	3.27787	2.4	27.2001	1124	1133
1	2019-12-27	15:24:0.3	Purple	5	32.8879	93.3597	39.6167	-2.69529	2.3	27.1554	1124	1133
1	2019-12-27	15:24:0.4	Purple	5	33.0625	91.48	42.3328	5.52821	2.3	25.9524	1124	1133
1	2019-12-27	15:24:0.5	Purple	5	33.2383	90.4106	41.4572	-0.317812	2.3	26.4311	1124	1133
1	2019-12-27	15:24:0.6	Purple	5	33.4152	89.3896	44.47	8.36599	2.3	26.6559	1124	1133
1	2019-12-27	15:24:0.7	Purple	5	33.5932	88.3075	45.2718	8.17794	2.3	26.2008	1124	1133
1	2019-12-27	15:24:0.8	Purple	5	33.7724	87.1108	42.1052	-13.382	2.3	26.2636	1124	1133
1	2019-12-27	15:24:0.9	Purple	5	33.9527	85.8761	41.294	2.3262	2.3	26.4573	1124	1133
1	2019-12-27	15:24:1.0	Purple	5	34.1341	84.1354	40.5937	0.835146	2.3	25.5772	1124	1133
1	2019-12-27	15:24:1.1	Purple	5	34.3167	83.2993	43.9328	-4.71632	2.2	25.3822	1124	1133
1	2019-12-27	15:24:1.2	Purple	5	34.5004	82.1233	40.6902	2.10516	2.2	26.0768	1124	1133
1	2019-12-27	15:24:1.3	Purple	5	34.6853	81.1364	43.2665	7.64738	2.2	25.6994	1124	1133
1	2019-12-27	15:24:1.4	Purple	5	34.8712	80.0883	42.1601	-17.8889	2.2	25.2126	1124	1133
1	2019-12-27	15:24:1.5	Purple	5	35.0583	78.8035	41.2761	3.49815	2.2	25.5671	1124	1133
1	2019-12-27	15:24:1.6	Purple	5	35.2466	77.7566	41.79	0.246257	2.2	25.6045	1124	1133
1	2019-12-27	15:24:1.7	Purple	5	35.436	76.5389	42.0366	2.09628	2.2	25.413	1124	1133
1	2019-12-27	15:24:1.8	Purple	5	35.6265	74.8632	42.1894	0.93876	2.1	24.3426	1124	1133
1	2019-12-27	15:24:1.9	Purple	5	35.8181	74.157	43.6135	0.876863	2.1	24.4727	1124	1133
1	2019-12-27	15:24:2.0	Purple	5	36.0109	73.1313	42.7505	-9.22106	2	24.6233	1124	1133
1	2019-12-27	15:24:2.1	Purple	5	36.2048	71.7953	42.7746	-5.37434	2	24.3023	1124	1133
1	2019-12-27	15:24:2.2	Purple	5	36.3999	70.6309	40.0382	-5.64929	2	24.3615	1124	1133
1	2019-12-27	15:24:2.3	Purple	5	36.5961	69.4277	41.9835	4.2677	2.1	24.1848	1124	1133
1	2019-12-27	15:24:2.4	Purple	5	36.7934	68.0964	43.4252	-7.72017	2.1	24.2988	1124	1133
1	2019-12-27	15:24:2.5	Purple	5	36.9918	67.3348	41.6325	1.88586	2.1	24.0562	1124	1133
1	2019-12-27	15:24:2.6	Purple	5	37.1914	66.0799	41.4793	0.586987	2.1	23.7387	1124	1133
1	2019-12-27	15:24:2.7	Purple	5	37.3921	64.8463	41.7581	-4.14513	2.1	24.0788	1124	1133
1	2019-12-27	15:24:2.8	Purple	5	37.594	63.4812	40.3441	12.5595	2	23.2396	1124	1133
1	2019-12-27	15:24:2.9	Purple	5	37.797	62.5437	44.1282	5.12742	2	23.538	1124	1133
1	2019-12-27	15:24:3.0	Purple	5	38.0011	61.4133	45.1583	-8.01796	2	23.5073	1124	1133
1	2019-12-27	15:24:3.1	Purple	5	38.2063	60.1481	43.9971	4.37569	2	23.3135	1124	1133
1	2019-12-27	15:24:3.2	Purple	5	38.4127	59.1311	43.1469	-2.46662	1.9	22.9412	1124	1133
1	2019-12-27	15:24:3.3	Purple	5	38.6202	57.5285	42.6267	-4.66827	1.9	22.6001	1124	1133
1	2019-12-27	15:24:3.4	Purple	5	38.8289	56.0447	44.5305	6.84643	1.9	22.2388	1124	1133
1	2019-12-27	15:24:3.5	Purple	5	39.0387	55.0692	45.5902	4.32247	1.9	22.1741	1124	1133
1	2019-12-27	15:24:3.6	Purple	5	39.2496	53.893	47.8098	-11.3082	1.9	22.4997	1124	1133
1	2019-12-27	15:24:3.7	Purple	5	39.4617	53.0711	45.1647	1.44248	2	22.5997	1124	1133
1	2019-12-27	15:24:3.8	Purple	5	39.6749	51.5177	43.9939	3.86745	1.9	22.1201	1124	1133
1	2019-12-27	15:24:3.9	Purple	5	39.8892	50.0169	43.2034	-8.66468	2	22.1115	1124	1133
1	2019-12-27	15:24:4.0	Purple	5	40.1046	48.5067	42.3832	6.61981	2	21.8009	1124	1133
1	2019-12-27	15:24:4.1	Purple	5	40.3212	47.4919	43.3118	-3.4267	2	21.9202	1124	1133
1	2019-12-27	15:24:4.2	Purple	5	40.539	46.2683	42.0225	6.34542	1.9	21.605	1124	1133
1	2019-12-27	15:24:4.3	Purple	5	40.7578	45.4132	40.6788	-0.0905414	1.9	21.8941	1124	1133
1	2019-12-27	15:24:4.4	Purple	5	40.9778	44.6238	41.4926	-5.11971	1.8	22.0235	1124	1133
1	2019-12-27	15:24:4.5	Purple	5	41.199	43.4154	42.4429	-0.236784	1.9	22.3578	1124	1133
1	2019-12-27	15:24:4.6	Purple	5	41.4212	42.5488	40.2672	9.92851	1.9	22.4402	1124	1133
1	2019-12-27	15:24:4.7	Purple	5	41.6446	40.8011	41.9201	2.48453	1.9	21.5202	1124	1133
1	2019-12-27	15:24:4.8	Purple	5	41.8692	39.3945	43.5208	-0.211883	1.9	20.9833	1124	1133
1	2019-12-27	15:24:4.9	Purple	5	42.0948	38.6864	42.0964	0.499322	2	21.224	1124	1133
1	2019-12-27	15:24:5.0	Purple	5	42.3216	37.4773	44.6889	13.0024	1.9	20.9639	1124	1133
1	2019-12-27	15:24:5.1	Purple	5	42.5496	35.6841	42.1701	-7.27471	1.8	20.1196	1124	1133
1	2019-12-27	15:24:5.2	Purple	5	42.7786	34.6753	39.9869	-3.79924	-1	-1	-1	1133
1	2019-12-27	15:24:5.3	Purple	5	43.0088	33.7684	40.9294	7.9168	-1	-1	-1	1133
1	2019-12-27	15:24:5.4	Purple	5	43.2402	32.7119	40.3802	-5.88616	-1	-1	-1	1133
1	2019-12-27	15:24:5.5	Purple	5	43.4726	31.2443	39.0611	-11.2952	-1	-1	-1	1133
1	2019-12-27	15:24:5.6	Purple	5	43.7062	30.7294	39.8964	3.81084	-1	-1	-1	1133
1	2019-12-27	15:24:5.7	Purple	5	43.941	29.2471	42.6859	6.96791	-1	-1	-1	1133
1	2019-12-27	15:24:5.8	Purple	5	44.1768	28.0553	45.505	11.968	-1	-1	-1	1133
1	2019-12-27	15:24:5.9	Purple	5	44.4138	26.9301	43.1917	16.389	-1	-1	-1	1133
1	2019-12-27	15:24:6.0	Purple	5	44.652	25.7998	43.6173	-9.28684	-1	-1	-1	1133
1	2019-12-27	15:24:6.1	Purple	5	44.8913	24.281	38.0071	-3.40014	-1	-1	-1	1133
1	2019-12-27	15:24:6.2	Purple	5	45.1317	22.5997	38.1137	-11.1882	-1	-1	-1	1133
1	2019-12-27	15:24:6.3	Purple	5	45.3732	22.2152	38.2562	5.24998	-1	-1	-1	1133
1	2019-12-27	15:24:6.4	Purple	5	45.6159	20.6685	41.4375	-3.3535	-1	-1	-1	1133
1	2019-12-27	15:24:6.5	Purple	5	45.8597	19.7637	38.4796	-8.51302	-1	-1	-1	1133
1	2019-12-27	15:24:6.6	Purple	5	46.1046	19.1148	38.4891	-6.68616	-1	-1	-1	1133
1	2019-12-27	15:24:6.7	Purple	5	46.3507	17.9393	37.5156	-5.94487	-1	-1	-1	1133
1	2019-12-27	15:24:6.8	Purple	5	46.5979	17.4682	33.1941	-15.3307	-1	-1	-1	1133
1	2019-12-27	15:24:6.9	Purple	5	46.8463	15.4892	32.5601	-17.7366	-1	-1	-1	1133
1	2019-12-27	15:24:7.0	Purple	5	47.0958	15.0357	32.685	-1.19322	-1	-1	-1	1133
1	2019-12-27	15:23:47.0	Purple	5	47.3464	225.728	35.6853	-0.133038	1.2	10.8407	1	-1
1	2019-12-27	15:23:47.1	Purple	5	47.5981	224.785	36.1549	-5.48395	1.2	10.8861	1	-1
1	2019-12-27	15:23:47.2	Purple	5	47.851	223.695	33.0508	-2.69961	1.2	10.7907	1	-1
1	2019-12-27	15:23:47.3	Purple	5	48.105	222.784	34.2965	-0.646234	1.2	10.7182	1	-1
1	2019-12-27	15:23:47.4	Purple	5	48.3602	221.806	34.541	0.822783	1.2	10.7859	1	-1
1	2019-12-27	15:23:47.5	Purple	5	48.6165	221.034	34.135	0.769138	1.2	10.9233	1	-1
1	2019-12-27	15:23:47.6	Purple	5	48.8739	220.32	33.1855	-1.99032	1.3	11.2853	1	-1
1	2019-12-27	15:23:47.7	Purple	5	49.1324	219.117	32.5001	-1.37182	1.2	10.8344	1	-1
1	2019-12-27	15:23:47.8	Purple	5	49.3921	218.052	32.0188	0.724077	1.3	11.039	1	-1
1	2019-12-27	15:23:47.9	Purple	5	49.6529	217.2	33.4968	4.9566	1.3	11.1287	1	-1
1	2019-12-27	15:23:48.0	Purple	5	49.9149	216.32	34.5727	-3.18289	1.3	10.9359	1	-1
1	2019-12-27	15:23:48.1	Purple	5	50.178	215.562	33.1953	0.0365575	1.2	11.0134	1	-1
1	2019-12-27	15:23:48.2	Purple	5	50.4422	214.691	31.9537	-2.36082	1.2	11.1035	1	-1
1	2019-12-27	15:23:48.3	Purple	5	50.7075	213.59	32.4664	0.227809	1.3	11.2785	1	-1
1	2019-12-27	15:23:48.4	Purple	5	50.974	212.637	32.4759	0.814676	1.2	11.2432	1	-1
1	2019-12-27	15:23:48.5	Purple	5	51.2417	211.741	33.2268	2.54639	1.2	11.1503	1	-1
1	2019-12-27	15:23:48.6	Purple	5	51.5104	210.952	33.5996	-2.5034	1.3	11.4186	1	-1
1	2019-12-27	15:23:48.7	Purple	5	51.7803	209.985	32.3487	-2.37505	1.3	11.3308	1	-1
1	2019-12-27	15:23:48.8	Purple	5	52.0513	209.103	32.636	2.91157	1.3	11.4602	1	-1
1	2019-12-27	15:23:48.9	Purple	5	52.3235	208.178	32.903	-1.74057	1.3	11.5566	1	-1
1	2019-12-27	15:23:49.0	Purple	5	52.5968	207.224	34.1165	2.90227	1.2	11.1158	1	-1
1	2019-12-27	15:23:49.1	Purple	5	52.8712	206.402	34.1432	3.06757	1.3	11.5233	1	-1
1	2019-12-27	15:23:49.2	Purple	5	53.1468	205.384	35.0237	-2.54846	1.2	11.3791	1	-1
1	2019-12-27	15:23:49.3	Purple	5	53.4235	204.429	34.2002	-2.59316	1.2	11.2125	1	-1
1	2019-12-27	15:23:49.4	Purple	5	53.7013	203.37	34.2714	5.28193	1.2	11.3453	1	-1
1	2019-12-27	15:23:49.5	Purple	5	53.9803	202.398	34.8073	-1.37134	1.2	11.2418	1	-1
1	2019-12-27	15:23:49.6	Purple	5	54.2604	201.32	34.4927	-2.66218	1.2	11.0654	1	-1
1	2019-12-27	15:23:49.7	Purple	5	54.5416	200.578	33.9233	3.00364	1.3	11.4094	1	-1
1	2019-12-27	15:23:49.8	Purple	5	54.824	199.608	33.373	-3.99256	1.2	11.2315	1	-1
1	2019-12-27	15:23:49.9	Purple	5	55.1075	198.667	33.6593	-3.91626	1.2	11.1853	1	-1
1	2019-12-27	15:23:50.0	Purple	5	55.3921	197.719	33.6248	3.11351	1.2	10.9999	1	-1
1	2019-12-27	15:23:50.1	Purple	5	55.6779	196.89	33.5441	3.15245	1.2	11.1481	1	-1
1	2019-12-27	15:23:50.2	Purple	5	55.9648	195.954	34.4858	-5.31912	1.2	11.0828	1	-1
1	2019-12-27	15:23:50.3	Purple	5	56.2528	194.918	34.4641	5.92093	1.2	11.0388	1	-1
1	2019-12-27	15:23:50.4	Purple	5	56.542	193.848	35.051	-1.82557	1.2	10.939	1	-1
1	2019-12-27	15:23:50.5	Purple	5	56.8323	193.124	34.6848	0.347018	1.2	11.1505	1	-1
1	2019-12-27	15:23:50.6	Purple	5	57.1237	191.945	34.8391	0.549555	1.2	10.68	1	-1
1	2019-12-27	15:23:50.7	Purple	5	57.4163	191.008	35.1468	-0.391404	1.2	10.6183	1	-1
1	2019-12-27	15:23:50.8	Purple	5	57.71	189.93	33.9577	0.886679	1.2	10.6852	1	-1
1	2019-12-27	15:23:50.9	Purple	5	58.0048	189.183	34.4813	-3.51671	1.2	10.6777	1	-1
1	2019-12-27	15:23:51.0	Purple	5	58.3008	188.212	34.5034	5.87082	1.2	10.4808	1	-1
1	2019-12-27	15:23:51.1	Purple	5	58.5979	187.107	33.4912	-5.90785	1.2	10.426	1	-1
1	2019-12-27	15:23:51.2	Purple	5	58.8962	186.302	34.3123	0.260262	1.2	10.4649	1	-1
1	2019-12-27	15:23:51.3	Purple	5	59.1955	185.461	33.1552	-0.402806	1.2	10.461	1	-1
1	2019-12-27	15:23:51.4	Purple	5	59.496	184.277	31.2736	1.85172	1.1	9.90302	1	-1
1	2019-12-27	15:23:51.5	Purple	5	59.7977	183.565	31.875	5.20282	1.2	10.2688	1	-1
1	2019-12-27	15:23:51.6	Purple	5	60.1005	182.305	32.9086	-3.84285	1.2	9.87581	1	-1
1	2019-12-27	15:23:51.7	Purple	5	60.4044	181.8	32.7961	4.10916	1.1	10.0719	1	-1
1	2019-12-27	15:23:51.8	Purple	5	60.7094	180.915	31.0092	-9.77335	1.1	9.98708	1	-1
1	2019-12-27	15:23:51.9	Purple	5	61.0156	180.111	31.2576	4.30376	1.2	10.5278	1	-1
1	2019-12-27	15:23:52.0	Purple	5	61.3229	178.89	32.2412	-8.49429	1.3	10.5336	1	1133
1	2019-12-27	15:23:52.1	Purple	5	61.6314	177.924	33.877	2.70535	1.2	10.0502	1	1133
1	2019-12-27	15:23:52.2	Purple	5	61.941	177.551	32.7584	6.20723	1.2	10.7438	1	1133
1	2019-12-27	15:23:52.3	Purple	5	62.2517	176.5	33.6642	1.63674	1.1	10.5486	1	1133
1	2019-12-27	15:23:52.4	Purple	5	62.5635	175.471	32.4422	2.20728	1.2	10.5264	1	1133
1	2019-12-27	15:23:52.5	Purple	5	62.8765	174.326	31.9822	-6.40559	1.2	9.93883	1	1133
1	2019-12-27	15:23:52.6	Purple	5	63.1906	173.636	34.9231	7.75409	1.2	10.3791	1	1133
1	2019-12-27	15:23:52.7	Purple	5	63.5059	172.63	32.341	-4.28009	1.1	10.5455	1	1133
1	2019-12-27	15:23:52.8	Purple	5	63.8223	171.68	31.5951	4.97246	1.2	10.5382	1	1133
1	2019-12-27	15:23:52.9	Purple	5	64.1398	170.817	33.3385	-0.924428	1.1	10.354	1	1133
1	2019-12-27	15:23:53.0	Purple	5	64.4584	169.79	34.6869	2.29502	1.2	10.5902	1	1133
1	2019-12-27	15:23:53.1	Purple	5	64.7782	169.313	33.8508	-4.11904	1.1	10.7154	1	1133
1	2019-12-27	15:23:53.2	Purple	5	65.0991	168.45	32.5396	0.824213	1.1	10.8038	1	1133
1	2019-12-27	15:23:53.3	Purple	5	65.4212	166.918	33.5042	8.18976	1.1	10.0551	1	1133
1	2019-12-27	15:23:53.4	Purple	5	65.7444	165.927	35.278	-0.747204	1.1	10.2735	1	1133
1	2019-12-27	15:23:53.5	Purple	5	66.0687	165.108	36.547	1.59725	1.1	10.8702	1	1133
1	2019-12-27	15:23:53.6	Purple	5	66.3942	164.449	37.4778	-3.93748	1.1	11.0304	1	1133
1	2019-12-27	15:23:53.7	Purple	5	66.7208	163.371	34.0453	-0.00635783	1.1	10.6704	1	1133
1	2019-12-27	15:23:53.8	Purple	5	67.0485	161.951	34.9276	-3.98612	1	10.1513	1	1133
1	2019-12-27	15:23:53.9	Purple	5	67.3773	161.191	34.7553	2.41721	1.1	10.3909	1	1133
1	2019-12-27	15:23:54.0	Purple	5	67.7073	160.122	37.6832	2.54774	1	10.29	1	1133
1	2019-12-27	15:23:54.1	Purple	5	68.0385	159.352	38.3907	-0.258644	1.1	10.6261	1	1133
1	2019-12-27	15:23:54.2	Purple	5	68.3707	158.166	36.4691	-0.939369	1.1	10.1057	1	1133
1	2019-12-27	15:23:54.3	Purple	5	68.7041	157.384	35.869	5.90583	1.1	11.0076	1	1133
1	2019-12-27	15:23:54.4	Purple	5	69.0387	156.075	38.4305	7.36308	1.1	10.2616	1	1133
1	2019-12-27	15:23:54.5	Purple	5	69.3743	154.84	38.24	7.70144	1.1	9.68877	1	1133
1	2019-12-27	15:23:54.6	Purple	5	69.7111	153.846	38.9926	-4.43602	1.1	10.1997	1	1133
1	2019-12-27	15:23:54.7	Purple	5	70.0491	153.22	36.3071	-1.604	1.1	10.728	1	1133
1	2019-12-27	15:23:54.8	Purple	5	70.3881	151.582	34.071	-2.38824	1.1	10.3678	1	1133
1	2019-12-27	15:23:54.9	Purple	5	70.7283	150.855	35.2196	6.09648	1.1	10.2259	1	1133
1	2019-12-27	15:23:55.0	Purple	5	71.0697	149.501	35.6424	-4.59361	1.1	10.0499	1	1133
1	2019-12-27	15:23:55.1	Purple	5	71.4121	149.316	36.2317	3.01751	1.1	11.153	1	1133
1	2019-12-27	15:23:55.2	Purple	5	71.7557	148.504	34.1649	-6.18792	1.1	11.5566	1	1133
1	2019-12-27	15:23:55.3	Purple	5	72.1005	147.014	36.6988	-5.74084	1.1	10.8708	1	1133
1	2019-12-27	15:23:55.4	Purple	5	72.4463	145.926	34.5213	3.86193	1	10.505	1	1133
1	2019-12-27	15:23:55.5	Purple	5	72.7933	145.169	38.3341	4.06799	1.1	11.2113	1	1133
1	2019-12-27	15:23:55.6	Purple	5	73.1415	143.99	38.3015	-9.63756	1.1	10.8175	1	1133
1	2019-12-27	15:23:55.7	Purple	5	73.4907	142.934	36.8557	3.80017	1.1	10.8972	1	1133
1	2019-12-27	15:23:55.8	Purple	5	73.8411	141.679	35.8904	-2.84626	1.1	10.8678	1	1133
1	2019-12-27	15:23:55.9	Purple	5	74.1927	140.997	39.8532	4.47394	1.1	11.4449	1	1133
1	2019-12-27	15:23:56.0	Purple	5	74.5454	139.921	38.4264	-4.43322	1.1	11.6355	1	1133
1	2019-12-27	15:23:56.1	Purple	5	74.8992	139.034	36.7057	-3.71254	1.1	11.6001	1	1133
1	2019-12-27	15:23:56.2	Purple	5	75.2541	137.665	37.1798	2.44236	1.1	11.1723	1	1133
1	2019-12-27	15:23:56.3	Purple	5	75.6102	136.362	39.215	-0.608007	1.1	10.7313	1	1133
1	2019-12-27	15:23:56.4	Purple	5	75.9674	135.253	35.9539	0.509024	1.1	10.9657	1	1133
1	2019-12-27	15:23:56.5	Purple	5	76.3257	134.744	38.5233	-15.0047	1.1	11.5511	1	1133
1	2019-12-27	15:23:56.6	Purple	5	76.6852	133.417	39.3601	12.4173	1	10.7062	1	1133
1	2019-12-27	15:23:56.7	Purple	5	77.0458	132.283	37.7938	3.54334	1.10172	11.5673	1	1133
1	2019-12-27	15:23:56.8	Purple	5	77.4076	131.931	37.4311	0.651099	1.15571	12.0177	1	1133
1	2019-12-27	15:23:56.9	Purple	5	77.7705	130.473	40.1246	-0.0270622	1.06847	11.91	1	1133
1	2019-12-27	15:23:57.0	Purple	5	78.1345	128.918	38.9011	1.63095	0.94425	10.2044	1	1133
1	2019-12-27	15:23:57.1	Purple	5	78.4996	127.963	38.693	1.1095	0.893168	9.6007	1	1133
1	2019-12-27	15:23:57.2	Purple	5	78.8659	126.819	39.9172	4.21783	0.756672	8.39082	1	1133
1	2019-12-27	15:23:57.3	Purple	5	79.2333	125.791	41.3579	-8.82849	0.869379	9.98856	1	1133
1	2019-12-27	15:23:57.4	Purple	5	79.6019	124.675	40.9098	-5.26962	0.501429	5.69866	1	1133
1	2019-12-27	15:23:57.5	Purple	5	79.9716	123.559	40.4618	-1.71075	0.388288	4.3645	1	1133
1	2019-12-27	15:23:57.6	Purple	5	80.3424	122.444	40.0137	1.84812	0.845289	9.39617	1	1133
1	2019-12-27	15:26:13.0	Purple	2	7.86586	141.275	41.633	1.08123	1.4	14.0027	2	1339
1	2019-12-27	15:26:13.1	Purple	2	7.867	142.437	40.328	-10.0259	1.4	14.3306	2	1339
1	2019-12-27	15:26:13.2	Purple	2	7.86927	143.13	38.8437	-6.07967	1.4	14.7684	2	1339
1	2019-12-27	15:26:13.3	Purple	2	7.87267	144.182	38.5152	-4.76499	1.4	15.0928	2	1339
1	2019-12-27	15:26:13.4	Purple	2	7.8772	145.303	38.2375	1.09386	1.4	15.1674	2	1339
1	2019-12-27	15:26:13.5	Purple	2	7.88287	146.713	38.757	-0.167767	1.5	15.1919	2	1339
1	2019-12-27	15:26:13.6	Purple	2	7.88968	147.555	38.7423	-2.41804	1.5	15.5398	2	1339
1	2019-12-27	15:26:13.7	Purple	2	7.89762	148.76	38.8731	0.232379	1.5	15.6604	2	1339
1	2019-12-27	15:26:13.8	Purple	2	7.90669	149.773	39.1382	2.61164	1.5	15.7007	2	1339
1	2019-12-27	15:26:13.9	Purple	2	7.91689	151.049	37.1786	-4.44376	1.5	15.7261	2	1339
1	2019-12-27	15:26:14.0	Purple	2	7.92823	151.74	37.1204	6.07443	1.5	16.2638	2	0
1	2019-12-27	15:26:14.1	Purple	2	7.94071	152.82	37.2054	-1.01713	1.6	16.3814	2	0
1	2019-12-27	15:26:14.2	Purple	2	7.95432	154	39.3551	8.98147	1.6	16.4856	2	0
1	2019-12-27	15:26:14.3	Purple	2	7.96906	154.975	37.4705	6.49476	1.6	16.5313	2	0
1	2019-12-27	15:26:14.4	Purple	2	7.98493	155.804	40.1949	5.72014	1.6	17.1188	2	0
1	2019-12-27	15:26:14.5	Purple	2	8.00194	157.028	39.5147	-1.24248	1.6	16.8973	2	0
1	2019-12-27	15:26:14.6	Purple	2	8.02009	158.518	39.5653	-4.05741	1.6	16.9797	2	0
1	2019-12-27	15:26:14.7	Purple	2	8.03937	159.376	38.5501	0.128428	1.6	17.2539	2	0
1	2019-12-27	15:26:14.8	Purple	2	8.05978	160.672	39.5129	2.19488	1.6	16.6348	2	0
1	2019-12-27	15:26:14.9	Purple	2	8.08132	161.601	39.9044	7.41903	1.6	17.2647	2	0
1	2019-12-27	15:26:15.0	Purple	2	8.104	162.793	37.4466	-11.9028	1.7	17.4426	2	0
1	2019-12-27	15:26:15.1	Purple	2	8.12782	163.542	39.7468	-3.8832	1.7	17.9296	2	0
1	2019-12-27	15:26:15.2	Purple	2	8.15277	164.585	37.3063	-3.93486	1.7	17.998	2	0
1	2019-12-27	15:26:15.3	Purple	2	8.17885	165.895	37.7676	-2.61203	1.7	17.8296	2	0
1	2019-12-27	15:26:15.4	Purple	2	8.20606	166.84	38.0102	8.11458	1.7	18.0476	2	0
1	2019-12-27	15:26:15.5	Purple	2	8.23441	168.209	40.2514	4.37995	1.7	18.1474	2	0
1	2019-12-27	15:26:15.6	Purple	2	8.2639	168.962	40.4346	-4.01044	1.7	18.4363	2	0
1	2019-12-27	15:26:15.7	Purple	2	8.29452	169.994	39.0232	-2.91729	1.7	18.6399	2	0
1	2019-12-27	15:26:15.8	Purple	2	8.32627	171.239	40.1847	5.08237	1.7	18.6207	2	0
1	2019-12-27	15:26:15.9	Purple	2	8.35915	172.487	38.771	2.62209	1.7	18.6516	2	0
1	2019-12-27	15:26:16.0	Purple	2	8.39317	173.57	39.5617	-0.778675	1.8	18.8617	2	0
1	2019-12-27	15:26:16.1	Purple	2	8.42833	174.567	40.2552	1.51591	1.8	18.9852	2	0
1	2019-12-27	15:26:16.2	Purple	2	8.46462	175.769	40.4776	-6.71577	1.8	18.947	2	0
1	2019-12-27	15:26:16.3	Purple	2	8.50204	176.825	38.7983	-0.774582	1.8	18.9272	2	0
1	2019-12-27	15:26:16.4	Purple	2	8.54059	177.754	39.7761	1.83535	1.8	19.1287	2	0
1	2019-12-27	15:26:16.5	Purple	2	8.58028	178.94	39.4777	-6.21148	1.8	19.1483	2	0
1	2019-12-27	15:26:16.6	Purple	2	8.62111	180.234	37.973	-0.91362	1.8	19.2249	2	0
1	2019-12-27	15:26:16.7	Purple	2	8.66307	181.108	39.2443	4.6008	1.8	19.6541	2	0
1	2019-12-27	15:26:16.8	Purple	2	8.70616	182.409	41.1555	1.82414	1.8	19.499	2	0
1	2019-12-27	15:26:16.9	Purple	2	8.75038	183.34	40.7848	2.74503	1.8	19.6633	2	0
1	2019-12-27	15:26:17.0	Purple	2	8.79574	184.208	39.2764	-0.859261	1.8	20.0977	2	0
1	2019-12-27	15:26:17.1	Purple	2	8.84224	185.546	39.925	1.12299	1.8	19.833	2	0
1	2019-12-27	15:26:17.2	Purple	2	8.88987	186.899	39.3453	1.48845	1.8	19.6852	2	0
1	2019-12-27	15:26:17.3	Purple	2	8.93863	188.003	40.8474	2.80452	1.8	19.6331	2	0
1	2019-12-27	15:26:17.4	Purple	2	8.98852	188.962	41.6391	-0.952959	1.8	20.2007	2	0
1	2019-12-27	15:26:17.5	Purple	2	9.03955	189.981	40.9113	-2.25751	1.8	20.0403	2	0
1	2019-12-27	15:26:17.6	Purple	2	9.09172	191.153	39.0264	-0.905514	1.9	20.2621	2	0
1	2019-12-27	15:26:17.7	Purple	2	9.14502	192.417	38.3977	-5.10883	1.8	20.0055	2	0
1	2019-12-27	15:26:17.8	Purple	2	9.19945	193.461	39.7599	5.13077	1.9	20.2936	2	0
1	2019-12-27	15:26:17.9	Purple	2	9.25501	194.637	39.9987	1.81874	1.9	20.2137	2	0
1	2019-12-27	15:26:18.0	Purple	2	9.31171	195.572	40.4061	-3.49069	1.9	20.0846	2	0
1	2019-12-27	15:26:18.1	Purple	2	9.36955	196.536	39.997	0.580311	1.9	20.4112	2	0
1	2019-12-27	15:26:18.2	Purple	2	9.42852	197.798	39.6603	-0.89407	1.9	20.1734	2	0
1	2019-12-27	15:26:18.3	Purple	2	9.48862	198.869	39.2805	-1.10924	1.9	20.5744	2	0
1	2019-12-27	15:26:18.4	Purple	2	9.54985	200.132	40.9165	2.47502	1.9	20.3549	2	0
1	2019-12-27	15:26:18.5	Purple	2	9.61222	201.305	41.1257	2.50224	1.9	20.2115	2	0
1	2019-12-27	15:26:18.6	Purple	2	9.67573	202.274	40.1719	-4.53901	1.9	20.1833	2	0
1	2019-12-27	15:26:18.7	Purple	2	9.74037	203.366	40.5992	-0.943462	1.9	20.354	2	0
1	2019-12-27	15:26:18.8	Purple	2	9.80614	204.664	40.9502	3.32713	1.9	20.3256	2	0
1	2019-12-27	15:26:18.9	Purple	2	9.87304	205.675	40.2922	-1.20203	1.9	20.4495	2	0
1	2019-12-27	15:26:19.0	Purple	2	9.94108	206.725	40.8255	1.23286	1.9	20.5626	2	0
1	2019-12-27	15:26:19.1	Purple	2	10.0103	207.891	40.9507	-0.736475	1.9	20.6976	2	0
1	2019-12-27	15:26:19.2	Purple	2	10.0806	209.232	40.6063	3.00741	1.9	20.3609	2	0
1	2019-12-27	15:26:19.3	Purple	2	10.152	210.259	40.9941	-0.362237	1.9	19.8081	2	0
1	2019-12-27	15:26:19.4	Purple	2	10.2246	211.347	39.6026	1.08266	1.8	18.7488	2	0
1	2019-12-27	15:26:19.5	Purple	2	10.2983	212.466	39.2069	-3.45186	1.7	17.6869	2	0
1	2019-12-27	15:26:19.6	Purple	2	10.3731	213.688	39.04	-3.21198	1.9	16.4773	2	0
1	2019-12-27	15:26:19.7	Purple	2	10.4491	214.785	40.1041	4.42119	1.38063	15.3816	2	0
1	2019-12-27	15:26:19.8	Purple	2	10.5262	215.526	40.5661	-0.995398	-1	-1	-1	0
1	2019-12-27	15:26:19.9	Purple	2	10.6045	216.604	39.478	0.572205	-1	-1	-1	0
1	2019-12-27	15:26:20.0	Purple	2	10.6839	217.907	38.9099	-4.21309	-1	-1	-1	0
1	2019-12-27	15:26:20.1	Purple	2	10.7644	219.171	39.2106	-1.49552	-1	-1	-1	0
1	2019-12-27	15:26:20.2	Purple	2	10.846	220.362	40.4386	-0.089407	-1	-1	-1	0
1	2019-12-27	15:26:20.3	Purple	2	10.9288	221.239	40.4913	1.42296	-1	-1	-1	0
1	2019-12-27	15:26:20.4	Purple	2	11.0127	222.335	40.3686	1.69992	-1	-1	-1	0
1	2019-12-27	15:26:20.5	Purple	2	11.0978	223.498	39.4798	-3.15448	-1	-1	-1	0
1	2019-12-27	15:26:20.6	Purple	2	11.1839	224.512	39.4828	-0.932217	-1	-1	-1	0
1	2019-12-27	15:26:20.7	Purple	2	11.2713	225.602	38.9541	-9.22461	-1	-1	-1	0
1	2019-12-27	15:26:20.8	Purple	2	11.3597	226.878	35.2231	-13.3603	-1	-1	-1	0
1	2019-12-27	15:26:20.9	Purple	2	11.4493	227.944	28.846	-11.1892	-1	-1	-1	0
1	2019-12-27	15:26:21.0	Purple	2	11.54	229.135	24.2258	-12.4545	-1	-1	-1	0
1	2019-12-27	15:26:21.1	Purple	2	11.6319	229.895	18.8549	-13.7829	-1	-1	-1	0
1	2019-12-27	15:26:21.2	Purple	2	11.7249	230.162	14.7966	-9.43092	-1	-1	-1	0
1	2019-12-27	15:26:21.3	Purple	2	11.819	230.163	12.0418	-7.36554	-1	-1	-1	0
1	2019-12-27	15:26:21.4	Purple	2	11.9142	230.164	8.05796	-15.4486	-1	-1	-1	0
1	2019-12-27	15:26:21.5	Purple	2	12.0106	230.165	2.68627	-10.0955	-1	-1	-1	0
2	2019-12-27	15:14:31.0	Green	4	16.329	230.226	0.0421495	5.06418	4.2	38.9454	138	-1
2	2019-12-27	15:14:31.1	Green	4	16.3302	230.225	3.23619	10.5108	4.2	39.8861	138	-1
2	2019-12-27	15:14:31.2	Green	4	16.3324	230.224	6.01974	6.39687	4.2	41.1316	138	-1
2	2019-12-27	15:14:31.3	Green	4	16.3358	230.223	11.584	16.9442	4.2	42.158	138	-1
2	2019-12-27	15:14:31.4	Green	4	16.3404	230.221	15.8496	9.15122	4.2	43.5238	138	-1
2	2019-12-27	15:14:31.5	Green	4	16.346	229.652	18.7175	16.1707	4.2	44.2128	138	-1
2	2019-12-27	15:14:31.6	Green	4	16.3528	229.023	24.6297	8.39162	4.1	44.6824	138	-1
2	2019-12-27	15:14:31.7	Green	4	16.3608	227.675	28.6796	12.3665	4.1	44.6172	138	-1
2	2019-12-27	15:14:31.8	Green	4	16.3698	226.704	31.6638	5.93328	4.1	44.4205	138	-1
2	2019-12-27	15:14:31.9	Green	4	16.3801	226.065	33.4483	-0.73727	4.1	45.1584	138	-1
2	2019-12-27	15:14:32.0	Green	4	16.3914	224.75	36.2005	5.42212	4.1	44.9969	138	-1
2	2019-12-27	15:14:32.1	Green	4	16.4039	223.849	33.1662	-7.6619	4.1	45.2773	138	-1
2	2019-12-27	15:14:32.2	Green	4	16.4175	223.185	31.9378	3.59249	4.1	46.1021	138	-1
2	2019-12-27	15:14:32.3	Green	4	16.4322	222.219	33.5581	-6.60268	4.1	46.1161	138	-1
2	2019-12-27	15:14:32.4	Green	4	16.4481	220.978	33.1263	6.58512	4.1	45.7089	138	-1
2	2019-12-27	15:14:32.5	Green	4	16.4651	220.305	32.9311	-0.61353	4.1	46.4896	138	-1
2	2019-12-27	15:14:32.6	Green	4	16.4832	219.607	34.5055	3.74722	4.1	46.8247	138	-1
2	2019-12-27	15:14:32.7	Green	4	16.5025	218.608	34.5822	8.00618	4	47.2303	138	-1
2	2019-12-27	15:14:32.8	Green	4	16.5229	217.389	34.6467	-2.08044	4	47.3323	138	-1
2	2019-12-27	15:14:32.9	Green	4	16.5445	216.531	36.3766	1.08834	4	47.4282	138	-1
2	2019-12-27	15:14:33.0	Green	4	16.5672	215.517	38.1373	2.06399	4	47.5657	138	0
2	2019-12-27	15:14:33.1	Green	4	16.591	214.534	37.9875	3.58788	4	47.8769	138	0
2	2019-12-27	15:14:33.2	Green	4	16.6159	213.279	36.771	-2.0647	4	47.9589	138	0
2	2019-12-27	15:14:33.3	Green	4	16.642	212.221	37.5888	-2.33471	4	48.3032	138	0
2	2019-12-27	15:14:33.4	Green	4	16.6692	211.132	38.3674	-0.0650883	4	48.5946	138	0
2	2019-12-27	15:14:33.5	Green	4	16.6976	210.166	39.5187	-4.40709	4	48.4698	138	0
2	2019-12-27	15:14:33.6	Green	4	16.7271	209.218	38.5245	4.24099	3.9	48.7046	138	0
2	2019-12-27	15:14:33.7	Green	4	16.7577	208.178	38.631	3.27996	3.9	49.0324	138	0
2	2019-12-27	15:14:33.8	Green	4	16.7894	206.991	37.6506	0.0207424	3.9	49.0496	138	0
2	2019-12-27	15:14:33.9	Green	4	16.8223	205.752	39.3641	2.80825	3.9	49.1169	138	0
2	2019-12-27	15:14:34.0	Green	4	16.8563	204.718	40.9855	-5.92947	3.9	49.3987	138	0
2	2019-12-27	15:14:34.1	Green	4	16.8915	203.636	41.0912	2.53479	3.9	49.2021	138	0
2	2019-12-27	15:14:34.2	Green	4	16.9278	202.765	41.1345	2.25854	3.9	49.4708	138	0
2	2019-12-27	15:14:34.3	Green	4	16.9652	201.419	40.1495	1.2097	3.9	49.7462	138	0
2	2019-12-27	15:14:34.4	Green	4	17.0038	200.11	41.2773	3.721	3.9	49.6353	138	0
2	2019-12-27	15:14:34.5	Green	4	17.0434	199.047	41.3809	5.64762	3.9	49.3053	138	0
2	2019-12-27	15:14:34.6	Green	4	17.0843	197.85	44.8408	-1.22118	3.8	49.3614	138	0
2	2019-12-27	15:14:34.7	Green	4	17.1262	196.83	43.269	-5.35973	3.8	49.8318	138	0
2	2019-12-27	15:14:34.8	Green	4	17.1693	195.545	42.2566	10.6399	3.8	49.5218	138	0
2	2019-12-27	15:14:34.9	Green	4	17.2135	194.441	42.9542	3.74027	3.8	50.0286	138	0
2	2019-12-27	15:14:35.0	Green	4	17.2589	192.8	42.3513	-3.85118	3.8	49.2844	138	0
2	2019-12-27	15:14:35.1	Green	4	17.3054	191.804	43.971	2.45659	3.8	49.6365	138	1
2	2019-12-27	15:14:35.2	Green	4	17.353	190.719	45.0854	-4.9355	3.8	49.6382	138	1
2	2019-12-27	15:14:35.3	Green	4	17.4018	189.501	46.1506	-1.66698	3.7	50.0874	138	1
2	2019-12-27	15:14:35.4	Green	4	17.4517	188.438	44.601	-1.54567	3.8	50.7863	138	1
2	2019-12-27	15:14:35.5	Green	4	17.5027	187.059	44.3272	1.57801	3.7	50.3077	138	1
2	2019-12-27	15:14:35.6	Green	4	17.5549	185.526	45.3889	2.87175	3.7	49.9233	138	1
2	2019-12-27	15:14:35.7	Green	4	17.6082	184.185	44.348	-0.539876	3.7	49.801	138	1
2	2019-12-27	15:14:35.8	Green	4	17.6626	182.889	47.8927	1.00567	3.7	49.7322	138	1
2	2019-12-27	15:14:35.9	Green	4	17.7182	181.953	46.4978	-5.38905	3.7	49.6213	138	1
2	2019-12-27	15:14:36.0	Green	4	17.7749	180.633	45.1298	1.18483	3.7	49.9629	138	1
2	2019-12-27	15:14:36.1	Green	4	17.8327	179.586	45.2548	1.09164	3.6	50.2814	138	1
2	2019-12-27	15:14:36.2	Green	4	17.8917	177.712	46.2526	-2.84536	3.6	49.6969	138	1
2	2019-12-27	15:14:36.3	Green	4	17.9518	176.586	47.4128	7.67874	3.6	49.7458	138	1
2	2019-12-27	15:14:36.4	Green	4	18.013	175.726	48.3514	-4.12237	3.6	50.1537	138	1
2	2019-12-27	15:14:36.5	Green	4	18.0754	174.353	44.575	5.79543	3.6	50.0835	138	1
2	2019-12-27	15:14:36.6	Green	4	18.1389	172.783	45.2299	-3.79968	3.6	49.43	138	1
2	2019-12-27	15:14:36.7	Green	4	18.2035	171.222	48.205	1.63488	3.6	49.5222	138	1
2	2019-12-27	15:14:36.8	Green	4	18.2693	169.962	48.1573	-0.216007	3.5	49.2607	138	1
2	2019-12-27	15:14:36.9	Green	4	18.3362	169.087	49.8035	0.250101	3.5	49.6175	138	1
2	2019-12-27	15:14:37.0	Green	4	18.4042	167.661	49.279	-5.1713	3.5	49.3848	138	1
2	2019-12-27	15:14:37.1	Green	4	18.4734	165.874	50.2668	-4.2967	3.5	48.6209	138	1
2	2019-12-27	15:14:37.2	Green	4	18.5437	165.024	49.9068	7.58362	3.5	49.2113	138	1
2	2019-12-27	15:14:37.3	Green	4	18.6152	163.285	50.2434	2.34814	3.5	48.9753	138	1
2	2019-12-27	15:14:37.4	Green	4	18.6877	161.832	53.6345	1.97148	3.4	48.2415	138	1
2	2019-12-27	15:14:37.5	Green	4	18.7615	160.051	50.366	-4.01243	3.5	48.2199	138	1
2	2019-12-27	15:14:37.6	Green	4	18.8363	158.872	50.8589	-0.384092	3.4	48.5295	138	1
2	2019-12-27	15:14:37.7	Green	4	18.9123	157.922	51.5314	-9.84395	3.4	48.774	138	1
2	2019-12-27	15:14:37.8	Green	4	18.9894	155.742	49.1442	7.47752	3.4	47.8435	138	1
2	2019-12-27	15:14:37.9	Green	4	19.0676	154.682	45.2455	-3.01528	3.4	47.6311	138	1
2	2019-12-27	15:14:38.0	Green	4	19.147	153.722	48.2308	-0.09799	3.4	47.8649	138	1
2	2019-12-27	15:14:38.1	Green	4	19.2275	151.834	49.8337	-1.86964	3.4	47.6981	138	1
2	2019-12-27	15:14:38.2	Green	4	19.3092	150.911	43.7362	-6.94752	3.3	47.8639	138	1
2	2019-12-27	15:14:38.3	Green	4	19.392	149.997	48.3697	1.11441	3.3	47.8222	138	1
2	2019-12-27	15:14:38.4	Green	4	19.4759	148.154	50.0845	3.03221	3.3	47.3594	138	1
2	2019-12-27	15:14:38.5	Green	4	19.5609	146.848	47.2582	11.8314	3.3	47.4464	138	1
2	2019-12-27	15:14:38.6	Green	4	19.6471	146.023	53.2388	6.80423	3.3	47.6655	138	1
2	2019-12-27	15:14:38.7	Green	4	19.7344	143.933	54.9314	-0.771721	3.3	46.9888	138	1
2	2019-12-27	15:14:38.8	Green	4	19.8229	142.592	51.5851	5.52464	3.3	46.2414	138	1
2	2019-12-27	15:14:38.9	Green	4	19.9125	141.332	52.0672	0.307242	3.3	46.8042	138	1
2	2019-12-27	15:14:39.0	Green	4	20.0032	139.08	55.6816	3.37648	3.3	46.1795	138	1
2	2019-12-27	15:14:39.1	Green	4	20.095	137.79	49.9775	4.73487	3.2	46.2155	138	1
2	2019-12-27	15:14:39.2	Green	4	20.188	136.691	51.396	-0.514269	3.2	45.8625	138	1
2	2019-12-27	15:14:39.3	Green	4	20.2821	135.277	54.2206	-0.115315	3.2	45.6573	138	1
2	2019-12-27	15:14:39.4	Green	4	20.3774	133.649	50.9413	-10.2118	3.2	46.0581	138	1
2	2019-12-27	15:14:39.5	Green	4	20.4738	132.827	51.3968	4.32525	3.2	46.604	138	1
2	2019-12-27	15:14:39.6	Green	4	20.5713	131.171	53.5405	-8.07166	3.2	45.7175	138	1
2	2019-12-27	15:14:39.7	Green	4	20.67	129.283	52.0861	-0.465314	3.2	44.6593	138	1
2	2019-12-27	15:14:39.8	Green	4	20.7698	127.76	51.6751	-2.47133	3.1	43.8021	138	1
2	2019-12-27	15:14:39.9	Green	4	20.8707	126.368	55.4732	4.36463	3.1	44.2289	138	1
2	2019-12-27	15:14:40.0	Green	4	20.9728	124.793	53.1536	-4.92311	3.1	43.6943	138	1
2	2019-12-27	15:14:40.1	Green	4	21.0759	123.703	50.7591	-11.7453	3.1	44.1669	138	1
2	2019-12-27	15:14:40.2	Green	4	21.1803	122.166	48.1985	9.45044	3.1	43.8014	138	1
2	2019-12-27	15:14:40.3	Green	4	21.2857	120.499	50.2019	4.82005	3.1	43.8669	138	1
2	2019-12-27	15:14:40.4	Green	4	21.3923	119.359	52.2968	-5.1707	3	43.5964	138	1
2	2019-12-27	15:14:40.5	Green	4	21.5001	118.003	52.6719	-1.7941	3	43.4103	138	1
2	2019-12-27	15:14:40.6	Green	4	21.6089	117.049	54.4887	3.65329	3.1	43.9269	138	1
2	2019-12-27	15:14:40.7	Green	4	21.7189	115.212	52.3744	0.340958	3	42.9791	138	1
2	2019-12-27	15:14:40.8	Green	4	21.8301	113.171	53.5279	-1.3001	3	41.6522	138	1
2	2019-12-27	15:14:40.9	Green	4	21.9423	111.998	52.8988	19.5924	3	42.5802	138	1
2	2019-12-27	15:14:41.0	Green	4	22.0557	110.057	56.9871	-5.19717	3	41.9687	138	1
2	2019-12-27	15:14:41.1	Green	4	22.1703	108.861	55.4145	-8.97034	3.1	42.606	138	1
2	2019-12-27	15:14:41.2	Green	4	22.2859	107.464	51.7449	-5.34779	3	42.1303	138	1
2	2019-12-27	15:14:41.3	Green	4	22.4027	106.248	54.8566	3.69958	3	41.3781	138	1
2	2019-12-27	15:14:41.4	Green	4	22.5207	104.385	52.1128	-0.642027	2.9	40.3519	138	1
2	2019-12-27	15:14:41.5	Green	4	22.6397	102.898	50.5133	-26.466	3	40.739	138	1
2	2019-12-27	15:14:41.6	Green	4	22.7599	101.612	50.2882	-1.14879	3	40.963	138	1
2	2019-12-27	15:14:41.7	Green	4	22.8813	100.3	51.4306	7.88039	3	40.4437	138	1
2	2019-12-27	15:14:41.8	Green	4	23.0037	98.8178	49.8704	-0.358043	2.9	40.0765	138	1
2	2019-12-27	15:14:41.9	Green	4	23.1274	97.0215	50.2132	-3.16361	2.9	39.4025	138	1
2	2019-12-27	15:14:42.0	Green	4	23.2521	96.3518	49.8375	-0.532399	2.9	41.0927	138	1
2	2019-12-27	15:14:42.1	Green	4	23.378	94.9215	52.8807	15.6385	2.9	40.642	138	1
2	2019-12-27	15:14:42.2	Green	4	23.505	93.534	54.4799	-15.3136	2.9	40.633	138	1
2	2019-12-27	15:14:42.3	Green	4	23.6331	91.5471	50.7363	-10.6882	2.9	39.8037	138	1
2	2019-12-27	15:14:42.4	Green	4	23.7624	90.3475	47.754	-5.11582	2.9	39.434	138	1
2	2019-12-27	15:14:42.5	Green	4	23.8928	88.5227	49.1957	-2.13604	2.9	39.2433	138	1
2	2019-12-27	15:14:42.6	Green	4	24.0243	86.9367	55.1625	10.0488	2.9	39.2462	138	1
2	2019-12-27	15:14:42.7	Green	4	24.157	85.5633	49.6078	1.12229	2.9	39.0209	138	1
2	2019-12-27	15:14:42.8	Green	4	24.2908	84.6249	48.2381	7.90731	2.9	39.182	138	1
2	2019-12-27	15:14:42.9	Green	4	24.4258	83.5124	53.0109	4.01885	2.9	39.6183	138	1
2	2019-12-27	15:14:43.0	Green	4	24.5619	81.6073	51.4512	-9.10051	2.9	38.4383	138	1
2	2019-12-27	15:14:43.1	Green	4	24.6991	80.4384	50.3112	-0.981589	2.9	37.9641	138	1
2	2019-12-27	15:14:43.2	Green	4	24.8374	79.395	49.77	8.23173	2.9	38.9479	138	1
2	2019-12-27	15:14:43.3	Green	4	24.9769	77.2395	51.1862	7.84845	2.9	38.3811	138	1
2	2019-12-27	15:14:43.4	Green	4	25.1175	75.5882	51.8188	13.3118	2.9	37.9449	138	1
2	2019-12-27	15:14:43.5	Green	4	25.2593	74.5643	53.7427	4.72637	2.9	38.136	138	1
2	2019-12-27	15:14:43.6	Green	4	25.4022	73.1226	55.5178	-9.33068	2.9	37.8009	138	1
2	2019-12-27	15:14:43.7	Green	4	25.5462	72.0847	49.5732	-0.545335	2.9	37.3047	138	1
2	2019-12-27	15:14:43.8	Green	4	25.6913	70.6231	49.5176	-9.73191	2.9	38.3532	138	1
2	2019-12-27	15:14:43.9	Green	4	25.8376	68.663	46.4632	5.60825	3	37.6793	138	1
2	2019-12-27	15:14:44.0	Green	4	25.985	67.3582	48.4479	1.19266	3	37.7417	138	1
2	2019-12-27	15:14:44.1	Green	4	26.1336	66.4402	48.0561	5.32359	3	37.9427	138	1
2	2019-12-27	15:14:44.2	Green	4	26.2833	64.9633	50.6139	1.21429	2.9	37.5848	138	1
2	2019-12-27	15:14:44.3	Green	4	26.4341	63.8779	47.7735	-6.40127	2.9	38.385	138	1
2	2019-12-27	15:14:44.4	Green	4	26.5861	62.3492	46.5742	12.8852	2.9	37.689	138	1
2	2019-12-27	15:14:44.5	Green	4	26.7391	61.4058	54.1466	10.7553	2.9	38.0811	138	1
2	2019-12-27	15:14:44.6	Green	4	26.8934	59.8884	50.0016	-19.1553	2.8	37.0608	138	1
2	2019-12-27	15:14:44.7	Green	4	27.0487	58.1321	48.175	4.92366	2.8	37.2327	138	1
2	2019-12-27	15:14:44.8	Green	4	27.2052	57.0084	47.5985	-21.0069	2.84821	37.6613	138	1
2	2019-12-27	15:14:44.9	Green	4	27.3628	54.4076	49.2173	-4.61175	-1	-1	-1	1
2	2019-12-27	15:14:45.0	Green	4	27.5216	53.4935	48.1411	2.75684	-1	-1	-1	1
2	2019-12-27	15:14:45.1	Green	4	27.6815	52.8349	50.6079	-9.53844	-1	-1	-1	1
2	2019-12-27	15:14:45.2	Green	4	27.8425	51.1135	46.6719	6.04073	-1	-1	-1	1
2	2019-12-27	15:14:45.3	Green	4	28.0047	50.7803	46.3636	-0.317601	-1	-1	-1	1
2	2019-12-27	15:14:45.4	Green	4	28.168	49.1071	42.7554	-14.175	-1	-1	-1	1
2	2019-12-27	15:14:45.5	Green	4	28.3324	47.248	44.6495	15.6244	-1	-1	-1	1
2	2019-12-27	15:14:45.6	Green	4	28.498	46.3984	49.023	-0.706111	-1	-1	-1	1
2	2019-12-27	15:14:45.7	Green	4	28.6647	44.9157	47.6006	9.99148	-1	-1	-1	1
2	2019-12-27	15:14:45.8	Green	4	28.8325	43.377	46.921	-11.5289	-1	-1	-1	1
2	2019-12-27	15:14:45.9	Green	4	29.0015	42.5955	45.8358	-2.43918	-1	-1	-1	1
2	2019-12-27	15:14:46.0	Green	4	29.1716	41.662	45.4745	0.999338	-1	-1	-1	1
2	2019-12-27	15:14:46.1	Green	4	29.3428	39.4153	46.088	4.23983	-1	-1	-1	1
2	2019-12-27	15:14:46.2	Green	4	29.5152	38.1145	48.3222	-1.43126	-1	-1	-1	1
2	2019-12-27	15:14:46.3	Green	4	29.6887	37.2231	45.7039	-4.64302	-1	-1	-1	1
2	2019-12-27	15:14:46.4	Green	4	29.8633	35.7539	45.4743	-1.38977	-1	-1	-1	1
2	2019-12-27	15:14:46.5	Green	4	30.0391	35.1041	47.2929	3.07358	-1	-1	-1	1
2	2019-12-27	15:14:46.6	Green	4	30.216	34.4544	49.1114	7.53693	-1	-1	-1	1
2	2019-12-27	15:14:46.7	Green	4	30.394	31.7162	45.8116	-15.3458	-1	-1	-1	1
2	2019-12-27	15:14:46.8	Green	4	30.5732	31.1684	43.7879	8.11908	-1	-1	-1	1
2	2019-12-27	15:14:46.9	Green	4	30.7535	29.875	48.7529	1.31793	-1	-1	-1	1
2	2019-12-27	15:14:47.0	Green	4	30.9349	28.5005	52.4113	24.1124	-1	-1	-1	1
2	2019-12-27	15:14:47.1	Green	4	31.1175	26.0587	53.2182	-0.903868	-1	-1	-1	1
2	2019-12-27	15:14:47.2	Green	4	31.3012	25.3431	51.0926	7.84563	-1	-1	-1	1
2	2019-12-27	15:14:47.3	Green	4	31.4861	23.4385	56.5458	11.1157	-1	-1	-1	1
2	2019-12-27	15:14:47.4	Green	4	31.672	21.8472	57.0674	4.81615	-1	-1	-1	1
2	2019-12-27	15:14:47.5	Green	4	31.8592	20.1534	59.6223	9.07027	-1	-1	-1	1
2	2019-12-27	15:16:59.0	Green	2	8.86448	16.0411	40.1767	0.191579	2.3	23.7627	461	-1
2	2019-12-27	15:16:59.1	Green	2	8.86561	17.422	42.1098	-4.16845	2.3	23.2603	461	-1
2	2019-12-27	15:16:59.2	Green	2	8.86788	18.1693	41.4618	-7.38757	2.4	23.5284	461	-1
2	2019-12-27	15:16:59.3	Green	2	8.87128	19.1468	36.7492	1.59427	2.4	23.4211	461	-1
2	2019-12-27	15:16:59.4	Green	2	8.87582	20.043	38.2801	-7.21459	2.4	23.9448	461	-1
2	2019-12-27	15:16:59.5	Green	2	8.88149	21.5903	36.5229	0.644946	2.3	23.086	461	-1
2	2019-12-27	15:16:59.6	Green	2	8.88829	22.3614	38.5669	11.8991	2.3	23.0699	461	-1
2	2019-12-27	15:16:59.7	Green	2	8.89623	22.9369	41.298	1.63385	2.3	23.3482	461	-1
2	2019-12-27	15:16:59.8	Green	2	8.9053	23.2817	40.1579	-0.214926	2.3	23.7863	461	-1
2	2019-12-27	15:16:59.9	Green	2	8.91551	24.9944	38.0918	-0.508494	2.2	22.9203	461	-1
2	2019-12-27	15:17:0.0	Green	2	8.92685	26.4699	35.8691	-3.33976	2.2	22.6246	461	-1
2	2019-12-27	15:17:0.1	Green	2	8.93932	27.7347	36.243	2.60724	2.2	22.0305	461	-1
2	2019-12-27	15:17:0.2	Green	2	8.95293	29.2695	38.4615	5.50508	2.2	21.631	461	-1
2	2019-12-27	15:17:0.3	Green	2	8.96767	30.2926	40.5549	-4.23136	2.2	21.7685	461	-1
2	2019-12-27	15:17:0.4	Green	2	8.98355	30.597	38.3805	-1.55731	2.2	22.2902	461	-1
2	2019-12-27	15:17:0.5	Green	2	9.00056	31.4346	40.1684	-0.80631	2.2	22.6016	461	-1
2	2019-12-27	15:17:0.6	Green	2	9.0187	32.4815	37.194	-5.84004	2.2	22.3724	461	-1
2	2019-12-27	15:17:0.7	Green	2	9.03798	33.9375	34.4749	-3.62538	2.2	21.8915	461	-1
2	2019-12-27	15:17:0.8	Green	2	9.05839	34.6632	34.7605	3.65964	2.2	21.9433	461	-1
2	2019-12-27	15:17:0.9	Green	2	9.07994	35.7446	38.853	-2.36535	2.2	22.1487	461	-1
2	2019-12-27	15:17:1.0	Green	2	9.10262	36.9729	38.0608	-3.65565	2.2	21.9451	461	0
2	2019-12-27	15:17:1.1	Green	2	9.12643	37.9164	37.0461	-1.05787	2.2	21.9559	461	0
2	2019-12-27	15:17:1.2	Green	2	9.15138	39.1686	34.1278	1.88322	2.2	21.2749	461	0
2	2019-12-27	15:17:1.3	Green	2	9.17746	40.0501	34.525	2.19002	2.2	21.0252	461	0
2	2019-12-27	15:17:1.4	Green	2	9.20468	40.8583	34.3827	-4.01413	2.1	20.7212	461	0
2	2019-12-27	15:17:1.5	Green	2	9.23303	41.5579	34.1242	-0.890411	2.2	21.2749	461	0
2	2019-12-27	15:17:1.6	Green	2	9.26251	42.5337	35.7142	-0.657808	2.1	20.9237	461	0
2	2019-12-27	15:17:1.7	Green	2	9.29313	43.573	35.4938	4.47964	2.2	21.1252	461	0
2	2019-12-27	15:17:1.8	Green	2	9.32488	45.0201	37.8881	2.4608	2.1	20.4817	461	0
2	2019-12-27	15:17:1.9	Green	2	9.35777	45.705	38.4692	4.80367	2.1	21.0238	461	0
2	2019-12-27	15:17:2.0	Green	2	9.39179	46.8645	38.3045	2.27186	2	20.4761	461	0
2	2019-12-27	15:17:2.1	Green	2	9.42694	48.0497	38.777	7.16418	2	20.3545	461	0
2	2019-12-27	15:17:2.2	Green	2	9.46323	49.6989	37.8258	-0.561801	2	19.4624	461	0
2	2019-12-27	15:17:2.3	Green	2	9.50065	50.2005	38.3607	1.86745	2.1	20.0139	461	0
2	2019-12-27	15:17:2.4	Green	2	9.53921	50.9858	38.3515	-1.11612	2.1	20.3362	461	0
2	2019-12-27	15:17:2.5	Green	2	9.5789	52.0759	37.5224	4.04677	2	20.287	461	0
2	2019-12-27	15:17:2.6	Green	2	9.61972	53.2828	37.2018	-9.05004	2	20.1753	461	0
2	2019-12-27	15:17:2.7	Green	2	9.66168	54.4293	37.0416	7.58459	2	19.9109	461	0
2	2019-12-27	15:17:2.8	Green	2	9.70477	55.4402	36.0379	-0.240068	2	20.303	461	0
2	2019-12-27	15:17:2.9	Green	2	9.749	56.4124	35.1435	2.12096	2	19.9119	461	0
2	2019-12-27	15:17:3.0	Green	2	9.79436	57.3806	34.7852	2.31606	2	19.755	461	0
2	2019-12-27	15:17:3.1	Green	2	9.84085	58.3428	33.8733	-0.109553	2	19.657	461	0
2	2019-12-27	15:17:3.2	Green	2	9.88848	59.11	31.957	-0.332114	2	20.4359	461	0
2	2019-12-27	15:17:3.3	Green	2	9.93724	59.9049	31.8603	-2.72338	2	20.3518	461	0
2	2019-12-27	15:17:3.4	Green	2	9.98714	61.0128	33.9817	12.263	2	20.0654	461	0
2	2019-12-27	15:17:3.5	Green	2	10.0382	61.9567	34.3251	3.02111	2	19.9671	461	0
2	2019-12-27	15:17:3.6	Green	2	10.0903	62.6282	36.7318	2.92065	2	20.6404	461	0
2	2019-12-27	15:17:3.7	Green	2	10.1436	63.7864	38.0046	-1.03864	2	20.3165	461	0
2	2019-12-27	15:17:3.8	Green	2	10.1981	64.3902	37.5062	-3.47843	1.9	20.711	461	0
2	2019-12-27	15:17:3.9	Green	2	10.2536	66.0057	36.3895	-6.62519	1.9	19.9215	461	0
2	2019-12-27	15:17:4.0	Green	2	10.3103	67.3415	36.3271	5.68374	1.9	19.5727	461	0
2	2019-12-27	15:17:4.1	Green	2	10.3682	68.5563	36.7081	5.09219	1.9	19.7178	461	0
2	2019-12-27	15:17:4.2	Green	2	10.4271	69.7045	38.7892	-3.10784	1.9	19.49	461	0
2	2019-12-27	15:17:4.3	Green	2	10.4872	70.1556	39.9282	-7.27602	1.9	20.2476	461	0
2	2019-12-27	15:17:4.4	Green	2	10.5485	71.1174	37.5426	-3.24249	2	20.6471	461	0
2	2019-12-27	15:17:4.5	Green	2	10.6108	72.4775	38.6943	-11.136	1.9	20.2141	461	0
2	2019-12-27	15:17:4.6	Green	2	10.6743	73.4588	36.4017	1.97354	2	20.5233	461	0
2	2019-12-27	15:17:4.7	Green	2	10.739	74.7799	36.8672	6.52913	1.9	19.5954	461	0
2	2019-12-27	15:17:4.8	Green	2	10.8048	75.7442	33.7121	0.159775	1.9	19.6489	461	0
2	2019-12-27	15:17:4.9	Green	2	10.8717	76.6151	35.583	-2.82049	1.9	19.8146	461	0
2	2019-12-27	15:17:5.0	Green	2	10.9397	77.6555	36.5775	-0.757217	1.9	19.7544	461	0
2	2019-12-27	15:17:5.1	Green	2	11.0089	78.5172	36.314	-9.47191	1.9	19.9172	461	0
2	2019-12-27	15:17:5.2	Green	2	11.0792	79.5469	36.8732	10.0574	1.8	19.8562	461	0
2	2019-12-27	15:17:5.3	Green	2	11.1506	80.5412	38.5589	12.3308	1.8	20.2517	461	0
2	2019-12-27	15:17:5.4	Green	2	11.2232	81.5872	38.7104	-5.92756	1.9	20.6862	461	0
2	2019-12-27	15:17:5.5	Green	2	11.2969	82.8496	37.9128	-3.65812	1.9	20.5428	461	0
2	2019-12-27	15:17:5.6	Green	2	11.3718	83.9382	39.7695	9.51302	1.9	20.5674	461	0
2	2019-12-27	15:17:5.7	Green	2	11.4477	85.1838	43.1731	3.11714	1.9	20.1815	461	0
2	2019-12-27	15:17:5.8	Green	2	11.5248	86.2579	42.2077	-3.31235	1.9	19.8659	461	0
2	2019-12-27	15:17:5.9	Green	2	11.6031	86.9423	39.5233	5.44427	1.8	20.2747	461	0
2	2019-12-27	15:17:6.0	Green	2	11.6825	88.3846	40.2304	-5.86545	1.8	19.9199	461	0
2	2019-12-27	15:17:6.1	Green	2	11.763	90.1352	39.3601	-5.70442	1.8	19.3676	461	0
2	2019-12-27	15:17:6.2	Green	2	11.8446	90.9667	39.0034	1.94335	1.8	19.4899	461	0
2	2019-12-27	15:17:6.3	Green	2	11.9274	91.6326	40.6016	1.90789	1.8	19.8887	461	0
2	2019-12-27	15:17:6.4	Green	2	12.0113	92.8783	37.839	-3.5795	1.8	19.983	461	0
2	2019-12-27	15:17:6.5	Green	2	12.0964	93.9305	36.8879	-3.21144	1.8	19.9799	461	0
2	2019-12-27	15:17:6.6	Green	2	12.1826	94.9253	37.97	1.76752	1.8	20.167	461	0
2	2019-12-27	15:17:6.7	Green	2	12.2699	95.9649	41.2274	1.73732	1.8	20.162	461	0
2	2019-12-27	15:17:6.8	Green	2	12.3583	96.7933	38.9078	1.71232	1.8	20.4994	461	0
2	2019-12-27	15:17:6.9	Green	2	12.4479	98.3325	40.3495	7.626	1.8	20.3188	461	0
2	2019-12-27	15:17:7.0	Green	2	12.5386	99.4044	41.1202	3.9717	1.8	20.0582	461	0
2	2019-12-27	15:17:7.1	Green	2	12.6305	100.794	40.8729	0.110308	1.8	19.5637	461	0
2	2019-12-27	15:17:7.2	Green	2	12.7235	101.524	41.3357	-5.60188	1.7	19.4137	461	0
2	2019-12-27	15:17:7.3	Green	2	12.8176	102.897	41.5083	6.039	1.7	19.6984	461	0
2	2019-12-27	15:17:7.4	Green	2	12.9129	104.063	42.6521	-7.54023	1.7	19.239	461	0
2	2019-12-27	15:17:7.5	Green	2	13.0092	105.048	40.6998	-3.76596	1.8	19.4699	461	0
2	2019-12-27	15:17:7.6	Green	2	13.1068	105.979	42.1219	1.44112	1.7	19.3018	461	0
2	2019-12-27	15:17:7.7	Green	2	13.2054	107.557	41.7807	-2.45444	1.8	19.9749	461	0
2	2019-12-27	15:17:7.8	Green	2	13.3052	108.883	41.4909	1.28603	1.7	19.2265	461	0
2	2019-12-27	15:17:7.9	Green	2	13.4061	109.839	43.3292	1.4862	1.7	19.3282	461	0
2	2019-12-27	15:17:8.0	Green	2	13.5082	110.885	44.1251	1.3752	1.7	18.9984	461	0
2	2019-12-27	15:17:8.1	Green	2	13.6114	112.182	43.1981	-0.718911	1.7	19.0587	461	0
2	2019-12-27	15:17:8.2	Green	2	13.7157	113.283	41.5288	1.74248	1.7	19.5929	461	0
2	2019-12-27	15:17:8.3	Green	2	13.8212	114.676	41.2899	3.27184	1.7	19.2245	461	0
2	2019-12-27	15:17:8.4	Green	2	13.9278	115.785	40.4244	-9.24349	1.7	19.0543	461	0
2	2019-12-27	15:17:8.5	Green	2	14.0355	117.156	40.1049	1.21405	1.7	18.9958	461	0
2	2019-12-27	15:17:8.6	Green	2	14.1444	118.111	43.401	-3.03519	1.7	19.1449	461	0
2	2019-12-27	15:17:8.7	Green	2	14.2544	119.014	40.5814	2.31165	1.7	19.534	461	0
2	2019-12-27	15:17:8.8	Green	2	14.3655	119.868	39.226	-2.86913	1.7	19.5308	461	0
2	2019-12-27	15:17:8.9	Green	2	14.4778	121.094	38.4089	-8.06497	1.7	19.6759	461	0
2	2019-12-27	15:17:9.0	Green	2	14.5912	122.928	38.085	7.57706	1.7	19.0478	461	0
2	2019-12-27	15:17:9.1	Green	2	14.7057	123.695	43.5928	3.84521	1.7	19.3411	461	0
2	2019-12-27	15:17:9.2	Green	2	14.8214	124.501	43.9405	5.52416	1.7	19.5497	461	0
2	2019-12-27	15:17:9.3	Green	2	14.9382	125.691	43.6053	4.85649	1.7	19.6878	461	0
2	2019-12-27	15:17:9.4	Green	2	15.0561	126.575	41.9908	-0.882149	1.7	19.8607	461	0
2	2019-12-27	15:17:9.5	Green	2	15.1752	128.701	44.0921	-1.00483	1.7	19.0402	461	0
2	2019-12-27	15:17:9.6	Green	2	15.2954	129.633	44.8779	-0.763774	1.7	19.148	461	0
2	2019-12-27	15:17:9.7	Green	2	15.4167	130.784	44.5392	7.24093	1.7	18.9164	461	0
2	2019-12-27	15:17:9.8	Green	2	15.5392	132.259	45.3717	-2.90358	1.7	18.829	461	0
2	2019-12-27	15:17:9.9	Green	2	15.6628	133.493	41.6394	0.164767	1.7	18.5903	461	0
2	2019-12-27	15:17:10.0	Green	2	15.7875	134.474	41.8267	-2.56157	1.7	18.5624	461	0
2	2019-12-27	15:17:10.1	Green	2	15.9134	135.589	42.8363	-3.15543	1.7	18.429	461	0
2	2019-12-27	15:17:10.2	Green	2	16.0404	136.657	42.6898	0.981092	1.6	18.6191	461	0
2	2019-12-27	15:17:10.3	Green	2	16.1686	137.955	41.9167	-3.62396	1.6	18.1125	461	0
2	2019-12-27	15:17:10.4	Green	2	16.2978	138.928	41.046	-0.692844	1.7	18.4487	461	0
2	2019-12-27	15:17:10.5	Green	2	16.4283	140.303	41.6002	-2.56463	1.7	18.2825	461	0
2	2019-12-27	15:17:10.6	Green	2	16.5598	141.746	43.0038	2.71726	1.7	18.1089	461	0
2	2019-12-27	15:17:10.7	Green	2	16.6925	142.808	42.2173	-1.96846	1.7	17.9815	461	0
2	2019-12-27	15:17:10.8	Green	2	16.8263	143.596	42.8607	4.61411	1.7	18.2908	461	0
2	2019-12-27	15:17:10.9	Green	2	16.9612	144.834	42.0577	-4.57712	1.7	18.3063	461	0
2	2019-12-27	15:17:11.0	Green	2	17.0973	146.214	41.0791	0.802994	1.7	17.5754	461	0
2	2019-12-27	15:17:11.1	Green	2	17.2345	147.336	40.3801	-3.22866	1.7	17.7707	461	0
2	2019-12-27	15:17:11.2	Green	2	17.3729	148.452	40.5693	6.07514	1.7	17.7023	461	0
2	2019-12-27	15:17:11.3	Green	2	17.5124	149.649	41.0304	0.174284	1.7	17.478	461	0
2	2019-12-27	15:17:11.4	Green	2	17.653	150.875	40.8059	-4.29249	1.6	17.2203	461	0
2	2019-12-27	15:17:11.5	Green	2	17.7947	151.781	39.3143	-4.23745	1.7	17.5905	461	0
2	2019-12-27	15:17:11.6	Green	2	17.9376	152.611	39.2473	0.803471	1.7	17.964	461	0
2	2019-12-27	15:17:11.7	Green	2	18.0816	153.951	39.311	4.81645	1.7	17.4084	461	0
2	2019-12-27	15:17:11.8	Green	2	18.2268	155.282	37.6705	-7.33304	1.7	17.5421	461	0
2	2019-12-27	15:17:11.9	Green	2	18.3731	156.073	39.7237	10.3463	1.7	17.6761	461	0
2	2019-12-27	15:17:12.0	Green	2	18.5205	157.174	41.317	-4.21548	1.7	17.3119	461	0
2	2019-12-27	15:17:12.1	Green	2	18.669	158.385	40.1832	-5.37221	-1	-1	-1	0
2	2019-12-27	15:17:12.2	Green	2	18.8187	159.246	36.5269	-2.24948	-1	-1	-1	0
2	2019-12-27	15:17:12.3	Green	2	18.9696	160.608	38.9157	1.5988	-1	-1	-1	1
2	2019-12-27	15:17:12.4	Green	2	19.1215	161.793	40.0114	-0.917435	-1	-1	-1	1
2	2019-12-27	15:17:12.5	Green	2	19.2746	162.881	38.5782	-7.44673	-1	-1	-1	1
2	2019-12-27	15:17:12.6	Green	2	19.4288	163.399	39.8589	7.03478	-1	-1	-1	1
2	2019-12-27	15:17:12.7	Green	2	19.5842	164.721	38.4009	-1.14417	-1	-1	-1	1
2	2019-12-27	15:17:12.8	Green	2	19.7407	166.065	38.2853	-3.7334	-1	-1	-1	1
2	2019-12-27	15:17:12.9	Green	2	19.8983	166.958	36.5759	2.58589	-1	-1	-1	1
2	2019-12-27	15:17:13.0	Green	2	20.0571	168.103	38.6841	6.71601	-1	-1	-1	1
2	2019-12-27	15:17:13.1	Green	2	20.217	169.142	38.3142	-0.784636	-1	-1	-1	1
2	2019-12-27	15:17:13.2	Green	2	20.378	170.3	36.6994	-0.819921	-1	-1	-1	1
2	2019-12-27	15:17:13.3	Green	2	20.5401	171.009	38.1671	1.67354	-1	-1	-1	1
2	2019-12-27	15:17:13.4	Green	2	20.7034	171.995	37.7808	-0.952244	-1	-1	-1	1
2	2019-12-27	15:17:13.5	Green	2	20.8679	173.235	36.8197	-4.54819	-1	-1	-1	1
2	2019-12-27	15:17:13.6	Green	2	21.0334	174.221	35.5681	6.42014	-1	-1	-1	1
2	2019-12-27	15:17:13.7	Green	2	21.2001	175.44	38.0291	4.96062	-1	-1	-1	1
2	2019-12-27	15:17:13.8	Green	2	21.368	176.499	38.6726	-5.1167	-1	-1	-1	1
2	2019-12-27	15:17:13.9	Green	2	21.5369	177.324	37.6657	4.19354	-1	-1	-1	1
2	2019-12-27	15:17:14.0	Green	2	21.707	178.204	37.6436	-2.16508	-1	-1	-1	1
2	2019-12-27	15:17:14.1	Green	2	21.8783	179.46	36.0194	-4.33747	-1	-1	-1	1
2	2019-12-27	15:17:14.2	Green	2	22.0506	180.589	35.0903	-4.80056	-1	-1	-1	1
2	2019-12-27	15:17:14.3	Green	2	22.2241	181.605	36.4474	-1.45376	-1	-1	-1	1
2	2019-12-27	15:17:14.4	Green	2	22.3988	182.586	37.2692	-2.25687	-1	-1	-1	1
2	2019-12-27	15:17:14.5	Green	2	22.5745	183.444	35.9827	1.91863	-1	-1	-1	1
2	2019-12-27	15:17:14.6	Green	2	22.7514	184.297	35.4822	-3.24249	-1	-1	-1	1
2	2019-12-27	15:17:14.7	Green	2	22.9295	185.424	35.2038	-7.80245	-1	-1	-1	1
2	2019-12-27	15:17:14.8	Green	2	23.1087	186.487	33.4784	-0.643969	-1	-1	-1	1
2	2019-12-27	15:17:14.9	Green	2	23.289	187.456	34.4587	2.62336	-1	-1	-1	1
2	2019-12-27	15:17:15.0	Green	2	23.4704	188.474	35.1871	8.10719	-1	-1	-1	1
2	2019-12-27	15:17:15.1	Green	2	23.653	189.428	35.1724	0.743628	-1	-1	-1	1
2	2019-12-27	15:17:15.2	Green	2	23.8367	190.025	34.585	-2.02298	-1	-1	-1	1
2	2019-12-27	15:17:15.3	Green	2	24.0215	191.101	34.317	-12.4917	-1	-1	-1	1
2	2019-12-27	15:17:15.4	Green	2	24.2075	192.116	32.9977	3.19457	-1	-1	-1	1
2	2019-12-27	15:17:15.5	Green	2	24.3946	193.24	32.1706	2.08731	-1	-1	-1	1
2	2019-12-27	15:17:15.6	Green	2	24.5829	194.172	34.6461	4.13585	-1	-1	-1	1
2	2019-12-27	15:17:15.7	Green	2	24.7722	195.082	34.063	-0.867168	-1	-1	-1	1
2	2019-12-27	15:17:15.8	Green	2	24.9627	195.807	33.3923	-5.70917	-1	-1	-1	1
2	2019-12-27	15:17:15.9	Green	2	25.1544	196.577	31.9747	-1.4981	-1	-1	-1	1
2	2019-12-27	15:17:16.0	Green	2	25.3472	197.725	31.8395	-1.79791	-1	-1	-1	1
2	2019-12-27	15:17:16.1	Green	2	25.5411	198.671	31.33	4.18063	-1	-1	-1	1
2	2019-12-27	15:17:16.2	Green	2	25.7361	199.537	31.4163	2.7597	-1	-1	-1	1
2	2019-12-27	15:17:16.3	Green	2	25.9323	200.345	32.841	-1.0095	-1	-1	-1	1
2	2019-12-27	15:17:16.4	Green	2	26.1296	201.248	31.2426	-4.18472	-1	-1	-1	1
2	2019-12-27	15:17:16.5	Green	2	26.3281	202.044	30.7314	1.63368	-1	-1	-1	1
2	2019-12-27	15:17:16.6	Green	2	26.5277	202.788	30.7714	-1.7693	-1	-1	-1	1
2	2019-12-27	15:17:16.7	Green	2	26.7284	203.875	30.826	1.94804	-1	-1	-1	1
2	2019-12-27	15:17:16.8	Green	2	26.9302	204.667	30.9599	2.73418	-1	-1	-1	1
2	2019-12-27	15:17:16.9	Green	2	27.1332	205.5	30.7519	-1.89392	-1	-1	-1	1
2	2019-12-27	15:17:17.0	Green	2	27.3373	206.375	30.8662	-2.93183	-1	-1	-1	1
2	2019-12-27	15:17:17.1	Green	2	27.5426	207.195	30.0709	3.51262	-1	-1	-1	1
2	2019-12-27	15:17:17.2	Green	2	27.749	208.127	30.9834	-0.581741	-1	-1	-1	1
2	2019-12-27	15:17:17.3	Green	2	27.9565	208.878	30.0098	-4.16259	-1	-1	-1	1
2	2019-12-27	15:17:17.4	Green	2	28.1652	209.647	29.6362	0.487804	-1	-1	-1	1
2	2019-12-27	15:17:17.5	Green	2	28.3749	210.558	28.6821	-3.98095	-1	-1	-1	1
2	2019-12-27	15:17:17.6	Green	2	28.5859	211.553	28.0039	-3.74007	-1	-1	-1	1
2	2019-12-27	15:17:17.7	Green	2	28.7979	212.169	28.553	1.51944	-1	-1	-1	1
2	2019-12-27	15:17:17.8	Green	2	29.0111	212.961	28.7996	0.407696	-1	-1	-1	1
2	2019-12-27	15:17:17.9	Green	2	29.2254	213.569	27.6082	-3.90987	-1	-1	-1	1
2	2019-12-27	15:17:18.0	Green	2	29.4409	214.351	26.3112	-2.50053	-1	-1	-1	1
2	2019-12-27	15:17:18.1	Green	2	29.6575	215.223	26.4058	1.74272	-1	-1	-1	1
2	2019-12-27	15:17:18.2	Green	2	29.8752	216.047	26.2654	2.39515	-1	-1	-1	1
2	2019-12-27	15:17:18.3	Green	2	30.0941	216.693	27.5312	2.47224	-1	-1	-1	1
2	2019-12-27	15:17:18.4	Green	2	30.3141	217.4	27.3426	-0.445604	-1	-1	-1	1
2	2019-12-27	15:17:18.5	Green	2	30.5352	218.037	26.8997	-3.78187	-1	-1	-1	1
2	2019-12-27	15:17:18.6	Green	2	30.7575	218.797	26.102	-3.4492	-1	-1	-1	1
2	2019-12-27	15:17:18.7	Green	2	30.9809	219.687	25.7217	-0.961502	-1	-1	-1	1
2	2019-12-27	15:17:18.8	Green	2	31.2054	220.427	26.0555	4.36497	-1	-1	-1	1
2	2019-12-27	15:17:18.9	Green	2	31.4311	221.201	26.355	0.279665	-1	-1	-1	1
2	2019-12-27	15:17:19.0	Green	2	31.6579	221.848	26.5316	-1.62411	-1	-1	-1	1
2	2019-12-27	15:17:19.1	Green	2	31.8858	222.409	25.8754	-3.05184	-1	-1	-1	1
2	2019-12-27	15:17:19.2	Green	2	32.1149	223.19	24.8134	-2.23994	-1	-1	-1	1
2	2019-12-27	15:17:19.3	Green	2	32.3451	223.894	23.9788	-2.18411	-1	-1	-1	1
2	2019-12-27	15:17:19.4	Green	2	32.5764	224.693	23.7034	3.25179	-1	-1	-1	1
2	2019-12-27	15:17:19.5	Green	2	32.8089	225.437	25.5306	-0.589331	-1	-1	-1	1
2	2019-12-27	15:17:19.6	Green	2	33.0425	225.941	25.4761	-3.28326	-1	-1	-1	1
2	2019-12-27	15:17:19.7	Green	2	33.2772	226.529	24.2432	-0.202298	-1	-1	-1	1
2	2019-12-27	15:17:19.8	Green	2	33.5131	227.115	23.0836	-10.2994	-1	-1	-1	1
2	2019-12-27	15:17:19.9	Green	2	33.7501	228.082	20.8019	-7.15212	-1	-1	-1	1
2	2019-12-27	15:17:20.0	Green	2	33.9882	228.851	19.005	-11.269	-1	-1	-1	1
2	2019-12-27	15:17:20.1	Green	2	34.2275	229.281	14.6419	-5.18925	-1	-1	-1	1
2	2019-12-27	15:17:20.2	Green	2	34.4679	229.823	11.9401	-9.48947	-1	-1	-1	1
2	2019-12-27	15:17:20.3	Green	2	34.7095	230.06	8.15893	-6.80485	-1	-1	-1	1
2	2019-12-27	15:17:20.4	Green	2	34.9521	230.164	5.15318	-3.50963	-1	-1	-1	1
2	2019-12-27	15:17:20.5	Green	2	35.196	230.165	4.59118	-2.14005	-1	-1	-1	1
2	2019-12-27	15:17:20.6	Green	2	35.4409	230.166	3.80957	-3.41208	-1	-1	-1	1
2	2019-12-27	15:17:20.7	Green	2	35.687	230.166	1.76142	-0.905401	-1	-1	-1	1
2	2019-12-27	15:17:20.8	Green	2	35.9342	230.167	0.262168	-3.14325	-1	-1	-1	1
2	2019-12-27	15:17:20.9	Green	2	36.1825	230.168	0.0621323	-0.527304	-1	-1	-1	1
2	2019-12-27	15:17:21.0	Green	2	36.432	230.169	0.0210219	-0.00180138	-1	-1	-1	1
2	2019-12-27	15:17:21.1	Green	2	36.6826	230.169	0.0207738	0.00969408	-1	-1	-1	1
2	2019-12-27	15:23:43.0	Green	4	15.8513	229.311	27.8885	19.7592	1.4	18.0428	1116	-1
2	2019-12-27	15:23:43.1	Green	4	15.8524	227.966	34.7042	16.8179	1.4	17.9471	1116	-1
2	2019-12-27	15:23:43.2	Green	4	15.8547	226.47	41.3229	18.3275	1.4	17.7347	1116	-1
2	2019-12-27	15:23:43.3	Green	4	15.8581	225.038	45.5594	9.34724	1.4	17.5215	1116	-1
2	2019-12-27	15:23:43.4	Green	4	15.8626	224.031	47.0629	6.12903	1.4	17.8863	1116	-1
2	2019-12-27	15:23:43.5	Green	4	15.8683	222.515	46.0167	-13.2117	1.4	17.4385	1116	-1
2	2019-12-27	15:23:43.6	Green	4	15.8751	221.042	45.7809	3.63731	1.4	17.2586	1116	-1
2	2019-12-27	15:23:43.7	Green	4	15.883	220.004	45.1953	0.996828	1.4	17.6167	1116	-1
2	2019-12-27	15:23:43.8	Green	4	15.8921	218.853	46.5867	1.9803	1.4	17.4067	1116	-1
2	2019-12-27	15:23:43.9	Green	4	15.9023	217.74	45.5141	0.782649	1.4	17.4698	1116	-1
2	2019-12-27	15:23:44.0	Green	4	15.9137	216.297	45.506	-4.57621	1.4	17.3861	1116	1125
2	2019-12-27	15:23:44.1	Green	4	15.9261	214.994	46.731	2.22786	1.4	17.4121	1116	1125
2	2019-12-27	15:23:44.2	Green	4	15.9397	213.679	46.462	-1.48845	1.4	17.6678	1116	1125
2	2019-12-27	15:23:44.3	Green	4	15.9545	212.4	48.0056	4.3383	1.4	17.2304	1116	1125
2	2019-12-27	15:23:44.4	Green	4	15.9704	210.93	48.5533	-7.96843	1.4	16.9449	1116	1125
2	2019-12-27	15:23:44.5	Green	4	15.9874	209.619	46.9904	-4.78375	1.4	16.8863	1116	1125
2	2019-12-27	15:23:44.6	Green	4	16.0055	208.528	45.8293	-4.79507	1.4	17.0837	1116	1125
2	2019-12-27	15:23:44.7	Green	4	16.0248	207.072	46.3725	-1.40417	1.4	16.9067	1116	1125
2	2019-12-27	15:23:44.8	Green	4	16.0452	205.507	44.6675	1.28794	1.4	16.4942	1116	1125
2	2019-12-27	15:23:44.9	Green	4	16.0668	204.552	44.0797	-0.323574	1.4	16.9814	1116	1125
2	2019-12-27	15:23:45.0	Green	4	16.0894	203.494	44.9705	-0.864267	1.4	16.9615	1116	1125
2	2019-12-27	15:23:45.1	Green	4	16.1132	202.095	44.4171	0.0792742	1.4	16.8933	1116	1125
2	2019-12-27	15:23:45.2	Green	4	16.1382	201.004	44.1167	-0.133753	1.5	17.3425	1116	1125
2	2019-12-27	15:23:45.3	Green	4	16.1643	199.824	43.9058	-1.23167	1.4	17.2368	1116	1125
2	2019-12-27	15:23:45.4	Green	4	16.1915	198.534	43.4939	-4.67062	1.5	17.2023	1116	1125
2	2019-12-27	15:23:45.5	Green	4	16.2198	197.202	44.0345	4.51724	1.4	16.8906	1116	1125
2	2019-12-27	15:23:45.6	Green	4	16.2493	195.703	43.7326	-1.21427	1.4	16.8323	1116	1125
2	2019-12-27	15:23:45.7	Green	4	16.2799	194.795	45.4037	2.09578	1.4	17.3381	1116	1125
2	2019-12-27	15:23:45.8	Green	4	16.3117	193.829	44.3128	-2.54703	1.4	17.6482	1116	1125
2	2019-12-27	15:23:45.9	Green	4	16.3446	192.31	43.8891	-2.52914	1.4	17.4971	1116	1125
2	2019-12-27	15:23:46.0	Green	4	16.3786	191.285	44.2705	10.1535	1.4	17.5746	1116	1125
2	2019-12-27	15:23:46.1	Green	4	16.4138	189.734	45.2492	4.58129	1.4	17.0288	1116	1125
2	2019-12-27	15:23:46.2	Green	4	16.45	188.687	45.7469	10.4201	1.4	17.5887	1116	1125
2	2019-12-27	15:23:46.3	Green	4	16.4875	187.449	45.3643	-6.79632	1.4	17.5344	1116	1125
2	2019-12-27	15:23:46.4	Green	4	16.526	185.865	44.7803	-1.57809	1.4	17.0479	1116	1125
2	2019-12-27	15:23:46.5	Green	4	16.5657	184.74	44.7034	0.0101725	1.4	17.3691	1116	1125
2	2019-12-27	15:23:46.6	Green	4	16.6065	183.663	44.9623	-3.10946	1.4	17.6545	1116	1125
2	2019-12-27	15:23:46.7	Green	4	16.6485	182.229	46.0997	0.520468	1.4	17.4509	1116	1125
2	2019-12-27	15:23:46.8	Green	4	16.6916	181.334	46.4294	-9.44638	1.4	17.8954	1116	1125
2	2019-12-27	15:23:46.9	Green	4	16.7358	179.8	45.8265	1.7575	1.4	17.6995	1116	1125
2	2019-12-27	15:23:47.0	Green	4	16.7812	178.696	47.2753	-3.86977	1.4	18.0793	1116	1125
2	2019-12-27	15:23:47.1	Green	4	16.8277	177.204	46.4191	1.4116	1.4	17.7829	1116	1125
2	2019-12-27	15:23:47.2	Green	4	16.8753	175.548	46.8987	1.01757	1.4	17.1916	1116	1125
2	2019-12-27	15:23:47.3	Green	4	16.9241	174.556	48.2002	-5.85604	1.4	17.7633	1116	1125
2	2019-12-27	15:23:47.4	Green	4	16.974	173.157	47.4694	6.81543	1.4	17.8368	1116	1125
2	2019-12-27	15:23:47.5	Green	4	17.025	171.914	45.8435	8.55807	1.4	17.6563	1116	1125
2	2019-12-27	15:23:47.6	Green	4	17.0771	170.912	47.7802	-3.96551	1.4	18.0474	1116	1125
2	2019-12-27	15:23:47.7	Green	4	17.1304	169.089	48.0229	-3.18589	1.4	17.6692	1116	1125
2	2019-12-27	15:23:47.8	Green	4	17.1849	168.147	47.6601	1.53996	1.4	17.6719	1116	1125
2	2019-12-27	15:23:47.9	Green	4	17.2404	167.017	46.6702	1.25461	1.4	18.1042	1116	1125
2	2019-12-27	15:23:48.0	Green	4	17.2971	164.93	49.3796	1.75067	1.4	17.5557	1116	1125
2	2019-12-27	15:23:48.1	Green	4	17.355	163.855	46.8766	-3.11761	1.4	17.6061	1116	1125
2	2019-12-27	15:23:48.2	Green	4	17.4139	162.74	47.5745	-0.829924	1.4	17.8505	1116	1125
2	2019-12-27	15:23:48.3	Green	4	17.474	161.395	47.2937	0.690089	1.4	17.9376	1116	1125
2	2019-12-27	15:23:48.4	Green	4	17.5353	160.108	47.8016	-7.13871	1.4	17.7455	1116	1125
2	2019-12-27	15:23:48.5	Green	4	17.5977	158.908	47.1594	-5.4384	1.4	18.1013	1116	1125
2	2019-12-27	15:23:48.6	Green	4	17.6612	157.527	46.8633	1.34826	1.4	18.3276	1116	1125
2	2019-12-27	15:23:48.7	Green	4	17.7258	156.305	48.1581	5.15183	1.4	18.1964	1116	1125
2	2019-12-27	15:23:48.8	Green	4	17.7916	154.367	47.7933	-12.0101	1.4	18.1575	1116	1125
2	2019-12-27	15:23:48.9	Green	4	17.8585	153.385	47.3845	-3.56332	1.4	18.4923	1116	1125
2	2019-12-27	15:23:49.0	Green	4	17.9265	152.326	48.7116	5.87177	1.4	18.3082	1116	1125
2	2019-12-27	15:23:49.1	Green	4	17.9957	150.693	48.3005	3.29864	1.4	17.7014	1116	1125
2	2019-12-27	15:23:49.2	Green	4	18.066	149.487	44.6944	-7.30109	1.4	18.3157	1116	1125
2	2019-12-27	15:23:49.3	Green	4	18.1374	148.379	48.0461	2.75103	1.4	19.2008	1116	1125
2	2019-12-27	15:23:49.4	Green	4	18.21	146.702	47.4465	-4.03285	1.5	18.8143	1116	1125
2	2019-12-27	15:23:49.5	Green	4	18.2837	145.572	48.0088	4.90745	1.4	19.0742	1116	1125
2	2019-12-27	15:23:49.6	Green	4	18.3586	144.435	48.4251	6.38771	1.4	19.251	1116	1125
2	2019-12-27	15:23:49.7	Green	4	18.4345	142.708	51.0609	-3.93184	1.4	18.8308	1116	1125
2	2019-12-27	15:23:49.8	Green	4	18.5117	141.782	48.849	4.88567	1.4	19.2193	1116	1125
2	2019-12-27	15:23:49.9	Green	4	18.5899	140.025	48.3246	-1.34242	1.4	19.0119	1116	1125
2	2019-12-27	15:23:50.0	Green	4	18.6693	138.726	51.3	6.88195	1.4	18.828	1116	1125
2	2019-12-27	15:23:50.1	Green	4	18.7498	137.032	48.179	11.1255	1.4	18.5978	1116	1125
2	2019-12-27	15:23:50.2	Green	4	18.8314	135.847	54.0958	-4.46728	1.4	18.5237	1116	1125
2	2019-12-27	15:23:50.3	Green	4	18.9142	134.833	50.6482	-16.7171	1.4	19.2283	1116	1125
2	2019-12-27	15:23:50.4	Green	4	18.9981	133.035	49.1875	5.05107	1.4	18.7453	1116	1125
2	2019-12-27	15:23:50.5	Green	4	19.0832	132.002	48.3737	2.48914	1.4	18.995	1116	1125
2	2019-12-27	15:23:50.6	Green	4	19.1694	129.666	52.1534	5.82604	1.4	18.3272	1116	1125
2	2019-12-27	15:23:50.7	Green	4	19.2567	128.292	52.1869	-1.5568	1.4	18.3784	1116	1125
2	2019-12-27	15:23:50.8	Green	4	19.3451	127.888	51.3602	-13.8841	1.4	19.267	1116	1125
2	2019-12-27	15:23:50.9	Green	4	19.4347	125.851	51.386	11.7742	1.5	19.2874	1116	1125
2	2019-12-27	15:23:51.0	Green	4	19.5255	124.403	48.806	-6.88085	1.5	19.4263	1116	1125
2	2019-12-27	15:23:51.1	Green	4	19.6173	122.981	47.7192	-7.2684	1.4	18.9906	1116	1125
2	2019-12-27	15:23:51.2	Green	4	19.7103	122.035	50.6197	22.447	1.4	19.2847	1116	1125
2	2019-12-27	15:23:51.3	Green	4	19.8044	120.59	50.7845	4.81822	1.5	19.4688	1116	1125
2	2019-12-27	15:23:51.4	Green	4	19.8997	118.82	49.3319	-21.9954	1.4	18.9341	1116	1125
2	2019-12-27	15:23:51.5	Green	4	19.9961	117.687	47.2652	3.83861	1.5	19.4583	1116	1125
2	2019-12-27	15:23:51.6	Green	4	20.0936	116.64	50.7159	11.3678	1.4	19.5133	1116	1125
2	2019-12-27	15:23:51.7	Green	4	20.1922	114.566	51.1931	-5.03266	1.5	19.1236	1116	1125
2	2019-12-27	15:23:51.8	Green	4	20.292	113.37	49.3879	-6.74085	1.6	19.8358	1116	1125
2	2019-12-27	15:23:51.9	Green	4	20.393	112.385	47.5416	-2.31226	1.5	20.1722	1116	1125
2	2019-12-27	15:23:52.0	Green	4	20.495	111.055	51.1123	7.48339	1.5	20.3861	1116	1125
2	2019-12-27	15:23:52.1	Green	4	20.5982	109.268	47.5689	9.23142	1.5	20.3486	1116	1125
2	2019-12-27	15:23:52.2	Green	4	20.7025	107.465	47.192	-1.83144	1.5	19.7097	1116	1125
2	2019-12-27	15:23:52.3	Green	4	20.808	106.736	48.322	4.51837	1.5	20.2108	1116	0
2	2019-12-27	15:23:52.4	Green	4	20.9146	105.124	50.9443	-10.1829	1.5	20.1668	1116	0
2	2019-12-27	15:23:52.5	Green	4	21.0223	103.767	47.4859	9.40561	1.6	20.3384	1116	0
2	2019-12-27	15:23:52.6	Green	4	21.1312	102.301	47.9115	-1.49417	1.5	20.3556	1116	0
2	2019-12-27	15:23:52.7	Green	4	21.2412	101.55	48.7109	4.29096	1.5	20.7337	1116	0
2	2019-12-27	15:23:52.8	Green	4	21.3523	99.7343	45.7866	-3.55542	1.5	19.9966	1116	0
2	2019-12-27	15:23:52.9	Green	4	21.4646	98.7157	44.9847	2.61585	1.5	20.8408	1116	0
2	2019-12-27	15:23:53.0	Green	4	21.578	96.8179	48.7389	3.12126	1.6	20.5309	1116	0
2	2019-12-27	15:23:53.1	Green	4	21.6925	95.9117	53.1933	8.90735	1.6	21.2303	1116	0
2	2019-12-27	15:23:53.2	Green	4	21.8082	94.9495	52.7364	3.45162	1.5	21.2952	1116	0
2	2019-12-27	15:23:53.3	Green	4	21.925	93.7706	52.4751	-13.816	1.6	22.0437	1116	0
2	2019-12-27	15:23:53.4	Green	4	22.0429	91.4706	50.1178	8.19615	1.6	20.6674	1116	0
2	2019-12-27	15:23:53.5	Green	4	22.162	89.7291	49.62	3.2331	1.5	20.5812	1116	0
2	2019-12-27	15:23:53.6	Green	4	22.2822	88.2448	50.9844	8.50909	1.6	20.7032	1116	0
2	2019-12-27	15:23:53.7	Green	4	22.4035	87.1553	51.4665	2.13136	1.6	21.453	1116	0
2	2019-12-27	15:23:53.8	Green	4	22.526	85.9503	50.6528	-0.196262	1.6	21.5437	1116	0
2	2019-12-27	15:23:53.9	Green	4	22.6496	84.8103	51.7445	-8.50088	1.6	22.1176	1116	0
2	2019-12-27	15:23:54.0	Green	4	22.7744	83.6255	47.8847	-22.0884	1.6	22.5964	1116	0
[truncated: 141,358 more rows]
