# Supplementary material for: Speed guidance strategy at intersections based on platoon recognition in connected and autonomous vehicles environments
Source: PLoS One. 2026 Jun 25;21(6):e0352282. doi: 10.1371/journal.pone.0352282 (PMC13298785; doi:10.1371/journal.pone.0352282)
Supplement: S5 File — (XLSX) [file pone.0352282.s005.xlsx]

## Sheet: Sheet1
Vehicle ID	Date	Time	Vehicle Type	Lane ID	X(m)	Y(m)	Speed(km/h)	Acceleration (m/s²)	Time Headway (s)	Space Headway (m)	Leading Vehicle ID	Following Vehicle ID
1	2019-12-27	15:29:50.0	Purple	5	19.4034	230.251	6.11077	16.9628	8.3	98.9426	50	-1
1	2019-12-27	15:29:50.1	Purple	5	19.4045	230.249	12.411	18.6359	8.3	100.827	50	-1
1	2019-12-27	15:29:50.2	Purple	5	19.4068	230.247	17.8493	11.5005	8.3	102.858	50	-1
1	2019-12-27	15:29:50.3	Purple	5	19.4102	230.103	21.0629	3.86703	8.3	103.894	50	-1
1	2019-12-27	15:29:50.4	Purple	5	19.4147	229.505	25.5305	13.3555	8.3	104.699	50	-1
1	2019-12-27	15:29:50.5	Purple	5	19.4204	228.355	30.7044	15.0161	8.3	104.64	50	-1
1	2019-12-27	15:29:50.6	Purple	5	19.4272	227.078	35.9235	11.92	8.3	103.977	50	-1
1	2019-12-27	15:29:50.7	Purple	5	19.4351	226.047	38.4425	6.20176	8.3	104.824	50	-1
1	2019-12-27	15:29:50.8	Purple	5	19.4442	224.952	40.0676	6.35942	8.3	105.716	50	-1
1	2019-12-27	15:29:50.9	Purple	5	19.4544	223.75	41.7988	0.590446	8.3	105.758	50	-1
1	2019-12-27	15:29:51.0	Purple	5	19.4657	222.477	40.1738	2.43096	8.3	105.964	50	-1
1	2019-12-27	15:29:51.1	Purple	5	19.4782	221.298	39.5673	2.49739	8.3	106.397	50	-1
1	2019-12-27	15:29:51.2	Purple	5	19.4918	220.441	40.6106	0.572443	8.3	106.979	50	-1
1	2019-12-27	15:29:51.3	Purple	5	19.5066	219.082	40.8389	-4.52296	8.3	107.263	50	-1
1	2019-12-27	15:29:51.4	Purple	5	19.5224	218.113	40.399	-2.841	8.4	107.902	50	-1
1	2019-12-27	15:29:51.5	Purple	5	19.5394	216.885	40.3544	-1.23008	8.4	108.351	50	-1
1	2019-12-27	15:29:51.6	Purple	5	19.5576	215.927	42.4126	-1.81437	8.4	108.598	50	-1
1	2019-12-27	15:29:51.7	Purple	5	19.5769	214.675	41.161	-0.176231	8.4	108.807	50	-1
1	2019-12-27	15:29:51.8	Purple	5	19.5973	213.499	42.7381	-4.83394	8.4	109.104	50	-1
1	2019-12-27	15:29:51.9	Purple	5	19.6188	212.331	42.4459	2.80539	8.4	109.332	50	-1
1	2019-12-27	15:29:52.0	Purple	5	19.6415	211.016	43.3038	-2.81096	8.4	109.758	50	57
1	2019-12-27	15:29:52.1	Purple	5	19.6653	209.935	43.2754	0.504454	8.4	110.321	50	57
1	2019-12-27	15:29:52.2	Purple	5	19.6903	208.615	42.992	4.47536	8.4	110.554	50	57
1	2019-12-27	15:29:52.3	Purple	5	19.7163	207.453	44.006	4.51152	8.4	110.55	50	57
1	2019-12-27	15:29:52.4	Purple	5	19.7436	206.304	42.9865	2.37656	8.4	111.346	50	57
1	2019-12-27	15:29:52.5	Purple	5	19.7719	205.058	43.1316	1.41394	8.4	111.28	50	57
1	2019-12-27	15:29:52.6	Purple	5	19.8014	203.946	42.9142	0.0584126	8.4	112.467	50	57
1	2019-12-27	15:29:52.7	Purple	5	19.832	202.551	43.3674	-2.744	8.4	112.545	50	57
1	2019-12-27	15:29:52.8	Purple	5	19.8638	201.464	44.8554	2.55966	8.4	112.885	50	57
1	2019-12-27	15:29:52.9	Purple	5	19.8966	200.351	43.8969	1.4836	8.4	113.27	50	57
1	2019-12-27	15:29:53.0	Purple	5	19.9307	199.079	44.3934	-0.978947	8.4	113.781	50	57
1	2019-12-27	15:29:53.1	Purple	5	19.9658	197.816	43.4527	0.056982	8.4	114.044	50	57
1	2019-12-27	15:29:53.2	Purple	5	20.0021	196.336	44.2912	0.157356	8.4	113.877	50	57
1	2019-12-27	15:29:53.3	Purple	5	20.0395	195.303	45.3321	-0.991821	8.4	114.254	50	57
1	2019-12-27	15:29:53.4	Purple	5	20.0781	194.08	45.5888	1.21522	8.5	115.191	50	57
1	2019-12-27	15:29:53.5	Purple	5	20.1178	192.895	45.158	0.0626643	8.4	115.012	50	57
1	2019-12-27	15:29:53.6	Purple	5	20.1586	191.621	44.0445	-2.38109	8.4	115.501	50	57
1	2019-12-27	15:29:53.7	Purple	5	20.2006	190.277	44.4328	-1.45404	8.4	115.471	50	57
1	2019-12-27	15:29:53.8	Purple	5	20.2437	188.948	44.1317	-3.96347	8.5	116.351	50	57
1	2019-12-27	15:29:53.9	Purple	5	20.2879	187.781	45.2222	-3.95334	8.4	116.075	50	57
1	2019-12-27	15:29:54.0	Purple	5	20.3332	186.549	45.0578	-0.0383854	8.4	116.639	50	57
1	2019-12-27	15:29:54.1	Purple	5	20.3797	185.429	43.922	5.49074	8.4	116.728	50	57
1	2019-12-27	15:29:54.2	Purple	5	20.4274	184.273	44.479	-0.128508	8.4	117.092	50	57
1	2019-12-27	15:29:54.3	Purple	5	20.4761	182.846	44.5728	-0.322024	8.5	117.972	50	57
1	2019-12-27	15:29:54.4	Purple	5	20.526	181.608	45.365	2.67982	8.4	117.941	50	57
1	2019-12-27	15:29:54.5	Purple	5	20.577	180.516	45.4434	4.99686	8.4	118.258	50	57
1	2019-12-27	15:29:54.6	Purple	5	20.6292	179.064	44.9787	-0.46134	8.4	118.219	50	57
1	2019-12-27	15:29:54.7	Purple	5	20.6825	177.875	45.5004	3.28481	8.5	118.938	50	57
1	2019-12-27	15:29:54.8	Purple	5	20.7369	176.468	45.958	-4.50778	8.5	118.874	50	57
1	2019-12-27	15:29:54.9	Purple	5	20.7925	175.331	46.3622	-1.79597	8.4	119.029	50	57
1	2019-12-27	15:29:55.0	Purple	5	20.8492	174.278	46.0435	-1.73807	8.4	119.405	50	57
1	2019-12-27	15:29:55.1	Purple	5	20.907	172.735	45.0293	1.8094	8.4	119.83	50	57
1	2019-12-27	15:29:55.2	Purple	5	20.966	171.395	46.1221	1.48177	8.5	121.277	50	57
1	2019-12-27	15:29:55.3	Purple	5	21.0261	170.214	45.4267	-4.84625	8.4	120.934	50	57
1	2019-12-27	15:29:55.4	Purple	5	21.0873	168.832	46.0276	5.5728	8.4	120.731	50	57
1	2019-12-27	15:29:55.5	Purple	5	21.1497	167.869	47.3407	3.41094	8.5	121.296	50	57
1	2019-12-27	15:29:55.6	Purple	5	21.2132	166.218	46.1576	5.72228	8.5	121.183	50	57
1	2019-12-27	15:29:55.7	Purple	5	21.2779	165.236	46.5822	-4.43335	8.4	121.406	50	57
1	2019-12-27	15:29:55.8	Purple	5	21.3436	164.05	46.6144	4.3025	8.4	121.501	50	57
1	2019-12-27	15:29:55.9	Purple	5	21.4105	162.215	48.526	0.380913	8.5	121.942	50	57
1	2019-12-27	15:29:56.0	Purple	5	21.4786	161.138	47.0783	-0.0536442	8.5	122.807	50	57
1	2019-12-27	15:29:56.1	Purple	5	21.5478	159.862	48.2277	-0.46591	8.5	123.496	50	57
1	2019-12-27	15:29:56.2	Purple	5	21.6181	158.473	48.8201	-0.305414	8.5	123.798	50	57
1	2019-12-27	15:29:56.3	Purple	5	21.6895	157.085	45.0151	-2.98703	8.4	123.499	50	57
1	2019-12-27	15:29:56.4	Purple	5	21.7621	155.756	45.9579	-3.82328	8.4	123.703	50	57
1	2019-12-27	15:29:56.5	Purple	5	21.8358	154.519	46.8075	5.90877	8.5	123.709	50	57
1	2019-12-27	15:29:56.6	Purple	5	21.9106	153.201	45.8718	-2.12622	8.4	123.581	50	57
1	2019-12-27	15:29:56.7	Purple	5	21.9866	152.211	47.6124	2.06558	8.5	124.832	50	57
1	2019-12-27	15:29:56.8	Purple	5	22.0637	150.925	47.3064	1.55377	8.5	125.352	50	57
1	2019-12-27	15:29:56.9	Purple	5	22.142	149.46	48.1675	-3.36043	8.5	125.599	50	57
1	2019-12-27	15:29:57.0	Purple	5	22.2213	148.279	48.1948	4.92644	8.5	125.68	50	57
1	2019-12-27	15:29:57.1	Purple	5	22.3019	146.505	50.7345	8.04436	8.5	125.645	50	57
1	2019-12-27	15:29:57.2	Purple	5	22.3835	145.244	50.0527	-0.739813	8.4	125.514	50	57
1	2019-12-27	15:29:57.3	Purple	5	22.4663	143.815	51.03	-0.268936	8.4	125.216	50	57
1	2019-12-27	15:29:57.4	Purple	5	22.5502	142.491	50.4663	-4.37903	8.91781	125.023	50	57
1	2019-12-27	15:29:57.5	Purple	5	22.6353	140.937	50.1922	-2.73991	-1	-1	-1	57
1	2019-12-27	15:29:57.6	Purple	5	22.7214	139.802	48.8092	-6.01697	-1	-1	-1	57
1	2019-12-27	15:29:57.7	Purple	5	22.8088	138.12	47.4478	2.77809	-1	-1	-1	57
1	2019-12-27	15:29:57.8	Purple	5	22.8972	137.065	49.1995	-8.10194	-1	-1	-1	57
1	2019-12-27	15:29:57.9	Purple	5	22.9868	135.351	48.3147	5.13049	-1	-1	-1	57
1	2019-12-27	15:29:58.0	Purple	5	23.0775	134.397	51.2679	4.94599	-1	-1	-1	57
1	2019-12-27	15:29:58.1	Purple	5	23.1694	133.271	50.4166	2.16683	-1	-1	-1	57
1	2019-12-27	15:29:58.2	Purple	5	23.2624	131.558	51.6604	-1.14441	-1	-1	-1	57
1	2019-12-27	15:29:58.3	Purple	5	23.3565	130.2	49.3216	0.77486	-1	-1	-1	57
1	2019-12-27	15:29:58.4	Purple	5	23.4517	128.41	50.2368	-2.95341	-1	-1	-1	57
1	2019-12-27	15:29:58.5	Purple	5	23.5481	126.917	51.1192	-8.29687	-1	-1	-1	57
1	2019-12-27	15:29:58.6	Purple	5	23.6457	125.585	48.7982	15.6606	-1	-1	-1	57
1	2019-12-27	15:29:58.7	Purple	5	23.7443	124.391	51.2762	-14.6155	-1	-1	-1	57
1	2019-12-27	15:29:58.8	Purple	5	23.8441	123.234	47.3862	7.74252	-1	-1	-1	57
1	2019-12-27	15:29:58.9	Purple	5	23.945	121.911	47.8566	-1.00426	-1	-1	-1	57
1	2019-12-27	15:29:59.0	Purple	5	24.0471	120.714	49.5273	7.22969	-1	-1	-1	57
1	2019-12-27	15:29:59.1	Purple	5	24.1503	118.806	50.4426	2.20025	-1	-1	-1	57
1	2019-12-27	15:29:59.2	Purple	5	24.2546	117.879	52.8419	5.33044	-1	-1	-1	57
1	2019-12-27	15:29:59.3	Purple	5	24.3601	116.282	51.1584	16.0113	-1	-1	-1	57
1	2019-12-27	15:29:59.4	Purple	5	24.4667	114.578	53.0707	-9.01914	-1	-1	-1	57
1	2019-12-27	15:29:59.5	Purple	5	24.5744	113.181	50.452	4.94335	-1	-1	-1	57
1	2019-12-27	15:29:59.6	Purple	5	24.6833	111.491	53.3884	-4.99284	-1	-1	-1	57
1	2019-12-27	15:29:59.7	Purple	5	24.7933	110.543	52.8302	6.15849	-1	-1	-1	57
1	2019-12-27	15:29:59.8	Purple	5	24.9044	108.92	50.5014	-8.03304	-1	-1	-1	57
1	2019-12-27	15:29:59.9	Purple	5	25.0167	107.594	52.0802	3.68037	-1	-1	-1	57
1	2019-12-27	15:30:0.0	Purple	5	25.1301	106.015	50.1305	-10.5596	-1	-1	-1	57
1	2019-12-27	15:30:0.1	Purple	5	25.2446	104.542	53.299	-2.3519	-1	-1	-1	57
1	2019-12-27	15:30:0.2	Purple	5	25.3603	103.356	53.7236	-8.1625	-1	-1	-1	57
1	2019-12-27	15:30:0.3	Purple	5	25.4771	101.608	54.1716	6.0101	-1	-1	-1	57
1	2019-12-27	15:30:0.4	Purple	5	25.595	100.351	54.7053	-8.31342	-1	-1	-1	57
1	2019-12-27	15:30:0.5	Purple	5	25.7141	98.6984	52.2257	-12.1332	-1	-1	-1	57
1	2019-12-27	15:30:0.6	Purple	5	25.8343	96.9814	54.8883	13.1279	-1	-1	-1	57
1	2019-12-27	15:30:0.7	Purple	5	25.9556	95.5559	53.0537	-0.627041	-1	-1	-1	57
1	2019-12-27	15:30:0.8	Purple	5	26.0781	93.8585	55.1762	8.12817	-1	-1	-1	57
1	2019-12-27	15:30:0.9	Purple	5	26.2017	92.9361	53.2631	2.6204	-1	-1	-1	57
1	2019-12-27	15:30:1.0	Purple	5	26.3264	91.1585	52.58	0.844836	-1	-1	-1	57
1	2019-12-27	15:30:1.1	Purple	5	26.4523	89.8182	53.0321	-0.272055	-1	-1	-1	57
1	2019-12-27	15:30:1.2	Purple	5	26.5793	88.0896	54.3327	-5.58679	-1	-1	-1	57
1	2019-12-27	15:30:1.3	Purple	5	26.7075	86.8622	56.7278	-0.0295876	-1	-1	-1	57
1	2019-12-27	15:30:1.4	Purple	5	26.8367	85.297	53.3225	-3.49136	-1	-1	-1	57
1	2019-12-27	15:30:1.5	Purple	5	26.9671	83.7709	54.3658	2.78416	-1	-1	-1	57
1	2019-12-27	15:30:1.6	Purple	5	27.0987	81.7846	53.5447	4.22697	-1	-1	-1	57
1	2019-12-27	15:30:1.7	Purple	5	27.2314	80.6537	55.0159	1.98741	-1	-1	-1	57
1	2019-12-27	15:30:1.8	Purple	5	27.3652	79.403	55.0299	-6.40994	-1	-1	-1	57
1	2019-12-27	15:30:1.9	Purple	5	27.5001	77.8253	54.8362	2.56378	-1	-1	-1	57
1	2019-12-27	15:30:2.0	Purple	5	27.6362	75.9453	54.6101	-11.577	-1	-1	-1	57
1	2019-12-27	15:30:2.1	Purple	5	27.7734	74.63	56.0304	-12.0951	-1	-1	-1	57
1	2019-12-27	15:30:2.2	Purple	5	27.9118	72.9527	55.821	17.9535	-1	-1	-1	57
1	2019-12-27	15:30:2.3	Purple	5	28.0512	71.6152	57.7199	-2.9547	-1	-1	-1	57
1	2019-12-27	15:30:2.4	Purple	5	28.1919	69.5482	56.9323	3.22614	-1	-1	-1	57
1	2019-12-27	15:30:2.5	Purple	5	28.3336	68.1857	55.7538	-5.24756	-1	-1	-1	57
1	2019-12-27	15:30:2.6	Purple	5	28.4765	66.9983	55.9627	12.3033	-1	-1	-1	57
1	2019-12-27	15:30:2.7	Purple	5	28.6205	64.9986	55.6985	-5.86816	-1	-1	-1	57
1	2019-12-27	15:30:2.8	Purple	5	28.7657	63.2937	54.5471	6.41183	-1	-1	-1	57
1	2019-12-27	15:30:2.9	Purple	5	28.9119	61.8837	56.1211	-2.44482	-1	-1	-1	57
1	2019-12-27	15:30:3.0	Purple	5	29.0594	60.6552	55.9408	3.915	-1	-1	-1	57
1	2019-12-27	15:30:3.1	Purple	5	29.2079	59.0656	55.8519	6.75006	-1	-1	-1	57
1	2019-12-27	15:30:3.2	Purple	5	29.3576	57.5937	58.6869	-10.4934	-1	-1	-1	57
1	2019-12-27	15:30:3.3	Purple	5	29.5084	55.978	57.3728	-6.12389	-1	-1	-1	57
1	2019-12-27	15:30:3.4	Purple	5	29.6604	54.6777	61.0651	1.70314	-1	-1	-1	57
1	2019-12-27	15:30:3.5	Purple	5	29.8135	52.7066	56.2099	8.79456	-1	-1	-1	57
1	2019-12-27	15:30:3.6	Purple	5	29.9677	50.7191	56.5095	-8.0139	-1	-1	-1	57
1	2019-12-27	15:30:3.7	Purple	5	30.1231	49.212	55.444	2.32551	-1	-1	-1	57
1	2019-12-27	15:30:3.8	Purple	5	30.2796	47.0852	55.5203	-5.36853	-1	-1	-1	57
1	2019-12-27	15:30:3.9	Purple	5	30.4372	46.5745	54.5231	-4.88385	-1	-1	-1	57
1	2019-12-27	15:30:4.0	Purple	5	30.5959	45.036	55.743	17.2954	-1	-1	-1	57
1	2019-12-27	15:30:4.1	Purple	5	30.7558	43.6571	56.9967	8.99974	-1	-1	-1	57
1	2019-12-27	15:30:4.2	Purple	5	30.9169	42.3398	51.9465	-8.50868	-1	-1	-1	57
1	2019-12-27	15:30:4.3	Purple	5	31.079	40.5904	58.6167	-0.356356	-1	-1	-1	57
1	2019-12-27	15:30:4.4	Purple	5	31.2423	38.3318	61.3955	1.40056	-1	-1	-1	57
1	2019-12-27	15:30:4.5	Purple	5	31.4067	36.5461	60.1768	2.05503	-1	-1	-1	57
1	2019-12-27	15:30:4.6	Purple	5	31.5723	35.5415	59.4142	7.01104	-1	-1	-1	57
1	2019-12-27	15:30:4.7	Purple	5	31.739	33.5486	57.7313	-0.1626	-1	-1	-1	57
1	2019-12-27	15:30:4.8	Purple	5	31.9068	31.3926	56.1694	-5.10143	-1	-1	-1	57
1	2019-12-27	15:30:4.9	Purple	5	32.0758	31.0243	55.0279	2.61862	-1	-1	-1	57
1	2019-12-27	15:30:5.0	Purple	5	32.2459	29.375	56.0762	2.4814	-1	-1	-1	57
1	2019-12-27	15:30:5.1	Purple	5	32.4171	27.526	56.3014	0.257996	-1	-1	-1	57
1	2019-12-27	15:30:5.2	Purple	5	32.5895	26.0265	56.2036	-11.7897	-1	-1	-1	57
1	2019-12-27	15:30:5.3	Purple	5	32.763	24.3189	52.1431	-1.49526	-1	-1	-1	57
1	2019-12-27	15:30:5.4	Purple	5	32.9376	22.8299	56.7699	-5.46298	-1	-1	-1	57
1	2019-12-27	15:30:5.5	Purple	5	33.1134	21.3836	54.5179	-2.91193	-1	-1	-1	57
1	2019-12-27	15:30:5.6	Purple	5	33.2903	19.5956	54.1512	-0.281393	-1	-1	-1	57
1	2019-12-27	15:30:5.7	Purple	5	33.4684	18.4136	54.3535	2.01046	-1	-1	-1	57
1	2019-12-27	15:34:15.0	Purple	4	16.0637	34.6719	57.7974	0	-1	-1	-1	467
1	2019-12-27	15:34:15.1	Purple	4	16.0649	32.8535	57.7974	0	-1	-1	-1	467
1	2019-12-27	15:34:15.2	Purple	4	16.0671	31.169	57.7974	0	-1	-1	-1	467
1	2019-12-27	15:34:15.3	Purple	4	16.0705	30.246	57.7974	0.0218284	-1	-1	-1	467
1	2019-12-27	15:36:26.0	Purple	2	9.90987	18.8746	40.2263	6.02524	1.6	18.5892	713	-1
1	2019-12-27	15:36:26.1	Purple	2	9.91101	19.2649	41.5676	-1.61837	1.6	19.4422	713	-1
1	2019-12-27	15:36:26.2	Purple	2	9.91328	21.3125	43.7523	11.443	1.5	17.4313	713	-1
1	2019-12-27	15:36:26.3	Purple	2	9.91668	22.4001	43.5547	-1.85092	1.5	17.7546	713	-1
1	2019-12-27	15:36:26.4	Purple	2	9.92121	23.3578	43.3938	3.57635	1.4	17.7105	713	-1
1	2019-12-27	15:36:26.5	Purple	2	9.92688	23.7403	34.738	-0.527665	1.5	19.2426	713	-1
1	2019-12-27	15:36:26.6	Purple	2	9.93369	25.3378	44.6271	52.027	1.6	19.0634	713	-1
1	2019-12-27	15:36:26.7	Purple	2	9.94163	26.846	43.3638	-5.50182	1.5	18.9264	713	-1
1	2019-12-27	15:36:26.8	Purple	2	9.9507	29.7708	41.5156	-0.796143	1.6	18.1102	713	-1
1	2019-12-27	15:36:26.9	Purple	2	9.9609	30.0074	42.6507	3.94142	1.5	18.2536	713	-1
1	2019-12-27	15:36:27.0	Purple	2	9.97224	31.3824	44.9349	20.9878	1.4	17.3088	713	722
1	2019-12-27	15:36:27.1	Purple	2	9.98472	32.2068	45.2404	6.73946	1.6	18.4878	713	722
1	2019-12-27	15:36:27.2	Purple	2	9.99833	33.4962	46.3803	5.7446	1.7	19.9832	713	722
1	2019-12-27	15:36:27.3	Purple	2	10.0131	34.8306	48.1495	-2.48357	1.6	18.8131	713	722
1	2019-12-27	15:36:27.4	Purple	2	10.0289	35.746	44.4579	-21.2103	1.6	19.4987	713	722
1	2019-12-27	15:36:27.5	Purple	2	10.046	36.4639	43.9316	-8.51355	1.5	19.4304	713	722
1	2019-12-27	15:36:27.6	Purple	2	10.0641	38.106	43.638	-0.638297	1.6	19.6598	713	722
1	2019-12-27	15:36:27.7	Purple	2	10.0834	39.8736	44.885	-4.43144	1.6	19.0901	713	722
1	2019-12-27	15:36:27.8	Purple	2	10.1038	41.6986	42.8494	-0.8353	1.7	19.692	713	722
1	2019-12-27	15:36:27.9	Purple	2	10.1253	42.5689	47.0879	9.06288	1.7	19.7638	713	722
1	2019-12-27	15:36:28.0	Purple	2	10.148	43.1592	49.4375	-3.91711	1.6	19.9245	713	722
1	2019-12-27	15:36:28.1	Purple	2	10.1718	44.3673	44.1383	-6.36812	1.6	19.6498	713	722
1	2019-12-27	15:36:28.2	Purple	2	10.1968	46.0478	42.033	-12.188	1.6	19.8235	713	722
1	2019-12-27	15:36:28.3	Purple	2	10.2229	47.4074	42.8244	7.92657	1.6	19.2305	713	722
1	2019-12-27	15:36:28.4	Purple	2	10.2501	48.6921	45.5589	5.51343	1.6	19.0144	713	722
1	2019-12-27	15:36:28.5	Purple	2	10.2784	49.5317	47.4813	2.60323	1.6	19.99	713	722
1	2019-12-27	15:36:28.6	Purple	2	10.3079	50.5019	47.5177	8.70692	1.6	20.4623	713	722
1	2019-12-27	15:36:28.7	Purple	2	10.3385	51.9958	45.5834	-1.80556	1.7	20.3079	713	722
1	2019-12-27	15:36:28.8	Purple	2	10.3703	53.2834	44.1834	-8.93701	1.6	19.9978	713	722
1	2019-12-27	15:36:28.9	Purple	2	10.4032	54.9187	45.9336	-6.65686	1.6	19.8311	713	722
1	2019-12-27	15:36:29.0	Purple	2	10.4372	56.6073	45.3222	1.35032	1.6	19.3111	713	722
1	2019-12-27	15:36:29.1	Purple	2	10.4723	57.6926	46.6456	-2.11468	1.6	19.9609	713	722
1	2019-12-27	15:36:29.2	Purple	2	10.5086	58.7274	44.1404	-9.11501	1.6	20.305	713	722
1	2019-12-27	15:36:29.3	Purple	2	10.546	59.6829	43.841	-0.103875	1.6	20.4886	713	722
1	2019-12-27	15:36:29.4	Purple	2	10.5846	61.0134	43.4705	1.51472	1.7	21.4161	713	722
1	2019-12-27	15:36:29.5	Purple	2	10.6243	62.1139	43.3976	8.93467	1.7	21.711	713	722
1	2019-12-27	15:36:29.6	Purple	2	10.6651	63.0845	44.506	1.87695	1.6	21.3526	713	722
1	2019-12-27	15:36:29.7	Purple	2	10.7071	64.3277	47.6614	-2.99394	1.6	21.214	713	722
1	2019-12-27	15:36:29.8	Purple	2	10.7502	65.8719	46.3934	-8.87072	1.6	21.0423	713	722
1	2019-12-27	15:36:29.9	Purple	2	10.7944	67.5532	44.1215	-4.71737	1.6	20.7212	713	722
1	2019-12-27	15:36:30.0	Purple	2	10.8398	68.6176	46.6829	13.1509	1.7	22.0275	713	722
1	2019-12-27	15:36:30.1	Purple	2	10.8862	70.2743	48.3476	1.21649	1.6	20.905	713	722
1	2019-12-27	15:36:30.2	Purple	2	10.9339	71.3231	48.3447	-12.1536	1.6	21.3959	713	722
1	2019-12-27	15:36:30.3	Purple	2	10.9826	71.9187	47.2657	-5.33197	1.6	21.7222	713	722
1	2019-12-27	15:36:30.4	Purple	2	11.0325	73.4585	47.6369	-3.76189	1.6	21.3093	713	722
1	2019-12-27	15:36:30.5	Purple	2	11.0836	75.0716	45.9396	-1.37264	1.6	21.254	713	722
1	2019-12-27	15:36:30.6	Purple	2	11.1357	76.6152	46.1838	18.4747	1.6	21.5642	713	722
1	2019-12-27	15:36:30.7	Purple	2	11.189	78.0567	51.0669	6.56668	1.6	20.8884	713	722
1	2019-12-27	15:36:30.8	Purple	2	11.2435	79.2036	51.6442	-14.4681	1.6	21.4144	713	722
1	2019-12-27	15:36:30.9	Purple	2	11.299	80.4831	50.5737	-1.212	1.6	21.7643	713	722
1	2019-12-27	15:36:31.0	Purple	2	11.3557	81.5862	48.5534	4.4539	1.7	22.179	713	722
1	2019-12-27	15:36:31.1	Purple	2	11.4136	83.2669	46.9541	-6.5222	1.6	20.9925	713	722
1	2019-12-27	15:36:31.2	Purple	2	11.4725	84.935	49.3152	4.08721	1.6	20.8958	713	722
1	2019-12-27	15:36:31.3	Purple	2	11.5326	86.3102	48.9658	8.15562	1.6	20.3735	713	722
1	2019-12-27	15:36:31.4	Purple	2	11.5939	87.4048	50.807	-8.57341	1.5	20.1765	713	722
1	2019-12-27	15:36:31.5	Purple	2	11.6562	88.4909	47.9773	-4.49675	1.6	21.0109	713	722
1	2019-12-27	15:36:31.6	Purple	2	11.7197	90.1625	47.7593	11.5641	1.6	20.7213	713	722
1	2019-12-27	15:36:31.7	Purple	2	11.7844	91.3644	48.5484	-1.1547	1.6	20.6988	713	722
1	2019-12-27	15:36:31.8	Purple	2	11.8501	92.8766	49.8601	6.20782	1.6	20.4056	713	722
1	2019-12-27	15:36:31.9	Purple	2	11.9171	93.9285	51.2618	8.40445	1.5	20.7468	713	722
1	2019-12-27	15:36:32.0	Purple	2	11.9851	95.5481	49.7622	-3.65269	1.6	20.2351	713	722
1	2019-12-27	15:36:32.1	Purple	2	12.0543	97.0988	50.5415	-5.80829	1.6	20.5099	713	722
1	2019-12-27	15:36:32.2	Purple	2	12.1246	98.4848	48.9918	8.63826	1.5	20.1675	713	722
1	2019-12-27	15:36:32.3	Purple	2	12.196	99.8825	49.8014	2.43908	1.5	20.0051	713	722
1	2019-12-27	15:36:32.4	Purple	2	12.2686	101.221	49.5559	3.13509	1.5	19.5832	713	722
1	2019-12-27	15:36:32.5	Purple	2	12.3423	102.596	49.1112	-0.382682	1.6	19.3165	713	722
1	2019-12-27	15:36:32.6	Purple	2	12.4171	103.764	47.4223	-12.5591	1.6	19.1631	713	722
1	2019-12-27	15:36:32.7	Purple	2	12.4931	104.996	45.966	-3.06573	1.5	18.9158	713	722
1	2019-12-27	15:36:32.8	Purple	2	12.5702	106.561	45.3903	1.19257	1.5	18.9791	713	722
1	2019-12-27	15:36:32.9	Purple	2	12.6485	108.012	47.6484	-0.802	1.5	19.0299	713	722
1	2019-12-27	15:36:33.0	Purple	2	12.7279	109.023	49.72	-1.1878	1.40028	19.3408	713	722
1	2019-12-27	15:36:33.1	Purple	2	12.8084	110.097	48.3241	-1.18631	1.44721	19.4279	713	722
1	2019-12-27	15:36:33.2	Purple	2	12.89	111.308	49.5097	-1.61409	1.37805	18.9533	713	722
1	2019-12-27	15:36:33.3	Purple	2	12.9728	113.184	49.0796	-4.65254	1.40475	19.1526	713	722
1	2019-12-27	15:36:33.4	Purple	2	13.0567	114.813	50.5927	1.50585	1.34657	18.9253	713	722
1	2019-12-27	15:36:33.5	Purple	2	13.1418	115.734	49.7659	-2.45945	1.39065	19.2255	713	722
1	2019-12-27	15:36:33.6	Purple	2	13.228	117.563	45.2509	-1.22819	1.51881	19.0924	713	722
1	2019-12-27	15:36:33.7	Purple	2	13.3153	118.919	43.0458	11.2787	1.58341	18.9347	713	722
1	2019-12-27	15:36:33.8	Purple	2	13.4037	120.266	46.5133	-6.26542	1.46241	18.8963	713	722
1	2019-12-27	15:36:33.9	Purple	2	13.4933	121.156	46.6868	-1.93359	1.45655	18.8908	713	722
1	2019-12-27	15:36:34.0	Purple	2	13.584	121.663	44.764	-4.30569	1.59608	19.848	713	722
1	2019-12-27	15:36:34.1	Purple	2	13.6759	122.698	42.6746	-2.46646	1.70909	20.2613	713	722
1	2019-12-27	15:36:34.2	Purple	2	13.7689	123.974	43.1426	4.8192	1.67526	20.0781	713	722
1	2019-12-27	15:36:34.3	Purple	2	13.863	125.596	44.06	5.8927	1.65487	20.2554	713	722
1	2019-12-27	15:36:34.4	Purple	2	13.9583	127.339	45.2644	4.54085	1.56346	19.6596	713	722
1	2019-12-27	15:42:28.0	Purple	5	20.086	229.116	18.7423	6.73207	1.7	12.3394	1286	-1
1	2019-12-27	15:42:28.1	Purple	5	20.0871	228.301	21.7788	8.21912	1.6	12.0666	1286	-1
1	2019-12-27	15:42:28.2	Purple	5	20.0894	227.383	24.3576	7.77006	1.6	11.6467	1286	-1
1	2019-12-27	15:42:28.3	Purple	5	20.0928	226.687	26.6096	4.91063	1.5	11.277	1286	-1
1	2019-12-27	15:42:28.4	Purple	5	20.0973	225.797	27.7791	0.603994	1.5	10.9101	1286	-1
1	2019-12-27	15:42:28.5	Purple	5	20.103	225.253	27.9768	-3.05327	1.5	10.9825	1286	-1
1	2019-12-27	15:42:28.6	Purple	5	20.1098	224.487	27.4784	-2.97546	1.5	10.8517	1286	-1
1	2019-12-27	15:42:28.7	Purple	5	20.1177	223.634	25.7516	3.73403	1.5	10.5525	1286	-1
1	2019-12-27	15:42:28.8	Purple	5	20.1268	222.978	25.4391	-2.39706	1.5	10.5417	1286	-1
1	2019-12-27	15:42:28.9	Purple	5	20.137	222.215	26.5166	0.829538	1.4	10.0026	1286	-1
1	2019-12-27	15:42:29.0	Purple	5	20.1483	221.262	27.1874	1.48392	1.4	9.70071	1286	-1
1	2019-12-27	15:42:29.1	Purple	5	20.1608	220.642	27.1706	-0.118653	1.4	9.58855	1286	-1
1	2019-12-27	15:42:29.2	Purple	5	20.1744	220.144	27.8726	-2.40278	1.3	9.53214	1286	-1
1	2019-12-27	15:42:29.3	Purple	5	20.1892	219.36	27.3467	2.54122	1.3	9.48889	1286	-1
1	2019-12-27	15:42:29.4	Purple	5	20.205	218.445	26.5696	-2.55108	1.3	9.06551	1286	-1
1	2019-12-27	15:42:29.5	Purple	5	20.222	217.596	26.4823	-1.63178	1.3	9.02283	1286	-1
1	2019-12-27	15:42:29.6	Purple	5	20.2402	216.784	27.4465	2.44522	1.3	8.51167	1286	-1
1	2019-12-27	15:42:29.7	Purple	5	20.2595	216.138	27.6485	-1.73128	1.2	8.38847	1286	-1
1	2019-12-27	15:42:29.8	Purple	5	20.2799	215.358	26.3819	-3.63541	1.2	8.34406	1286	-1
1	2019-12-27	15:42:29.9	Purple	5	20.3014	214.757	25.5823	-0.222643	1.2	8.15474	1286	-1
1	2019-12-27	15:42:30.0	Purple	5	20.3241	214.045	25.2708	1.4751	1.2	8.09076	1286	-1
1	2019-12-27	15:42:30.1	Purple	5	20.3479	213.216	25.9345	-2.76995	1.1	7.55806	1286	-1
1	2019-12-27	15:42:30.2	Purple	5	20.3729	212.582	25.9152	3.54385	1.1	7.34052	1286	-1
1	2019-12-27	15:42:30.3	Purple	5	20.3989	211.911	26.5758	0.996947	1.1	7.4453	1286	-1
1	2019-12-27	15:42:30.4	Purple	5	20.4262	211.168	25.9174	-0.596523	1.1	7.14627	1286	-1
1	2019-12-27	15:42:30.5	Purple	5	20.4545	210.374	25.0654	0.209133	1	6.8347	1286	-1
1	2019-12-27	15:42:30.6	Purple	5	20.484	209.599	25.3159	5.81813	1	6.51926	1286	-1
1	2019-12-27	15:42:30.7	Purple	5	20.5146	208.852	25.4708	1.38474	1	6.44084	1286	-1
1	2019-12-27	15:42:30.8	Purple	5	20.5464	208.285	26.603	-0.620842	1	6.59538	1286	-1
1	2019-12-27	15:42:30.9	Purple	5	20.5792	207.646	25.1776	-0.673294	1	6.44823	1286	-1
1	2019-12-27	15:42:31.0	Purple	5	20.6133	206.957	24.3846	-0.641584	0.9	6.08008	1286	1298
1	2019-12-27	15:42:31.1	Purple	5	20.6484	206.251	24.2755	-1.59685	0.9	5.86954	1286	1298
1	2019-12-27	15:42:31.2	Purple	5	20.6847	205.256	24.9982	1.56426	0.9	5.19852	1286	1298
1	2019-12-27	15:42:31.3	Purple	5	20.7221	204.779	25.1405	-0.367721	0.8	5.15804	1286	1298
1	2019-12-27	15:42:31.4	Purple	5	20.7607	204.18	24.965	-5.17035	0.9	5.17229	1286	1298
1	2019-12-27	15:42:31.5	Purple	5	20.8004	203.457	24.5643	-2.39913	0.8	4.88933	1286	1298
1	2019-12-27	15:42:31.6	Purple	5	20.8412	202.73	22.6531	-4.24027	0.8	4.55367	1286	1298
1	2019-12-27	15:42:31.7	Purple	6	21.0132	202.059	23.3104	3.48588	5.1	33.7855	1281	-1
1	2019-12-27	15:42:31.8	Purple	5	20.9971	201.409	23.2059	-1.95193	0.7	4.0701	1286	1298
1	2019-12-27	15:42:31.9	Purple	6	21.0273	200.792	23.0675	-2.98587	5.3	34.5393	1281	-1
1	2019-12-27	15:42:32.0	Purple	6	21.0284	200.222	23.4991	-0.738382	5.2	34.2797	1281	-1
1	2019-12-27	15:42:32.1	Purple	6	21.0307	199.599	23.6365	1.1181	5.2	34.4766	1281	-1
1	2019-12-27	15:42:32.2	Purple	6	21.0341	199.023	24.1161	1.52087	5.2	35.0556	1281	-1
1	2019-12-27	15:42:32.3	Purple	6	21.0386	198.331	23.9548	0.555873	5.3	35.5284	1281	-1
1	2019-12-27	15:42:32.4	Purple	6	21.0443	197.508	23.3143	1.42622	5.3	35.2408	1281	-1
1	2019-12-27	15:42:32.5	Purple	6	21.0511	196.806	22.852	-5.39911	5.3	34.7082	1281	-1
1	2019-12-27	15:42:32.6	Purple	6	21.059	196.05	23.908	1.53852	5.4	35.4039	1281	-1
1	2019-12-27	15:42:32.7	Purple	6	21.0681	195.469	23.7554	-0.599901	5.5	35.9324	1281	-1
1	2019-12-27	15:42:32.8	Purple	6	21.0783	195.041	22.7896	-2.06184	5.5	36.1392	1281	-1
1	2019-12-27	15:42:32.9	Purple	6	21.0896	194.521	22.6274	1.00621	20.558	129.235	1258	-1
1	2019-12-27	15:42:33.0	Purple	6	21.1021	193.71	21.9898	-0.892639	21.1934	129.477	1258	-1
1	2019-12-27	15:42:33.1	Purple	6	21.1157	193.052	23.3124	-2.99529	20.082	130.064	1258	-1
1	2019-12-27	15:42:33.2	Purple	6	21.1305	192.444	24.0066	4.07553	19.5321	130.27	1258	-1
1	2019-12-27	15:42:33.3	Purple	6	21.1463	191.778	24.1136	3.04119	19.5106	130.706	1258	-1
1	2019-12-27	15:42:33.4	Purple	6	21.1634	191.163	23.5409	-3.46923	20.012	130.881	1258	-1
1	2019-12-27	15:42:33.5	Purple	6	21.1815	190.288	23.05	2.78052	20.5003	131.279	1258	-1
1	2019-12-27	15:42:33.6	Purple	6	21.2008	189.707	22.3005	-0.967503	21.1984	131.336	1258	-1
1	2019-12-27	15:42:33.7	Purple	6	21.2212	189.162	22.7372	-1.98257	20.9087	132.078	1258	-1
1	2019-12-27	15:42:33.8	Purple	6	21.2427	188.479	24.4265	4.2479	19.5146	132.429	1258	-1
1	2019-12-27	15:42:33.9	Purple	6	21.2654	187.93	23.3357	0.883818	8.105	52.5457	1274	-1
1	2019-12-27	15:42:34.0	Purple	6	21.2892	187.488	23.1935	-0.892639	20.671	133.196	1258	-1
1	2019-12-27	15:42:34.1	Purple	6	21.3142	186.725	22.9816	-5.37372	8.27708	52.8472	1274	-1
1	2019-12-27	15:42:34.2	Purple	6	21.3403	185.735	22.6648	1.55139	8.36571	52.677	1274	-1
1	2019-12-27	15:42:34.3	Purple	6	21.3675	185.102	23.4146	5.02038	8.07985	52.5599	1274	-1
1	2019-12-27	15:42:34.4	Purple	6	21.3958	184.553	24.0178	-2.42352	7.95903	53.1074	1274	-1
1	2019-12-27	15:42:34.5	Purple	6	21.4253	184.055	23.1878	2.15133	8.32869	53.6539	1274	-1
1	2019-12-27	15:42:34.6	Purple	6	21.4559	183.442	21.6079	-6.32739	8.99623	54.0061	1274	-1
1	2019-12-27	15:42:34.7	Purple	6	21.4877	182.726	21.3889	3.69533	9.07448	53.9238	1274	-1
1	2019-12-27	15:42:34.8	Purple	6	21.5206	182.151	23.4077	3.16787	8.36007	54.3668	1274	-1
1	2019-12-27	15:42:34.9	Purple	6	21.5546	181.573	24.833	4.08041	7.95148	54.8577	1274	-1
1	2019-12-27	15:42:35.0	Purple	6	21.5897	180.933	24.0134	3.0961	8.2752	55.2072	1274	-1
1	2019-12-27	15:42:35.1	Purple	6	21.626	180.349	24.4905	-1.33093	8.17146	55.5979	1274	-1
1	2019-12-27	15:42:35.2	Purple	6	21.6634	179.351	24.6706	4.41551	8.10909	55.5792	1274	-1
1	2019-12-27	15:42:35.3	Purple	6	21.702	178.537	26.1501	-3.59833	7.64395	55.5327	1274	-1
1	2019-12-27	15:42:35.4	Purple	6	21.7417	178.106	26.1401	3.10087	7.7362	56.1814	1274	-1
1	2019-12-27	15:42:35.5	Purple	6	21.7825	177.284	27.297	-2.63151	7.4317	56.3583	1274	-1
1	2019-12-27	15:42:35.6	Purple	6	21.8245	176.669	25.6391	-5.19338	7.96674	56.7469	1274	-1
1	2019-12-27	15:42:35.7	Purple	6	21.8676	175.761	25.4478	1.7139	8.04145	56.8516	1274	-1
1	2019-12-27	15:42:35.8	Purple	6	21.9118	175.124	26.2633	-2.34695	7.86256	57.3682	1274	-1
1	2019-12-27	15:42:35.9	Purple	6	21.9572	174.283	26.4296	-3.46316	7.83828	57.5529	1274	-1
1	2019-12-27	15:42:36.0	Purple	6	22.0036	173.653	26.9627	-0.683012	7.71846	57.8162	1274	-1
1	2019-12-27	15:42:36.1	Purple	6	22.0513	172.957	23.835	-6.53579	8.73051	57.812	1274	-1
1	2019-12-27	15:42:36.2	Purple	6	22.1	172.165	25.6201	5.74004	8.12806	57.8531	1274	-1
1	2019-12-27	15:42:36.3	Purple	6	22.1499	171.306	24.7896	1.31159	8.41073	57.9248	1274	-1
1	2019-12-27	15:42:36.4	Purple	6	22.201	170.661	25.4983	4.42158	8.27127	58.5925	1274	-1
1	2019-12-27	15:42:36.5	Purple	6	22.2531	170.247	25.8769	-0.547184	8.19106	58.8857	1274	-1
1	2019-12-27	15:42:36.6	Purple	6	22.3064	169.712	24.5064	-9.70386	8.69585	59.2042	1274	-1
1	2019-12-27	15:42:36.7	Purple	6	22.3609	168.916	23.2281	-8.44762	9.21729	59.4814	1274	-1
1	2019-12-27	15:42:36.8	Purple	6	22.4164	168.083	23.9493	9.03902	9.02032	60.0174	1274	-1
1	2019-12-27	15:42:36.9	Purple	6	22.4731	167.277	23.0043	11.5919	9.3972	60.0582	1274	-1
1	2019-12-27	15:42:37.0	Purple	6	22.531	166.727	27.1695	-10.2332	8.02237	60.5534	1274	-1
1	2019-12-27	15:42:37.1	Purple	6	22.5899	166.402	25.0831	-2.7504	8.8011	61.3307	1274	-1
1	2019-12-27	15:42:37.2	Purple	6	22.65	165.357	24.3397	0.442743	9.03545	61.0978	1274	-1
1	2019-12-27	15:42:37.3	Purple	6	22.7113	164.946	23.1539	-2.15164	9.62705	61.9272	1274	-1
1	2019-12-27	15:42:37.4	Purple	6	22.7736	163.674	22.9831	6.01768	9.63202	61.5024	1274	-1
1	2019-12-27	15:42:37.5	Purple	6	22.8371	163.342	23.7652	3.67551	9.34061	61.6709	1274	-1
1	2019-12-27	15:42:37.6	Purple	6	22.9018	162.675	22.3436	-8.45659	9.965	61.8582	1274	-1
1	2019-12-27	15:42:37.7	Purple	6	22.9675	162.172	22.7798	1.20106	9.87471	62.4943	1274	-1
1	2019-12-27	15:42:37.8	Purple	6	23.0345	161.668	20.8086	-11.5742	10.9209	63.1355	1274	-1
1	2019-12-27	15:42:37.9	Purple	6	23.1025	160.992	19.7911	-1.74946	11.5458	63.4853	1274	-1
1	2019-12-27	15:42:38.0	Purple	6	23.1717	160.348	19.646	-4.30834	11.7209	63.9752	1274	-1
1	2019-12-27	15:42:38.1	Purple	6	23.242	159.665	20.5661	2.023	11.1679	63.8115	1274	-1
1	2019-12-27	15:42:38.2	Purple	6	23.3134	159.117	20.7186	3.32219	11.1987	64.462	1274	-1
1	2019-12-27	15:42:38.3	Purple	6	23.386	158.774	20.0701	0.784738	11.6872	65.1679	1274	-1
1	2019-12-27	15:42:38.4	Purple	6	23.4597	158.291	20.0159	-4.38599	11.7837	65.5287	1274	-1
1	2019-12-27	15:42:38.5	Purple	6	23.5345	157.599	18.6022	-3.21938	12.7959	66.1329	1274	-1
1	2019-12-27	15:42:38.6	Purple	6	23.6105	157.252	18.347	0.126854	13.0598	66.5712	1274	-1
1	2019-12-27	15:42:38.7	Purple	6	23.6876	156.466	18.7846	2.77821	12.8357	66.9888	1274	-1
1	2019-12-27	15:42:38.8	Purple	6	23.7659	155.783	18.0685	0.200488	13.353	67.0324	1274	-1
1	2019-12-27	15:42:38.9	Purple	6	23.8453	155.343	18.8565	-0.985644	12.9185	67.6787	1274	-1
1	2019-12-27	15:42:39.0	Purple	6	23.9258	155.042	20.9375	0.253962	11.7049	68.0874	1274	-1
1	2019-12-27	15:42:39.1	Purple	6	24.0074	154.511	18.4079	-2.42709	13.4778	68.9296	1274	-1
1	2019-12-27	15:42:39.2	Purple	6	24.0902	154.085	18.3591	-1.902	13.6793	69.7747	1274	-1
1	2019-12-27	15:42:39.3	Purple	6	24.1741	153.46	16.9551	-2.74797	14.8269	69.8458	1274	-1
1	2019-12-27	15:42:39.4	Purple	6	24.2592	152.798	17.1452	1.63252	14.7287	70.1612	1274	-1
1	2019-12-27	15:42:39.5	Purple	6	24.3454	152.168	16.4546	-0.494707	15.3934	70.3741	1274	-1
1	2019-12-27	15:42:39.6	Purple	6	24.4327	151.933	15.906	-1.28257	16.0243	70.8167	1274	-1
1	2019-12-27	15:42:39.7	Purple	6	24.5211	151.571	15.8271	-4.09753	16.2475	71.4473	1274	-1
1	2019-12-27	15:42:39.8	Purple	6	24.6107	151.281	14.9158	-1.43755	17.5072	72.555	1274	-1
1	2019-12-27	15:42:39.9	Purple	6	24.7014	150.918	14.5964	5.34527	17.9776	72.9094	1274	-1
1	2019-12-27	15:42:40.0	Purple	6	24.7933	150.517	16.3069	1.00434	16.112	72.9982	1274	-1
1	2019-12-27	15:42:40.1	Purple	6	24.8863	150.059	16.3486	0.239115	16.3212	74.1357	1274	-1
1	2019-12-27	15:42:40.2	Purple	6	24.9804	149.748	16.8872	0.137806	15.9518	74.8443	1274	-1
1	2019-12-27	15:42:40.3	Purple	6	25.0757	149.104	15.8592	-2.69046	16.9727	74.787	1274	-1
1	2019-12-27	15:42:40.4	Purple	6	25.172	148.309	15.69	6.81945	17.2436	75.171	1274	-1
1	2019-12-27	15:42:40.5	Purple	6	25.2696	147.938	15.7402	2.65299	17.3752	75.9866	1274	-1
1	2019-12-27	15:42:40.6	Purple	6	25.3682	147.528	16.7451	-3.1939	16.4187	76.3867	1274	-1
1	2019-12-27	15:42:40.7	Purple	6	25.468	147.248	16.7879	-0.436949	16.3747	76.3766	1274	-1
1	2019-12-27	15:42:40.8	Purple	6	25.5689	147.192	14.4483	-6.52063	19.2943	77.4555	1274	-1
1	2019-12-27	15:42:40.9	Purple	6	25.671	146.537	13.5577	-4.33676	20.628	77.7061	1274	-1
1	2019-12-27	15:42:41.0	Purple	6	25.7742	145.954	14.3351	-3.13607	19.5459	77.8507	1274	-1
1	2019-12-27	15:42:41.1	Purple	6	25.8785	145.482	14.542	4.96998	19.4152	78.446	1274	-1
1	2019-12-27	15:42:41.2	Purple	6	25.984	145.16	15.8023	-1.51526	18.1362	79.6276	1274	-1
1	2019-12-27	15:42:41.3	Purple	6	26.0906	144.876	14.3808	0.812348	19.9442	79.6902	1274	-1
1	2019-12-27	15:42:41.4	Purple	6	26.1983	144.362	14.0107	-3.13607	20.5357	79.9425	1274	-1
1	2019-12-27	15:42:41.5	Purple	6	26.3072	144.267	13.2674	-3.1433	21.9977	81.092	1274	-1
1	2019-12-27	15:42:41.6	Purple	6	26.4172	143.762	12.1746	-0.866192	24.2295	81.9641	1274	-1
1	2019-12-27	15:42:41.7	Purple	6	26.5283	143.402	11.8258	-2.78395	25.0742	82.3921	1274	-1
1	2019-12-27	15:42:41.8	Purple	6	26.6406	143.099	11.8469	-1.49798	25.0431	82.4369	1274	-1
1	2019-12-27	15:42:41.9	Purple	6	26.754	142.714	12.2943	4.08388	24.3683	83.244	1274	-1
1	2019-12-27	15:42:42.0	Purple	6	26.8685	142.405	11.4217	-1.29797	26.4662	83.9953	1274	-1
1	2019-12-27	15:42:42.1	Purple	6	26.9842	142.212	11.4887	-3.22915	26.4625	84.4766	1274	-1
1	2019-12-27	15:42:42.2	Purple	6	27.101	141.941	10.9708	0.0817435	27.9203	85.1138	1274	-1
1	2019-12-27	15:42:42.3	Purple	7	24.4904	141.455	10.9985	1.54688	-1	-1	-1	334
1	2019-12-27	15:42:42.4	Purple	6	24.4968	141.125	11.5255	7.06241	27.1138	86.8327	1274	-1
1	2019-12-27	15:42:42.5	Purple	7	24.5453	140.832	12.8072	2.19445	-1	-1	-1	334
1	2019-12-27	15:42:42.6	Purple	7	24.5465	140.773	13.084	1.22479	-1	-1	-1	334
1	2019-12-27	15:42:42.7	Purple	7	24.5487	140.382	12.6769	-8.44236	-1	-1	-1	334
1	2019-12-27	15:42:42.8	Purple	7	24.5521	139.834	11.0774	3.43041	-1	-1	-1	334
1	2019-12-27	15:42:42.9	Purple	7	24.5567	139.342	10.2997	0.589978	-1	-1	-1	334
1	2019-12-27	15:42:43.0	Purple	7	24.5624	138.888	10.1428	0.0505014	-1	-1	-1	334
1	2019-12-27	15:42:43.1	Purple	7	24.5692	138.789	9.50852	-2.97551	-1	-1	-1	334
1	2019-12-27	15:42:43.2	Purple	7	24.5771	138.888	8.62004	-2.69273	-1	-1	-1	334
1	2019-12-27	15:42:43.3	Purple	7	24.5862	138.492	6.92706	-2.78453	-1	-1	-1	334
1	2019-12-27	15:42:43.4	Purple	7	24.5964	138.294	7.00743	-1.49884	-1	-1	-1	334
1	2019-12-27	15:42:43.5	Purple	7	24.6077	138.096	6.2779	-1.51216	-1	-1	-1	334
1	2019-12-27	15:42:43.6	Purple	7	24.6202	137.915	5.63816	-1.28735	-1	-1	-1	334
1	2019-12-27	15:42:43.7	Purple	7	24.6338	137.734	4.99843	-1.06254	-1	-1	-1	334
1	2019-12-27	15:42:43.8	Purple	7	24.6485	137.579	5.03998	-0.327389	-1	-1	-1	334
1	2019-12-27	15:42:43.9	Purple	7	24.6644	137.38	4.78632	0.483143	-1	-1	-1	334
1	2019-12-27	15:42:44.0	Purple	7	24.6814	137.1	4.77528	1.09247	-1	-1	-1	334
1	2019-12-27	15:42:44.1	Purple	7	24.6996	136.951	4.3734	-1.3052	-1	-1	-1	334
1	2019-12-27	15:42:44.2	Purple	7	24.7188	136.887	3.74599	-0.96004	-1	-1	-1	334
1	2019-12-27	15:42:44.3	Purple	7	24.7393	136.927	3.56171	-0.669701	-1	-1	-1	334
1	2019-12-27	15:42:44.4	Purple	7	24.7608	136.967	3.37743	-0.379362	-1	-1	-1	334
1	2019-12-27	15:42:44.5	Purple	7	24.7835	136.978	3.2614	-0.491483	-1	-1	-1	334
1	2019-12-27	15:42:44.6	Purple	7	24.8073	136.864	2.98187	-0.433053	-1	-1	-1	334
1	2019-12-27	15:42:44.7	Purple	7	24.8322	136.639	2.74332	-0.700466	-1	-1	-1	334
1	2019-12-27	15:42:44.8	Purple	7	24.8583	136.457	2.45864	-0.767105	-1	-1	-1	334
1	2019-12-27	15:42:44.9	Purple	7	24.8855	136.296	2.19559	-0.546236	-1	-1	-1	334
1	2019-12-27	15:42:45.0	Purple	7	24.9139	136.279	2.03747	-0.278549	-1	-1	-1	334
1	2019-12-27	15:42:45.1	Purple	7	24.9434	136.275	2.04534	-0.105391	-1	-1	-1	334
1	2019-12-27	15:42:45.2	Purple	7	24.974	136.27	2.05322	0.0677663	-1	-1	-1	334
2	2019-12-27	15:29:56.0	Green	2	8.46695	26.0151	43.2547	-3.72524	1.1	13.3669	61	-1
2	2019-12-27	15:29:56.1	Green	2	8.46809	27.5199	43.0553	10.7038	1.1	13.6184	61	-1
2	2019-12-27	15:29:56.2	Green	2	8.47036	29.3862	46.2055	0.0998282	1.2	14.1887	61	-1
2	2019-12-27	15:29:56.3	Green	2	8.47376	30.2188	47.4022	-0.738888	1.2	14.5615	61	-1
2	2019-12-27	15:29:56.4	Green	2	8.47829	30.9871	47.7721	-0.0407179	1.2	15.4703	61	-1
2	2019-12-27	15:29:56.5	Green	2	8.48396	31.9743	48.1346	0.669915	1.2	15.8398	61	-1
2	2019-12-27	15:29:56.6	Green	2	8.49077	32.9616	48.4971	1.38055	1.2	15.9329	61	-1
2	2019-12-27	15:29:56.7	Green	2	8.49871	34.3792	47.3799	-3.33861	1.2	16.3546	61	-1
2	2019-12-27	15:29:56.8	Green	2	8.50778	37.2495	49.4276	-9.79675	1.2	14.4499	61	-1
2	2019-12-27	15:29:56.9	Green	2	8.51798	38.4943	43.4069	4.74088	1.3	15.5085	61	-1
2	2019-12-27	15:29:57.0	Green	2	8.52932	39.38	49.5448	23.251	1.3	16.0612	61	-1
2	2019-12-27	15:29:57.1	Green	2	8.5418	40.7866	49.6443	0.438907	1.3	16.1106	61	-1
2	2019-12-27	15:29:57.2	Green	2	8.55541	42.3244	44.693	-4.9571	1.4	16.4034	61	-1
2	2019-12-27	15:29:57.3	Green	2	8.57015	42.8456	44.5343	-6.80136	1.4	17.1548	61	-1
2	2019-12-27	15:29:57.4	Green	2	8.58602	43.9875	43.4057	8.48634	1.4	17.4046	61	-1
2	2019-12-27	15:29:57.5	Green	2	8.60303	45.3615	45.3177	-1.73993	1.4	17.4412	61	-1
2	2019-12-27	15:29:57.6	Green	2	8.62118	46.6597	46.2599	4.9263	1.4	17.1726	61	-1
2	2019-12-27	15:29:57.7	Green	2	8.64046	48.1836	49.4077	13.4923	1.4	17.809	61	-1
2	2019-12-27	15:29:57.8	Green	2	8.66087	49.2959	48.8968	-10.5799	1.5	18.5938	61	-1
2	2019-12-27	15:29:57.9	Green	2	8.68241	50.7993	47.8305	0.337094	1.5	18.7536	61	-1
2	2019-12-27	15:29:58.0	Green	2	8.70509	52.4912	48.2396	-7.20674	1.5	18.4739	61	-1
2	2019-12-27	15:29:58.1	Green	2	8.72891	53.8062	47.1495	-1.90396	1.5	18.6463	61	-1
2	2019-12-27	15:29:58.2	Green	2	8.75386	54.8534	47.5946	-1.00112	1.5	18.9591	61	-1
2	2019-12-27	15:29:58.3	Green	2	8.77994	55.9905	45.8123	-0.718047	1.5	19.2863	61	-1
2	2019-12-27	15:29:58.4	Green	2	8.80715	57.3796	43.441	-7.16418	1.6	19.5835	61	-1
2	2019-12-27	15:29:58.5	Green	2	8.8355	58.6613	44.5444	-6.85101	1.6	19.5976	61	-1
2	2019-12-27	15:29:58.6	Green	2	8.86499	59.8725	42.9123	2.11906	1.6	20.1867	61	-1
2	2019-12-27	15:29:58.7	Green	2	8.89561	60.9798	45.4209	11.8267	1.6	20.4935	61	-1
2	2019-12-27	15:29:58.8	Green	2	8.92736	62.1447	44.8217	4.89688	1.7	21.1248	61	-1
2	2019-12-27	15:29:58.9	Green	2	8.96024	63.705	44.5217	7.23229	1.6	21.0914	61	-1
2	2019-12-27	15:29:59.0	Green	2	8.99426	64.3895	45.8622	-0.976145	1.7	22.0326	61	-1
2	2019-12-27	15:29:59.1	Green	2	9.02942	66.084	48.2754	6.2315	1.7	21.5663	61	-1
2	2019-12-27	15:29:59.2	Green	2	9.06571	67.34	50.1101	-9.32682	1.7	21.6935	61	-1
2	2019-12-27	15:29:59.3	Green	2	9.10313	68.555	45.7404	2.49	1.7	21.9559	61	-1
2	2019-12-27	15:29:59.4	Green	2	9.14168	70.0641	49.516	-0.984311	1.8	21.8608	61	-1
2	2019-12-27	15:29:59.5	Green	2	9.18137	71.7076	47.1213	-8.18813	1.8	21.9327	61	-1
2	2019-12-27	15:29:59.6	Green	2	9.2222	73.2803	47.9673	-3.81196	1.8	21.9577	61	-1
2	2019-12-27	15:29:59.7	Green	2	9.26416	73.8695	47.0125	-6.13902	1.8	23.1792	61	-1
2	2019-12-27	15:29:59.8	Green	2	9.30725	75.393	45.7374	-0.911593	1.8	22.9407	61	-1
2	2019-12-27	15:29:59.9	Green	2	9.35147	76.5554	45.3315	3.38272	1.9	23.3037	61	-1
2	2019-12-27	15:30:0.0	Green	2	9.39683	77.9994	44.9438	15.2156	1.9	23.3741	61	-1
2	2019-12-27	15:30:0.1	Green	2	9.44333	79.0022	51.0236	1.71399	1.9	23.7452	61	-1
2	2019-12-27	15:30:0.2	Green	2	9.49095	80.2279	48.1437	-0.980377	1.9	24.1308	61	-1
2	2019-12-27	15:30:0.3	Green	2	9.53972	81.7813	47.8364	-3.07836	2	23.9272	61	-1
2	2019-12-27	15:30:0.4	Green	2	9.58961	83.2678	45.994	1.60193	2	24.6039	61	-1
2	2019-12-27	15:30:0.5	Green	2	9.64064	85.2081	47.5552	-0.521481	2	23.865	61	-1
2	2019-12-27	15:30:0.6	Green	2	9.69281	86.0916	48.3167	1.55842	2	24.2237	61	-1
2	2019-12-27	15:30:0.7	Green	2	9.74611	87.1857	44.9204	-7.09816	2.1	24.6658	61	-1
2	2019-12-27	15:30:0.8	Green	2	9.80054	88.2203	44.6631	-8.70991	2.1	25.3424	61	-1
2	2019-12-27	15:30:0.9	Green	2	9.8561	89.57	40.6571	-4.18413	2.1	25.6137	61	-1
2	2019-12-27	15:30:1.0	Green	2	9.9128	90.965	43.956	6.47402	2.1	25.6442	61	71
2	2019-12-27	15:30:1.1	Green	2	9.97064	91.7636	44.8439	2.48021	2.2	26.6616	61	71
2	2019-12-27	15:30:1.2	Green	2	10.0296	93.1929	47.2687	-3.97027	2.2	26.2707	61	71
2	2019-12-27	15:30:1.3	Green	2	10.0897	94.243	45.8283	-1.38993	2.2	26.5611	61	71
2	2019-12-27	15:30:1.4	Green	2	10.1509	95.8596	45.8909	3.4439	2.2	26.8042	61	71
2	2019-12-27	15:30:1.5	Green	2	10.2133	97.151	47.8137	-5.71308	2.3	26.8261	61	71
2	2019-12-27	15:30:1.6	Green	2	10.2768	98.6501	46.4771	-2.04805	2.3	26.891	61	71
2	2019-12-27	15:30:1.7	Green	2	10.3415	99.7841	45.297	0.881972	2.3	27.4726	61	71
2	2019-12-27	15:30:1.8	Green	2	10.4072	100.92	46.1151	-10.0081	2.3	27.7001	61	71
2	2019-12-27	15:30:1.9	Green	2	10.4741	102.67	44.0761	-0.683883	2.4	27.3179	61	71
2	2019-12-27	15:30:2.0	Green	2	10.5422	103.468	44.0515	-7.43382	2.4	28.17	61	71
2	2019-12-27	15:30:2.1	Green	2	10.6113	104.455	43.2953	-7.61518	2.4	28.9332	61	71
2	2019-12-27	15:30:2.2	Green	2	10.6817	105.683	42.9142	-1.02532	2.4	29.2782	61	71
2	2019-12-27	15:30:2.3	Green	2	10.7531	107.022	40.8866	10.1486	2.4	29.1515	61	71
2	2019-12-27	15:30:2.4	Green	2	10.8257	108.304	45.4224	1.48392	2.5	29.6712	61	71
2	2019-12-27	15:30:2.5	Green	2	10.8994	109.383	45.1558	-0.441015	2.5	29.7799	61	71
2	2019-12-27	15:30:2.6	Green	2	10.9742	110.456	44.8254	3.61764	2.5	30.4725	61	71
2	2019-12-27	15:30:2.7	Green	2	11.0502	111.756	43.9549	-0.285168	2.6	30.8183	61	71
2	2019-12-27	15:30:2.8	Green	2	11.1273	113.561	43.5139	5.55933	2.6	30.2631	61	71
2	2019-12-27	15:30:2.9	Green	2	11.2056	114.49	44.746	2.22822	2.6	31.1366	61	71
2	2019-12-27	15:30:3.0	Green	2	11.2849	115.645	42.9483	-1.07694	2.7	31.4678	61	71
2	2019-12-27	15:30:3.1	Green	2	11.3655	116.79	43.6061	-10.0753	2.7	31.531	61	71
2	2019-12-27	15:30:3.2	Green	2	11.4471	117.974	42.1414	1.33228	2.7	32.3532	61	71
2	2019-12-27	15:30:3.3	Green	2	11.5299	119.326	41.903	-0.388801	2.7	32.2724	61	71
2	2019-12-27	15:30:3.4	Green	2	11.6138	120	40.4348	-0.848293	2.8	32.9331	61	71
2	2019-12-27	15:30:3.5	Green	2	11.6989	121.447	42.5658	2.3344	2.8	33.1783	61	71
2	2019-12-27	15:30:3.6	Green	2	11.785	122.926	45.6085	0.807643	2.8	32.9883	61	71
2	2019-12-27	15:30:3.7	Green	2	11.8724	123.802	43.3313	-2.04474	2.9	33.6819	61	71
2	2019-12-27	15:30:3.8	Green	2	11.9608	124.63	44.4712	-2.96712	2.9	34.5117	61	71
2	2019-12-27	15:30:3.9	Green	2	12.0504	126.249	43.1353	5.276	2.9	34.3418	61	71
2	2019-12-27	15:30:4.0	Green	2	12.1411	128.109	44.2184	4.89485	2.9	33.8846	61	71
2	2019-12-27	15:30:4.1	Green	2	12.233	128.955	45.3503	3.35397	3	34.4572	61	71
2	2019-12-27	15:30:4.2	Green	2	12.326	129.883	47.5791	6.6601	3	35.2984	61	71
2	2019-12-27	15:30:4.3	Green	2	12.4201	131.032	46.1899	0.0736912	3	35.535	61	71
2	2019-12-27	15:30:4.4	Green	2	12.5153	132.752	42.7767	-6.81746	3.1	34.9644	61	71
2	2019-12-27	15:30:4.5	Green	2	12.6117	133.88	42.9896	4.62157	3.1	35.7523	61	71
2	2019-12-27	15:30:4.6	Green	2	12.7092	135.203	44.9438	0.935555	3.1	35.6639	61	71
2	2019-12-27	15:30:4.7	Green	2	12.8079	136.513	45.9204	-7.10015	3.2	35.9921	61	71
2	2019-12-27	15:30:4.8	Green	2	12.9077	137.615	43.5885	-4.85897	3.2	36.3284	61	71
2	2019-12-27	15:30:4.9	Green	2	13.0086	138.509	42.8394	-3.10302	3.3	37.0352	61	71
2	2019-12-27	15:30:5.0	Green	2	13.1107	139.87	41.3556	-6.62565	3.3	37.3487	61	71
2	2019-12-27	15:30:5.1	Green	2	13.2139	141.237	41.4226	-7.96934	3.3	37.1737	61	71
2	2019-12-27	15:30:5.2	Green	2	13.3182	142.439	42.2163	4.44794	3.4	37.7108	61	71
2	2019-12-27	15:30:5.3	Green	2	13.4237	143.4	43.633	4.29813	3.4	37.9149	61	71
2	2019-12-27	15:30:5.4	Green	2	13.5303	144.393	43.5719	2.48909	3.4	38.4501	61	71
2	2019-12-27	15:30:5.5	Green	2	13.638	145.718	42.3578	-4.51982	3.4	38.3358	61	71
2	2019-12-27	15:30:5.6	Green	2	13.7469	146.996	41.8529	-2.59399	3.5	38.8197	61	71
2	2019-12-27	15:30:5.7	Green	2	13.8569	148.205	41.5827	5.91894	3.6	39.0699	61	71
2	2019-12-27	15:30:5.8	Green	2	13.968	149.553	42.747	0.74625	3.6	39.2489	61	71
2	2019-12-27	15:30:5.9	Green	2	14.0803	150.649	42.7602	0.934998	3.6	39.3739	61	71
2	2019-12-27	15:30:6.0	Green	2	14.1937	151.739	40.5767	-6.02794	3.6	39.5767	61	71
2	2019-12-27	15:30:6.1	Green	2	14.3082	152.64	39.8515	-3.35824	3.7	40.4002	61	71
2	2019-12-27	15:30:6.2	Green	2	14.4239	153.893	39.4034	-1.06692	3.8	40.8262	61	71
2	2019-12-27	15:30:6.3	Green	2	14.5407	155.22	41.0237	7.4621	3.8	40.7906	61	71
2	2019-12-27	15:30:6.4	Green	2	14.6586	156.013	43.3788	8.7204	3.9	41.4825	61	71
2	2019-12-27	15:30:6.5	Green	2	14.7777	157.061	42.3529	-7.51928	3.9	41.8857	61	71
2	2019-12-27	15:30:6.6	Green	2	14.8979	158.309	41.8317	-0.97084	4	42.1976	61	71
2	2019-12-27	15:30:6.7	Green	2	15.0192	159.766	41.8124	8.23033	4	42.1547	61	71
2	2019-12-27	15:30:6.8	Green	2	15.1417	161.379	42.9787	2.28405	4.1	41.9904	61	71
2	2019-12-27	15:30:6.9	Green	2	15.2653	162.052	43.7536	-5.58496	4.1	42.7567	61	71
2	2019-12-27	15:30:7.0	Green	2	15.39	163.189	42.2834	-2.56371	4.2	43.1155	61	71
2	2019-12-27	15:30:7.1	Green	1	6.94837	164.512	41.1296	-1.29771	-1	-1	-1	80
2	2019-12-27	15:30:7.2	Green	1	6.9495	165.564	38.8071	-7.24006	-1	-1	-1	80
2	2019-12-27	15:30:7.3	Green	1	6.95177	166.784	40.031	8.0682	-1	-1	-1	80
2	2019-12-27	15:30:7.4	Green	1	6.95517	167.706	41.6636	0.504971	-1	-1	-1	80
2	2019-12-27	15:30:7.5	Green	1	6.95971	168.906	40.5731	-9.54338	-1	-1	-1	80
2	2019-12-27	15:30:7.6	Green	1	6.96538	170.003	40.5359	0.530481	-1	-1	-1	80
2	2019-12-27	15:30:7.7	Green	1	6.97218	170.948	39.1535	1.94808	-1	-1	-1	80
2	2019-12-27	15:30:7.8	Green	1	6.98012	172.447	40.3075	-0.895977	-1	-1	-1	80
2	2019-12-27	15:30:7.9	Green	1	6.98919	173.528	39.2828	3.66716	-1	-1	-1	80
2	2019-12-27	15:30:8.0	Green	1	6.9994	174.572	40.4236	-0.905275	-1	-1	-1	-1
2	2019-12-27	15:30:8.1	Green	1	7.01074	175.485	41.1275	-9.28768	-1	-1	-1	-1
2	2019-12-27	15:30:8.2	Green	1	7.02321	176.663	38.1242	-0.938416	-1	-1	-1	-1
2	2019-12-27	15:30:8.3	Green	1	7.03682	177.635	38.1383	2.67621	-1	-1	-1	-1
2	2019-12-27	15:30:8.4	Green	1	7.05156	178.986	39.4447	1.72734	-1	-1	-1	-1
2	2019-12-27	15:30:8.5	Green	1	7.06744	180.087	38.8533	1.88629	-1	-1	-1	-1
2	2019-12-27	15:30:8.6	Green	1	7.08445	180.919	38.8212	4.41504	-1	-1	-1	-1
2	2019-12-27	15:30:8.7	Green	1	7.10259	182.004	39.7825	-6.85064	-1	-1	-1	-1
2	2019-12-27	15:30:8.8	Green	1	7.12187	183.338	37.0161	-2.08783	-1	-1	-1	-1
2	2019-12-27	15:30:8.9	Green	1	7.14228	184.119	36.7011	6.59637	-1	-1	-1	-1
2	2019-12-27	15:30:9.0	Green	1	7.16383	185.29	39.0318	-3.44753	-1	-1	-1	-1
2	2019-12-27	15:30:9.1	Green	1	7.18651	186.476	37.4952	-0.252525	-1	-1	-1	-1
2	2019-12-27	15:30:9.2	Green	1	7.21032	187.212	36.1432	-2.28786	-1	-1	-1	-1
2	2019-12-27	15:30:9.3	Green	1	7.23527	188.243	38.0056	-3.18134	-1	-1	-1	-1
2	2019-12-27	15:30:9.4	Green	1	7.26135	189.593	36.3008	-7.25102	-1	-1	-1	-1
2	2019-12-27	15:30:9.5	Green	1	7.28857	190.336	35.3757	0.275652	-1	-1	-1	-1
2	2019-12-27	15:30:9.6	Green	1	7.31692	191.369	37.495	1.75166	-1	-1	-1	-1
2	2019-12-27	15:30:9.7	Green	1	7.3464	192.564	35.7486	-4.62524	-1	-1	-1	-1
2	2019-12-27	15:30:9.8	Green	1	7.37702	193.357	33.702	2.96044	-1	-1	-1	-1
2	2019-12-27	15:30:9.9	Green	1	7.40877	194.337	34.9195	-2.20251	-1	-1	-1	-1
2	2019-12-27	15:30:10.0	Green	1	7.44166	195.544	34.9115	0.318527	-1	-1	-1	-1
2	2019-12-27	15:30:10.1	Green	1	7.47568	196.187	34.2942	4.37403	-1	-1	-1	-1
2	2019-12-27	15:30:10.2	Green	1	7.51083	197.082	35.3445	-0.632048	-1	-1	-1	-1
2	2019-12-27	15:30:10.3	Green	1	7.54712	198.096	35.0623	1.16007	-1	-1	-1	-1
2	2019-12-27	15:30:10.4	Green	1	7.58454	199.127	33.7363	0.364304	-1	-1	-1	-1
2	2019-12-27	15:30:10.5	Green	1	7.6231	200.185	35.1758	-1.5343	-1	-1	-1	77
2	2019-12-27	15:30:10.6	Green	1	7.66279	201.211	35.5586	0.253916	-1	-1	-1	77
2	2019-12-27	15:30:10.7	Green	0	3.41275	202.129	35.5265	4.05908	-1	-1	-1	-1
2	2019-12-27	15:30:10.8	Green	0	3.41388	203.041	34.9562	-6.40345	-1	-1	-1	-1
2	2019-12-27	15:30:10.9	Green	0	3.41615	204.004	34.1262	-5.48653	-1	-1	-1	-1
2	2019-12-27	15:30:11.0	Green	0	3.41955	204.984	33.7271	2.66337	-1	-1	-1	-1
2	2019-12-27	15:30:11.1	Green	0	3.42409	205.99	32.6936	-1.16483	-1	-1	-1	-1
2	2019-12-27	15:30:11.2	Green	0	3.42976	206.896	31.977	-1.83153	-1	-1	-1	-1
2	2019-12-27	15:30:11.3	Green	0	3.43656	207.769	33.2324	0.0406504	-1	-1	-1	-1
2	2019-12-27	15:30:11.4	Green	0	3.4445	208.706	36.5571	11.6131	-1	-1	-1	-1
2	2019-12-27	15:30:11.5	Green	0	3.45357	209.394	35.0049	-8.96214	-1	-1	-1	-1
2	2019-12-27	15:30:11.6	Green	0	3.46378	210.147	31.618	5.08915	-1	-1	-1	-1
2	2019-12-27	15:30:11.7	Green	0	3.47512	211.389	32.4823	3.39367	-1	-1	-1	-1
2	2019-12-27	15:30:11.8	Green	0	3.48759	213.108	32.4394	-4.40576	-1	-1	-1	-1
2	2019-12-27	15:30:11.9	Green	0	3.5012	213.769	33.3314	-1.80374	-1	-1	-1	-1
2	2019-12-27	15:30:12.0	Green	0	3.51594	214.239	32.8169	-0.0974265	-1	-1	-1	-1
2	2019-12-27	15:30:12.1	Green	0	3.53182	215.104	32.9117	-8.39015	-1	-1	-1	-1
2	2019-12-27	15:30:12.2	Green	0	3.54883	215.926	32.1253	4.69186	-1	-1	-1	-1
2	2019-12-27	15:30:12.3	Green	0	3.56697	216.678	29.577	7.74344	-1	-1	-1	-1
2	2019-12-27	15:30:12.4	Green	0	3.58625	217.723	30.7303	1.42997	-1	-1	-1	-1
2	2019-12-27	15:30:12.5	Green	0	3.60666	218.515	30.6597	-3.17317	-1	-1	-1	-1
2	2019-12-27	15:30:12.6	Green	0	3.62821	219.49	30.8062	-2.78368	-1	-1	-1	-1
2	2019-12-27	15:30:12.7	Green	0	3.65089	220.424	31.4298	-0.901757	-1	-1	-1	-1
2	2019-12-27	15:30:12.8	Green	0	3.6747	221.413	30.2148	2.72955	-1	-1	-1	-1
2	2019-12-27	15:30:12.9	Green	0	3.69965	221.975	30.6426	4.67103	-1	-1	-1	-1
2	2019-12-27	15:34:16.0	Green	3	11.6797	27.5994	55.4518	26.8007	3.3	51.7848	496	-1
2	2019-12-27	15:34:16.1	Green	3	11.6808	30.0169	58.262	6.02994	3.4	50.9281	496	-1
2	2019-12-27	15:34:16.2	Green	3	11.6831	31.1514	58.3432	1.3072	3.3	51.1192	496	-1
2	2019-12-27	15:34:16.3	Green	3	11.6865	32.6277	57.4028	7.53072	3.3	51.3175	496	-1
2	2019-12-27	15:34:16.4	Green	3	11.691	34.2321	60.5057	14.4295	3.3	50.8787	496	-1
2	2019-12-27	15:34:16.5	Green	3	11.6967	36.3929	58.4012	-16.9869	3.3	49.8186	496	-1
2	2019-12-27	15:34:16.6	Green	3	11.7035	38.3222	55.8602	23.3277	3.3	49.2567	496	-1
2	2019-12-27	15:34:16.7	Green	3	11.7114	39.3841	58.3891	0.257317	3.3	49.2802	496	-1
2	2019-12-27	15:34:16.8	Green	3	11.7205	41.4925	58.5193	-10.9616	3.3	48.6811	496	-1
2	2019-12-27	15:34:16.9	Green	3	11.7307	42.9254	56.9801	-7.02235	3.2	48.7158	496	-1
2	2019-12-27	15:34:17.0	Green	3	11.742	43.9924	53.3009	-10.3517	3.3	49.5279	496	-1
2	2019-12-27	15:34:17.1	Green	3	11.7545	45.8789	53.6378	7.6255	3.2	48.4287	496	-1
2	2019-12-27	15:34:17.2	Green	3	11.7681	47.2768	54.213	-4.75446	3.2	48.5948	496	-1
2	2019-12-27	15:34:17.3	Green	3	11.7829	48.9641	52.2078	10.8034	3.2	48.3274	496	-1
2	2019-12-27	15:34:17.4	Green	3	11.7987	49.9049	58.5328	2.00379	3.2	48.5926	496	-1
2	2019-12-27	15:34:17.5	Green	3	11.8157	51.4039	57.2621	2.33216	3.2	48.4914	496	-1
2	2019-12-27	15:34:17.6	Green	3	11.8339	53.0911	56.7133	1.75852	3.2	47.8409	496	-1
2	2019-12-27	15:34:17.7	Green	3	11.8532	54.8908	54.1036	-13.1512	3.2	47.668	496	-1
2	2019-12-27	15:34:17.8	Green	3	11.8736	56.9997	55.9583	10.9814	3.2	46.9261	496	-1
2	2019-12-27	15:34:17.9	Green	3	11.8951	58.6038	58.318	0.648032	3.2	46.6752	496	-1
2	2019-12-27	15:34:18.0	Green	3	11.9178	59.8797	59.2001	1.26499	3.1	46.4029	496	522
2	2019-12-27	15:34:18.1	Green	3	11.9416	60.9871	57.9693	-5.84108	3.2	47.2316	496	522
2	2019-12-27	15:34:18.2	Green	3	11.9666	62.3401	53.1286	1.69462	3.2	47.1284	496	522
2	2019-12-27	15:34:18.3	Green	3	11.9927	64.3635	54.0294	4.30962	3.2	46.4134	496	522
2	2019-12-27	15:34:18.4	Green	3	12.0199	66.2466	54.7415	-4.12607	3.2	46.065	496	522
2	2019-12-27	15:34:18.5	Green	3	12.0482	67.7729	55.7509	12.769	3.1	45.9407	496	522
2	2019-12-27	15:34:18.6	Green	3	12.0777	68.806	58.7763	-7.07775	3.2	46.2996	496	522
2	2019-12-27	15:34:18.7	Green	3	12.1083	70.6103	54.9026	-6.81604	3.1	45.5301	496	522
2	2019-12-27	15:34:18.8	Green	3	12.1401	72.0445	52.9267	-9.7419	3.1	45.8071	496	522
2	2019-12-27	15:34:18.9	Green	3	12.173	73.3762	53.7766	-0.322481	3.1	45.7173	496	522
2	2019-12-27	15:34:19.0	Green	3	12.207	75.4015	54.4997	-1.29461	3.2	45.4164	496	522
2	2019-12-27	15:34:19.1	Green	3	12.2421	76.5641	53.3439	3.26504	3.1	45.3625	496	522
2	2019-12-27	15:34:19.2	Green	3	12.2784	78.0081	54.306	6.70528	3.2	45.7213	496	522
2	2019-12-27	15:34:19.3	Green	3	12.3158	79.7232	54.5329	-6.51811	3.2	45.3106	496	522
2	2019-12-27	15:34:19.4	Green	3	12.3544	80.9171	51.1079	-1.03903	3.1	45.1544	496	522
2	2019-12-27	15:34:19.5	Green	3	12.3941	82.4645	51.3938	3.3587	3.1	44.9985	496	522
2	2019-12-27	15:34:19.6	Green	3	12.4349	84.1125	52.5626	9.03487	3.1	44.6475	496	522
2	2019-12-27	15:34:19.7	Green	3	12.4769	85.4946	54.4555	4.59651	3.1	44.8415	496	522
2	2019-12-27	15:34:19.8	Green	3	12.52	86.7588	56.7077	-3.73006	3.1	45.0167	496	522
2	2019-12-27	15:34:19.9	Green	3	12.5642	87.9849	55.0495	-1.82857	3.1	45.2335	496	522
2	2019-12-27	15:34:20.0	Green	3	12.6096	89.6887	55.0073	-4.02284	3.1	44.7989	496	522
2	2019-12-27	15:34:20.1	Green	3	12.656	91.8245	54.0069	-1.38305	3.1	43.9801	496	522
2	2019-12-27	15:34:20.2	Green	3	12.7037	93.5188	53.5069	3.75593	3.1	44.232	496	522
2	2019-12-27	15:34:20.3	Green	3	12.7524	94.6977	54.8421	7.49056	3.2	44.243	496	522
2	2019-12-27	15:34:20.4	Green	3	12.8023	96.3364	54.6539	-4.09412	3.1	43.7863	496	522
2	2019-12-27	15:34:20.5	Green	3	12.8534	97.4962	52.3245	-3.87468	3.1	43.9913	496	522
2	2019-12-27	15:34:20.6	Green	3	12.9055	98.6492	50.8183	3.60119	3.1	44.3851	496	522
2	2019-12-27	15:34:20.7	Green	3	12.9588	100.172	52.6632	-0.495533	3.1	44.0104	496	522
2	2019-12-27	15:34:20.8	Green	3	13.0133	101.834	51.3004	0.954628	3.1	44.0553	496	522
2	2019-12-27	15:34:20.9	Green	3	13.0688	103.452	53.1072	3.19576	3.1	43.8424	496	522
2	2019-12-27	15:34:21.0	Green	3	13.1255	104.812	51.8987	-1.34313	3.1	43.5439	496	522
2	2019-12-27	15:34:21.1	Green	3	13.1834	106.401	53.5531	-1.74685	3.1	43.428	496	522
2	2019-12-27	15:34:21.2	Green	3	13.2423	107.736	54.0836	-5.8248	3.1	43.8067	496	522
2	2019-12-27	15:34:21.3	Green	3	13.3024	109.298	50.9739	-5.61321	3.1	43.1479	496	522
2	2019-12-27	15:34:21.4	Green	3	13.3637	110.182	51.2823	-1.21546	3.1	43.7324	496	522
2	2019-12-27	15:34:21.5	Green	3	13.426	112.073	51.8182	7.53212	3.1	43.0819	496	522
2	2019-12-27	15:34:21.6	Green	3	13.4895	113.853	53.4265	-11.9499	3.1	42.6041	496	522
2	2019-12-27	15:34:21.7	Green	3	13.5542	114.78	51.4275	-1.17715	3.1	43.4127	496	522
2	2019-12-27	15:34:21.8	Green	3	13.6199	116.208	55.0274	-3.3232	3.1	43.2592	496	522
2	2019-12-27	15:34:21.9	Green	3	13.6868	117.916	52.4403	-1.94176	3	42.6583	496	522
2	2019-12-27	15:34:22.0	Green	3	13.7549	119.609	50.3123	0.982642	3.1	42.6031	496	522
2	2019-12-27	15:34:22.1	Green	3	13.8241	120.726	52.4431	6.08102	3.1	42.7372	496	522
2	2019-12-27	15:34:22.2	Green	3	13.8944	122.411	51.3169	-3.23868	3	42.1961	496	522
2	2019-12-27	15:34:22.3	Green	3	13.9658	123.726	49.83	-13.5858	3	42.3541	496	522
2	2019-12-27	15:34:22.4	Green	3	14.0384	125.033	48.5524	17.0797	3	42.2173	496	522
2	2019-12-27	15:34:22.5	Green	3	14.1121	126.434	51.4723	6.67791	3	42.0225	496	522
2	2019-12-27	15:34:22.6	Green	3	14.1869	127.612	51.583	2.76673	3	42.4219	496	522
2	2019-12-27	15:34:22.7	Green	3	14.2629	128.989	51.1572	-5.64547	3	42.0683	496	522
2	2019-12-27	15:34:22.8	Green	3	14.34	130.398	50.7347	-1.1642	3	41.8947	496	522
2	2019-12-27	15:34:22.9	Green	3	14.4183	132.164	52.074	-2.96416	3	41.6731	496	522
2	2019-12-27	15:34:23.0	Green	3	14.4977	133.873	50.9775	-1.01471	3	41.0988	496	522
2	2019-12-27	15:34:23.1	Green	3	14.5782	135.094	53.5998	11.2543	3	41.316	496	522
2	2019-12-27	15:34:23.2	Green	3	14.6598	136.308	54.252	-5.59711	3	41.1105	496	522
2	2019-12-27	15:34:23.3	Green	3	14.7426	138.006	51.4911	-0.744303	3	41.045	496	522
2	2019-12-27	15:34:23.4	Green	3	14.8265	138.94	51.511	-3.03006	3	41.5808	496	528
2	2019-12-27	15:34:23.5	Green	3	14.9116	140.9	51.9437	1.44386	2.9	40.6374	496	528
2	2019-12-27	15:34:23.6	Green	3	14.9978	142.454	52.203	-2.89679	3	40.4094	496	528
2	2019-12-27	15:34:23.7	Green	3	15.0851	143.607	50.7972	-4.40796	2.9	40.3969	496	528
2	2019-12-27	15:34:23.8	Green	3	15.1735	145.32	53.2719	7.54857	2.9	40.1806	496	528
2	2019-12-27	15:34:23.9	Green	3	15.2631	146.637	49.7521	-4.5619	2.9	40.1185	496	528
2	2019-12-27	15:34:24.0	Green	3	15.3538	147.908	51.5591	-1.47223	2.9	40.01	496	528
2	2019-12-27	15:34:24.1	Green	3	15.4457	149.294	51.1624	-5.73953	2.9	40.1943	496	528
2	2019-12-27	15:34:24.2	Green	3	15.5387	150.778	48.6839	5.47576	2.9	39.7536	496	528
2	2019-12-27	15:34:24.3	Green	3	15.6328	151.956	49.0303	3.85968	2.9	39.9796	496	528
2	2019-12-27	15:34:24.4	Green	3	15.728	153.912	51.5418	5.47457	2.9	39.3368	496	528
2	2019-12-27	15:34:24.5	Green	3	15.8244	154.976	51.0557	4.11379	2.9	39.516	496	528
2	2019-12-27	15:34:24.6	Green	3	15.922	156.139	50.9891	-1.59335	2.9	39.6122	496	528
2	2019-12-27	15:34:24.7	Green	3	16.0206	157.533	50.5767	-2.7765	2.9	39.4363	496	528
2	2019-12-27	15:34:24.8	Green	3	16.1204	159.362	49.4491	3.17812	2.9	39.3696	496	528
2	2019-12-27	15:34:24.9	Green	3	16.2213	160.64	50.9116	-0.447234	2.9	39.2178	496	528
2	2019-12-27	15:34:25.0	Green	3	16.3234	162.109	51.7346	-0.0507832	2.9	39.013	496	528
2	2019-12-27	15:34:25.1	Green	3	16.4266	163.196	51.2295	-3.8921	2.8	39.0301	496	528
2	2019-12-27	15:34:25.2	Green	3	16.5309	164.901	49.2928	1.55902	2.9	38.9259	496	528
2	2019-12-27	15:34:25.3	Green	3	16.6364	166.29	50.5976	-0.818809	2.9	38.7926	496	528
2	2019-12-27	15:34:25.4	Green	3	16.743	167.636	49.5863	-2.97475	2.9	38.974	496	528
2	2019-12-27	15:34:25.5	Green	3	16.8507	168.917	51.2613	5.58587	2.8	38.6282	496	528
2	2019-12-27	15:34:25.6	Green	3	16.9596	170.316	50.635	-6.0122	2.9	38.8042	496	528
2	2019-12-27	15:34:25.7	Green	3	17.0696	171.884	49.4552	0.400066	2.8	38.3789	496	528
2	2019-12-27	15:34:25.8	Green	3	17.1807	173.128	49.6352	-1.59717	2.8	38.448	496	528
2	2019-12-27	15:34:25.9	Green	3	17.293	174.587	50.4857	2.03375	2.8	38.2181	496	528
2	2019-12-27	15:34:26.0	Green	3	17.4064	176.153	50.6207	-4.28987	2.8	38.0238	496	528
2	2019-12-27	15:34:26.1	Green	3	17.5209	177.28	49.0717	1.64159	2.8	38.0431	496	528
2	2019-12-27	15:34:26.2	Green	3	17.6366	178.666	50.3381	1.34921	2.8	38.0516	496	528
2	2019-12-27	15:34:26.3	Green	3	17.7534	180.136	49.4744	-9.00749	2.8	37.8598	496	528
2	2019-12-27	15:34:26.4	Green	3	17.8713	181.565	48.0828	1.31416	2.8	37.6985	496	528
2	2019-12-27	15:34:26.5	Green	3	17.9904	182.788	50.1365	1.27125	2.8	37.7756	496	528
2	2019-12-27	15:34:26.6	Green	3	18.1106	184.314	50.1046	-1.52493	2.8	37.4359	496	528
2	2019-12-27	15:34:26.7	Green	3	18.2319	185.581	49.2405	-0.553568	2.8	37.541	496	528
2	2019-12-27	15:34:26.8	Green	3	18.3544	186.838	50.0693	3.68357	2.8	37.4023	496	528
2	2019-12-27	15:34:26.9	Green	3	18.478	188.421	50.7723	1.38164	2.8	37.2575	496	528
2	2019-12-27	15:34:27.0	Green	3	18.6027	189.8	50.0549	-3.93558	2.8	36.9906	496	528
2	2019-12-27	15:34:27.1	Green	3	18.7286	191.079	49.8503	6.47418	2.8	37.0679	496	528
2	2019-12-27	15:34:27.2	Green	3	18.8556	192.691	50.4429	-0.299454	2.8	36.9301	496	528
2	2019-12-27	15:34:27.3	Green	3	18.9838	194.071	49.5362	0.67846	2.8	35.9778	496	528
2	2019-12-27	15:34:27.4	Green	3	19.113	195.438	49.6032	2.00176	2.5222	34.7551	496	528
2	2019-12-27	15:34:27.5	Green	3	19.2435	196.659	50.4709	2.71285	2.39182	33.535	496	528
2	2019-12-27	15:34:27.6	Green	3	19.375	198.048	49.4438	-7.3173	-1	-1	-1	528
2	2019-12-27	15:34:27.7	Green	3	19.5077	199.429	49.4284	-1.63897	-1	-1	-1	528
2	2019-12-27	15:34:27.8	Green	3	19.6415	200.823	49.3084	3.22652	-1	-1	-1	528
2	2019-12-27	15:34:27.9	Green	3	19.7764	202.295	49.8625	-1.90107	-1	-1	-1	528
2	2019-12-27	15:34:28.0	Green	3	19.9125	203.679	49.501	-0.413895	-1	-1	-1	528
2	2019-12-27	15:34:28.1	Green	3	20.0497	205.055	49.7042	-1.41088	-1	-1	-1	528
2	2019-12-27	15:34:28.2	Green	3	20.1881	206.395	48.9819	-4.83751	-1	-1	-1	528
2	2019-12-27	15:34:28.3	Green	3	20.3276	207.74	48.3811	-2.41737	-1	-1	-1	528
2	2019-12-27	15:34:28.4	Green	3	20.4682	209.048	48.413	7.17831	-1	-1	-1	528
2	2019-12-27	15:34:28.5	Green	3	20.6099	210.475	48.5786	-0.19598	-1	-1	-1	528
2	2019-12-27	15:34:28.6	Green	3	20.7528	211.708	47.8816	-0.53668	-1	-1	-1	528
2	2019-12-27	15:34:28.7	Green	3	20.8968	213.046	48.7536	-0.632644	-1	-1	-1	528
2	2019-12-27	15:34:28.8	Green	3	21.042	214.437	48.7762	-1.53661	-1	-1	-1	528
2	2019-12-27	15:34:28.9	Green	3	21.1883	215.85	48.4052	0.111858	-1	-1	-1	528
2	2019-12-27	15:34:29.0	Green	3	21.3357	217.036	47.6601	0.637293	-1	-1	-1	528
2	2019-12-27	15:34:29.1	Green	3	21.4842	218.574	47.5531	-0.675201	-1	-1	-1	528
2	2019-12-27	15:34:29.2	Green	3	21.6339	219.887	48.933	-2.66457	-1	-1	-1	528
2	2019-12-27	15:34:29.3	Green	3	21.7847	221.232	47.4471	-0.169913	-1	-1	-1	528
2	2019-12-27	15:34:29.4	Green	3	21.9367	222.299	47.8167	2.11406	-1	-1	-1	528
2	2019-12-27	15:34:29.5	Green	3	22.0898	223.613	47.8023	-1.72448	-1	-1	-1	528
2	2019-12-27	15:34:29.6	Green	3	22.244	225.311	45.5818	-10.1895	-1	-1	-1	528
2	2019-12-27	15:34:29.7	Green	3	22.3994	226.394	37.2227	-12.7358	-1	-1	-1	528
2	2019-12-27	15:34:29.8	Green	3	22.5559	227.661	32.289	-13.0027	-1	-1	-1	528
2	2019-12-27	15:34:29.9	Green	3	22.7135	229.196	29.067	-9.77767	-1	-1	-1	528
2	2019-12-27	15:34:30.0	Green	3	22.8723	230.016	24.4044	-7.78042	-1	-1	-1	528
2	2019-12-27	15:34:30.1	Green	3	23.0321	230.054	23.8098	-5.93174	-1	-1	-1	528
2	2019-12-27	15:34:30.2	Green	3	23.1932	230.191	21.4884	-11.9458	-1	-1	-1	528
2	2019-12-27	15:34:30.3	Green	3	23.3553	230.192	15.7772	-18.6908	-1	-1	-1	528
2	2019-12-27	15:36:26.0	Green	1	5.70951	23.8503	46.8659	-9.88905	12.7049	165.409	704	-1
2	2019-12-27	15:36:26.1	Green	1	5.71065	24.7076	42.1926	-18.3144	14.1082	165.364	704	-1
2	2019-12-27	15:36:26.2	Green	1	5.71291	27.3686	37.0944	-7.69677	15.8829	163.673	704	-1
2	2019-12-27	15:36:26.3	Green	1	5.71632	29.0474	36.6215	-3.8	16.0473	163.259	704	-1
2	2019-12-27	15:36:26.4	Green	1	5.72085	30.2722	34.6831	-2.35643	16.9254	163.079	704	-1
2	2019-12-27	15:36:26.5	Green	1	5.72652	29.9022	34.8057	5.45283	17.0324	164.691	704	-1
2	2019-12-27	15:36:26.6	Green	1	5.73333	32.0548	36.74	2.83211	16.0404	163.717	704	-1
2	2019-12-27	15:36:26.7	Green	1	5.74126	32.7724	39.2492	3.64649	15.0258	163.834	704	-1
2	2019-12-27	15:36:26.8	Green	1	5.75034	33.1346	39.7079	0.693551	14.952	164.935	704	-1
2	2019-12-27	15:36:26.9	Green	1	5.76054	33.3169	37.6713	-25.6427	15.8688	166.071	704	-1
2	2019-12-27	15:36:27.0	Green	1	5.77188	34.0074	33.637	6.39591	17.798	166.316	704	-1
2	2019-12-27	15:36:27.1	Green	1	5.78436	34.5507	39.2273	-5.14377	15.3025	166.758	704	-1
2	2019-12-27	15:36:27.2	Green	1	5.79796	36.3875	33.856	12.1231	17.626	165.78	704	-1
2	2019-12-27	15:36:27.3	Green	1	5.81271	38.5245	40.9793	16.1768	14.4865	164.917	704	-1
2	2019-12-27	15:36:27.4	Green	1	5.82858	39.435	44.2681	12.3452	13.4331	165.197	704	-1
2	2019-12-27	15:36:27.5	Green	1	5.84559	40.6171	49.0563	5.57808	12.1354	165.379	704	-1
2	2019-12-27	15:36:27.6	Green	1	5.86374	41.9023	43.6719	-12.9842	13.6235	165.282	704	-1
2	2019-12-27	15:36:27.7	Green	1	5.88301	42.5981	43.4791	-1.13946	13.7081	165.573	704	-1
2	2019-12-27	15:36:27.8	Green	1	5.90343	44.1898	42.2951	-7.05161	14.0613	165.215	704	-1
2	2019-12-27	15:36:27.9	Green	1	5.92497	46.0737	42.7536	-6.56642	13.8143	164.073	704	-1
2	2019-12-27	15:36:28.0	Green	1	5.94765	46.859	42.5749	-0.780225	13.8932	164.319	704	-1
2	2019-12-27	15:36:28.1	Green	1	5.97147	47.8755	45.4397	4.80943	13.0299	164.478	704	-1
2	2019-12-27	15:36:28.2	Green	1	5.99641	49.2906	42.317	-6.61793	13.942	163.898	704	-1
2	2019-12-27	15:36:28.3	Green	1	6.0225	50.461	40.7364	-9.90338	14.4672	163.721	704	-1
2	2019-12-27	15:36:28.4	Green	1	6.04971	51.2939	39.3342	11.3126	14.9729	163.611	704	-1
2	2019-12-27	15:36:28.5	Green	1	6.07806	52.2873	43.2655	1.23753	13.6244	163.755	704	-1
2	2019-12-27	15:36:28.6	Green	1	6.10755	53.6705	38.8072	-12.3173	15.2486	164.392	704	-1
2	2019-12-27	15:36:28.7	Green	1	6.13816	54.4885	40.145	10.8267	14.7906	164.951	704	-1
2	2019-12-27	15:36:28.8	Green	1	6.16992	55.6286	41.997	-6.8391	14.1435	165.01	704	-1
2	2019-12-27	15:36:28.9	Green	1	6.2028	57.5646	42.4882	-4.31082	13.9031	164.103	704	-1
2	2019-12-27	15:36:29.0	Green	1	6.23682	58.1442	42.3264	5.42736	14.028	164.946	704	-1
2	2019-12-27	15:36:29.1	Green	1	6.27198	59.4204	42.147	0.386149	14.107	165.173	704	-1
2	2019-12-27	15:36:29.2	Green	1	6.30826	60.6265	41.0627	-12.4649	14.4782	165.157	704	-1
2	2019-12-27	15:36:29.3	Green	1	6.34569	61.7291	37.2043	-0.27588	15.9818	165.18	704	-1
2	2019-12-27	15:36:29.4	Green	1	6.38424	63.0764	42.172	8.26836	14.0976	165.16	704	-1
2	2019-12-27	15:36:29.5	Green	1	6.42393	63.8545	41.2104	0.783652	14.4297	165.196	704	-1
2	2019-12-27	15:36:29.6	Green	1	6.46476	64.7536	41.6242	2.24406	14.267	164.973	704	-1
2	2019-12-27	15:36:29.7	Green	1	6.50671	65.8322	41.3821	-2.55288	14.2855	164.226	704	-1
2	2019-12-27	15:36:29.8	Green	1	6.54981	67.5157	39.4824	-0.701368	14.8151	162.497	704	-1
2	2019-12-27	15:36:29.9	Green	1	6.59403	68.5782	43.3033	3.99404	13.4109	161.329	704	-1
2	2019-12-27	15:36:30.0	Green	1	6.63939	69.8764	41.8034	-7.41037	13.7895	160.138	704	-1
2	2019-12-27	15:36:30.1	Green	1	6.68589	70.9252	41.5632	-6.24497	13.7866	159.185	704	-1
2	2019-12-27	15:36:30.2	Green	1	6.73351	71.8503	37.4667	1.9111	15.2069	158.28	704	-1
2	2019-12-27	15:36:30.3	Green	1	6.78228	73.4774	37.6099	-6.32686	14.9935	156.655	704	-1
2	2019-12-27	15:36:30.4	Green	1	6.83217	74.2134	37.4725	-2.09914	14.9779	155.92	704	-1
2	2019-12-27	15:36:30.5	Green	1	6.8832	75.3355	39.6303	7.31386	14.0606	154.799	704	-1
2	2019-12-27	15:36:30.6	Green	1	6.93537	76.258	41.9818	13.8689	13.1941	153.877	704	-1
2	2019-12-27	15:36:30.7	Green	1	6.98866	77.3411	41.2771	-0.28459	13.3249	152.795	704	-1
2	2019-12-27	15:36:30.8	Green	1	7.0431	77.9913	40.7353	-5.55212	13.4447	152.145	704	-1
2	2019-12-27	15:36:30.9	Green	1	7.09866	78.9938	46.769	0.171957	-1	-1	-1	-1
2	2019-12-27	15:36:31.0	Green	1	7.15536	80.5598	47.0301	1.71206	-1	-1	-1	-1
2	2019-12-27	15:36:31.1	Green	1	7.2132	82.6694	45.0334	-4.6496	-1	-1	-1	-1
2	2019-12-27	15:36:31.2	Green	1	7.27216	83.7604	48.6622	16.5341	-1	-1	-1	-1
2	2019-12-27	15:36:31.3	Green	1	7.33227	85.4169	48.8909	0.706348	-1	-1	-1	-1
2	2019-12-27	15:36:31.4	Green	1	7.3935	86.7396	45.9654	-13.1633	-1	-1	-1	-1
2	2019-12-27	15:36:31.5	Green	1	7.45587	87.5578	43.3039	-15.0583	-1	-1	-1	-1
2	2019-12-27	15:36:31.6	Green	1	7.51938	88.5355	41.1738	4.18425	-1	-1	-1	-1
2	2019-12-27	15:36:31.7	Green	1	7.58401	90.2844	42.4988	3.15457	-1	-1	-1	-1
2	2019-12-27	15:36:31.8	Green	1	7.64979	91.1148	45.8764	-0.718355	-1	-1	-1	-1
2	2019-12-27	15:36:31.9	Green	1	7.71669	92.0454	44.9525	-2.97161	-1	-1	-1	-1
2	2019-12-27	15:36:32.0	Green	1	7.78473	92.8663	43.2496	-12.336	-1	-1	-1	-1
2	2019-12-27	15:36:32.1	Green	1	7.85391	94.7019	40.1126	3.14559	-1	-1	-1	-1
2	2019-12-27	15:36:32.2	Green	1	7.92421	96.9344	43.9097	8.55048	-1	-1	-1	-1
2	2019-12-27	15:36:32.3	Green	1	7.99566	97.7049	44.1336	2.81657	-1	-1	-1	-1
2	2019-12-27	15:36:32.4	Green	1	8.06823	98.4738	43.4389	0.925848	-1	-1	-1	-1
2	2019-12-27	15:36:32.5	Green	1	8.14194	99.3651	43.0775	-11.5645	-1	-1	-1	-1
2	2019-12-27	15:36:32.6	Green	1	8.21679	100.606	36.4722	-16.0614	-1	-1	-1	-1
2	2019-12-27	15:36:32.7	Green	1	8.29276	101.861	39.2325	1.91503	-1	-1	-1	-1
2	2019-12-27	15:36:32.8	Green	1	8.36988	102.681	40.8202	1.39324	-1	-1	-1	-1
2	2019-12-27	15:36:32.9	Green	1	8.44812	104.068	43.3442	4.93653	-1	-1	-1	-1
2	2019-12-27	15:36:33.0	Green	1	8.5275	105.083	42.3491	-3.04177	-1	-1	-1	-1
2	2019-12-27	15:36:33.1	Green	1	8.60802	106.305	40.4545	6.00726	-1	-1	-1	-1
2	2019-12-27	15:36:33.2	Green	1	8.68966	107.568	42.2787	6.44359	-1	-1	-1	-1
2	2019-12-27	15:36:33.3	Green	1	8.77245	108.771	40.5077	2.23573	-1	-1	-1	-1
2	2019-12-27	15:36:33.4	Green	1	8.85636	109.729	43.7284	5.97858	-1	-1	-1	-1
2	2019-12-27	15:36:33.5	Green	1	8.94141	110.798	42.3791	-5.45557	-1	-1	-1	-1
2	2019-12-27	15:36:33.6	Green	1	9.0276	112.426	41.8523	7.76923	-1	-1	-1	-1
2	2019-12-27	15:36:33.7	Green	1	9.11491	113.128	42.057	-4.98299	-1	-1	-1	-1
2	2019-12-27	15:36:33.8	Green	1	9.20337	114.801	42.5229	-0.752926	-1	-1	-1	-1
2	2019-12-27	15:36:33.9	Green	1	9.29295	115.722	42.2474	-9.7717	-1	-1	-1	-1
2	2019-12-27	15:36:34.0	Green	1	9.38367	116.868	40.0372	5.51856	-1	-1	-1	-1
2	2019-12-27	15:36:34.1	Green	1	9.47553	118.117	40.3622	-6.64427	-1	-1	-1	-1
2	2019-12-27	15:36:34.2	Green	1	9.56851	119.178	36.4995	-4.89426	-1	-1	-1	-1
2	2019-12-27	15:36:34.3	Green	1	9.66264	120.187	32.9829	-13.3595	-1	-1	-1	740
2	2019-12-27	15:36:34.4	Green	1	9.75789	121.323	31.124	-11.6074	-1	-1	-1	740
2	2019-12-27	15:36:34.5	Green	1	9.85428	122.097	28.9616	-4.86649	-1	-1	-1	740
2	2019-12-27	15:36:34.6	Green	1	9.95181	122.912	27.3878	-4.51062	-1	-1	-1	740
2	2019-12-27	15:36:34.7	Green	1	10.0505	123.241	25.8694	-1.53983	-1	-1	-1	740
2	2019-12-27	15:42:28.0	Green	5	20.0817	49.9196	44.193	-1.81006	-1	-1	-1	1253
2	2019-12-27	15:42:28.1	Green	5	20.0828	49.2902	43.2286	-1.48211	-1	-1	-1	1253
2	2019-12-27	15:42:28.2	Green	5	20.0851	48.0661	42.9606	0.212018	-1	-1	-1	1253
2	2019-12-27	15:42:28.3	Green	5	20.0885	47.4539	43.4718	1.34929	-1	-1	-1	1253
2	2019-12-27	15:42:28.4	Green	5	20.093	46.4743	43.6239	0.728539	-1	-1	-1	1253
2	2019-12-27	15:42:28.5	Green	5	20.0987	44.9237	43.9511	0.829086	-1	-1	-1	1253
2	2019-12-27	15:42:28.6	Green	5	20.1055	43.3731	44.2783	0.929633	-1	-1	-1	1253
2	2019-12-27	15:42:28.7	Green	5	20.1134	41.816	44.8513	0.931907	-1	-1	-1	1253
2	2019-12-27	15:42:28.8	Green	5	20.1225	40.2388	44.3239	-0.257094	-1	-1	-1	1253
2	2019-12-27	15:42:28.9	Green	5	20.1327	39.0057	44.3761	5.4448	-1	-1	-1	1253
2	2019-12-27	15:42:29.0	Green	5	20.144	37.9216	44.8321	3.92416	-1	-1	-1	1253
2	2019-12-27	15:42:29.1	Green	5	20.1565	36.8376	45.2881	2.40352	-1	-1	-1	1253
2	2019-12-27	15:42:29.2	Green	5	20.1701	35.3268	48.7716	6.43531	-1	-1	-1	1253
2	2019-12-27	15:42:29.3	Green	5	20.1849	33.878	45.6939	-3.32326	-1	-1	-1	1253
2	2019-12-27	15:42:29.4	Green	5	20.2007	32.494	45.7904	5.75747	-1	-1	-1	1253
2	2019-12-27	15:42:29.5	Green	5	20.2177	31.3932	46.3451	3.90151	-1	-1	-1	1253
2	2019-12-27	15:42:29.6	Green	5	20.2359	30.2875	47.2487	1.65149	-1	-1	-1	1253
2	2019-12-27	15:42:29.7	Green	5	20.2552	29.0333	47.6698	-0.276448	-1	-1	-1	1253
2	2019-12-27	15:42:29.8	Green	5	20.2756	27.8321	46.2168	-5.38934	-1	-1	-1	1253
2	2019-12-27	15:42:29.9	Green	5	20.2971	27.0819	45.114	-2.99646	-1	-1	-1	1253
2	2019-12-27	15:42:30.0	Green	5	20.3198	24.8916	44.9201	1.45512	-1	-1	-1	1253
2	2019-12-27	15:42:30.1	Green	5	20.3436	23.7487	46.3172	-0.522355	-1	-1	-1	1253
2	2019-12-27	15:42:30.2	Green	5	20.3686	22.6007	46.3805	1.44517	-1	-1	-1	1253
2	2019-12-27	15:42:30.3	Green	5	20.3947	20.8641	46.0724	0.684456	-1	-1	-1	1253
2	2019-12-27	15:42:30.4	Green	5	20.4219	19.7826	46.2112	2.05109	-1	-1	-1	1253
2	2019-12-27	15:42:30.5	Green	5	20.4502	18.6259	47.7594	-1.1964	-1	-1	-1	1253
2	2019-12-27	15:42:30.6	Green	5	20.4797	17.4692	49.3077	-4.4439	-1	-1	-1	1253
3	2019-12-27	15:29:9.0	car	7	26.8209	152.708	0.571208	-0.220374	26.9	3.94093	7	-1
3	2019-12-27	15:29:9.1	car	7	26.822	152.708	0.533629	-0.166832	26.8	4.12578	7	-1
3	2019-12-27	15:29:9.2	car	7	26.8243	152.708	0.461884	-0.310282	26.7	3.83002	7	-1
3	2019-12-27	15:29:9.3	car	7	26.8277	152.798	0.414343	-0.864503	26.6	3.98909	7	-1
3	2019-12-27	15:29:9.4	car	7	26.8323	152.656	0.357289	-0.246477	26.5	3.88945	7	-1
3	2019-12-27	15:29:9.5	car	7	26.8379	152.689	0.32324	0.154615	26.4	3.78296	7	-1
3	2019-12-27	15:29:9.6	car	7	26.8447	152.759	0.302152	0.32716	26.3	3.95259	7	-1
3	2019-12-27	15:29:9.7	car	7	26.8527	152.806	0.525995	0.106118	26.2	4.1252	7	-1
3	2019-12-27	15:29:9.8	car	7	26.8617	152.813	0.569554	0.685379	26.1	4.0928	7	-1
3	2019-12-27	15:29:9.9	car	7	26.8719	152.815	0.787718	0.0824856	26	4.05597	7	-1
3	2019-12-27	15:29:10.0	car	7	26.8833	152.739	0.632664	0.557763	25.9	3.81558	7	-1
3	2019-12-27	15:29:10.1	car	7	26.8958	152.787	0.930369	0.492389	25.8	3.90143	7	-1
3	2019-12-27	15:29:10.2	car	7	26.9094	152.708	0.831665	-1.90674	25.7	3.82784	7	-1
3	2019-12-27	15:29:10.3	car	7	26.9241	152.775	0.312277	-1.12686	25.6	3.89726	7	-1
3	2019-12-27	15:29:10.4	car	7	26.94	152.816	0.000624223	1.02166	25.5	3.93791	7	-1
3	2019-12-27	15:29:10.5	car	7	26.957	152.905	0.000589544	-0.170685	25.4	3.95818	7	-1
3	2019-12-27	15:29:10.6	car	7	26.9751	152.995	0.000376516	0.981841	25.3	4.11745	7	-1
3	2019-12-27	15:29:10.7	car	7	26.9944	152.935	0.461521	-1.03829	25.2	4.15002	7	-1
3	2019-12-27	15:29:10.8	car	7	27.0148	153.004	0.132498	-0.629929	25.1	4.34799	7	-1
3	2019-12-27	15:29:10.9	car	7	27.0364	152.847	0.0226032	-0.926904	25	4.00626	7	-1
3	2019-12-27	15:29:11.0	car	7	27.0591	152.825	0.00716309	-0.264759	24.9	3.95743	7	18
3	2019-12-27	15:29:11.1	car	7	27.0829	152.819	0.198297	0.626975	24.8	3.8506	7	18
3	2019-12-27	15:29:11.2	car	7	27.1078	152.817	0.535448	0.51042	24.7	3.91296	7	18
3	2019-12-27	15:29:11.3	car	7	27.1339	152.883	0.605113	-0.109123	24.6	4.00153	7	18
3	2019-12-27	15:29:11.4	car	7	27.1611	152.912	0.404387	-0.030724	24.5	3.9236	7	18
3	2019-12-27	15:29:11.5	car	7	27.1895	152.831	0.606796	-0.0265698	24.4	3.84314	7	18
3	2019-12-27	15:29:11.6	car	7	27.2189	152.815	0.313553	-1.08572	24.3	3.82697	7	18
3	2019-12-27	15:29:11.7	car	7	27.2496	152.815	0.296954	-0.180802	24.2	3.82686	7	18
3	2019-12-27	15:29:11.8	car	7	27.2813	152.815	0.00064373	0.749429	24.1	3.74771	7	18
3	2019-12-27	15:29:11.9	car	7	27.3142	152.815	0.278909	-0.343985	24	3.72147	7	18
3	2019-12-27	15:29:12.0	car	7	27.3482	152.815	0.0796883	0.211952	23.9	4.04857	7	18
3	2019-12-27	15:29:12.1	car	7	27.3834	152.816	0.55268	0.0360318	23.8	3.99329	7	18
3	2019-12-27	15:29:12.2	car	7	27.4197	152.816	0.582592	0.456915	23.7	3.93784	7	18
3	2019-12-27	15:29:12.3	car	7	27.4571	152.816	0.575831	0.12107	23.6	3.89828	7	18
3	2019-12-27	15:29:12.4	car	7	27.4956	152.815	0.571774	-1.98308	23.5	3.8586	7	18
3	2019-12-27	15:29:12.5	car	7	27.5353	152.815	0.0960698	0.235307	23.4	3.76968	7	18
3	2019-12-27	15:29:12.6	car	7	27.5762	152.815	0.285685	-1.02072	23.3	3.81067	7	18
3	2019-12-27	15:29:12.7	car	7	27.6181	152.95	0.290888	-0.0722563	23.2	4.02484	7	18
3	2019-12-27	15:29:12.8	car	7	27.6612	152.816	0.28617	-0.0139609	23.1	3.92435	7	18
3	2019-12-27	15:29:12.9	car	7	27.7054	152.995	0.286001	0.256778	23	4.18169	7	18
3	2019-12-27	15:29:13.0	car	7	27.7508	153.021	0.478007	0.0620653	22.9	4.25415	7	18
3	2019-12-27	15:29:13.1	car	7	27.7973	152.85	0.304989	-0.00749302	22.8	4.0829	7	18
3	2019-12-27	15:29:13.2	car	7	27.8449	152.708	0.270386	-0.000706425	22.7	4.02005	7	18
3	2019-12-27	15:29:13.3	car	7	27.8937	152.775	0.265818	-0.00208616	22.6	4.1138	7	18
3	2019-12-27	15:29:13.4	car	7	27.9436	152.881	0.267882	0.00846611	22.5	4.11415	7	18
3	2019-12-27	15:29:13.5	car	7	27.9946	152.827	0.269968	0.0197521	22.4	4.19847	7	18
3	2019-12-27	15:29:13.6	car	7	28.0468	152.896	0.280387	-0.217614	22.3	4.24788	7	18
3	2019-12-27	15:29:13.7	car	7	28.1001	152.981	0.105353	-0.390016	22.2	4.19066	7	18
3	2019-12-27	15:29:13.8	car	7	28.1545	152.708	0.000323127	1.32054	22.1	3.77605	7	18
3	2019-12-27	15:29:13.9	car	7	28.2101	152.843	0.173941	0.472741	22	3.94475	7	18
3	2019-12-27	15:29:14.0	car	7	28.2668	152.924	0.55528	-0.962438	21.9	4.04584	7	18
3	2019-12-27	15:29:14.1	car	7	28.3246	152.924	0.0927756	0.6643	21.8	4.10124	7	18
3	2019-12-27	15:29:14.2	car	7	28.3836	152.924	0.570966	0.681868	21.7	4.15677	7	18
3	2019-12-27	15:29:14.3	car	7	28.4437	152.991	0.214112	0.893786	21.6	4.31644	7	18
3	2019-12-27	15:29:14.4	car	7	28.5049	153.02	0.691462	0.755763	21.5	4.2001	7	18
3	2019-12-27	15:29:14.5	car	7	28.5673	152.96	0.259298	0.270625	21.4	4.18407	7	18
3	2019-12-27	15:29:14.6	car	7	28.6308	152.924	0.293801	1.02014	21.3	4.15436	7	18
3	2019-12-27	15:29:14.7	car	7	28.6954	152.856	0.299539	0.392143	21.2	4.08884	7	18
3	2019-12-27	15:29:14.8	car	7	28.7612	152.708	0.302639	-0.00119209	21.1	3.94083	7	18
3	2019-12-27	15:29:14.9	car	7	28.8281	152.775	0.296907	-0.00732189	21	4.10075	7	18
3	2019-12-27	15:29:15.0	car	7	28.8961	152.917	0.294812	-0.00345486	20.9	4.15065	7	18
3	2019-12-27	15:29:15.1	car	7	28.9653	153.012	0.293519	-0.025172	20.8	4.33803	7	18
3	2019-12-27	15:29:15.2	car	7	29.0356	152.924	0.000282736	1.37239	20.7	4.3418	7	18
3	2019-12-27	15:29:15.3	car	7	29.1071	153.013	0.895992	1.00644	20.7	4.64726	7	18
3	2019-12-27	15:29:15.4	car	7	29.1796	153.031	1.38369	0.680164	20.5	4.53746	7	18
3	2019-12-27	15:29:15.5	car	7	29.2533	153.031	0.923898	-0.923142	20.5	4.58734	7	18
3	2019-12-27	15:29:15.6	car	7	29.3282	153.031	0.294342	-1.44434	20.4	4.5972	7	18
3	2019-12-27	15:29:15.7	car	7	29.4042	153.098	0.661671	-0.23256	20.2	4.59499	7	18
3	2019-12-27	15:29:15.8	car	7	29.4813	153.127	0.392504	-1.15989	20.2	4.72411	7	18
3	2019-12-27	15:29:15.9	car	7	29.5595	152.958	0.0656789	0.497926	20.1	4.48369	7	18
3	2019-12-27	15:29:16.0	car	7	29.6389	153.241	0.648815	1.20354	19.9	4.69566	7	18
3	2019-12-27	15:29:16.1	car	7	29.7194	153.311	0.936425	-0.00767403	19.9	4.8358	7	18
3	2019-12-27	15:29:16.2	car	7	29.8011	153.031	0.538864	-1.11903	19.7	4.51691	7	18
3	2019-12-27	15:29:16.3	car	7	29.8838	153.031	0.394102	-1.02654	19.6	4.49113	7	18
3	2019-12-27	15:29:16.4	car	7	29.9678	153.031	0.24934	-0.934046	19.5	4.37505	7	18
3	2019-12-27	15:29:16.5	car	7	30.0528	152.942	0.466163	0.18821	19.4	4.19286	7	18
3	2019-12-27	15:29:16.6	car	7	30.139	152.924	0.485836	2.27072	19.3	4.15665	7	18
3	2019-12-27	15:29:16.7	car	7	30.2263	152.744	0.91017	0.378453	19.2	3.97679	7	18
3	2019-12-27	15:29:16.8	car	7	30.3148	152.6	1.49048	-0.345768	19.1	3.83298	7	18
3	2019-12-27	15:29:16.9	car	7	30.4044	152.78	0.87015	-0.919195	19	4.01276	7	18
3	2019-12-27	15:29:17.0	car	7	30.4951	152.708	0.746084	-0.873702	18.9	3.86168	7	18
3	2019-12-27	15:29:17.1	car	7	30.5869	152.753	0.746099	-0.512596	18.8	3.88011	7	18
3	2019-12-27	15:29:17.2	car	7	30.6799	152.798	0.746114	-0.151491	18.7	4.14154	7	18
3	2019-12-27	15:29:17.3	car	7	30.774	152.992	0.321637	-0.551166	18.6	4.22527	7	18
3	2019-12-27	15:29:17.4	car	7	30.8693	152.863	0.175557	-0.306704	18.5	3.98514	7	18
3	2019-12-27	15:29:17.5	car	7	30.9657	152.734	0.0294776	-0.062243	18.4	3.94812	7	18
3	2019-12-27	15:29:17.6	car	7	31.0632	152.708	0.461949	-0.000605508	18.3	3.94095	7	18
3	2019-12-27	15:29:17.7	car	7	31.1619	152.708	0.27898	0.481151	18.2	3.84851	7	18
3	2019-12-27	15:29:17.8	car	7	31.2617	152.708	0	-0.574993	18.1	3.83014	7	18
3	2019-12-27	15:29:17.9	car	7	31.3626	152.708	0.168633	0.505606	18	3.92244	7	18
3	2019-12-27	15:29:18.0	car	7	31.4646	152.648	0.537137	0.224508	17.9	3.88094	7	18
3	2019-12-27	15:29:18.1	car	7	31.5678	152.685	0.369893	-0.637453	17.8	3.91847	7	18
3	2019-12-27	15:29:18.2	car	7	31.6722	152.818	0.164733	-0.542708	17.7	4.05061	7	18
3	2019-12-27	15:29:18.3	car	7	31.7776	152.906	0.0279605	-0.0914096	17.6	4.13876	7	18
3	2019-12-27	15:29:18.4	car	7	31.8842	152.708	0.000323127	0.640233	17.5	3.9407	7	18
3	2019-12-27	15:29:18.5	car	7	31.992	152.708	0.000311908	0.240939	17.4	3.84843	7	18
3	2019-12-27	15:29:18.6	car	7	32.1008	152.708	0.277444	0.000696037	17.3	3.91393	7	18
3	2019-12-27	15:29:18.7	car	7	32.2108	152.708	0.0468129	0.604308	17.2	3.84364	7	18
3	2019-12-27	15:29:18.8	car	7	32.3219	152.816	0.313819	1.74272	17.1	3.99579	7	18
3	2019-12-27	15:29:18.9	car	7	32.4342	152.748	0.724562	-0.0959086	17	3.97223	7	18
3	2019-12-27	15:29:19.0	car	7	32.5476	152.719	0.431174	-1.13138	16.9	3.84134	7	18
3	2019-12-27	15:29:19.1	car	7	32.6621	152.779	0.351296	-0.752697	16.8	3.83228	7	18
3	2019-12-27	15:29:19.2	car	7	32.7778	152.728	0.10083	-0.715656	16.7	3.73979	7	18
3	2019-12-27	15:29:19.3	car	7	32.8946	152.711	0.507548	-0.119326	16.6	3.90714	7	18
3	2019-12-27	15:29:19.4	car	7	33.0126	152.6	0.538292	1.87034	16.5	3.8325	7	18
3	2019-12-27	15:29:19.5	car	7	33.1316	152.6	0.551926	0.311337	16.4	3.76326	7	18
3	2019-12-27	15:29:19.6	car	7	33.2518	152.6	0.538979	-0.494645	16.3	3.73358	7	18
3	2019-12-27	15:29:19.7	car	7	33.3732	152.6	0.202117	-0.177427	16.2	3.81601	7	18
3	2019-12-27	15:29:19.8	car	7	33.4956	152.677	0.255726	0.209671	16.1	3.90967	7	18
3	2019-12-27	15:29:19.9	car	7	33.6192	152.696	0.259927	0.0626517	16	3.9288	7	18
3	2019-12-27	15:29:20.0	car	7	33.744	152.708	0.262447	0.409211	15.9	3.94028	7	18
3	2019-12-27	15:29:20.1	car	7	33.8699	152.708	0.458868	0.295541	15.8	4.03316	7	18
3	2019-12-27	15:29:20.2	car	7	33.9969	152.939	0.486928	0.0718469	15.7	4.21266	7	18
3	2019-12-27	15:29:20.3	car	7	34.125	152.926	0.485703	0.0109556	15.6	4.2581	7	18
3	2019-12-27	15:29:20.4	car	7	34.2543	152.924	0.499601	-0.228727	15.5	4.26823	7	18
3	2019-12-27	15:29:20.5	car	7	34.3847	152.834	0.296127	-0.756717	15.4	4.12213	7	18
3	2019-12-27	15:29:20.6	car	7	34.5162	152.821	0.0846077	-0.475894	15.3	4.05371	7	-1
3	2019-12-27	15:29:20.7	car	7	34.6489	152.818	0.0321066	0.13201	15.2	4.14302	7	-1
3	2019-12-27	15:29:20.8	car	7	34.7827	152.816	0.286129	0.000609859	15.1	4.27048	7	-1
3	2019-12-27	15:29:20.9	car	7	34.9177	152.816	0.0484858	1.39864	15	4.20111	7	-1
3	2019-12-27	15:29:21.0	car	7	35.0538	152.816	0.230913	-1.19891	14.9	4.15942	7	-1
3	2019-12-27	15:29:21.1	car	7	35.191	152.815	0.28377	-0.246199	14.8	4.0667	7	-1
3	2019-12-27	15:29:21.2	car	7	35.3293	152.708	0.261965	0.501543	14.7	4.01031	7	-1
3	2019-12-27	15:29:21.3	car	7	35.4688	152.708	0.505773	0.169572	14.6	4.03073	7	-1
3	2019-12-27	15:29:21.4	car	7	35.6094	152.708	0.552022	0.0744146	14.5	4.05128	7	-1
3	2019-12-27	15:29:21.5	car	7	35.7512	152.761	0.276011	-0.127699	14.4	4.01274	7	-1
3	2019-12-27	15:29:21.6	car	7	35.894	152.815	0	-0.329812	14.3	4.13246	7	-1
3	2019-12-27	15:29:21.7	car	7	36.0381	152.815	0.237734	-0.0546054	14.2	4.14557	7	-1
3	2019-12-27	15:29:21.8	car	7	36.1832	152.815	0.000313895	-0.000881548	14.1	4.15881	7	-1
3	2019-12-27	15:29:21.9	car	7	36.3295	152.869	0.142353	-0.000440774	14	4.30554	7	-1
3	2019-12-27	15:29:22.0	car	7	36.4769	152.923	0.284392	-3.87215e-19	14	4.48914	7	-1
3	2019-12-27	15:29:22.1	car	7	36.6255	153.013	0.271449	0.756876	13.9	4.64864	7	-1
3	2019-12-27	15:29:22.2	car	7	36.7752	153.031	0.51072	-0.000687333	13.8	4.56635	7	-1
3	2019-12-27	15:29:22.3	car	7	36.926	153.031	0.51072	-0.75704	13.7	4.59187	7	-1
3	2019-12-27	15:29:22.4	car	7	37.0779	152.8	0.146329	0.109158	13.5	4.30191	7	-1
3	2019-12-27	15:29:22.5	car	7	37.231	152.813	0.243094	0.569348	13.4	4.28502	7	-1
3	2019-12-27	15:29:22.6	car	7	37.3853	152.738	1.33214	1.18512	13.3	4.19717	7	-1
3	2019-12-27	15:29:22.7	car	7	37.5406	152.802	1.14769	0.767974	13.2	4.18938	7	-1
3	2019-12-27	15:29:22.8	car	7	37.6971	152.815	2.16206	-1.06264	13.1	4.17133	7	-1
3	2019-12-27	15:29:22.9	car	7	37.8547	152.815	0.562989	-0.693331	13	4.06818	7	-1
3	2019-12-27	15:29:23.0	car	7	38.0135	152.815	0.231105	-0.0176271	12.9	4.13312	7	29
3	2019-12-27	15:29:23.1	car	7	38.1734	152.815	0.230588	0.34695	12.8	4.15462	7	29
3	2019-12-27	15:29:23.2	car	7	38.3344	152.755	0.2341	-0.0277474	12.7	3.98814	7	-1
3	2019-12-27	15:29:23.3	car	7	38.4966	152.793	0.236002	0.348986	12.6	3.95625	7	-1
3	2019-12-27	15:29:23.4	car	7	38.6599	152.383	0.485321	0.0206242	12.5	3.4879	7	-1
3	2019-12-27	15:29:23.5	car	7	38.8243	152.563	0.288406	-0.26247	12.4	3.60934	7	-1
3	2019-12-27	15:29:23.6	car	7	38.9899	152.166	0.255577	-0.287921	12.3	3.18738	7	-1
3	2019-12-27	15:29:23.7	car	7	39.1566	152.572	0.0960036	-0.266093	12.2	3.58661	7	-1
3	2019-12-27	15:29:23.8	car	7	39.3244	152.767	0.0429776	-0.118259	12.1	4.11031	7	-1
3	2019-12-27	15:29:23.9	car	7	39.4934	152.845	0.0216223	-0.0593402	12.1	4.37363	7	-1
3	2019-12-27	15:29:24.0	car	7	39.6635	152.923	0.000267029	-0.000421605	11.9	4.37784	7	-1
3	2019-12-27	15:29:24.1	car	7	39.8347	152.923	0.173503	-0.000995789	11.8	4.19284	7	-1
3	2019-12-27	15:29:24.2	car	7	40.0071	152.923	0.000274658	3.59728	11.7	4.15607	7	-1
3	2019-12-27	15:29:24.3	car	7	40.1806	152.923	1.49362	-0.897801	11.6	3.97144	7	-1
3	2019-12-27	15:29:24.4	car	7	40.3552	152.815	0.000282736	-0.93778	11.5	4.04802	7	-1
3	2019-12-27	15:29:24.5	car	7	40.531	152.815	4.71227e-05	-0.156297	11.4	3.95589	7	-1
3	2019-12-27	15:29:24.6	car	7	40.7079	152.815	1.34636e-05	-0.0442433	11.3	4.04849	7	-1
3	2019-12-27	15:29:24.7	car	7	40.8859	152.815	5.04886e-06	-0.0168802	11.2	3.97916	7	-1
3	2019-12-27	15:29:24.8	car	7	41.0651	152.875	2.24394e-06	0.165596	11.1	3.99747	7	-1
3	2019-12-27	15:29:24.9	car	7	41.2454	152.899	0.134603	0.0827982	11	3.95207	7	-1
3	2019-12-27	15:29:25.0	car	7	41.4268	152.923	0.269203	0	10.9	4.15594	7	-1
3	2019-12-27	15:29:25.1	car	7	41.6094	152.923	0.0448672	-0.00807735	10.8	4.15611	7	-1
3	2019-12-27	15:29:25.2	car	7	41.7931	152.923	0.262224	0.606399	10.7	4.1563	7	-1
3	2019-12-27	15:29:25.3	car	7	41.978	152.923	0.0985148	0.212785	10.6	4.08696	7	-1
3	2019-12-27	15:29:25.4	car	7	42.1639	152.923	0.248495	-0.00100387	10.5	4.15617	7	-1
3	2019-12-27	15:29:25.5	car	7	42.351	152.923	0.0931857	0.00737724	10.4	4.06372	7	-1
3	2019-12-27	15:29:25.6	car	7	42.5393	152.923	0.213716	0.345479	10.3	4.15628	7	-1
3	2019-12-27	15:29:25.7	car	7	42.7287	152.833	0.266365	-0.320899	10.2	3.99712	7	-1
3	2019-12-27	15:29:25.8	car	7	42.9192	152.923	0.000323127	-0.640212	10.1	4.04536	7	-1
3	2019-12-27	15:29:25.9	car	7	43.1108	152.856	0.000335749	-0.240325	10	3.97806	7	-1
3	2019-12-27	15:29:26.0	car	7	43.3036	152.893	0.000149222	-0.106852	9.9	3.90485	7	-1
3	2019-12-27	15:29:26.1	car	7	43.4975	152.828	0.00027521	-0.0172293	9.8	3.84	7	-1
3	2019-12-27	15:29:26.2	car	7	43.6926	152.923	0.000300407	0.679881	9.7	3.93454	7	-1
3	2019-12-27	15:29:26.3	car	7	43.8887	152.856	0.177959	0.573073	9.6	3.93651	7	-1
3	2019-12-27	15:29:26.4	car	7	44.0861	152.815	0.587186	0.0419628	9.5	4.04849	7	-1
3	2019-12-27	15:29:26.5	car	7	44.2845	152.883	0.220377	-0.421774	9.4	3.97742	7	-1
3	2019-12-27	15:29:26.6	car	7	44.4841	152.923	0.000274658	0.988706	9.3	3.93475	7	-1
3	2019-12-27	15:29:26.7	car	7	44.6848	152.923	0.237578	0.164784	9.2	3.93457	7	-1
3	2019-12-27	15:29:26.8	car	7	44.8867	152.863	0.268929	0.274068	9.1	3.79584	7	-1
3	2019-12-27	15:29:26.9	car	7	45.0897	152.947	0.290776	0.153192	9	3.94547	7	-1
3	2019-12-27	15:29:27.0	car	7	45.2938	153.031	0.312623	0.0323159	8.9	3.95958	7	-1
3	2019-12-27	15:29:27.1	car	7	45.499	152.963	0.117234	0.0123966	8.8	3.93359	7	-1
3	2019-12-27	15:29:27.2	car	7	45.7054	152.941	0.0522819	0.00581866	8.7	3.95256	7	-1
3	2019-12-27	15:29:27.3	car	7	45.9129	152.926	0.00898067	0.000351655	8.6	3.84544	7	-1
3	2019-12-27	15:29:27.4	car	7	46.1216	152.923	3.18495e-16	0.508792	8.5	3.82379	7	-1
3	2019-12-27	15:29:27.5	car	7	46.3314	152.923	5.30825e-17	-0.763153	8.4	3.82394	7	-1
3	2019-12-27	15:29:27.6	car	7	46.5423	152.923	0.606179	2.10363	8.3	3.93465	7	-1
3	2019-12-27	15:29:27.7	car	7	46.7544	152.923	0.345587	0.35058	8.2	3.93465	7	-1
3	2019-12-27	15:29:27.8	car	7	46.9676	152.923	0.000310098	0.0198381	8.1	3.71346	7	-1
3	2019-12-27	15:29:27.9	car	7	47.1819	152.923	0.000155049	-0.199385	8	3.85176	7	-1
3	2019-12-27	15:29:28.0	car	7	47.3973	152.923	0	-0.418607	7.9	3.91106	7	35
3	2019-12-27	15:29:28.1	car	7	47.6139	152.923	0.75717	0.353943	7.8	3.92578	7	35
3	2019-12-27	15:29:28.2	car	7	47.8317	152.815	0.29351	-1.57693	7.7	3.77888	7	35
3	2019-12-27	15:29:28.3	car	7	48.0505	152.815	0.049161	-0.263243	7.6	3.73962	7	35
3	2019-12-27	15:29:28.4	car	7	48.2705	152.969	0.014046	0.249928	7.5	3.98071	7	35
3	2019-12-27	15:29:28.5	car	7	48.4917	152.931	0.220861	0.0285391	7.4	3.85004	7	35
3	2019-12-27	15:29:28.6	car	7	48.7139	153.03	0.255685	0.0346858	7.3	4.0157	7	35
3	2019-12-27	15:29:28.7	car	7	48.9373	153.138	0.127843	0.204448	7.2	4.23785	7	35
3	2019-12-27	15:29:28.8	car	7	49.1618	153.246	0	0.374211	7.1	4.36855	7	35
3	2019-12-27	15:29:28.9	car	7	49.3875	152.977	0.897598	0.0617063	7	4.02997	7	35
3	2019-12-27	15:29:29.0	car	7	49.6143	152.947	0.706833	0.373672	6.9	3.95854	7	35
3	2019-12-27	15:29:29.1	car	7	49.8422	152.881	0.757546	0.166521	6.8	3.89264	7	35
3	2019-12-27	15:29:29.2	car	7	50.0713	152.815	0.808258	-0.0406287	6.7	3.74771	7	35
3	2019-12-27	15:29:29.3	car	7	50.3015	152.95	0.794257	-0.405347	6.6	3.86279	7	35
3	2019-12-27	15:29:29.4	car	7	50.5329	152.815	0.255324	-0.668671	6.5	3.71631	7	35
3	2019-12-27	15:29:29.5	car	7	50.7653	152.883	0.914966	0.0876574	6.4	3.78362	7	35
3	2019-12-27	15:29:29.6	car	7	50.9989	152.757	0.839182	-0.624761	6.3	3.65829	7	35
3	2019-12-27	15:29:29.7	car	7	51.2337	153.165	0.795486	-0.146226	6.2	4.0656	7	35
3	2019-12-27	15:29:29.8	car	7	51.4695	152.915	0.821777	-0.28771	6.1	3.92659	7	35
3	2019-12-27	15:29:29.9	car	7	51.7065	152.742	0.627568	0.0259891	6	3.714	7	35
3	2019-12-27	15:29:30.0	car	7	51.9447	152.707	0.883401	-1.02209	5.9	3.63972	7	35
3	2019-12-27	15:29:30.1	car	7	52.184	152.775	0.698865	-0.0532242	5.8	3.68086	7	-1
3	2019-12-27	15:29:30.2	car	7	52.4244	152.727	0.41695	-0.985981	5.7	3.62772	7	-1
3	2019-12-27	15:29:30.3	car	7	52.6659	152.71	0.609309	1.76627	5.6	3.47322	7	-1
3	2019-12-27	15:29:30.4	car	7	52.9086	152.6	1.00184	0.0508297	5.5	3.50056	7	-1
3	2019-12-27	15:29:30.5	car	7	53.1524	152.599	0.976109	1.21394	5.4	3.40816	7	-1
3	2019-12-27	15:29:30.6	car	7	53.3973	152.491	0.971329	-1.68504	5.3	3.44498	7	-1
3	2019-12-27	15:29:30.7	car	7	53.6434	152.941	0.163072	1.59044	5.2	3.86177	7	-1
3	2019-12-27	15:29:30.8	car	7	53.8906	152.923	2.92493	-2.24563	5.1	3.82993	7	-1
3	2019-12-27	15:29:30.9	car	7	54.139	152.743	1.22338	1.27804	5	3.57716	7	-1
3	2019-12-27	15:29:31.0	car	7	54.3885	152.874	1.04561	0.999575	4.9	3.77496	7	37
3	2019-12-27	15:29:31.1	car	7	54.6391	153.005	0.867846	0.721114	4.8	3.99791	7	37
3	2019-12-27	15:29:31.2	car	7	54.8908	153.031	1.14698	2.93954	4.7	4.03723	7	37
3	2019-12-27	15:29:31.3	car	7	55.1437	152.852	2.47893	1.82353	4.6	3.8622	7	37
3	2019-12-27	15:29:31.4	car	7	55.3977	152.903	3.03285	2.42312	4.5	4.02501	7	37
3	2019-12-27	15:29:31.5	car	7	55.6529	152.781	3.38048	-0.131134	4.4	3.83365	7	37
3	2019-12-27	15:29:31.6	car	7	55.9091	152.651	3.33792	1.75101	4.3	3.66257	7	37
3	2019-12-27	15:29:31.7	car	7	56.1666	152.821	4.62162	0.658369	4.2	3.83269	7	37
3	2019-12-27	15:29:31.8	car	7	56.4251	152.817	3.69396	-1.40759	4.1	3.8288	7	37
3	2019-12-27	15:29:31.9	car	7	56.6848	152.905	4.03655	0.514406	4	3.91692	7	37
3	2019-12-27	15:29:32.0	car	7	56.9456	152.621	4.37075	0.882656	3.9	3.63281	7	37
3	2019-12-27	15:29:32.1	car	7	57.2076	152.337	4.70496	1.25091	3.8	3.4408	7	37
3	2019-12-27	15:29:32.2	car	7	57.4707	152.062	5.09485	0.187472	3.7	3.1756	7	37
3	2019-12-27	15:29:32.3	car	7	57.7349	151.88	4.79672	-0.0768444	3.6	2.86031	7	37
3	2019-12-27	15:29:32.4	car	7	58.0002	151.697	4.49859	-0.34116	3.5	2.70906	7	37
3	2019-12-27	15:29:32.5	car	7	58.2667	151.515	4.20046	-0.605476	1	1.8824	7	37
3	2019-12-27	15:29:32.6	car	7	58.5344	151.333	3.90233	-0.869792	3.3	2.34464	7	37
3	2019-12-27	15:29:32.7	car	7	58.8031	150.756	3.72878	3.6664	-1	-1	-1	37
3	2019-12-27	15:29:32.8	car	7	59.073	150.969	5.63964	3.75164	-1	-1	-1	37
3	2019-12-27	15:29:32.9	car	7	59.344	150.146	5.81937	1.58345	-1	-1	-1	37
3	2019-12-27	15:29:33.0	car	7	59.6162	150.482	5.95218	1.02858	-1	-1	-1	37
3	2019-12-27	15:29:33.1	car	7	59.8895	150.706	6.21202	-2.41385	-1	-1	-1	37
3	2019-12-27	15:29:33.2	car	7	60.1639	150.969	4.71823	-1.54763	-1	-1	-1	37
3	2019-12-27	15:29:33.3	car	7	60.4395	150.969	4.41461	-4.07533	-1	-1	-1	37
3	2019-12-27	15:29:33.4	car	7	60.7162	149.762	2.74883	-1.94958	-1	-1	-1	37
3	2019-12-27	15:29:33.5	car	7	60.994	149.578	1.86465	-1.9556	-1	-1	-1	37
3	2019-12-27	15:29:33.6	car	7	61.273	149.68	1.92889	0.372228	-1	-1	-1	37
3	2019-12-27	15:29:33.7	car	7	61.5531	149.656	3.06869	2.41366	-1	-1	-1	37
3	2019-12-27	15:29:33.8	car	7	61.8343	149.652	3.19936	2.08038	-1	-1	-1	37
3	2019-12-27	15:29:33.9	car	7	62.1167	149.468	2.28657	-8.56107	-1	-1	-1	37
3	2019-12-27	15:29:34.0	car	7	62.4002	149.509	3.43984	-3.77122	-1	-1	-1	37
3	2019-12-27	15:29:34.1	car	7	62.6848	149.529	2.2025	-6.08458	-1	-1	-1	37
3	2019-12-27	15:29:34.2	car	7	62.9706	149.542	1.1343	-0.674117	-1	-1	-1	37
3	2019-12-27	15:29:34.3	car	7	63.2575	150.092	1.20079	-0.254488	-1	-1	-1	37
3	2019-12-27	15:29:34.4	car	7	63.5455	149.542	1.1677	-0.845206	-1	-1	-1	37
3	2019-12-27	15:29:34.5	car	7	63.8347	149.358	0.430954	-1.07678	-1	-1	-1	37
3	2019-12-27	15:29:34.6	car	7	64.125	149.337	0.191853	-0.729492	-1	-1	-1	37
3	2019-12-27	15:29:34.7	car	7	64.4164	149.324	0.275263	5.91137	-1	-1	-1	37
3	2019-12-27	15:29:34.8	car	7	64.709	149.322	1.01039	4.80928	-1	-1	-1	37
3	2019-12-27	15:29:34.9	car	7	65.0027	149.321	3.40643	1.01898	-1	-1	-1	37
3	2019-12-27	15:29:35.0	car	7	65.2975	149.26	3.21896	-0.718154	-1	-1	-1	37
3	2019-12-27	15:29:35.1	car	7	65.5935	149.298	3.28611	-0.487919	-1	-1	-1	37
3	2019-12-27	15:29:35.2	car	7	65.8906	149.372	3.02557	-0.608321	-1	-1	-1	37
3	2019-12-27	15:29:35.3	car	7	66.1889	149.547	2.8965	-1.26553	-1	-1	-1	37
3	2019-12-27	15:29:35.4	car	7	66.4882	149.431	2.10009	-0.00660236	-1	-1	-1	37
3	2019-12-27	15:29:35.5	car	7	66.7887	149.785	1.97391	0.086956	-1	-1	-1	37
3	2019-12-27	15:29:35.6	car	7	67.0904	150.139	1.84773	0.180514	-1	-1	-1	37
3	2019-12-27	15:29:35.7	car	7	67.3932	150.1	2.87008	0.976505	-1	-1	-1	37
3	2019-12-27	15:29:35.8	car	7	67.6971	149.298	2.70031	0.632317	-1	-1	-1	37
3	2019-12-27	15:29:35.9	car	7	68.0021	148.485	3.22636	2.06931	-1	-1	-1	37
3	2019-12-27	15:29:36.0	car	7	68.3083	148.21	3.50003	2.11248	-1	-1	-1	42
3	2019-12-27	15:29:36.1	car	7	68.6156	148.026	3.95418	-1.59732	-1	-1	-1	42
3	2019-12-27	15:29:36.2	car	7	68.9241	148.434	3.15271	-0.796805	-1	-1	-1	42
3	2019-12-27	15:29:36.3	car	7	69.2336	148.434	5.45129	2.52408	-1	-1	-1	42
3	2019-12-27	15:29:36.4	car	7	69.5444	147.989	5.53722	-17.5856	-1	-1	-1	42
3	2019-12-27	15:29:36.5	car	7	69.8562	147.896	1.90528	-5.23231	-1	-1	-1	42
3	2019-12-27	15:29:36.6	car	7	70.1692	147.877	0.884561	0.541915	-1	-1	-1	42
3	2019-12-27	15:29:36.7	car	7	70.4833	147.785	0.88483	-0.210093	-1	-1	-1	42
3	2019-12-27	15:29:36.8	car	7	70.7986	147.931	0.662161	0.817514	-1	-1	-1	42
3	2019-12-27	15:29:36.9	car	7	71.115	148.072	1.5849	-0.277461	-1	-1	-1	42
3	2019-12-27	15:29:37.0	car	7	71.4325	147.877	0.287136	-1.02681	-1	-1	-1	42
3	2019-12-27	15:29:37.1	car	7	71.7511	147.877	0.466571	-1.35949	-1	-1	-1	42
3	2019-12-27	15:29:37.2	car	7	72.0709	147.957	0.333278	0.0460797	-1	-1	-1	42
3	2019-12-27	15:29:37.3	car	7	72.3918	147.977	0.298619	-0.802177	-1	-1	-1	42
3	2019-12-27	15:29:37.4	car	7	72.7139	147.766	0.270613	0.0324666	-1	-1	-1	42
3	2019-12-27	15:29:37.5	car	7	73.0371	147.766	0.806204	1.87156	-1	-1	-1	42
3	2019-12-27	15:29:37.6	car	7	73.3614	148.014	0.898671	0.528856	-1	-1	-1	42
3	2019-12-27	15:29:37.7	car	7	73.6869	147.993	0.93352	-1.7881	-1	-1	-1	42
3	2019-12-27	15:29:37.8	car	7	74.0135	148.212	0	0.111952	-1	-1	-1	42
3	2019-12-27	15:29:37.9	car	7	74.3412	148.212	0.628624	0.527098	-1	-1	-1	42
3	2019-12-27	15:29:38.0	car	7	74.67	147.766	1.34029	-1.57545	-1	-1	-1	42
3	2019-12-27	15:29:38.1	car	7	75	147.673	0.223381	0.611899	-1	-1	-1	42
3	2019-12-27	15:29:38.2	car	7	75.3312	147.654	1.21653	-1.09255	-1	-1	-1	42
3	2019-12-27	15:29:38.3	car	7	75.6634	147.933	0.6463	7.91296	-1	-1	-1	42
3	2019-12-27	15:29:38.4	car	7	75.9968	147.877	7.98294	25.7383	-1	-1	-1	42
3	2019-12-27	15:29:38.5	car	7	76.3314	147.668	8.50927	9.33551	-1	-1	-1	42
3	2019-12-27	15:29:38.6	car	7	76.667	147.658	8.31423	2.74005	-1	-1	-1	42
3	2019-12-27	15:29:38.7	car	7	77.0038	147.748	8.78883	2.86957	-1	-1	-1	42
3	2019-12-27	15:29:38.8	car	7	77.3417	147.989	9.90401	-1.06294	-1	-1	-1	42
3	2019-12-27	15:29:38.9	car	7	77.6808	148.059	9.48657	-0.676899	-1	-1	-1	42
3	2019-12-27	15:29:39.0	car	7	78.021	148.089	8.43546	-0.720514	-1	-1	-1	42
3	2019-12-27	15:29:39.1	car	7	78.3623	149.471	8.45912	-0.025693	-1	-1	-1	37
3	2019-12-27	15:29:39.2	car	7	78.7048	150.852	8.48277	0.669128	-1	-1	-1	37
3	2019-12-27	15:29:39.3	car	7	79.0484	151.132	8.8885	2.46718	-1	-1	-1	37
3	2019-12-27	15:29:39.4	car	7	79.3932	151.623	10.1205	2.15822	-1	-1	-1	37
3	2019-12-27	15:29:39.5	car	7	79.739	151.532	9.92888	0.916821	-1	-1	-1	37
3	2019-12-27	15:29:39.6	car	7	80.086	151.442	9.73729	-0.324582	-1	-1	-1	-1
3	2019-12-27	15:29:39.7	car	7	80.4342	151.804	9.3432	-0.44751	-1	-1	-1	-1
3	2019-12-27	15:29:39.8	car	7	80.7834	152.166	8.94912	-0.570438	-1	-1	-1	-1
3	2019-12-27	15:29:39.9	car	7	81.1338	152.112	8.69756	0.323912	-1	-1	-1	-1
3	2019-12-27	15:29:40.0	car	7	81.4854	152.058	8.44601	1.21826	-1	-1	-1	-1
3	2019-12-27	15:29:40.1	car	7	81.8381	151.876	4.2682	-0.727251	-1	-1	-1	-1
3	2019-12-27	15:29:40.2	car	7	82.1919	152.315	2.96119	-0.427587	-1	-1	-1	-1
3	2019-12-27	15:29:40.3	car	7	82.5468	152.357	3.48688	-0.889187	-1	-1	-1	-1
3	2019-12-27	15:29:40.4	car	7	82.9029	152.374	2.84174	-5.54049	-1	-1	-1	-1
3	2019-12-27	15:29:40.5	car	7	83.2601	152.447	2.36011	-2.07414	-1	-1	-1	-1
3	2019-12-27	15:29:40.6	car	7	83.6184	151.948	0.60751	-1.60569	-1	-1	-1	-1
3	2019-12-27	15:29:40.7	car	7	83.9779	152.58	1.05646	0.867875	-1	-1	-1	-1
3	2019-12-27	15:29:40.8	car	7	84.3385	152.599	1.89617	-4.82925	-1	-1	-1	-1
3	2019-12-27	15:29:40.9	car	7	84.7003	152.508	0.561522	-1.34076	-1	-1	-1	-1
3	2019-12-27	15:29:41.0	car	7	85.0632	152.381	0.295549	0.514334	-1	-1	-1	-1
3	2019-12-27	15:29:41.1	car	7	85.4272	152.327	0.29559	0.976218	-1	-1	-1	-1
3	2019-12-27	15:29:41.2	car	7	85.7923	152.274	0.295632	1.4381	-1	-1	-1	-1
3	2019-12-27	15:29:41.3	car	7	86.1586	152.274	0.290416	-0.0142558	-1	-1	-1	-1
3	2019-12-27	15:29:41.4	car	7	86.526	152.274	0.2852	-1.46661	-1	-1	-1	-1
3	2019-12-27	15:29:41.5	car	7	86.8946	152.477	0.62809	-1.37334	-1	-1	-1	-1
3	2019-12-27	15:29:41.6	car	7	87.2642	152.491	0.00121634	-1.93664	-1	-1	-1	-1
3	2019-12-27	15:29:41.7	car	7	87.6351	152.49	0.356578	0.0932637	-1	-1	-1	-1
3	2019-12-27	15:29:41.8	car	7	88.007	152.382	0.569148	0.0454596	-1	-1	-1	-1
3	2019-12-27	15:29:41.9	car	7	88.3801	152.472	1.04783	0.742127	-1	-1	-1	-1
3	2019-12-27	15:29:42.0	car	7	88.7543	152.563	1.52651	1.43879	-1	-1	-1	-1
3	2019-12-27	15:29:42.1	car	7	89.1297	152.503	1.30192	-3.27878	-1	-1	-1	-1
3	2019-12-27	15:29:42.2	car	7	89.5062	152.923	0.00197411	0.498835	-1	-1	-1	-1
3	2019-12-27	15:29:42.3	car	7	89.8838	152.563	1.19338	0.0830187	-1	-1	-1	-1
3	2019-12-27	15:29:42.4	car	7	90.2625	152.279	1.39447	-1.04972	-1	-1	-1	-1
3	2019-12-27	15:29:42.5	car	7	90.6424	152.095	0.739708	-0.793611	-1	-1	-1	-1
3	2019-12-27	15:29:42.6	car	7	91.0235	152.686	0.883055	0.185338	-1	-1	-1	-1
3	2019-12-27	15:29:42.7	car	7	91.4056	152.793	1.19254	-1.33007	-1	-1	-1	-1
3	2019-12-27	15:29:42.8	car	7	91.7889	152.655	0.340987	-1.62413	-1	-1	-1	-1
3	2019-12-27	15:29:42.9	car	7	92.1733	152.968	0.0571363	1.48943	-1	-1	-1	-1
3	2019-12-27	15:29:43.0	car	7	92.5589	153.013	0.95398	2.3935	39.2	3.32396	49	-1
3	2019-12-27	15:29:43.1	car	7	92.9456	152.938	1.95995	1.35374	43.9	3.6476	49	-1
3	2019-12-27	15:29:43.2	car	7	93.3334	152.93	1.02967	-1.46968	41.8	3.57507	49	-1
3	2019-12-27	15:29:43.3	car	7	93.7224	152.924	0.40948	-0.243311	41.7	3.50533	49	-1
3	2019-12-27	15:29:43.4	car	7	94.1125	152.923	1.17654	0.0587895	41.6	3.57367	49	-1
3	2019-12-27	15:29:43.5	car	7	94.5037	152.45	0.819661	-0.124047	41.5	3.03232	49	-1
3	2019-12-27	15:29:43.6	car	7	94.8961	152.644	0.54644	-0.282942	38.6	2.82266	49	-1
3	2019-12-27	15:29:43.7	car	7	95.2896	152.837	0.27322	-0.441836	41.3	3.39742	49	-1
3	2019-12-27	15:29:43.8	car	7	95.6842	153.031	1.94345e-14	-0.60073	41.2	3.65672	49	-1
3	2019-12-27	15:29:43.9	car	7	96.08	153.031	0.378245	-0.663554	43.1	3.88483	49	-1
3	2019-12-27	15:29:44.0	car	7	96.4769	153.031	0	-2.10136	43	3.90565	49	-1
3	2019-12-27	15:29:44.1	car	7	96.8749	153.031	0.000214577	0.489484	42.9	3.92636	49	-1
3	2019-12-27	15:29:44.2	car	7	97.2741	152.923	0.883359	7.62605	67.6	3.93327	49	-1
3	2019-12-27	15:29:44.3	car	7	97.6744	153.013	0.457625	-2.24712	67.5	4.02325	49	-1
3	2019-12-27	15:29:44.4	car	7	98.0758	153.031	0.372849	-0.0451229	42.6	3.79558	49	-1
3	2019-12-27	15:29:44.5	car	7	98.4784	152.941	0.351309	0.662701	42.4	3.63396	49	-1
3	2019-12-27	15:29:44.6	car	7	98.8821	152.923	0.694051	0.599623	42.4	3.7634	49	-1
3	2019-12-27	15:29:44.7	car	7	99.2869	152.923	0.260506	-0.309421	67.1	3.905	49	-1
3	2019-12-27	15:29:44.8	car	7	99.6929	152.923	0.32309	2.32253	42.2	3.82275	49	-1
3	2019-12-27	15:29:44.9	car	7	100.1	152.923	2.75656	-0.096917	42.1	3.6846	49	-1
3	2019-12-27	15:29:45.0	car	7	100.508	152.923	1.01048	-3.24485	66.8	3.9332	49	-1
3	2019-12-27	15:29:45.1	car	7	100.918	152.923	0.168709	-1.14275	41.9	3.71225	49	-1
3	2019-12-27	15:29:45.2	car	7	101.328	152.707	1.25306	2.90225	39.8	3.27542	49	-1
3	2019-12-27	15:29:45.3	car	7	101.74	152.842	1.25389	1.70642	39.7	3.52078	49	-1
3	2019-12-27	15:29:45.4	car	7	102.153	152.9	1.66067	-1.58603	41.6	3.68918	49	-1
3	2019-12-27	15:29:45.5	car	7	102.566	152.847	0.622961	-0.594715	41.5	3.63618	49	-1
3	2019-12-27	15:29:45.6	car	7	102.981	151.95	0.000323127	-0.000770646	41.4	2.73878	49	-1
3	2019-12-27	15:29:45.7	car	7	103.398	152.761	0.237418	0.0015367	38.8	3.2738	49	-1
3	2019-12-27	15:29:45.8	car	7	103.815	152.923	0.000863211	0.590234	39.2	3.49113	49	-1
3	2019-12-27	15:29:45.9	car	7	104.233	152.563	0.448689	0.0757074	36.4	2.92447	49	-1
3	2019-12-27	15:29:46.0	car	7	104.653	152.491	0.524152	-0.00026491	36.3	2.8425	49	-1
3	2019-12-27	15:29:46.1	car	7	105.074	152.761	0.533705	0.0236763	40.9	3.47707	49	-1
3	2019-12-27	15:29:46.2	car	7	105.496	152.923	0.554535	4.54647	38.8	3.60139	49	-1
3	2019-12-27	15:29:46.3	car	7	105.919	152.923	0.416048	0.727463	36	3.32565	49	-1
3	2019-12-27	15:29:46.4	car	7	106.343	152.923	0.277562	-3.09154	35.8	3.27061	49	-1
3	2019-12-27	15:29:46.5	car	7	106.768	152.923	0.104439	-0.220197	65.3	4.24069	49	-1
3	2019-12-27	15:29:46.6	car	7	107.194	152.923	0.846342	1.0008	151.5	4.37859	49	-1
3	2019-12-27	15:29:46.7	car	7	107.622	153.013	0.856346	-0.162778	65.1	4.32881	49	-1
3	2019-12-27	15:29:46.8	car	7	108.05	153.102	0.857776	1.29953	151.3	4.55696	49	-1
3	2019-12-27	15:29:46.9	car	7	108.48	153.043	0.380327	-4.64799	64.9	4.33069	49	-1
3	2019-12-27	15:29:47.0	car	7	108.911	152.923	0.26989	0.0353706	64.8	4.04457	49	52
3	2019-12-27	15:29:47.1	car	7	109.343	153.013	0.0454865	0.0269721	150.9	4.41187	49	52
3	2019-12-27	15:29:47.2	car	7	109.776	152.923	0.000291304	-0.658035	64.6	4.04469	49	52
3	2019-12-27	15:29:47.3	car	7	110.211	152.856	0.183215	0.00648958	64.5	4.16176	49	52
3	2019-12-27	15:29:47.4	car	7	110.646	152.953	0.244004	-0.279686	64.4	4.20604	49	52
3	2019-12-27	15:29:47.5	car	7	111.083	153.018	0.0406674	-0.385313	64.3	4.32706	49	52
3	2019-12-27	15:29:47.6	car	7	111.521	153.025	0.0180744	0.434634	150.5	4.70146	49	52
3	2019-12-27	15:29:47.7	car	7	111.959	153.03	0.657367	1.08167	151.2	5.17094	49	52
3	2019-12-27	15:29:47.8	car	7	112.399	153.031	0.523187	-0.60597	35.9809	5.26508	49	52
3	2019-12-27	15:29:47.9	car	7	112.84	153.031	0.523527	-0.618556	151	5.19533	49	52
3	2019-12-27	15:29:48.0	car	7	113.283	153.031	0.657756	0.315165	150.6	4.92677	49	52
3	2019-12-27	15:29:48.1	car	7	113.726	153.031	0.884087	-0.231056	150.4	4.83716	49	52
3	2019-12-27	15:29:48.2	car	7	114.171	153.031	0.523744	-1.77057	150.5	5.01295	49	52
3	2019-12-27	15:29:48.3	car	7	114.616	153.031	0.541713	-0.833298	149.8	4.74925	49	52
3	2019-12-27	15:29:48.4	car	7	115.063	153.15	0.394025	-0.191866	149.7	4.60512	49	52
3	2019-12-27	15:29:48.5	car	7	115.511	153.21	0.637644	0.285422	63.3	4.4798	49	52
3	2019-12-27	15:29:48.6	car	7	115.96	153.246	0.52289	-0.906893	63.2	4.5567	49	52
3	2019-12-27	15:29:48.7	car	7	116.41	153.067	0.740822	-0.518348	63.1	4.33829	49	52
3	2019-12-27	15:29:48.8	car	7	116.862	153.138	0.268822	-0.882259	63	4.37097	49	52
3	2019-12-27	15:29:48.9	car	7	117.314	153.206	0.418856	-0.353961	149.2	4.62329	49	52
3	2019-12-27	15:29:49.0	car	7	117.768	153.234	0.301763	-0.50914	149	4.59901	49	52
3	2019-12-27	15:29:49.1	car	7	118.222	153.154	0.274376	0.233779	62.7	4.43613	49	52
3	2019-12-27	15:29:49.2	car	7	118.678	153.265	0.420508	0.0982943	149.4	5.16425	49	52
3	2019-12-27	15:29:49.3	car	7	119.135	153.249	0.28811	-1.0203	149.4	5.2413	49	52
3	2019-12-27	15:29:49.4	car	7	119.593	153.246	0	-0.605008	149.5	5.36845	49	52
3	2019-12-27	15:29:49.5	car	7	120.053	153.156	0.224241	-0.10135	149	4.90778	49	52
3	2019-12-27	15:29:49.6	car	7	120.513	153.197	0.366731	0.114309	148.5	4.87419	49	52
3	2019-12-27	15:29:49.7	car	7	120.975	153.238	0.509222	0.329967	148.9	5.19305	49	52
3	2019-12-27	15:29:49.8	car	7	121.437	153.167	0.336962	0.0863315	148.3	4.84384	49	-1
3	2019-12-27	15:29:49.9	car	7	121.901	153.143	0.274681	0.0377857	148.2	4.75081	49	-1
3	2019-12-27	15:29:50.0	car	7	122.366	153.031	0.284231	0.0384862	61.8	4.24574	49	-1
3	2019-12-27	15:29:50.1	car	7	122.832	153.12	0.291547	0.830127	61.7	4.07338	49	-1
3	2019-12-27	15:29:50.2	car	7	123.299	153.056	0.293425	-0.468109	61.6	3.9718	49	-1
3	2019-12-27	15:29:50.3	car	7	123.768	153.214	0.0491734	-0.0518418	61.5	4.12038	49	-1
3	2019-12-27	15:29:50.4	car	7	124.237	153.031	0.312269	0.542572	61.4	4.01193	49	-1
3	2019-12-27	15:29:50.5	car	7	124.708	153.12	0.313302	-0.511087	61.3	4.03442	49	-1
3	2019-12-27	15:29:50.6	car	7	125.18	153.246	0.00101889	3.02445	147.5	4.7011	49	-1
3	2019-12-27	15:29:50.7	car	7	125.652	153.156	1.04502	1.63837	61.1	4.1264	49	-1
3	2019-12-27	15:29:50.8	car	7	126.126	153.031	0.589392	-2.22505	31.5	3.39926	49	-1
3	2019-12-27	15:29:50.9	car	7	126.602	153.12	0.350896	-0.335025	33.6	3.56366	49	-1
3	2019-12-27	15:29:51.0	car	7	127.078	153.031	1.61884	3.02702	33.5	3.48924	49	-1
3	2019-12-27	15:29:51.1	car	7	127.555	153.098	2.22569	2.41895	33.4	3.55643	49	-1
3	2019-12-27	15:29:51.2	car	7	128.034	152.491	2.50621	-1.07573	33.3	2.94975	49	-1
3	2019-12-27	15:29:51.3	car	7	128.513	152.626	0.940246	-1.22542	30.9	2.90071	49	-1
3	2019-12-27	15:29:51.4	car	7	128.994	152.731	1.0724	0.591077	30.9	3.13696	49	-1
3	2019-12-27	15:29:51.5	car	7	129.476	152.985	1.32249	-1.4828	33.5	3.52737	49	-1
3	2019-12-27	15:29:51.6	car	7	129.959	153.138	0	-5.11299	33.4	3.70728	49	-1
3	2019-12-27	15:29:51.7	car	7	130.444	152.689	0.244349	-1.40061	32.8	3.15758	49	-1
3	2019-12-27	15:29:51.8	car	7	130.929	152.383	1.73861e-14	2.55534	30.5	2.75119	49	-1
3	2019-12-27	15:29:51.9	car	7	131.415	152.383	0.000187755	0.63833	30.3	2.65097	49	-1
3	2019-12-27	15:29:52.0	car	7	131.903	152.922	1.05023	1.73321	30.2	3.09023	49	-1
3	2019-12-27	15:29:52.1	car	7	132.392	152.653	1.21745	-1.92473	30.1	2.96588	49	-1
3	2019-12-27	15:29:52.2	car	7	132.882	152.922	0.720379	-1.1664	32.3	3.38095	49	-1
3	2019-12-27	15:29:52.3	car	7	133.373	153.102	0.12033	4.13476	32.7	3.74451	49	-1
3	2019-12-27	15:29:52.4	car	7	133.865	153.138	1.81854	1.0632	32.1	3.59642	49	-1
3	2019-12-27	15:29:52.5	car	7	134.358	153.138	2.13108	0.308068	32	3.66553	49	-1
3	2019-12-27	15:29:52.6	car	7	134.853	153.198	0.947147	-0.417764	34.4	3.98782	49	-1
3	2019-12-27	15:29:52.7	car	7	135.348	153.238	1.50605	1.80673	34.2	3.93547	49	-1
3	2019-12-27	15:29:52.8	car	7	135.845	153.246	0.321991	-1.13487	32.2	3.92513	49	-1
3	2019-12-27	15:29:52.9	car	7	136.343	153.245	0.321991	-0.42518	31.6	3.74086	49	-1
3	2019-12-27	15:29:53.0	car	7	136.842	153.245	0.321991	0	32	3.79324	49	-1
3	2019-12-27	15:29:53.1	car	7	137.342	153.156	0.330928	3.75857e-15	31.4	3.66655	49	-1
3	2019-12-27	15:29:53.2	car	7	137.843	153.138	0.321991	-0.576268	31.3	3.61142	49	-1
3	2019-12-27	15:29:53.3	car	7	138.345	153.138	0.0539809	0.832577	28.9	3.41512	49	-1
3	2019-12-27	15:29:53.4	car	7	138.849	153.198	0.0243984	0.370608	28.8	3.43575	49	-1
3	2019-12-27	15:29:53.5	car	7	139.353	153.237	0.272659	0.0596487	28.7	3.3837	49	-1
3	2019-12-27	15:29:53.6	car	7	139.859	153.245	0.000354398	1.08196	28.6	3.29988	49	-1
3	2019-12-27	15:29:53.7	car	7	140.366	153.245	0.355522	0.841819	31.3	3.91306	49	-1
3	2019-12-27	15:29:53.8	car	7	140.874	153.245	0.585854	-1.31626	28.4	3.15321	49	-1
3	2019-12-27	15:29:53.9	car	7	141.383	153.312	1.111	-0.493597	28.3	3.22049	49	-1
3	2019-12-27	15:29:54.0	car	7	141.894	153.245	0	-3.93529	28.2	3.38934	49	60
3	2019-12-27	15:29:54.1	car	7	142.405	153.245	0.000156948	-2.1707	28.1	3.55986	49	60
3	2019-12-27	15:29:54.2	car	7	142.918	153.245	0.000313895	-0.406118	28	3.50545	49	60
3	2019-12-27	15:29:54.3	car	7	143.431	153.245	5.23158e-05	-0.0679891	27.9	3.30376	49	60
3	2019-12-27	15:29:54.4	car	7	143.946	153.245	2.32515e-05	0.152648	27.8	3.59389	49	60
3	2019-12-27	15:29:54.5	car	7	144.462	153.313	0.177754	0.057243	27.8	3.75291	49	60
3	2019-12-27	15:29:54.6	car	7	144.979	153.353	0	0.00224394	29.9	3.8118	49	60
3	2019-12-27	15:29:54.7	car	7	145.497	153.263	0.474088	-0.0165468	27.5	3.58449	49	60
3	2019-12-27	15:29:54.8	car	7	146.017	153.174	0.333012	0.00253194	29.7	3.63257	49	60
3	2019-12-27	15:29:54.9	car	7	146.537	153.219	0.30212	-0.298809	29.6	3.74641	49	60
3	2019-12-27	15:29:55.0	car	7	147.059	153.245	0.000323127	-0.983513	27.2	3.56648	49	60
3	2019-12-27	15:29:55.1	car	7	147.582	153.156	0.268761	1.07983	27.1	3.40784	49	60
3	2019-12-27	15:29:55.2	car	7	148.106	153.245	0.645126	-0.0243853	27	3.40878	49	60
3	2019-12-27	15:29:55.3	car	7	148.631	153.156	0.107521	-0.454398	26.9	3.38164	49	60
3	2019-12-27	15:29:55.4	car	7	149.157	153.138	0.00064373	0.719768	26.8	3.3761	49	60
3	2019-12-27	15:29:55.5	car	7	149.684	153.272	0.196046	-0.0664072	26.7	3.40018	49	60
3	2019-12-27	15:29:55.6	car	7	150.213	153.245	0.000987053	-1.08448	26.6	3.26331	49	60
3	2019-12-27	15:29:55.7	car	7	150.742	153.245	0.172669	-4.68294	26.5	3.35493	49	60
3	2019-12-27	15:29:55.8	car	7	151.273	153.138	0.284716	-0.638144	26.4	3.15587	49	60
3	2019-12-27	15:29:55.9	car	7	151.805	153.205	0.106976	-0.238932	26.3	3.3149	49	60
3	2019-12-27	15:29:56.0	car	7	152.338	153.234	0.0308099	-0.0688166	26.2	3.27812	49	60
3	2019-12-27	15:29:56.1	car	7	152.872	153.186	0.337785	-0.034193	26.1	3.145	49	60
3	2019-12-27	15:29:56.2	car	7	153.407	153.138	0.64476	0.000430692	26	3.00743	49	60
3	2019-12-27	15:29:56.3	car	7	153.943	153.205	0.437147	0.437807	25.9	3.01495	49	60
3	2019-12-27	15:29:56.4	car	7	154.481	152.057	0.302811	-0.542093	25.8	1.85898	49	60
3	2019-12-27	15:29:56.5	car	7	155.02	153.047	0.0507459	-0.104046	25.7	2.84612	49	60
3	2019-12-27	15:29:56.6	car	7	155.559	153.138	0.000300407	-1.01502	25.6	3.15587	49	60
3	2019-12-27	15:29:56.7	car	7	156.1	153.138	0.251606	-0.168272	25.5	3.24759	49	60
3	2019-12-27	15:29:56.8	car	7	156.642	153.215	0.294209	0.482005	25.4	3.23273	49	60
3	2019-12-27	15:29:56.9	car	7	157.186	153.166	1.82064	0.155689	25.3	3.27612	49	60
3	2019-12-27	15:29:57.0	car	7	157.73	153.21	0.97161	-2.56985	25.2	3.26907	49	60
3	2019-12-27	15:29:57.1	car	7	158.275	153.239	0.162212	-1.27433	25.1	3.20409	49	60
3	2019-12-27	15:29:57.2	car	7	158.822	153.245	0	0.589689	25	3.15321	49	60
3	2019-12-27	15:29:57.3	car	7	159.37	153.178	0	-0.0547102	24.9	3.26941	49	60
3	2019-12-27	15:29:57.4	car	7	159.918	153.149	0.000377278	0.299601	24.8	3.34535	49	60
3	2019-12-27	15:29:57.5	car	7	160.468	153.14	0.211899	0.0499603	24.7	3.30179	49	60
3	2019-12-27	15:29:57.6	car	7	161.02	153.079	0.22876	0.0219058	24.6	3.2068	49	60
3	2019-12-27	15:29:57.7	car	7	161.572	153.103	0.133443	-0.127253	24.5	3.04822	49	60
3	2019-12-27	15:29:57.8	car	7	162.125	153.128	0.0381266	-0.276411	24.4	3.25621	49	60
3	2019-12-27	15:29:57.9	car	7	162.68	153.136	0.00678359	-0.0457209	24.3	3.15424	49	60
3	2019-12-27	15:29:58.0	car	7	163.235	153.137	0.00230602	0.161886	24.2	3.0453	49	60
3	2019-12-27	15:29:58.1	car	7	163.792	153.191	0.124855	0.257241	24.1	3.09937	49	60
3	2019-12-27	15:29:58.2	car	7	164.35	153.245	0.247404	0.352596	24	3.15343	49	60
3	2019-12-27	15:29:58.3	car	7	164.909	153.156	0.253462	0.0593237	23.9	3.06392	49	60
3	2019-12-27	15:29:58.4	car	7	165.469	153.138	0.248425	-0.353713	23.8	3.26593	49	60
3	2019-12-27	15:29:58.5	car	7	166.031	153.205	0.0931593	-0.10601	23.7	3.33302	49	60
3	2019-12-27	15:29:58.6	car	7	166.593	153.234	0.23036	0.312985	23.6	3.44044	49	60
3	2019-12-27	15:29:58.7	car	7	167.157	153.244	0.269074	-0.498068	23.5	3.3716	49	60
3	2019-12-27	15:29:58.8	car	7	167.722	153.245	0.000572205	1.0174	23.4	3.29492	49	60
3	2019-12-27	15:29:58.9	car	7	168.287	153.111	0.000214577	0.0629897	23.3	3.20946	49	60
3	2019-12-27	15:29:59.0	car	7	168.854	153.053	0.000292113	0.0183978	23.2	3.17308	49	60
3	2019-12-27	15:29:59.1	car	7	169.423	153.034	0.000317958	0.585327	23.1	3.15804	49	60
3	2019-12-27	15:29:59.2	car	7	169.992	153.03	0.312269	0.0226658	23	3.15829	49	60
3	2019-12-27	15:29:59.3	car	7	170.562	153.097	0.312684	0.247159	22.9	3.40924	49	60
3	2019-12-27	15:29:59.4	car	7	171.134	153.12	0.465023	-0.191698	22.8	3.46863	49	60
3	2019-12-27	15:29:59.5	car	7	171.706	153.135	0.0777448	0.370725	22.7	3.48357	49	60
3	2019-12-27	15:29:59.6	car	7	172.28	153.137	0.172704	-0.295948	24.9	3.59555	49	60
3	2019-12-27	15:29:59.7	car	7	172.855	153.138	0.235775	0.668173	22.6	3.52747	49	60
3	2019-12-27	15:29:59.8	car	7	173.431	153.138	0.573855	0.151237	22.4	3.48647	49	60
3	2019-12-27	15:29:59.9	car	7	174.008	153.138	0.366408	-0.276567	22.3	3.48653	49	60
3	2019-12-27	15:30:0.0	car	7	174.587	153.138	0.242283	0.440596	22.2	3.48624	49	60
3	2019-12-27	15:30:0.1	car	7	175.166	153.048	0.453483	0.228427	22.1	3.28641	49	60
3	2019-12-27	15:30:0.2	car	7	175.747	153.083	0.464962	0.203742	22	3.21072	49	60
3	2019-12-27	15:30:0.3	car	7	176.329	153.117	0.476442	0.179056	21.9	3.42889	49	60
3	2019-12-27	15:30:0.4	car	7	176.911	153.248	0.60541	0.0917715	24.6	3.92783	49	60
3	2019-12-27	15:30:0.5	car	7	177.495	153.156	0.514209	-0.394774	24.5	3.83601	49	60
3	2019-12-27	15:30:0.6	car	7	178.081	153.138	0.496005	-0.0605959	24.4	3.73882	49	60
3	2019-12-27	15:30:0.7	car	7	178.667	153.246	0.478535	-0.0302979	26.3	3.96472	49	60
3	2019-12-27	15:30:0.8	car	7	179.254	153.353	0.461066	-2.15453e-15	26.2	4.1433	49	60
3	2019-12-27	15:30:0.9	car	7	179.843	153.286	0.316911	-0.0229451	21.4	3.70799	49	60
3	2019-12-27	15:30:1.0	car	7	180.433	153.334	0.412448	0.0162101	21.2	3.62451	49	60
3	2019-12-27	15:30:1.1	car	7	181.023	153.35	0.276056	-0.281005	21.1	3.19533	49	60
3	2019-12-27	15:30:1.2	car	7	181.615	153.353	0.254565	-0.00187474	21	3.70125	49	60
3	2019-12-27	15:30:1.3	car	7	182.208	153.353	0.25464	-0.120693	20.9	3.70137	49	60
3	2019-12-27	15:30:1.4	car	7	182.803	153.353	0.254715	-0.239512	23.1	3.8119	49	60
3	2019-12-27	15:30:1.5	car	7	183.398	153.353	0.042658	-0.0528585	23.5	3.90393	49	60
3	2019-12-27	15:30:1.6	car	7	183.994	153.353	0.496533	0.000652085	23.4	3.9221	49	60
3	2019-12-27	15:30:1.7	car	7	184.592	153.308	0.395592	-0.11925	23.3	3.87732	49	60
3	2019-12-27	15:30:1.8	car	7	185.191	153.263	0.294652	-0.239153	23.2	3.83264	49	60
3	2019-12-27	15:30:1.9	car	7	185.791	153.249	0.0493195	-0.0398588	23.1	3.81781	49	60
3	2019-12-27	15:30:2.0	car	7	186.392	153.246	0.254276	0.429692	23	3.81474	49	60
3	2019-12-27	15:30:2.1	car	7	186.994	153.246	0.5606	0.938294	22.9	3.81483	49	60
3	2019-12-27	15:30:2.2	car	7	187.597	153.138	0.784929	0.0877992	22.3	3.59677	49	60
3	2019-12-27	15:30:2.3	car	7	188.202	153.272	0.799104	0.034149	22.2	3.73134	49	60
3	2019-12-27	15:30:2.4	car	7	188.807	153.353	0.786339	-0.149597	22.6	3.9221	49	60
3	2019-12-27	15:30:2.5	car	7	189.414	153.353	0.343043	-1.00775	22.5	3.92227	49	60
3	2019-12-27	15:30:2.6	car	7	190.022	153.353	0.27478	0.0285594	22.4	3.92215	49	60
3	2019-12-27	15:30:2.7	car	7	190.631	153.263	0.471005	0.0160641	19.6	3.69489	49	60
3	2019-12-27	15:30:2.8	car	7	191.241	153.245	0.255288	-0.587597	19.4	3.50851	49	60
3	2019-12-27	15:30:2.9	car	7	191.852	153.066	0.0427827	0.446193	19.3	3.30847	49	60
3	2019-12-27	15:30:3.0	car	7	192.464	153.04	0.396854	0.408512	19.2	3.18053	49	60
3	2019-12-27	15:30:3.1	car	7	193.078	153.032	0.703729	0.00780141	19.1	3.07019	49	60
3	2019-12-27	15:30:3.2	car	7	193.692	153.138	0.496814	-0.604839	19	3.15552	49	60
3	2019-12-27	15:30:3.3	car	7	194.308	153.138	0.337882	-0.227011	18.9	3.06448	49	60
3	2019-12-27	15:30:3.4	car	7	194.925	153.257	0.426002	-0.0954054	18.8	3.49574	49	60
3	2019-12-27	15:30:3.5	car	7	195.543	153.068	0.277845	-0.4943	18.7	3.23753	49	60
3	2019-12-27	15:30:3.6	car	7	196.162	153.138	0.248495	0.000305665	18.6	3.37587	49	60
3	2019-12-27	15:30:3.7	car	7	196.783	153.138	0.252356	0.719293	18.5	3.37599	49	60
3	2019-12-27	15:30:3.8	car	7	197.404	153.138	0.745486	0.890305	18.4	3.27585	49	60
3	2019-12-27	15:30:3.9	car	7	198.027	153.07	0.439225	-0.0350569	18.3	3.10843	49	60
3	2019-12-27	15:30:4.0	car	7	198.65	153.108	0.195813	-0.212701	18.2	3.1261	49	60
3	2019-12-27	15:30:4.1	car	7	199.275	153.126	0.07343	0.329824	18.1	3.14468	49	60
3	2019-12-27	15:30:4.2	car	7	199.901	153.138	0.28419	0.658877	18	3.04601	49	60
3	2019-12-27	15:30:4.3	car	7	200.528	153.138	0.284317	0.236278	17.9	3.22935	49	60
3	2019-12-27	15:30:4.4	car	7	201.156	153.138	0.277169	-0.0280773	17.8	3.26605	49	60
3	2019-12-27	15:30:4.5	car	7	201.786	153.317	0.276417	-0.0189699	17.7	3.44547	49	60
3	2019-12-27	15:30:4.6	car	7	202.416	153.189	0.282749	-0.338462	17.6	3.31747	49	60
3	2019-12-27	15:30:4.7	car	7	203.048	153.147	0.0474022	-0.606059	17.5	3.36641	49	60
3	2019-12-27	15:30:4.8	car	7	203.681	153.217	0.222837	-0.17316	17.4	3.34523	49	60
3	2019-12-27	15:30:4.9	car	7	204.315	153.235	0.0837575	-0.0646741	17.3	3.17949	49	60
3	2019-12-27	15:30:5.0	car	7	204.95	153.24	0.0375832	0.197137	17.2	2.92931	49	60
3	2019-12-27	15:30:5.1	car	7	205.586	153.243	0.197251	0.949928	17.1	3.20676	49	60
3	2019-12-27	15:30:5.2	car	7	206.223	153.245	0.606136	0.00366057	17	3.15355	49	60
3	2019-12-27	15:30:5.3	car	7	206.862	153.156	0.101763	-0.0208589	16.9	3.06395	49	60
3	2019-12-27	15:30:5.4	car	7	207.501	153.138	0.283504	-0.00205694	16.8	3.1562	49	60
3	2019-12-27	15:30:5.5	car	7	208.142	153.227	0.0477411	4.82275	16.7	3.17682	49	60
3	2019-12-27	15:30:5.6	car	7	208.784	153.138	0.00087738	-5.7849	16.6	3.04611	49	60
3	2019-12-27	15:30:5.7	car	7	209.427	153.205	0.000329018	-2.1711	16.5	3.11314	49	60
3	2019-12-27	15:30:5.8	car	7	210.071	153.138	2.337e-17	0.679035	16.4	3.09576	49	60
3	2019-12-27	15:30:5.9	car	7	210.716	153.138	0.00016646	0.339749	16.3	3.14581	49	60
3	2019-12-27	15:30:6.0	car	7	211.362	153.138	0.000332919	0.000462388	16.2	3.04601	49	60
3	2019-12-27	15:30:6.1	car	7	212.01	153.138	0.356272	-0.00086517	16.1	3.32104	49	60
3	2019-12-27	15:30:6.2	car	7	212.659	153.214	0.310877	-0.941403	16	3.01306	49	60
3	2019-12-27	15:30:6.3	car	7	213.308	153.23	0.155771	-0.470896	15.9	3.02853	49	60
3	2019-12-27	15:30:6.4	car	7	213.959	153.245	0.000665838	-0.000390139	15.8	3.22719	49	60
3	2019-12-27	15:30:6.5	car	7	214.611	153.245	3.03913	0.799233	15.7	3.19641	49	60
3	2019-12-27	15:30:6.6	car	7	215.264	153.138	0	-0.95926	15.6	3.05812	49	60
3	2019-12-27	15:30:6.7	car	7	215.919	153.228	0.230746	4.80871	15.5	3.252	49	60
3	2019-12-27	15:30:6.8	car	7	216.574	153.353	3.4346	-0.64096	15.4	3.48109	49	60
3	2019-12-27	15:30:6.9	car	7	217.231	153.173	0.573477	-3.03183	15.3	3.19174	49	60
3	2019-12-27	15:30:7.0	car	7	217.889	152.298	1.4246	-0.673991	15.2	2.20708	49	60
3	2019-12-27	15:30:7.1	car	7	218.547	152.772	1.71141	0.130696	15.1	2.68008	49	60
3	2019-12-27	15:30:7.2	car	7	219.207	153.245	1.99822	0.935383	15	3.15344	49	60
3	2019-12-27	15:30:7.3	car	7	219.869	153.191	2.57258	-1.31821	14.9	3.09973	49	60
3	2019-12-27	15:30:7.4	car	7	220.531	153.138	3.14694	-3.5718	14.8	3.04599	49	60
3	2019-12-27	15:30:7.5	car	7	221.194	152.056	2.1889	-0.198673	14.7	1.96492	49	60
3	2019-12-27	15:30:7.6	car	7	221.859	152.906	0.822313	-2.19097	14.6	2.81403	49	60
3	2019-12-27	15:30:7.7	car	7	222.524	153.118	0.308563	-1.22131	14.5	3.00323	49	60
3	2019-12-27	15:30:7.8	car	7	223.191	152.598	2.19325e-14	1.9331	14.4	2.46077	49	60
3	2019-12-27	15:30:7.9	car	7	223.859	152.508	0.000504886	-0.185861	14.3	2.3479	49	60
3	2019-12-27	15:30:8.0	car	7	224.528	151.949	0	2.2988	14.2	1.76547	49	60
3	2019-12-27	15:30:8.1	car	7	225.198	153.029	1.34815	3.67265	14.1	2.84004	49	60
3	2019-12-27	15:30:8.2	car	7	225.87	153.183	0.385186	2.99288	14	2.98871	49	60
3	2019-12-27	15:30:8.3	car	7	226.542	153.145	2.59409	-3.80701	13.9	2.94495	49	60
3	2019-12-27	15:30:8.4	car	7	227.216	153.137	1.21704	-2.94393	13.8	3.04587	49	60
3	2019-12-27	15:30:8.5	car	7	227.89	153.205	1.74291	-2.05702	13.7	3.04469	49	60
3	2019-12-27	15:30:8.6	car	7	228.566	153.245	0.885773	-6.17992	13.6	3.05557	49	60
3	2019-12-27	15:30:8.7	car	7	229.243	152.706	1.49565	-1.0303	13.5	2.50905	49	60
3	2019-12-27	15:30:8.8	car	7	229.921	153.006	0.817887	-1.50509	13.4	2.80612	49	60
3	2019-12-27	15:30:8.9	car	7	230.601	152.215	0.353381	-0.648883	13.3	1.98776	49	60
3	2019-12-27	15:30:9.0	car	7	231.281	152.18	0.101364	-0.18291	13.2	1.92442	49	60
3	2019-12-27	15:30:9.1	car	7	231.963	152.845	1.63706	-0.353405	13.1	2.56223	49	60
3	2019-12-27	15:30:9.2	car	7	232.645	153.131	0.467731	-4.33083	13	2.81969	49	60
3	2019-12-27	15:30:9.3	car	7	233.329	152.594	0.364959	-1.27854	12.9	2.41991	49	60
3	2019-12-27	15:30:9.4	car	7	234.014	152.057	0.262187	1.77374	12.8	1.87056	49	60
3	2019-12-27	15:30:9.5	car	7	234.7	152.958	1.32101	1.76621	12.7	2.75861	49	60
3	2019-12-27	15:30:9.6	car	7	235.387	153.245	1.53277	-3.54611	12.6	3.15378	49	60
3	2019-12-27	15:30:9.7	car	7	236.076	153.178	2.17472	1.44451	12.5	3.15536	49	60
3	2019-12-27	15:30:9.8	car	7	236.765	153.138	2.55765	-0.155119	12.4	3.1445	49	60
3	2019-12-27	15:30:9.9	car	7	237.456	153.205	0.959954	-2.48791	12.3	3.15045	49	60
3	2019-12-27	15:30:10.0	car	7	238.147	153.234	0.455433	1.8228	12.2	3.15282	49	60
3	2019-12-27	15:30:10.1	car	7	238.84	153.243	2.10291	-2.65415	12.1	3.43102	49	60
3	2019-12-27	15:30:10.2	car	7	239.534	153.245	0.000274658	-1.00365	12	3.58377	49	60
3	2019-12-27	15:30:10.3	car	7	240.23	153.245	0.000102997	-1.6166	14.2	3.72835	49	60
3	2019-12-27	15:30:10.4	car	7	240.926	153.169	0.407228	1.46617	11.8	3.51576	49	60
3	2019-12-27	15:30:10.5	car	7	241.623	153.217	1.36739	0.509851	11.7	3.47328	49	60
3	2019-12-27	15:30:10.6	car	7	242.322	153.237	0.764996	-1.94782	14.4	3.87524	49	60
3	2019-12-27	15:30:10.7	car	7	243.021	153.244	0.340239	-0.325783	14.3	3.82492	49	60
3	2019-12-27	15:30:10.8	car	7	243.722	153.138	0.254745	-0.932112	13.7	3.65089	49	60
3	2019-12-27	15:30:10.9	car	7	244.424	153.138	1.79229	-0.154237	14.1	3.6976	49	-1
3	2019-12-27	15:30:11.0	car	7	245.127	153.138	0.942254	1.20445	13.5	3.64157	49	-1
3	2019-12-27	15:30:11.1	car	7	245.831	152.958	1.4699	3.44111	13.9	3.51686	49	-1
3	2019-12-27	15:30:11.2	car	7	246.537	152.382	1.94203	-1.82208	13.3	2.83379	49	-1
3	2019-12-27	15:30:11.3	car	7	247.243	152.787	0.728976	-0.855381	10.9	3.1321	49	-1
3	2019-12-27	15:30:11.4	car	7	247.951	152.982	1.24869	0.136404	10.8	3.22032	49	-1
3	2019-12-27	15:30:11.5	car	7	248.66	153.022	0.655389	-2.66985	10.8	3.44432	49	-1
3	2019-12-27	15:30:11.6	car	7	249.37	153.138	0.268631	-0.619447	12.9	3.59676	49	-1
3	2019-12-27	15:30:11.7	car	7	250.081	153.138	0.274409	0.160834	10.6	3.50461	49	-1
3	2019-12-27	15:30:11.8	car	7	250.793	153.138	1.12936	2.62844	10.5	3.4865	49	-1
3	2019-12-27	15:30:11.9	car	7	251.506	152.598	2.15522	2.14072	10.3	2.90099	49	-1
3	2019-12-27	15:30:12.0	car	7	252.22	152.958	2.57928	-1.3187	10.2	3.21454	49	-1
3	2019-12-27	15:30:12.1	car	7	252.936	152.658	0.430146	-5.22675	10.1	2.83458	49	-1
3	2019-12-27	15:30:12.2	car	7	253.653	153.353	0.322906	3.74497	10	3.591	49	-1
3	2019-12-27	15:30:12.3	car	7	254.37	152.814	1.03877	-3.40392	9.9	3.0182	49	-1
3	2019-12-27	15:30:12.4	car	7	255.089	152.598	3.64956	-7.15068	9.8	2.76793	49	-1
3	2019-12-27	15:30:12.5	car	7	255.81	153.137	1.99613	-1.19189	9.7	3.27257	49	-1
3	2019-12-27	15:30:12.6	car	7	256.531	153.138	1.8117	0.0181342	9.6	3.26784	49	-1
3	2019-12-27	15:30:12.7	car	7	257.253	153.138	0.775534	-2.65848	9.5	3.12981	49	-1
3	2019-12-27	15:30:12.8	car	7	257.977	152.598	0.284433	-0.986169	9.4	2.45222	49	-1
3	2019-12-27	15:30:12.9	car	7	258.701	152.274	0.666758	0.41785	9.3	2.2989	49	-1
3	2019-12-27	15:30:13.0	car	7	259.427	151.949	1.04908	1.82187	9.2	2.10353	49	-1
3	2019-12-27	15:30:13.1	car	7	260.154	151.858	1.04998	2.1086	9.1	2.14256	49	-1
3	2019-12-27	15:30:13.2	car	7	260.882	152.31	2.12828	0.166553	9.1	2.72336	49	-1
3	2019-12-27	15:30:13.3	car	7	261.611	152.827	1.12491	-1.21719	11.7	3.37054	49	-1
3	2019-12-27	15:30:13.4	car	7	262.341	153.06	0.939187	1.63505	11.6	3.70021	49	-1
3	2019-12-27	15:30:13.5	car	7	263.073	153.214	2.47236	7.37084	11.5	3.81042	49	-1
3	2019-12-27	15:30:13.6	car	7	263.805	153.138	0.512057	-3.84915	10.9	3.63593	49	-1
3	2019-12-27	15:30:13.7	car	7	264.539	153.138	0.940909	2.11313	8.6	3.52776	49	-1
3	2019-12-27	15:30:13.8	car	7	265.274	153.138	2.89208	1.6591	8.4	3.41959	49	-1
3	2019-12-27	15:30:13.9	car	7	266.01	153.138	2.01852	-3.498	8.3	3.4753	49	-1
3	2019-12-27	15:30:14.0	car	7	266.747	153.03	0.000853667	-4.2795	10.5	3.48901	49	96
3	2019-12-27	15:30:14.1	car	7	267.485	152.286	0.164326	0.242723	10.4	2.74538	49	96
3	2019-12-27	15:30:14.2	car	7	268.225	152.33	1.36973	-0.00536487	10.3	2.78889	49	96
3	2019-12-27	15:30:14.3	car	7	268.965	152.373	2.57514	-0.253453	10.2	2.83244	49	96
3	2019-12-27	15:30:14.4	car	7	269.707	152.382	0.00055674	-4.43551	10.1	2.84116	49	96
3	2019-12-27	15:30:14.5	car	7	270.449	152.697	0.212417	-2.48473	7.7	2.88046	49	96
3	2019-12-27	15:30:14.6	car	7	271.193	153.012	0.424277	-0.533946	7.6	3.287	49	96
3	2019-12-27	15:30:14.7	car	7	271.938	153.091	0.477671	-0.468948	7.5	3.42712	49	96
3	2019-12-27	15:30:14.8	car	7	272.685	153.138	0.261371	0.0468019	7.4	3.29735	49	96
3	2019-12-27	15:30:14.9	car	7	273.432	153.138	1.24705	2.50334	7.3	3.14688	49	96
3	2019-12-27	15:30:15.0	car	7	274.18	153.138	2.81409	5.17133	7.2	2.99629	49	96
3	2019-12-27	15:30:15.1	car	7	274.93	152.147	2.31838	-1.0599	7.1	1.96803	49	96
3	2019-12-27	15:30:15.2	car	7	275.681	153.138	1.99947	-3.34256	7	2.9362	49	96
3	2019-12-27	15:30:15.3	car	7	276.432	153.272	0.749996	-0.745886	6.9	3.0706	49	96
3	2019-12-27	15:30:15.4	car	7	277.185	153.245	0.64476	1.12044	6.8	3.15356	49	96
3	2019-12-27	15:30:15.5	car	7	277.94	153.156	0.395565	0.209599	6.7	3.33928	49	96
3	2019-12-27	15:30:15.6	car	7	278.695	153.245	0.334894	-0.0208616	6.6	3.15367	49	96
3	2019-12-27	15:30:15.7	car	7	279.451	153.245	3.24022	0.0298733	6.5	3.15361	49	96
3	2019-12-27	15:30:15.8	car	7	280.209	153.03	0.71696	1.78652	6.4	2.93825	49	96
3	2019-12-27	15:30:15.9	car	7	280.967	153.232	0.484295	-0.447411	6.3	3.25005	49	96
3	2019-12-27	15:30:16.0	car	7	281.727	153.245	0.344696	-1.1955	6.2	3.37361	49	96
3	2019-12-27	15:30:16.1	car	7	282.488	153.245	0.12977	-0.945191	6.1	3.46558	49	96
3	2019-12-27	15:30:16.2	car	7	283.25	153.138	0.000762939	1.19761	6	3.18454	49	96
3	2019-12-27	15:30:16.3	car	7	284.013	153.048	0.000432332	0.136259	5.9	2.97957	49	96
3	2019-12-27	15:30:16.4	car	7	284.778	153.03	0.000686646	0.0177891	5.8	3.0235	49	96
3	2019-12-27	15:30:16.5	car	7	285.543	153.299	0.269394	0.00296485	5.7	3.03844	49	96
3	2019-12-27	15:30:16.6	car	7	286.31	153.245	0.000366211	0.000158946	5.6	3.15344	49	96
3	2019-12-27	15:30:16.7	car	7	287.077	153.245	0.183685	0.317996	5.5	3.15344	49	96
3	2019-12-27	15:30:16.8	car	7	287.846	153.168	0.262012	0.672267	5.4	3.40668	49	96
3	2019-12-27	15:30:16.9	car	7	288.616	153.149	0.648091	0.507208	5.3	3.34811	49	96
3	2019-12-27	15:30:17.0	car	7	289.387	153.141	0.604617	-0.366221	5.2	3.30051	49	96
3	2019-12-27	15:30:17.1	car	7	290.16	153.206	0.414835	-0.540146	5.1	3.24001	49	96
3	2019-12-27	15:30:17.2	car	7	290.933	153.245	0.292178	-1.04386	5	3.15344	49	96
3	2019-12-27	15:30:17.3	car	7	291.707	153.245	0.28355	-0.557237	4.9	3.24507	49	96
3	2019-12-27	15:30:17.4	car	7	292.483	153.245	0.274923	-0.0706125	4.8	3.26347	49	96
3	2019-12-27	15:30:17.5	car	7	293.26	153.245	0.275814	-0.787291	4.7	3.19476	49	96
3	2019-12-27	15:30:17.6	car	7	294.038	153.322	0.078804	0.260567	4.6	3.23033	49	96
3	2019-12-27	15:30:17.7	car	7	294.817	153.274	0.0297596	0.110057	4.5	3.45776	49	96
3	2019-12-27	15:30:17.8	car	7	295.597	153.245	0.302167	0.69869	4.4	3.54695	49	96
3	2019-12-27	15:30:17.9	car	7	296.378	153.245	0.294294	0.064746	4.3	3.36984	49	96
3	2019-12-27	15:30:18.0	car	7	297.161	153.245	0.275364	0.0275829	4.2	3.2939	49	96
3	2019-12-27	15:30:18.1	car	7	297.944	153.156	0.306376	0.043436	4.1	3.18524	49	96
3	2019-12-27	15:30:18.2	car	7	298.729	153.138	0.292719	1.04964	4	3.15912	49	96
3	2019-12-27	15:30:18.3	car	7	299.515	153.205	0.488256	0.0563428	3.9	3.40712	49	96
3	2019-12-27	15:30:18.4	car	7	300.302	153.138	0.293676	-1.08198	3.8	3.23756	49	96
3	2019-12-27	15:30:18.5	car	7	301.09	153.138	0.488427	-0.159396	3.7	3.16954	49	96
3	2019-12-27	15:30:18.6	car	7	301.879	153.138	0.54297	-0.372308	3.6	3.23854	49	96
3	2019-12-27	15:30:18.7	car	7	302.67	153.138	0.334427	-1.19305	3.5	3.39331	49	96
3	2019-12-27	15:30:18.8	car	7	303.461	153.138	0.000291304	-0.013895	5.7	3.61736	49	96
3	2019-12-27	15:30:18.9	car	7	304.254	153.138	0.462063	3.4271	3.3	3.32899	49	96
3	2019-12-27	15:30:19.0	car	7	305.048	153.138	0.359519	0.372436	3.2	3.3627	49	96
3	2019-12-27	15:30:19.1	car	7	305.843	153.138	0.290633	0.0169541	3.1	3.30228	49	96
3	2019-12-27	15:30:19.2	car	7	306.639	153.03	0.268898	0.0255043	3	3.11334	49	96
3	2019-12-27	15:30:19.3	car	7	307.436	153.03	0.2753	0.0122285	2.9	3.05927	49	96
3	2019-12-27	15:30:19.4	car	7	308.234	153.184	0.276635	0.0135816	2.8	3.09203	49	96
3	2019-12-27	15:30:19.5	car	7	309.034	153.222	0.104128	-0.303843	2.7	3.03891	49	96
3	2019-12-27	15:30:19.6	car	7	309.834	153.008	0.029751	1.17715	2.6	2.86613	49	96
3	2019-12-27	15:30:19.7	car	7	310.636	153.127	0.0148755	0.379478	2.5	3.0266	49	96
3	2019-12-27	15:30:19.8	car	7	311.439	153.246	0	-0.418192	2.4	3.04402	49	96
3	2019-12-27	15:30:19.9	car	7	312.243	153.245	0.164401	0.105136	2.3	3.22701	49	96
3	2019-12-27	15:30:20.0	car	7	313.048	153.245	0.76561	1.26049	2.2	3.26364	49	96
3	2019-12-27	15:30:20.1	car	7	313.854	153.245	3.46615	-0.524015	2.1	3.33247	49	96
3	2019-12-27	15:30:20.2	car	7	314.662	153.138	0.285443	0.455257	2	3.09694	49	96
3	2019-12-27	15:30:20.3	car	7	315.47	153.138	0.658074	0.878739	1.9	3.3297	49	96
3	2019-12-27	15:30:20.4	car	7	316.28	153.257	1.08544	-0.177078	1.8	3.48256	49	96
3	2019-12-27	15:30:20.5	car	7	317.091	153.158	0.425186	-2.2174	1.7	3.33449	49	96
3	2019-12-27	15:30:20.6	car	7	317.903	153.353	0.293135	-0.677733	1.6	3.48155	49	96
3	2019-12-27	15:30:20.7	car	7	318.716	153.353	0.30908	0.488987	1.5	3.57333	49	96
3	2019-12-27	15:30:20.8	car	7	319.53	151.732	0.312933	0.000410183	1.4	1.83961	49	96
3	2019-12-27	15:30:20.9	car	7	320.345	153.083	2.40318	10.5378	1.3	3.20772	49	96
3	2019-12-27	15:30:21.0	car	7	321.162	153.199	5.40555	5.67328	1.2	3.54774	49	96
3	2019-12-27	15:30:21.1	car	7	321.98	153.327	5.98546	7.6871	1.1	3.62099	49	96
3	2019-12-27	15:30:21.2	car	7	322.798	153.245	7.06203	-7.91532	1	3.48399	49	96
3	2019-12-27	15:30:21.3	car	7	323.618	153.335	7.69487	-6.0885	0.9	3.48187	49	96
3	2019-12-27	15:30:21.4	car	7	324.439	153.138	9.52984	11.8678	0.8	3.26595	49	96
3	2019-12-27	15:30:21.5	car	7	325.261	152.552	8.69709	6.62214	0.5	1.92648	49	96
3	2019-12-27	15:30:21.6	car	7	326.085	151.966	7.86433	1.37652	0.5	1.43544	49	96
3	2019-12-27	15:30:21.7	car	7	326.909	151.226	8.0105	1.63949	-1	-1	-1	96
3	2019-12-27	15:30:21.8	car	7	327.735	150.968	8.50588	1.26157	-1	-1	-1	96
3	2019-12-27	15:30:21.9	car	7	328.561	150.773	8.24861	0.512965	-1	-1	-1	96
3	2019-12-27	15:30:22.0	car	7	329.389	150.577	7.99135	-0.235641	-1	-1	-1	120
3	2019-12-27	15:30:22.1	car	7	330.218	150.356	8.03637	1.53287	-1	-1	-1	120
3	2019-12-27	15:30:22.2	car	7	331.048	149.651	7.84451	-1.07946	-1	-1	-1	120
3	2019-12-27	15:30:22.3	car	7	331.879	149.559	7.73001	-2.66974	-1	-1	-1	120
3	2019-12-27	15:30:22.4	car	7	332.712	149.625	5.9679	-3.51869	-1	-1	-1	120
3	2019-12-27	15:30:22.5	car	7	333.545	149.922	5.10228	-3.77949	-1	-1	-1	120
3	2019-12-27	15:30:22.6	car	7	334.38	149.762	3.05603	-7.77831	-1	-1	-1	120
3	2019-12-27	15:30:22.7	car	7	335.216	149.83	1.62116	-3.20043	-1	-1	-1	120
3	2019-12-27	15:30:22.8	car	7	336.053	149.651	0.494865	-0.502028	-1	-1	-1	120
3	2019-12-27	15:30:22.9	car	7	336.891	149.651	0.475037	0.565135	-1	-1	-1	120
3	2019-12-27	15:30:23.0	car	7	337.73	149.59	0.76197	0.127015	-1	-1	-1	120
3	2019-12-27	15:30:23.1	car	7	338.57	149.628	0.774748	-0.737701	-1	-1	-1	120
3	2019-12-27	15:30:23.2	car	7	339.411	149.566	0.41261	-0.642166	-1	-1	-1	120
3	2019-12-27	15:30:23.3	car	7	340.254	149.609	0.336605	-0.437189	-1	-1	-1	120
3	2019-12-27	15:30:23.4	car	7	341.098	149.651	0.2606	-0.232212	-1	-1	-1	120
3	2019-12-27	15:30:23.5	car	7	341.943	149.995	0.0978791	-0.0980624	-1	-1	-1	120
3	2019-12-27	15:30:23.6	car	7	342.788	150.092	0.247948	1.6389	-1	-1	-1	120
3	2019-12-27	15:30:23.7	car	7	343.636	150.092	0.425926	0.248305	-1	-1	-1	120
3	2019-12-27	15:30:23.8	car	7	344.484	150.092	0.443681	0.0579368	-1	-1	-1	120
3	2019-12-27	15:30:23.9	car	7	345.333	150	0.266979	0.00956583	-1	-1	-1	120
3	2019-12-27	15:30:24.0	car	7	346.184	149.872	0.451625	-0.382112	-1	-1	-1	120
3	2019-12-27	15:30:24.1	car	7	347.035	149.872	0.267691	1.13319	-1	-1	-1	120
3	2019-12-27	15:30:24.2	car	7	347.888	149.762	1.48573	2.1809	-1	-1	-1	120
3	2019-12-27	15:30:24.3	car	7	348.742	149.716	1.37012	1.25459	-1	-1	-1	120
3	2019-12-27	15:30:24.4	car	7	349.597	149.67	1.25451	0.328274	-1	-1	-1	120
3	2019-12-27	15:30:24.5	car	7	350.453	149.471	1.41792	0.05468	-1	-1	-1	120
3	2019-12-27	15:30:24.6	car	7	351.31	149.694	1.30142	0.0243022	-1	-1	-1	120
3	2019-12-27	15:30:24.7	car	7	352.169	149.842	1.42573	-0.546999	-1	-1	-1	120
3	2019-12-27	15:30:24.8	car	7	353.028	149.652	0.922564	-0.449479	-1	-1	-1	120
3	2019-12-27	15:30:24.9	car	7	353.889	149.468	1.0929	-0.409482	-1	-1	-1	120
3	2019-12-27	15:30:25.0	car	7	354.751	149.32	0.633496	-1.5646	-1	-1	-1	120
3	2019-12-27	15:30:25.1	car	7	355.614	149.504	0.105964	0.283719	-1	-1	-1	120
3	2019-12-27	15:30:25.2	car	7	356.478	149.431	0.413761	-1.83734	-1	-1	-1	120
3	2019-12-27	15:30:25.3	car	7	357.343	149.431	1.57253	0.26794	-1	-1	-1	120
3	2019-12-27	15:30:25.4	car	7	358.21	149.492	1.43141	-1.43149	-1	-1	-1	120
3	2019-12-27	15:30:25.5	car	7	359.077	149.441	0.788698	0.0808554	-1	-1	-1	120
3	2019-12-27	15:30:25.6	car	7	359.946	149.512	1.32485	1.42511	-1	-1	-1	120
3	2019-12-27	15:30:25.7	car	7	360.816	149.444	1.94863	-0.333782	-1	-1	-1	120
3	2019-12-27	15:30:25.8	car	7	361.687	149.498	1.39216	-0.797657	-1	-1	-1	120
3	2019-12-27	15:30:25.9	car	7	362.559	149.654	1.115	-0.856244	-1	-1	-1	120
3	2019-12-27	15:30:26.0	car	7	363.432	149.81	0.837837	-0.914831	-1	-1	-1	120
3	2019-12-27	15:30:26.1	car	7	364.306	150.123	0.314945	-0.631338	-1	-1	-1	126
3	2019-12-27	15:30:26.2	car	7	365.182	149.762	0.461298	2.13602	-1	-1	-1	126
3	2019-12-27	15:30:26.3	car	7	366.058	150.128	0.365873	0.711873	-1	-1	-1	126
3	2019-12-27	15:30:26.4	car	7	366.936	150.494	0.270448	-0.712271	-1	-1	-1	126
3	2019-12-27	15:30:26.5	car	7	367.815	150.25	0.623534	0.349449	51.4888	8.96954	95	126
3	2019-12-27	15:30:26.6	car	7	368.695	150.421	0.243675	-0.455428	138.732	9.52914	95	126
3	2019-12-27	15:30:26.7	car	7	369.576	150.078	0.592931	1.10458	57.2025	9.47864	95	126
3	2019-12-27	15:30:26.8	car	7	370.458	149.695	1.58331	0.373629	21.5643	9.50574	95	126
3	2019-12-27	15:30:26.9	car	7	371.341	149.291	0.97162	-1.16263	35.5026	9.61746	95	126
3	2019-12-27	15:30:27.0	car	7	372.226	149.1	1.13281	4.9668	31.9643	10.0901	95	126
3	2019-12-27	15:30:27.1	car	7	373.112	149.376	2.48721	0.769769	15.4111	10.6628	95	126
3	2019-12-27	15:30:27.2	car	7	373.998	149.652	2.64138	-0.275481	15.5235	11.4054	95	126
3	2019-12-27	15:30:27.3	car	7	374.886	149.652	1.38067	7.0882	30.158	11.5964	95	126
3	2019-12-27	15:30:27.4	car	7	375.775	149.602	2.86597	3.61782	15.0164	11.9696	95	-1
3	2019-12-27	15:30:27.5	car	7	376.666	149.552	4.35126	0.147434	10.3006	12.4605	95	-1
3	2019-12-27	15:30:27.6	car	7	377.557	149.432	6.48335	9.12954	6.98606	12.5884	95	-1
3	2019-12-27	15:30:27.7	car	7	378.449	149.34	8.36825	1.04805	5.45217	12.6791	95	-1
3	2019-12-27	15:30:27.8	car	7	379.343	149.321	8.77067	-0.561085	5.30814	12.9375	95	-1
3	2019-12-27	15:30:27.9	car	7	380.238	149.321	8.76483	-0.0843539	5.55982	13.5419	95	-1
3	2019-12-27	15:30:28.0	car	7	381.134	150.42	8.58335	0.0486847	6.29025	15.0039	95	-1
3	2019-12-27	15:30:28.1	car	7	382.031	151.694	8.79474	-0.352076	6.75318	16.5047	95	-1
3	2019-12-27	15:30:28.2	car	7	382.929	151.732	8.26179	-4.12697	7.26454	16.679	95	-1
3	2019-12-27	15:30:28.3	car	7	383.828	151.732	7.11137	-0.677395	-1	-1	-1	-1
3	2019-12-27	15:30:28.4	car	7	384.728	152.428	7.07695	-0.455837	-1	-1	-1	-1
3	2019-12-27	15:30:28.5	car	7	385.63	152.871	6.75637	-0.406867	-1	-1	-1	-1
3	2019-12-27	15:30:28.6	car	7	386.533	153.079	6.74563	0.0158825	-1	-1	-1	-1
3	2019-12-27	15:30:28.7	car	7	387.436	153.25	6.79146	-0.364639	-1	-1	-1	-1
3	2019-12-27	15:30:28.8	car	7	388.341	153.352	6.48089	-15.1686	-1	-1	-1	-1
3	2019-12-27	15:30:28.9	car	7	389.247	153.218	3.8729	-6.66941	-1	-1	-1	-1
3	2019-12-27	15:30:29.0	car	7	390.155	153.084	2.04945	-2.47463	-1	-1	-1	-1
3	2019-12-27	15:30:29.1	car	7	391.063	152.679	1.88257	-0.461913	-1	-1	-1	-1
3	2019-12-27	15:30:29.2	car	7	391.972	152.49	1.28587	-2.50168	-1	-1	-1	-1
3	2019-12-27	15:30:29.3	car	7	392.883	152.22	0.67371	-1.94714	-1	-1	-1	-1
3	2019-12-27	15:30:29.4	car	7	393.795	152.166	0.551161	0.638417	-1	-1	-1	-1
3	2019-12-27	15:30:29.5	car	7	394.708	152.481	0.443442	0.227612	-1	-1	-1	-1
3	2019-12-27	15:30:29.6	car	7	395.622	152.797	0.335723	-0.183193	-1	-1	-1	-1
3	2019-12-27	15:30:29.7	car	7	396.537	152.361	0.840982	1.41186	-1	-1	-1	-1
3	2019-12-27	15:30:29.8	car	7	397.453	152.299	1.16791	0.923111	-1	-1	-1	-1
3	2019-12-27	15:30:29.9	car	7	398.37	152.756	1.41965	1.57657	-1	-1	-1	-1
3	2019-12-27	15:30:30.0	car	7	399.289	152.599	2.43261	0.593489	21.7	2.80919	142	-1
3	2019-12-27	15:30:30.1	car	7	400.209	152.936	2.09099	0.761143	21.6	3.07724	142	-1
3	2019-12-27	15:30:30.2	car	7	401.129	153.031	2.19935	-1.08088	21.5	3.26822	142	-1
3	2019-12-27	15:30:30.3	car	7	402.051	152.941	1.98796	0.598614	21.4	3.54642	142	-1
3	2019-12-27	15:30:30.4	car	7	402.974	152.923	1.67783	1.70385	21.3	3.63046	142	-1
3	2019-12-27	15:30:30.5	car	7	403.899	152.99	1.2363	-2.75722	21.2	3.85803	142	-1
3	2019-12-27	15:30:30.6	car	7	404.824	152.815	0.333946	0.230187	21.2	3.71574	142	-1
3	2019-12-27	15:30:30.7	car	7	405.75	152.455	0.333946	-0.651764	21	3.21732	142	-1
3	2019-12-27	15:30:30.8	car	7	406.678	152.383	0.334278	-0.0192461	20.9	3.00726	142	-1
3	2019-12-27	15:30:30.9	car	7	407.607	152.833	0.055713	-0.0033843	20.8	3.31905	142	-1
3	2019-12-27	15:30:31.0	car	7	408.537	152.815	0.322769	0.448227	20.8	3.82649	142	-1
3	2019-12-27	15:30:31.1	car	7	409.468	152.275	0.322731	0.0739627	20.7	3.28615	142	-1
3	2019-12-27	15:30:31.2	car	7	410.4	152.923	0.322128	-0.0218422	20.5	3.77628	142	-1
3	2019-12-27	15:30:31.3	car	7	411.333	152.833	0.291994	2.18761	20.5	3.81812	142	-1
3	2019-12-27	15:30:31.4	car	7	412.268	152.923	1.43024	2.74843	20.4	4.15584	142	-1
3	2019-12-27	15:30:31.5	car	7	413.203	153.013	0.490537	-2.38272	20.3	3.96841	142	-1
3	2019-12-27	15:30:31.6	car	7	414.14	152.815	0.00064373	5.08338	20.1	3.49461	142	-1
3	2019-12-27	15:30:31.7	car	7	415.078	152.883	0.000670552	-0.139421	20	3.49301	142	-1
3	2019-12-27	15:30:31.8	car	7	416.017	152.912	0.222576	-0.0398125	19.9	3.57108	142	-1
3	2019-12-27	15:30:31.9	car	7	416.957	152.919	0.083909	-0.284573	19.8	3.79802	142	-1
3	2019-12-27	15:30:32.0	car	7	417.898	152.922	0.0244803	-0.0813799	19.8	4.04388	142	149
3	2019-12-27	15:30:32.1	car	7	418.84	152.923	0.509909	1.79034	19.7	3.86046	142	149
3	2019-12-27	15:30:32.2	car	7	419.784	152.923	0.146393	-0.519275	19.6	3.93439	142	149
3	2019-12-27	15:30:32.3	car	7	420.728	152.923	0.233627	0.217743	19.5	3.84236	142	149
3	2019-12-27	15:30:32.4	car	7	421.674	152.923	0.285766	0.0170732	19.4	4.04549	142	149
3	2019-12-27	15:30:32.5	car	7	422.621	152.833	0.307851	0.0317297	19.3	3.95575	142	149
3	2019-12-27	15:30:32.6	car	7	423.569	152.898	0.304864	0.00805448	19.2	4.01985	142	149
3	2019-12-27	15:30:32.7	car	7	424.518	153.099	0.302903	-0.583154	19.1	4.15143	142	149
3	2019-12-27	15:30:32.8	car	7	425.468	152.973	0.291095	0.520956	19	4.09561	142	149
3	2019-12-27	15:30:32.9	car	7	426.42	152.842	0.511119	0.0861248	18.9	4.10265	142	-1
3	2019-12-27	15:30:33.0	car	7	427.372	152.9	0.350152	-0.242893	18.8	4.1412	142	-1
3	2019-12-27	15:30:33.1	car	7	428.326	153.009	0.296261	0.508815	18.7	4.33615	142	-1
3	2019-12-27	15:30:33.2	car	7	429.281	152.816	0.570199	-0.990489	18.6	3.99634	142	-1
3	2019-12-27	15:30:33.3	car	7	430.237	152.995	0.0950331	-0.587946	18.5	4.12717	142	-1
3	2019-12-27	15:30:33.4	car	7	431.194	152.816	0.284635	0.0165838	18.4	3.93781	142	-1
3	2019-12-27	15:30:33.5	car	7	432.152	152.923	0.142317	0.206937	18.3	4.04573	142	-1
3	2019-12-27	15:30:33.6	car	7	433.112	153.031	2.02338e-14	0.39729	18.2	4.15356	142	-1
3	2019-12-27	15:30:33.7	car	7	434.072	153.031	0.244834	-1.58542	18.1	4.2459	142	-1
3	2019-12-27	15:30:33.8	car	7	435.034	153.031	0.477901	0.0198535	18	4.15344	142	-1
3	2019-12-27	15:30:33.9	car	7	435.996	152.896	0.179591	0.00556051	17.9	4.11111	142	-1
3	2019-12-27	15:30:34.0	car	7	436.96	152.993	0.254565	0.473417	104	4.33672	142	154
3	2019-12-27	15:30:34.1	car	7	437.925	152.935	0.280195	1.22879	103.9	4.27907	142	154
3	2019-12-27	15:30:34.2	car	7	438.892	152.923	0.882069	0.467385	103.8	4.26744	142	154
3	2019-12-27	15:30:34.3	car	7	439.859	152.991	0.850199	0.415323	103.8	4.42734	142	154
3	2019-12-27	15:30:34.4	car	7	440.827	153.013	0.839575	0.208436	103.7	4.46837	142	154
3	2019-12-27	15:30:34.5	car	7	441.797	153.028	0.853098	-0.768845	103.6	4.48331	142	154
3	2019-12-27	15:30:34.6	car	7	442.768	153.03	0.53733	-0.607943	103.5	4.48491	142	154
3	2019-12-27	15:30:34.7	car	7	443.739	152.941	0.32066	0.678495	17.1	4.25751	142	154
3	2019-12-27	15:30:34.8	car	7	444.712	152.774	0.46617	-0.176801	17	4.00743	142	154
3	2019-12-27	15:30:34.9	car	7	445.686	152.719	0.290465	-0.0557429	16.9	3.95174	142	154
3	2019-12-27	15:30:35.0	car	7	446.662	152.773	0.40528	0.161588	16.8	4.11626	142	154
3	2019-12-27	15:30:35.1	car	7	447.638	152.719	0.481588	0.0647855	16.7	4.06238	142	154
3	2019-12-27	15:30:35.2	car	7	448.616	152.708	0.510214	0.00158946	16.6	4.0515	142	154
3	2019-12-27	15:30:35.3	car	7	449.594	152.708	0.522169	-0.358704	102.8	4.19058	142	154
3	2019-12-27	15:30:35.4	car	7	450.574	152.862	0.336892	-0.44413	102.7	4.32457	142	154
3	2019-12-27	15:30:35.5	car	7	451.555	152.785	0.293063	-0.221963	102.5	4.14835	142	154
3	2019-12-27	15:30:35.6	car	7	452.537	152.708	0.249235	0.000203777	102.5	4.21594	142	154
3	2019-12-27	15:30:35.7	car	7	453.52	152.798	0.249235	-0.240354	102.4	4.26122	142	154
3	2019-12-27	15:30:35.8	car	7	454.504	152.811	0.0712099	-0.315627	102.3	4.37657	142	154
3	2019-12-27	15:30:35.9	car	7	455.49	152.815	0.0121226	-0.0521749	102.2	4.38098	142	154
3	2019-12-27	15:30:36.0	car	7	456.477	152.816	0.000296928	-3.71803e-05	102.1	4.49294	142	154
3	2019-12-27	15:30:36.1	car	7	457.464	152.816	0.311061	-0.380463	102	4.27063	142	154
3	2019-12-27	15:30:36.2	car	7	458.453	152.816	0	-0.407144	15.6	4.04826	142	154
3	2019-12-27	15:30:36.3	car	7	459.443	152.816	0.21917	-0.067195	101.8	4.25659	142	154
3	2019-12-27	15:30:36.4	car	7	460.434	152.816	0.000572205	0.0397276	101.7	4.38177	142	154
3	2019-12-27	15:30:36.5	car	7	461.426	152.816	0.000858307	0.00253075	15.3	4.10403	142	154
3	2019-12-27	15:30:36.6	car	7	462.42	152.739	0.407328	0.354695	15.2	3.93462	142	154
3	2019-12-27	15:30:36.7	car	7	463.414	152.713	0.542818	0.609504	15.1	3.86267	142	154
3	2019-12-27	15:30:36.8	car	7	464.41	152.83	0.399787	-0.278485	15	3.95198	142	154
3	2019-12-27	15:30:36.9	car	7	465.407	152.908	0.304668	-0.0213929	14.9	4.02986	142	154
3	2019-12-27	15:30:37.0	car	7	466.405	152.765	0.297084	0.00915013	14.8	3.8868	142	154
3	2019-12-27	15:30:37.1	car	7	467.404	152.797	0.301119	0.266251	14.7	3.91855	142	154
3	2019-12-27	15:30:37.2	car	7	468.404	152.867	0.470502	0.352745	14.6	4.09982	142	154
3	2019-12-27	15:30:37.3	car	7	469.405	152.97	0.556024	0.161523	14.5	4.20245	142	154
3	2019-12-27	15:30:37.4	car	7	470.408	153.031	0.626221	0.0655651	100.7	4.48613	142	154
3	2019-12-27	15:30:37.5	car	7	471.411	152.941	0.10437	-0.594604	100.5	4.3037	142	154
3	2019-12-27	15:30:37.6	car	7	472.416	152.929	0.463847	0.219768	100.5	4.38307	142	154
3	2019-12-27	15:30:37.7	car	7	473.422	152.924	0.599417	-0.529384	100.4	4.56438	142	154
3	2019-12-27	15:30:37.8	car	7	474.429	152.924	0.313642	0.0683378	100.3	4.43123	142	154
3	2019-12-27	15:30:37.9	car	7	475.437	152.924	0.331154	0.656216	100.2	4.39825	142	154
3	2019-12-27	15:30:38.0	car	7	476.446	152.923	0.64595	-1.15939	100.1	4.38374	142	154
3	2019-12-27	15:30:38.1	car	7	477.457	152.924	0.107964	-1.12777	100	4.56448	142	154
3	2019-12-27	15:30:38.2	car	7	478.468	152.924	0.0308467	-0.319343	99.9	4.46111	142	154
3	2019-12-27	15:30:38.3	car	7	479.481	152.834	0.00543645	0.526636	99.8	4.3949	142	154
3	2019-12-27	15:30:38.4	car	7	480.495	152.924	0.302339	0.699038	99.7	4.48947	142	154
3	2019-12-27	15:30:38.5	car	7	481.51	152.923	0.302303	0.100037	99.5	4.30406	142	154
3	2019-12-27	15:30:38.6	car	7	482.526	152.846	0.296438	0.0516482	99.4	4.19035	142	154
3	2019-12-27	15:30:38.7	car	7	483.543	152.911	0.309741	0.487451	99.4	4.34706	142	154
3	2019-12-27	15:30:38.8	car	7	484.561	152.923	0.625069	0.0180788	13	4.24667	142	154
3	2019-12-27	15:30:38.9	car	7	485.581	152.923	0.373496	0.0022184	12.9	4.18973	142	154
3	2019-12-27	15:30:39.0	car	7	486.601	152.923	0.322403	-0.559845	12.8	4.15617	142	154
3	2019-12-27	15:30:39.1	car	7	487.623	153.013	0.331667	0.574503	12.7	4.17668	142	154
3	2019-12-27	15:30:39.2	car	7	488.646	153.031	0.346903	0.581001	12.6	4.15321	142	154
3	2019-12-27	15:30:39.3	car	7	489.67	153.031	0.634845	0.248289	12.5	4.33797	142	154
3	2019-12-27	15:30:39.4	car	7	490.695	153.031	0.347982	-1.24878	12.4	4.28523	142	154
3	2019-12-27	15:30:39.5	car	7	491.721	152.941	0.655294	-1.24908	12.3	4.04366	142	154
3	2019-12-27	15:30:39.6	car	7	492.749	152.923	0.000406901	0.00123624	12.2	3.96062	142	154
3	2019-12-27	15:30:39.7	car	7	493.777	153.013	0.0007036	0.692895	12.1	4.1212	142	154
3	2019-12-27	15:30:39.8	car	7	494.807	152.707	0.720367	-0.623443	11.9	3.58836	142	154
3	2019-12-27	15:30:39.9	car	7	495.838	152.797	0.120347	-1.14561	11.9	3.75972	142	154
3	2019-12-27	15:30:40.0	car	7	496.87	152.815	0.000343323	0	11.8	3.73357	142	154
3	2019-12-27	15:30:40.1	car	7	497.903	152.95	0.000128746	0.937217	11.7	3.94611	142	154
3	2019-12-27	15:30:40.2	car	7	498.937	153.031	0.648148	0.681347	11.6	3.95895	142	154
3	2019-12-27	15:30:40.3	car	7	499.972	153.031	0.812381	1.14755	11.5	4.02847	142	154
3	2019-12-27	15:30:40.4	car	7	501.009	152.923	0.910921	-1.11931	11.4	3.93477	142	154
3	2019-12-27	15:30:40.5	car	7	502.046	153.013	0.404699	-0.186151	11.3	4.02466	142	154
3	2019-12-27	15:30:40.6	car	7	503.085	153.031	0.000957142	1.11173	11.2	4.04272	142	154
3	2019-12-27	15:30:40.7	car	7	504.125	152.869	0.313678	0.566384	11.1	3.83459	142	154
3	2019-12-27	15:30:40.8	car	7	505.166	152.707	0.626398	0.0210336	11	3.62645	142	154
3	2019-12-27	15:30:40.9	car	7	506.208	152.842	0.639677	0.335436	10.9	3.93071	142	154
3	2019-12-27	15:30:41.0	car	7	507.251	152.707	1.00373	0.000476837	10.7	3.58257	142	154
3	2019-12-27	15:30:41.1	car	7	508.296	152.887	0.436416	-0.000582801	10.7	3.77852	142	154
3	2019-12-27	15:30:41.2	car	7	509.341	152.707	0.647324	0.526892	10.6	3.60545	142	154
3	2019-12-27	15:30:41.3	car	7	510.388	152.797	0.360945	0.0324127	10.5	3.78995	142	154
3	2019-12-27	15:30:41.4	car	7	511.436	152.815	0.588892	-2.10628	10.4	3.8266	142	154
3	2019-12-27	15:30:41.5	car	7	512.485	152.725	0.359185	-2.89441	10.3	3.82915	142	154
3	2019-12-27	15:30:41.6	car	7	513.535	152.707	0.627151	0.679881	10.2	3.71872	142	154
3	2019-12-27	15:30:41.7	car	7	514.586	152.797	0.10482	0.639949	10.1	3.80862	142	154
3	2019-12-27	15:30:41.8	car	7	515.638	152.815	0.970963	0.561894	10	3.74757	142	154
3	2019-12-27	15:30:41.9	car	7	516.692	152.725	0.431526	3.84989	9.9	3.63132	142	154
3	2019-12-27	15:30:42.0	car	7	517.747	152.707	2.27124	-0.0190478	9.7	3.53044	142	154
3	2019-12-27	15:30:42.1	car	7	518.802	152.437	0.851909	-0.0069026	9.6	3.24625	142	154
3	2019-12-27	15:30:42.2	car	7	519.859	152.707	0.466895	-0.0024849	9.5	3.50256	142	154
3	2019-12-27	15:30:42.3	car	7	520.917	152.707	0.390047	-0.000934813	9.4	3.59032	142	154
3	2019-12-27	15:30:42.4	car	7	521.976	152.707	0.313199	0.000615274	9.4	3.60809	142	154
3	2019-12-27	15:30:42.5	car	7	523.037	152.707	0.331278	-0.000824638	9.2	3.56845	142	154
3	2019-12-27	15:30:42.6	car	7	524.098	152.058	4.70624e-14	1.55197	9.1	2.87961	142	154
3	2019-12-27	15:30:42.7	car	7	525.161	152.689	0.279512	4.34984	9	3.55978	142	154
3	2019-12-27	15:30:42.8	car	7	526.224	152.707	1.00762	-0.651938	9	3.67821	142	154
3	2019-12-27	15:30:42.9	car	7	527.289	152.775	1.73013	0.277689	8.9	3.77919	142	154
3	2019-12-27	15:30:43.0	car	7	528.355	152.815	2.16365	-0.268309	8.7	3.66617	142	154
3	2019-12-27	15:30:43.1	car	7	529.422	152.725	2.09954	-2.57601	8.6	3.46916	142	154
3	2019-12-27	15:30:43.2	car	7	530.49	152.707	0.33674	1.6024	8.5	3.49709	142	154
3	2019-12-27	15:30:43.3	car	7	531.56	152.257	2.01381	-4.49	8.4	3.06779	142	154
3	2019-12-27	15:30:43.4	car	7	532.63	152.192	0.799057	-0.765148	8.3	3.02463	142	154
3	2019-12-27	15:30:43.5	car	7	533.702	152.081	0.655433	1.68869	8.2	2.93417	142	154
3	2019-12-27	15:30:43.6	car	7	534.775	152.065	0.607101	-1.08887	8.1	2.9395	142	154
3	2019-12-27	15:30:43.7	car	7	535.849	152.128	0.417268	1.28903	8.1	3.02454	142	154
3	2019-12-27	15:30:43.8	car	7	536.924	152.058	1.47654	0.709593	8	3.03647	142	154
3	2019-12-27	15:30:43.9	car	7	538	152.383	1.04323	0.619255	7.9	3.45085	142	154
3	2019-12-27	15:30:44.0	car	7	539.077	152.708	0.609913	0.528917	7.8	3.80531	142	154
3	2019-12-27	15:30:44.1	car	7	540.155	152.618	0.347735	-1.23501	7.7	3.63312	142	154
3	2019-12-27	15:30:44.2	car	7	541.235	152.6	0	-0.0197308	7.6	3.5327	142	154
3	2019-12-27	15:30:44.3	car	7	542.316	152.6	0.718807	0.269529	7.5	3.59752	142	154
3	2019-12-27	15:30:44.4	car	7	543.398	152.6	0.541992	-0.157439	7.4	3.72125	142	154
3	2019-12-27	15:30:44.5	car	7	544.481	152.194	1.04892	-1.62454	7.3	3.3152	142	154
3	2019-12-27	15:30:44.6	car	7	545.565	151.95	1.49081e-13	2.26562	7.2	3.07144	142	154
3	2019-12-27	15:30:44.7	car	7	546.65	151.859	0.901508	-2.1339	7.1	2.98106	142	154
3	2019-12-27	15:30:44.8	car	7	547.736	152.058	0.269623	-1.86214	7	3.17996	142	154
3	2019-12-27	15:30:44.9	car	7	548.824	151.968	0.509436	1.42438	6.9	3.08971	142	154
3	2019-12-27	15:30:45.0	car	7	549.912	151.624	1.47641	1.27641	6.8	2.74551	142	154
3	2019-12-27	15:30:45.1	car	7	551.002	151.805	1.47641	0.212349	6.7	2.92683	142	154
3	2019-12-27	15:30:45.2	car	7	552.093	152.6	1.47608	-2.04934	6.6	3.72136	142	154
3	2019-12-27	15:30:45.3	car	7	553.185	152.193	1.27072	-0.277795	6.5	3.26918	142	154
3	2019-12-27	15:30:45.4	car	7	554.278	152.179	1.04315	-1.00889	6.4	3.20822	142	154
3	2019-12-27	15:30:45.5	car	7	555.373	152.509	0.391181	-1.62413	6.3	3.52345	142	154
3	2019-12-27	15:30:45.6	car	7	556.468	152.707	5.56055e-14	7.3094	6.2	3.63524	142	154
3	2019-12-27	15:30:45.7	car	7	557.565	152.166	0.464794	2.33008	6	3.0079	142	154
3	2019-12-27	15:30:45.8	car	7	558.662	152.058	1.39173	1.85356	5.9	2.86293	142	154
3	2019-12-27	15:30:45.9	car	7	559.761	152.058	0.231955	-2.30396	5.8	2.74498	142	154
3	2019-12-27	15:30:46.0	car	7	560.861	152.383	0.270882	0.998693	5.7	2.95207	142	154
3	2019-12-27	15:30:46.1	car	7	561.962	152.221	1.46493	0.100278	5.6	2.69754	142	154
3	2019-12-27	15:30:46.2	car	7	563.065	152.058	2.65898	-0.798137	5.5	2.67975	142	154
3	2019-12-27	15:30:46.3	car	7	564.168	152.437	2.0058	0.971198	5.4	3.2908	142	154
3	2019-12-27	15:30:46.4	car	7	565.272	152.815	1.35262	2.74053	5.3	3.60542	142	154
3	2019-12-27	15:30:46.5	car	7	566.378	152.184	1.7197	0.0772191	5.2	2.90532	142	154
3	2019-12-27	15:30:46.6	car	7	567.485	152.058	1.3168	0.0831057	5.1	2.82195	142	154
3	2019-12-27	15:30:46.7	car	7	568.593	152.058	1.48076	-1.49031	5	2.86473	142	154
3	2019-12-27	15:30:46.8	car	7	569.702	152.058	0.789345	-0.28253	4.9	2.90742	142	154
3	2019-12-27	15:30:46.9	car	7	570.812	152.383	1.0532	-0.864116	4.9	3.27493	142	154
3	2019-12-27	15:30:47.0	car	7	571.923	152.708	1.31706	-1.4457	4.8	3.71884	142	154
3	2019-12-27	15:30:47.1	car	7	573.036	152.708	1.5092	0.383707	4.7	3.71857	142	154
3	2019-12-27	15:30:47.2	car	7	574.149	152.785	1.42552	-0.207003	4.6	3.90619	142	154
3	2019-12-27	15:30:47.3	car	7	575.264	152.871	1.43183	0.197276	4.5	3.99333	142	154
3	2019-12-27	15:30:47.4	car	7	576.38	152.708	1.623	-0.189125	4.4	3.82922	142	154
3	2019-12-27	15:30:47.5	car	7	577.497	152.753	1.51156	0.2045	4.3	3.96664	142	154
3	2019-12-27	15:30:47.6	car	7	578.615	152.798	1.40013	0.598125	4.2	3.86662	142	154
3	2019-12-27	15:30:47.7	car	7	579.734	152.674	0.689193	-1.24906	4.1	3.87914	142	154
3	2019-12-27	15:30:47.8	car	7	580.855	152.621	0.582687	3.23809	4	3.85356	142	154
3	2019-12-27	15:30:47.9	car	7	581.976	152.603	2.41729	2.36897	3.9	3.76634	142	154
3	2019-12-27	15:30:48.0	car	7	583.099	152.524	3.47757	0.318588	3.8	3.57803	142	154
3	2019-12-27	15:30:48.1	car	7	584.223	152.616	3.05664	-0.290261	3.7	3.72604	142	154
3	2019-12-27	15:30:48.2	car	7	585.348	152.708	2.63572	-0.899109	3.6	3.74692	142	154
3	2019-12-27	15:30:48.3	car	7	586.474	152.528	3.07055	0.546283	3.5	3.61861	142	154
3	2019-12-27	15:30:48.4	car	7	587.601	152.568	3.83479	-0.643907	3.4	3.6015	142	154
3	2019-12-27	15:30:48.5	car	7	588.729	152.504	2.31276	-4.38116	3.2	3.38557	142	154
3	2019-12-27	15:30:48.6	car	7	589.859	151.733	2.23062	4.15335	-1	-1	-1	154
3	2019-12-27	15:30:48.7	car	7	590.989	151.529	2.81903	1.83845	-1	-1	-1	154
3	2019-12-27	15:30:48.8	car	7	592.121	151.582	3.488	1.3629	-1	-1	-1	154
3	2019-12-27	15:30:48.9	car	7	593.254	151.435	3.69631	-0.589668	-1	-1	-1	154
3	2019-12-27	15:30:49.0	car	7	594.388	151.492	4.14112	0.718927	-1	-1	-1	154
3	2019-12-27	15:30:49.1	car	7	595.523	151.667	2.66141	-2.18685	-1	-1	-1	154
3	2019-12-27	15:30:49.2	car	7	596.659	151.841	1.1817	-5.09262	-1	-1	-1	154
3	2019-12-27	15:30:49.3	car	7	597.797	151.365	0.998227	-0.64263	-1	-1	-1	154
3	2019-12-27	15:30:49.4	car	7	598.935	151.16	1.55568	0.611407	-1	-1	-1	154
3	2019-12-27	15:30:49.5	car	7	600.075	151.183	1.53365	-1.50265	-1	-1	-1	154
3	2019-12-27	15:30:49.6	car	7	601.216	151.188	1.57853	2.19453	-1	-1	-1	154
3	2019-12-27	15:30:49.7	car	7	602.358	151.12	3.28908	2.42881	-1	-1	-1	154
3	2019-12-27	15:30:49.8	car	7	603.501	151.79	2.46348	-2.04272	-1	-1	-1	154
3	2019-12-27	15:30:49.9	car	7	604.645	151.958	3.5977	1.57428	-1	-1	-1	154
3	2019-12-27	15:30:50.0	car	7	605.79	152.058	4.27789	-0.61984	-1	-1	-1	154
3	2019-12-27	15:30:50.1	car	7	606.937	151.968	4.12915	-0.104589	-1	-1	-1	154
3	2019-12-27	15:30:50.2	car	7	608.084	151.95	4.10255	-4.34276	-1	-1	-1	154
3	2019-12-27	15:30:50.3	car	7	609.233	152.221	3.2869	-3.60321	-1	-1	-1	154
3	2019-12-27	15:30:50.4	car	7	610.383	152.491	2.47125	-2.86366	-1	-1	-1	154
3	2019-12-27	15:30:50.5	car	7	611.534	152.6	1.38798	-0.883507	-1	-1	-1	154
3	2019-12-27	15:30:50.6	car	7	612.686	152.708	0.304699	1.09665	-1	-1	-1	154
3	2019-12-27	15:30:50.7	car	7	613.839	152.618	1.28137	0.600205	-1	-1	-1	154
3	2019-12-27	15:30:50.8	car	7	614.994	152.6	1.43376	-0.153021	-1	-1	-1	154
3	2019-12-27	15:30:50.9	car	7	616.149	151.968	5.2632	15.6871	-1	-1	-1	154
3	2019-12-27	15:30:51.0	car	7	617.306	151.877	9.64898	10.3423	0.8	3.14346	209	154
3	2019-12-27	15:30:51.1	car	7	618.464	151.99	9.76871	2.56621	0.7	3.2843	209	154
3	2019-12-27	15:30:51.2	car	7	619.623	151.624	9.84783	-13.9651	0.6	2.94545	209	154
3	2019-12-27	15:30:51.3	car	7	620.783	152.437	3.13852	-13.23	0.5	3.76796	209	154
3	2019-12-27	15:30:51.4	car	7	621.944	152.467	2.64612	-5.99227	0.4	3.80751	209	154
3	2019-12-27	15:30:51.5	car	7	623.106	152.487	2.2707	-1.50046	0.3	3.64575	209	154
3	2019-12-27	15:30:51.6	car	7	624.27	151.948	2.00977	4.31164	-1	-1	-1	154
3	2019-12-27	15:30:51.7	car	7	625.435	149.112	1.46923	-8.32468	-1	-1	-1	154
3	2019-12-27	15:30:51.8	car	7	626.6	148.656	1.33019	-0.630534	-1	-1	-1	154
3	2019-12-27	15:30:51.9	car	7	627.767	149.026	0.977647	0.598136	-1	-1	-1	154
3	2019-12-27	15:30:52.0	car	7	628.935	149.854	0.96955	0.0161842	-1	-1	-1	154
3	2019-12-27	15:30:52.1	car	7	630.104	150.682	0.961452	-0.565767	-1	-1	-1	154
3	2019-12-27	15:30:52.2	car	7	631.275	151.51	0.953355	-1.14772	-1	-1	-1	154
3	2019-12-27	15:30:52.3	car	7	632.446	151.581	0.502072	1.29551	-1	-1	-1	154
3	2019-12-27	15:30:52.4	car	7	633.619	151.612	1.44096	0.373105	-1	-1	-1	154
3	2019-12-27	15:30:52.5	car	7	634.792	151.622	0.4349	-1.16266	-1	-1	-1	154
3	2019-12-27	15:30:52.6	car	7	635.967	151.956	2.55206	1.21135	-1	-1	-1	154
3	2019-12-27	15:30:52.7	car	7	637.143	152.291	4.66922	3.58536	-1	-1	-1	154
3	2019-12-27	15:30:52.8	car	7	638.32	152.434	5.78506	0.270027	-1	-1	-1	154
3	2019-12-27	15:30:52.9	car	7	639.498	152.482	5.26081	-15.1331	17.2885	25.2815	162	154
3	2019-12-27	15:30:53.0	car	7	640.678	152.547	3.24275	-6.72454	61.6	3.4478	216	154
3	2019-12-27	15:30:53.1	car	7	641.858	152.58	1.36565	-4.02902	61.5	3.57253	216	154
3	2019-12-27	15:30:53.2	car	7	643.04	151.897	0.561009	-1.14539	165.124	25.8974	162	154
3	2019-12-27	15:30:53.3	car	7	644.223	151.669	0.296863	9.78168	317.921	26.5343	162	154
3	2019-12-27	15:30:53.4	car	7	645.407	151.599	1.68296	4.7558	58.2491	27.2891	162	154
3	2019-12-27	15:30:53.5	car	7	646.592	151.529	3.06906	-0.270072	32.6579	27.8741	162	154
3	2019-12-27	15:30:53.6	car	7	647.778	151.752	3.82222	0.693879	27.0571	28.7543	162	154
3	2019-12-27	15:30:53.7	car	7	648.965	151.826	4.07328	0.115228	26.1373	29.5996	162	154
3	2019-12-27	15:30:53.8	car	7	650.153	151.624	4.1232	-3.2363	26.0108	29.817	162	154
3	2019-12-27	15:30:53.9	car	7	651.343	152.099	1.85071	-3.39886	59.4552	30.6245	162	154
3	2019-12-27	15:30:54.0	car	7	652.534	151.733	0.748937	0.0638753	146.982	30.7248	162	154
3	2019-12-27	15:30:54.1	car	7	653.726	151.551	0.125064	5.11439	870.199	31.1008	162	154
3	2019-12-27	15:30:54.2	car	7	654.919	151.603	2.92324	2.73836	39.1154	31.8012	162	154
3	2019-12-27	15:30:54.3	car	7	656.113	151.07	2.21913	2.20572	51.9178	32.0553	162	154
3	2019-12-27	15:30:54.4	car	7	657.308	150.751	1.84496	2.22942	63.1667	32.4354	162	154
3	2019-12-27	15:30:54.5	car	7	658.504	151.115	2.1135	-1.71184	56.7384	33.3669	162	154
3	2019-12-27	15:30:54.6	car	7	659.702	151.82	1.09414	-0.926964	113.899	34.7311	162	154
3	2019-12-27	15:30:54.7	car	7	660.9	152.199	1.80892	4.68779	69.9638	35.2253	162	154
3	2019-12-27	15:30:54.8	car	7	662.1	151.788	2.31058	-1.08032	54.8333	35.2483	162	154
3	2019-12-27	15:30:54.9	car	7	663.301	151.651	0.385859	-2.05348	329.859	35.6852	162	154
3	2019-12-27	15:30:55.0	car	7	664.503	151.865	0.747815	1.13586	82.7	2.87567	224	154
3	2019-12-27	15:30:55.1	car	7	665.706	152.324	1.58326	1.39773	82.6	3.3351	224	154
3	2019-12-27	15:30:55.2	car	7	666.911	152.6	1.78819	0.788197	82.5	3.61076	224	154
3	2019-12-27	15:30:55.3	car	7	668.116	152.6	1.26018	-0.798598	82.7	3.74937	224	154
3	2019-12-27	15:30:55.4	car	7	669.323	152.492	0.861336	-2.90443	82.6	3.70082	224	154
3	2019-12-27	15:30:55.5	car	7	670.53	152.492	0.863255	-1.29175	82.5	3.72061	224	154
3	2019-12-27	15:30:55.6	car	7	671.739	151.406	0.305986	5.33737	82.4	2.55673	224	154
3	2019-12-27	15:30:55.7	car	7	672.949	151.406	3.8533	7.20447	82.3	2.47864	224	154
3	2019-12-27	15:30:55.8	car	7	674.16	151.624	5.87498	7.36685	58.8	2.61798	224	154
3	2019-12-27	15:30:55.9	car	7	675.373	151.692	7.9566	4.22539	58.7	2.60773	224	154
3	2019-12-27	15:30:56.0	car	7	676.586	151.835	9.36473	2.50172	15.811	41.1451	162	154
3	2019-12-27	15:30:56.1	car	7	677.8	151.659	9.77103	-10.8978	15.2279	41.3465	162	154
3	2019-12-27	15:30:56.2	car	7	679.016	151.95	4.62566	-16.0381	32.7722	42.142	162	154
3	2019-12-27	15:30:56.3	car	7	680.233	151.859	1.36844	-7.84254	112.219	42.7691	162	154
3	2019-12-27	15:30:56.4	car	7	681.451	151.079	0.982658	2.47483	155.368	42.5646	162	154
3	2019-12-27	15:30:56.5	car	7	682.67	150.2	2.53293	0.379553	59.8472	42.1678	162	154
3	2019-12-27	15:30:56.6	car	7	683.89	149.321	4.0832	-1.71572	37.0951	42.1111	162	154
3	2019-12-27	15:30:56.7	car	7	685.111	149.113	2.29758	0.29033	66.124	42.2676	162	154
3	2019-12-27	15:30:56.8	car	7	686.334	149.701	2.54616	0.647511	61.2291	43.3665	162	154
3	2019-12-27	15:30:56.9	car	7	687.557	150.289	2.79474	1.00469	56.5461	43.9543	162	154
3	2019-12-27	15:30:57.0	car	7	688.782	150.384	2.55204	-0.931653	62.2564	44.1959	162	154
3	2019-12-27	15:30:57.1	car	7	690.008	150.946	1.99871	-1.50306	80.6908	44.8801	162	154
3	2019-12-27	15:30:57.2	car	7	691.235	151.508	1.44538	-2.07446	113.326	45.6131	162	154
3	2019-12-27	15:30:57.3	car	7	692.463	151.059	1.40819	1.68952	117.356	46.0229	162	154
3	2019-12-27	15:30:57.4	car	7	693.692	151.151	1.73943	1.95313	95.9038	46.4343	162	154
3	2019-12-27	15:30:57.5	car	7	694.923	150.512	3.22043	2.12947	51.4106	46.0415	162	154
3	2019-12-27	15:30:57.6	car	7	696.154	149.873	4.70143	2.3058	35.0034	45.7478	162	154
3	2019-12-27	15:30:57.7	car	7	697.387	150.878	6.20014	-3.19709	27.4178	47.248	162	154
3	2019-12-27	15:30:57.8	car	7	698.621	150.641	2.39008	-7.26489	71.3006	47.4086	162	154
3	2019-12-27	15:30:57.9	car	7	699.856	151.188	0.624591	-4.46852	276.242	48.2036	162	154
3	2019-12-27	15:30:58.0	car	7	701.092	151.732	0.569025	-0.936784	306.694	48.7835	162	154
3	2019-12-27	15:30:58.1	car	7	702.329	151.551	1.63917	4.41353	107.08	48.8635	162	154
3	2019-12-27	15:30:58.2	car	7	703.567	151.531	3.00975	2.52948	58.9515	49.3449	162	154
3	2019-12-27	15:30:58.3	car	7	704.807	150.972	2.76304	-3.29834	63.6438	48.911	162	154
3	2019-12-27	15:30:58.4	car	7	706.047	151.95	2.17781	0.861582	82.8697	50.2147	162	154
3	2019-12-27	15:30:58.5	car	7	707.289	151.882	2.69179	-1.70693	67.1442	50.2722	162	154
3	2019-12-27	15:30:58.6	car	7	708.532	151.739	1.35169	-2.82083	133.623	50.3048	162	154
3	2019-12-27	15:30:58.7	car	7	709.776	151.28	0.943701	1.14782	190.382	50.0971	162	154
3	2019-12-27	15:30:58.8	car	7	711.021	151.584	0.638221	0.786189	282.988	50.452	162	154
3	2019-12-27	15:30:58.9	car	7	712.267	151.889	0.332741	0.424561	544.619	50.8826	162	154
3	2019-12-27	15:30:59.0	car	7	713.515	151.622	0.28891	0.37111	625.11	50.7919	162	154
3	2019-12-27	15:30:59.1	car	7	714.763	152.347	1.12634	-0.00295785	164.937	51.769	162	154
3	2019-12-27	15:30:59.2	car	7	716.013	151.842	1.73557	2.52923	106.637	51.5163	162	154
3	2019-12-27	15:30:59.3	car	7	717.264	151.478	1.99089	3.55522	92.4824	51.2376	162	154
3	2019-12-27	15:30:59.4	car	7	718.516	151.624	2.95491	1.19276	62.5451	51.4001	162	-1
3	2019-12-27	15:30:59.5	car	7	719.769	151.488	1.86975	-0.399471	98.5136	51.264	162	-1
3	2019-12-27	15:30:59.6	car	7	721.023	151.406	2.14371	1.27757	85.8083	51.1824	162	-1
3	2019-12-27	15:30:59.7	car	7	722.278	151.406	1.98606	-1.614	92.8362	51.3091	162	-1
3	2019-12-27	15:30:59.8	car	7	723.535	151.406	0.745698	-1.0526	247.366	51.4863	162	-1
3	2019-12-27	15:30:59.9	car	7	724.792	151.588	0.851922	-0.686224	217.949	51.7945	162	-1
3	2019-12-27	15:31:0.0	car	7	726.051	151.769	0.958147	-0.319849	54.6	2.73553	241	242
3	2019-12-27	15:31:0.1	car	7	727.311	152.07	0.558919	-0.600085	54.5	2.92595	241	242
3	2019-12-27	15:31:0.2	car	7	728.572	152.371	0.159691	-0.880321	54.4	3.16069	241	242
3	2019-12-27	15:31:0.3	car	7	729.834	152.472	0.0268499	0.199859	54.3	3.35321	241	242
3	2019-12-27	15:31:0.4	car	7	731.097	152.6	0.239556	2.20598	54.2	3.43016	241	242
3	2019-12-27	15:31:0.5	car	7	732.362	152.51	0.876782	0.838871	54.1	3.30589	241	242
3	2019-12-27	15:31:0.6	car	7	733.627	152.491	1.2234	-1.1336	54	3.36185	241	242
3	2019-12-27	15:31:0.7	car	7	734.894	152.402	0.442845	-0.864755	77.3	3.48128	241	242
3	2019-12-27	15:31:0.8	car	7	736.162	152.001	1.28768	3.6458	77.2	3.12305	241	242
3	2019-12-27	15:31:0.9	car	7	737.431	151.697	3.13061	2.68983	76.8	2.72696	241	242
3	2019-12-27	15:31:1.0	car	7	738.701	151.955	3.14397	-3.71677	53.6	2.90129	241	242
3	2019-12-27	15:31:1.1	car	7	739.972	151.86	0.986925	-2.4549	53.5	2.72302	241	242
3	2019-12-27	15:31:1.2	car	7	741.244	151.95	0.572178	0.640869	53.4	2.72919	241	242
3	2019-12-27	15:31:1.3	car	7	742.518	151.95	0.421511	-0.465165	53.3	2.64571	241	242
3	2019-12-27	15:31:1.4	car	7	743.792	151.95	0.270844	-1.5712	53.2	2.79158	241	242
3	2019-12-27	15:31:1.5	car	7	745.068	151.95	0.26496	4.44352	53.1	2.75905	241	242
3	2019-12-27	15:31:1.6	car	7	746.345	151.188	2.98122	0.995375	53	1.95343	241	242
3	2019-12-27	15:31:1.7	car	7	747.623	151.664	1.11832	-0.231875	52.9	2.38647	241	242
3	2019-12-27	15:31:1.8	car	7	748.902	152.138	0.610251	0.844403	52.8	2.81741	241	242
3	2019-12-27	15:31:1.9	car	7	750.183	152.613	0.102185	1.92068	52.7	3.29175	241	242
3	2019-12-27	15:31:2.0	car	7	751.464	152.68	0.566791	0.911997	52.6	3.35942	241	242
3	2019-12-27	15:31:2.1	car	7	752.746	152.427	1.82551	4.30353	52.5	3.17528	241	242
3	2019-12-27	15:31:2.2	car	7	754.03	152.058	4.49634	1.04487	52.4	2.83601	241	242
3	2019-12-27	15:31:2.3	car	7	755.315	151.968	3.40154	-4.10828	52.3	2.82222	241	242
3	2019-12-27	15:31:2.4	car	7	756.601	152.708	0.796323	-5.5736	52.2	3.71837	241	242
3	2019-12-27	15:31:2.5	car	7	757.888	151.986	0.729767	0.949807	52.1	2.94122	241	242
3	2019-12-27	15:31:2.6	car	7	759.176	152.265	1.06213	0.781745	52	3.16512	241	242
3	2019-12-27	15:31:2.7	car	7	760.466	152.544	1.3945	0.613683	51.9	3.44411	241	242
3	2019-12-27	15:31:2.8	car	7	761.756	151.95	2.24991	-2.79868	83.1186	52.0301	162	242
3	2019-12-27	15:31:2.9	car	7	763.048	151.042	2.46608	3.40925	74.3349	50.9955	162	242
3	2019-12-27	15:31:3.0	car	7	764.34	150.641	2.38515	4.2945	76.441	50.7217	162	242
3	2019-12-27	15:31:3.1	car	7	765.634	150.915	1.43156	1.63936	127.917	50.9948	162	242
3	2019-12-27	15:31:3.2	car	7	766.929	151.188	0.477972	-1.01578	383.254	51.268	162	242
3	2019-12-27	15:31:3.3	car	7	768.226	151.406	1.71206	0.838649	108.034	51.4859	162	242
3	2019-12-27	15:31:3.4	car	7	769.523	151.624	2.94616	2.69308	62.9161	51.5519	162	242
3	2019-12-27	15:31:3.5	car	7	770.821	151.895	2.35512	-3.24659	79.2891	51.9502	162	242
3	2019-12-27	15:31:3.6	car	7	772.121	151.733	0.250502	-6.94427	736.213	51.9648	162	242
3	2019-12-27	15:31:3.7	car	7	773.422	151.279	1.51026	2.6307	122.193	51.3843	162	242
3	2019-12-27	15:31:3.8	car	7	774.723	150.969	2.6338	-2.16591	69.889	51.2016	162	242
3	2019-12-27	15:31:3.9	car	7	776.026	150.969	1.03624	-1.29114	176.826	51.0751	162	242
[truncated: 130,105 more rows]
