# Supplementary material for: Speed guidance strategy at intersections based on platoon recognition in connected and autonomous vehicles environments
Source: PLoS One. 2026 Jun 25;21(6):e0352282. doi: 10.1371/journal.pone.0352282 (PMC13298785; doi:10.1371/journal.pone.0352282)
Supplement: S6 File — (XLSX) [file pone.0352282.s006.xlsx]

## Sheet: Sheet1
Vehicle ID	Date	Time	Vehicle Type	Lane ID	X(m)	Y(m)	Speed(km/h)	Acceleration (m/s²)	Time Headway (s)	Space Headway (m)	Leading Vehicle ID	Following Vehicle ID
0	2019-12-27	15:49:15.0	Red	2	8.39215	18.4041	40.1076	-9.71536	1.7	16.6916	2	-1
0	2019-12-27	15:49:15.1	Red	2	8.39329	19.9637	38.6198	-5.4764	1.8	17.105	2	-1
0	2019-12-27	15:49:15.2	Red	2	8.39555	21.205	38.1933	1.45206	1.8	16.6857	2	-1
0	2019-12-27	15:49:15.3	Red	2	8.39896	21.9761	36.6967	-4.83822	1.8	16.6247	2	-1
0	2019-12-27	15:49:15.4	Red	2	8.40349	23.2811	32.3912	-11.0491	1.8	16.3102	2	-1
0	2019-12-27	15:49:15.5	Red	2	8.40916	23.8539	34.9943	-3.2931	1.8	16.617	2	-1
0	2019-12-27	15:49:15.6	Red	2	8.41597	24.8815	27.6712	-6.32249	1.8	16.6057	2	-1
0	2019-12-27	15:49:15.7	Red	2	8.4239	26.2048	29.7676	-1.97762	1.8	16.5007	2	-1
0	2019-12-27	15:49:15.8	Red	2	8.43298	26.6953	31.3751	10.3369	1.8	16.7773	2	-1
0	2019-12-27	15:49:15.9	Red	2	8.44318	26.6955	32.17	1.28043	1.8	17.3781	2	-1
0	2019-12-27	15:49:16.0	Red	2	8.45452	28.2693	35.2047	3.70309	1.8	16.5437	2	-1
0	2019-12-27	15:49:16.1	Red	2	8.467	28.2695	35.0754	0.158619	1.7	17.9119	2	-1
0	2019-12-27	15:49:16.2	Red	2	8.4806	30.0534	34.9339	-9.38674	1.7	16.606	2	-1
0	2019-12-27	15:49:16.3	Red	2	8.49535	31.3435	37.3689	3.30881	1.7	16.671	2	-1
0	2019-12-27	15:49:16.4	Red	2	8.51122	32.2613	38.7798	7.968	1.7	16.429	2	-1
0	2019-12-27	15:49:16.5	Red	2	8.52823	33.3558	44.5048	11.4322	1.8	17.1757	2	-1
0	2019-12-27	15:49:16.6	Red	2	8.54638	34.4454	43.6203	-10.2655	1.8	17.2515	2	-1
0	2019-12-27	15:49:16.7	Red	2	8.56565	35.7076	38.3058	-14.7002	1.8	16.8157	2	-1
0	2019-12-27	15:49:16.8	Red	2	8.58607	36.3492	35.4487	-9.0283	1.8	17.3261	2	-1
0	2019-12-27	15:49:16.9	Red	2	8.60761	37.8118	35.7686	8.09777	1.7	16.3549	2	-1
0	2019-12-27	15:49:17.0	Red	2	8.63029	38.5305	33.1213	-0.533028	1.7	16.9083	2	-1
0	2019-12-27	15:49:17.1	Red	2	8.65411	39.591	33.6812	-3.70383	1.7	16.8199	2	-1
0	2019-12-27	15:49:17.2	Red	2	8.67905	40.0146	31.9917	-8.39931	1.8	17.7501	2	-1
0	2019-12-27	15:49:17.3	Red	2	8.70514	40.7171	33.223	-4.55884	1.7	17.5283	2	-1
0	2019-12-27	15:49:17.4	Red	2	8.73235	42.3244	34.9246	3.03972	1.7	16.4012	2	-1
0	2019-12-27	15:49:17.5	Red	2	8.7607	43.0187	34.172	5.28624	1.8	17.1378	2	-1
0	2019-12-27	15:49:17.6	Red	2	8.79019	43.7803	36.3174	9.96575	1.7	16.8523	2	-1
0	2019-12-27	15:49:17.7	Red	2	8.8208	44.8129	36.2179	2.95988	1.7	16.6082	2	-1
0	2019-12-27	15:49:17.8	Red	2	8.85256	46.251	32.3436	-10.8635	1.6	16.8314	2	-1
0	2019-12-27	15:49:17.9	Red	2	8.88544	47.1012	35.2891	-0.615027	1.6	16.9147	2	-1
0	2019-12-27	15:49:18.0	Red	2	8.91946	48.286	37.7704	9.00386	1.5	16.474	2	-1
0	2019-12-27	15:49:18.1	Red	2	8.95462	49.1274	38.6805	2.52332	1.6	16.4036	2	-1
0	2019-12-27	15:49:18.2	Red	2	8.9909	50.3	38.7823	-1.78697	1.5	15.9385	2	-1
0	2019-12-27	15:49:18.3	Red	2	9.02833	50.9664	40.3732	-0.757421	1.7	17.1017	2	-1
0	2019-12-27	15:49:18.4	Red	2	9.06688	51.6974	38.3615	-1.99128	1.6	17.4626	2	-1
0	2019-12-27	15:49:18.5	Red	2	9.10657	52.8533	37.7419	-2.80307	1.5	16.9094	2	-1
0	2019-12-27	15:49:18.6	Red	2	9.1474	54.4214	36.5427	-4.38807	1.5	17.0788	2	-1
0	2019-12-27	15:49:18.7	Red	2	9.18935	55.5943	34.2523	8.27014	1.4	16.501	2	-1
0	2019-12-27	15:49:18.8	Red	2	9.23245	57.1861	37.0452	18.6931	1.3	15.7392	2	-1
0	2019-12-27	15:49:18.9	Red	2	9.27667	57.6684	42.1817	11.3906	1.2	15.9946	2	-1
0	2019-12-27	15:49:19.0	Red	2	9.32203	58.3422	45.3602	-24.212	1.2	16.6998	2	-1
0	2019-12-27	15:49:19.1	Red	2	9.36853	58.981	37.807	-1.62478	1.2	17.5152	2	-1
0	2019-12-27	15:49:19.2	Red	2	9.41615	59.7537	39.2623	-6.50202	1.1	17.7268	2	-1
0	2019-12-27	15:49:19.3	Red	2	9.46492	61.1173	35.2554	1.80322	1.1	17.512	2	-1
0	2019-12-27	15:49:19.4	Red	2	9.51481	63.4564	43.0902	48.8266	1.1	15.7458	2	-1
0	2019-12-27	15:49:19.5	Red	2	9.56584	65.3132	52.3773	11.1082	1	14.459	2	-1
0	2019-12-27	15:49:19.6	Red	2	9.61801	65.1307	53.0014	8.1646	1.1	16.2847	2	-1
0	2019-12-27	15:49:19.7	Red	2	9.6713	66.5112	59.7916	4.29241	1.1	15.7479	2	-1
0	2019-12-27	15:49:19.8	Red	2	9.72574	66.7103	61.6297	-6.21269	1.1	16.3894	2	-1
0	2019-12-27	15:49:19.9	Red	2	9.7813	67.9951	58.8816	-4.20877	1.1	16.6327	2	-1
0	2019-12-27	15:49:20.0	Red	2	9.838	70.8803	57.6613	-9.44729	1.1	14.7155	2	84
0	2019-12-27	15:49:20.1	Red	2	9.89584	74.4927	52.6453	12.4384	1.1	11.9271	2	84
0	2019-12-27	15:49:20.2	Red	2	9.9548	76.4373	57.6487	-9.10574	1	10.8031	2	84
0	2019-12-27	15:49:20.3	Red	2	10.0149	78.5965	58.5308	9.43046	1	9.46007	2	84
0	2019-12-27	15:49:20.4	Red	2	10.0761	79.2	58.4787	-2.44147	1.1	10.3167	2	84
0	2019-12-27	15:49:20.5	Red	2	10.1385	80.903	50.719	-17.0985	1.2	9.55286	2	84
0	2019-12-27	15:49:20.6	Red	2	10.202	81.4131	46.1153	-18.3108	1.1	9.7113	2	84
0	2019-12-27	15:49:20.7	Red	2	10.2667	82.2567	39.6934	-21.2311	1.1	10.0629	2	84
0	2019-12-27	15:49:20.8	Red	2	10.3324	82.5937	37.6096	-9.23145	1.1	10.9143	2	84
0	2019-12-27	15:49:20.9	Red	2	10.3993	83.9878	32.7437	-12.8584	1.3	10.8293	2	84
0	2019-12-27	15:49:21.0	Red	2	10.4674	85.5934	33.8008	6.24688	1.3	10.5765	2	84
0	2019-12-27	15:49:21.1	Red	2	10.5365	86.143	33.4698	4.40354	1.3	11.1874	2	84
0	2019-12-27	15:49:21.2	Red	2	10.6069	87.8567	36.0754	4.59766	1.2	10.0139	2	84
0	2019-12-27	15:49:21.3	Red	2	10.6783	88.4279	36.0668	-2.66802	1.3	10.5915	2	84
0	2019-12-27	15:49:21.4	Red	2	10.7509	88.8668	35.2379	-1.52956	1.3	11.4466	2	84
0	2019-12-27	15:49:21.5	Red	2	10.8246	89.7747	31.6787	-4.86403	1.3	11.4202	2	84
0	2019-12-27	15:49:21.6	Red	2	10.8994	90.3201	28.9184	10.9811	1.3	12.1021	2	84
0	2019-12-27	15:49:21.7	Red	2	10.9754	91.7861	27.7141	5.85788	1.4	11.6302	2	84
0	2019-12-27	15:49:21.8	Red	2	11.0525	92.7148	31.9111	12.7745	1.4	11.7896	2	84
0	2019-12-27	15:49:21.9	Red	2	11.1308	93.7011	32.2625	3.83104	1.3	11.5404	2	84
0	2019-12-27	15:49:22.0	Red	2	11.2101	94.4501	33.4276	4.89576	1.3	12.1108	2	84
0	2019-12-27	15:49:22.1	Red	2	11.2907	94.581	35.008	1.11936	1.4	13.1909	2	84
0	2019-12-27	15:49:22.2	Red	2	11.3723	95.4925	35.8343	-0.871182	1.4	13.2432	2	84
0	2019-12-27	15:49:22.3	Red	2	11.4551	97.0874	33.9714	-4.48361	1.3	12.4864	2	84
0	2019-12-27	15:49:22.4	Red	2	11.539	98.2022	32.8029	-2.49596	1.3	12.1107	2	84
0	2019-12-27	15:49:22.5	Red	2	11.6241	98.9456	32.0936	-0.262749	1.4	12.904	2	84
0	2019-12-27	15:49:22.6	Red	2	11.7102	100.312	36.6244	12.0155	1.4	13.1094	2	84
0	2019-12-27	15:49:22.7	Red	2	11.7976	101.194	34.0738	-5.80262	1.4	13.2728	2	84
0	2019-12-27	15:49:22.8	Red	2	11.886	102.271	37.1612	-1.07257	1.4	13.0969	2	84
0	2019-12-27	15:49:22.9	Red	2	11.9756	102.77	34.4211	4.68399	1.4	13.745	2	84
0	2019-12-27	15:49:23.0	Red	2	12.0663	103.317	33.7519	-9.48089	1.4	14.2475	2	1
0	2019-12-27	15:49:23.1	Red	2	12.1582	104.429	32.707	-2.17192	1.4	14.0413	2	1
0	2019-12-27	15:49:23.2	Red	2	12.2512	105.976	32.9687	4.16982	1.4	13.6209	2	1
0	2019-12-27	15:49:23.3	Red	2	12.3453	106.827	35.0079	0.326713	1.4	13.7747	2	1
0	2019-12-27	15:49:23.4	Red	2	12.4405	107.579	35.9612	-2.86305	1.4	14.0235	2	1
0	2019-12-27	15:49:23.5	Red	2	12.5369	108.423	38.3538	12.2065	1.4	14.2828	2	1
0	2019-12-27	15:49:23.6	Red	2	12.6344	109.598	36.0187	-9.90367	1.5	14.5099	2	1
0	2019-12-27	15:49:23.7	Red	2	12.7331	110.549	36.8723	-0.421564	1.4	14.8589	2	1
0	2019-12-27	15:49:23.8	Red	2	12.8329	111.308	38.1525	3.83854	1.4	15.3922	2	1
0	2019-12-27	15:49:23.9	Red	2	12.9338	112.952	39.4953	-0.0438094	1.4	14.7093	2	1
0	2019-12-27	15:49:24.0	Red	2	13.0359	113.98	39.5221	7.88593	1.4	14.8916	2	1
0	2019-12-27	15:49:24.1	Red	2	13.1391	115.021	39.7991	0.917355	1.3	14.4827	2	1
0	2019-12-27	15:49:24.2	Red	2	13.2434	116.058	40.3195	3.58593	1.4	14.579	2	1
0	2019-12-27	15:49:24.3	Red	2	13.3489	117.2	37.9264	1.51865	1.4	15.3027	2	1
0	2019-12-27	15:49:24.4	Red	2	13.4555	118.38	39.0705	-2.76673	1.4	15.4802	2	1
0	2019-12-27	15:49:24.5	Red	2	13.5632	119.394	37.2849	-4.39873	1.3	15.2817	2	1
0	2019-12-27	15:49:24.6	Red	2	13.6721	120.268	37.7289	12.2387	1.4	15.2995	2	1
0	2019-12-27	15:49:24.7	Red	2	13.7821	121.38	38.7763	5.91607	1.4	15.6943	2	1
0	2019-12-27	15:49:24.8	Red	2	13.8932	122.662	39.8001	-4.67235	1.4	15.3116	2	1
0	2019-12-27	15:49:24.9	Red	2	14.0055	123.211	38.7415	2.89232	1.3	15.5553	2	1
0	2019-12-27	15:49:25.0	Red	2	14.1189	124.038	39.6043	-1.15823	1.3	15.9501	2	1
0	2019-12-27	15:49:25.1	Red	2	14.2334	125.72	39.6996	0.521044	1.4	15.8273	2	1
0	2019-12-27	15:49:25.2	Red	2	14.3491	126.958	42.0648	-1.04265	1.4	15.8283	2	1
0	2019-12-27	15:49:25.3	Red	2	14.4659	128.235	42.5523	14.176	1.3	15.3186	2	1
0	2019-12-27	15:49:25.4	Red	2	14.5838	129.631	46.5877	1.28263	1.4	15.2199	2	1
0	2019-12-27	15:49:25.5	Red	2	14.7029	130.365	43.8868	-0.648807	1.3	15.7124	2	1
0	2019-12-27	15:49:25.6	Red	2	14.8231	131.885	43.0976	-6.89328	1.4	15.3369	2	1
0	2019-12-27	15:49:25.7	Red	2	14.9444	133.326	42.2974	4.54674	1.4	14.9181	2	1
0	2019-12-27	15:49:25.8	Red	2	15.0669	134.716	41.8269	-0.87738	1.4	14.7284	2	1
0	2019-12-27	15:49:25.9	Red	2	15.1905	135.527	43.8305	-4.13656	1.3	14.9245	2	1
0	2019-12-27	15:49:26.0	Red	2	15.3152	136.535	41.7415	-2.89893	1.3	14.7723	2	1
0	2019-12-27	15:49:26.1	Red	2	15.4411	137.635	40.9198	-4.53866	1.3	14.5767	2	1
0	2019-12-27	15:49:26.2	Red	2	15.5681	138.926	39.9451	4.81844	1.3	14.5423	2	1
0	2019-12-27	15:49:26.3	Red	2	15.6962	140.105	41.4418	2.99275	1.3	14.5179	2	1
0	2019-12-27	15:49:26.4	Red	2	15.8255	141.161	43.5407	-0.811815	1.3	14.2233	2	1
0	2019-12-27	15:49:26.5	Red	2	15.9559	142.42	42.807	-2.45214	1.3	14.3656	2	1
0	2019-12-27	15:49:26.6	Red	2	16.0875	143.593	41.8586	0.941753	1.3	14.4093	2	1
0	2019-12-27	15:49:26.7	Red	2	16.2202	144.736	41.1172	0.925064	1.3	14.2134	2	1
0	2019-12-27	15:49:26.8	Red	2	16.354	146.211	42.2241	-0.903368	1.3	13.5445	2	1
0	2019-12-27	15:49:26.9	Red	2	16.4889	147.147	41.4617	-6.6278	1.3	13.9655	2	1
0	2019-12-27	15:49:27.0	Red	2	16.625	148.227	40.0822	4.17829	1.3	14.0655	2	1
0	2019-12-27	15:49:27.1	Red	2	16.7622	149.243	40.1733	-5.75165	1.3	13.9686	2	1
0	2019-12-27	15:49:27.2	Red	2	16.9006	150.544	39.8531	5.89156	1.3	13.8445	2	1
0	2019-12-27	15:49:27.3	Red	2	17.04	151.633	39.2026	-1.0947	1.3	13.8228	2	1
0	2019-12-27	15:49:27.4	Red	2	17.1807	152.5	39.3045	-0.831842	1.3	14.1468	2	1
0	2019-12-27	15:49:27.5	Red	2	17.3224	153.664	40.197	1.86547	1.3	13.8724	2	1
0	2019-12-27	15:49:27.6	Red	2	17.4653	155.067	40.0671	0.758886	1.3	13.5132	2	1
0	2019-12-27	15:49:27.7	Red	2	17.6093	155.859	39.3846	6.31543	1.4	13.9933	2	1
0	2019-12-27	15:49:27.8	Red	2	17.7545	156.962	41.3488	-5.89013	1.3	13.7135	2	1
0	2019-12-27	15:49:27.9	Red	2	17.9007	158.175	41.0127	1.10467	1.4	13.7522	2	1
0	2019-12-27	15:49:28.0	Red	2	18.0482	159.448	37.9253	-5.79214	1.3	13.4747	2	1
0	2019-12-27	15:49:28.1	Red	2	18.1967	160.386	39.1968	-2.83039	1.3	13.4624	2	1
0	2019-12-27	15:49:28.2	Red	2	18.3464	161.689	39.1889	5.31721	1.4	13.5353	2	1
0	2019-12-27	15:49:28.3	Red	2	18.4972	162.778	38.8511	-3.73693	1.4	13.2797	2	1
0	2019-12-27	15:49:28.4	Red	2	18.6492	163.495	37.1994	-0.876188	1.4	13.5416	2	1
0	2019-12-27	15:49:28.5	Red	2	18.8023	164.57	37.3096	-4.67519	1.4	13.2886	2	1
0	2019-12-27	15:49:28.6	Red	2	18.9565	165.67	36.6031	0.744343	1.4	13.33	2	1
0	2019-12-27	15:49:28.7	Red	2	19.1119	166.809	35.6099	1.95769	1.3	13.2203	2	1
0	2019-12-27	15:49:28.8	Red	2	19.2683	167.715	37.3931	-0.741243	1.4	13.3074	2	1
0	2019-12-27	15:49:28.9	Red	2	19.426	168.677	37.7999	5.43241	1.4	13.43	2	1
0	2019-12-27	15:49:29.0	Red	2	19.5847	169.823	37.6346	-8.31103	1.4	13.3603	2	1
0	2019-12-27	15:49:29.1	Red	2	19.7446	170.691	36.9802	1.65427	1.4	13.2755	2	1
0	2019-12-27	15:49:29.2	Red	2	19.9057	171.805	36.6656	-2.22588	1.4	13.1667	2	1
0	2019-12-27	15:49:29.3	Red	2	20.0678	172.97	37.0796	0.267585	1.4	13.3309	2	1
0	2019-12-27	15:49:29.4	Red	2	20.2311	174.034	36.0982	-2.21968	1.4	13.1985	2	1
0	2019-12-27	15:49:29.5	Red	2	20.3955	175.027	36.8622	-1.1156	1.4	13.1009	2	1
0	2019-12-27	15:49:29.6	Red	2	20.5611	175.862	37.5469	2.0175	1.3	13.1819	2	1
0	2019-12-27	15:49:29.7	Red	2	20.7278	176.916	35.9131	-1.60289	1.3	13.0102	2	1
0	2019-12-27	15:49:29.8	Red	2	20.8956	177.845	35.3641	0.744104	1.3	13.3074	2	1
0	2019-12-27	15:49:29.9	Red	2	21.0646	178.883	36.3853	1.60599	1.4	13.4014	2	1
0	2019-12-27	15:49:30.0	Red	2	21.2347	180.148	36.4127	-3.37172	1.4	13.1547	2	1
0	2019-12-27	15:49:30.1	Red	2	21.4059	180.95	35.8054	-0.0461737	1.3	13.2046	2	1
0	2019-12-27	15:49:30.2	Red	2	21.5783	181.892	36.6186	4.5321	1.3	13.2133	2	1
0	2019-12-27	15:49:30.3	Red	2	21.7518	183.112	36.6401	-1.05107	1.4	12.9612	2	1
0	2019-12-27	15:49:30.4	Red	2	21.9264	183.954	35.6044	-2.13075	1.3	12.8509	2	1
0	2019-12-27	15:49:30.5	Red	2	22.1022	184.873	37.5258	-0.0257095	1.4	13.1382	2	1
0	2019-12-27	15:49:30.6	Red	2	22.2791	185.982	36.9525	-4.48728	1.4	12.9502	2	1
0	2019-12-27	15:49:30.7	Red	2	22.4572	187.025	36.601	-5.76341	1.4	12.9071	2	1
0	2019-12-27	15:49:30.8	Red	2	22.6363	188.06	36.3592	5.72705	1.4	13.0363	2	1
0	2019-12-27	15:49:30.9	Red	2	22.8166	189.289	36.9861	1.35287	1.4	12.6667	2	1
0	2019-12-27	15:49:31.0	Red	2	22.9981	190.104	36.8416	-4.66633	1.4	12.6088	2	1
0	2019-12-27	15:49:31.1	Red	2	23.1806	191.246	37.1191	-0.383536	1.4	12.4339	2	1
0	2019-12-27	15:49:31.2	Red	2	23.3644	192.034	35.8901	-1.94454	1.4	12.7735	2	1
0	2019-12-27	15:49:31.3	Red	2	23.5492	193.092	34.3942	-3.02577	1.4	12.7241	2	1
0	2019-12-27	15:49:31.4	Red	2	23.7352	194.169	34.2796	4.36115	1.5	12.6961	2	1
0	2019-12-27	15:49:31.5	Red	2	23.9223	195.274	33.9665	4.12711	1.5	12.2928	2	1
0	2019-12-27	15:49:31.6	Red	2	24.1105	196.036	34.4246	-3.19147	1.5	12.4357	2	1
0	2019-12-27	15:49:31.7	Red	2	24.2999	196.932	34.6825	-0.206868	1.5	12.5737	2	1
0	2019-12-27	15:49:31.8	Red	2	24.4904	197.722	32.8356	-1.82652	1.5	12.743	2	1
0	2019-12-27	15:49:31.9	Red	2	24.6821	198.794	31.9925	-3.76169	1.5	12.5186	2	1
0	2019-12-27	15:49:32.0	Red	2	24.8748	199.684	32.008	2.82478	1.5	12.6052	2	1
0	2019-12-27	15:49:32.1	Red	2	25.0688	200.8	32.0407	-1.00859	1.5	12.2684	2	1
0	2019-12-27	15:49:32.2	Red	2	25.2638	201.466	33.1727	1.58095	1.5	12.8157	2	1
0	2019-12-27	15:49:32.3	Red	2	25.46	202.383	31.815	-0.432889	1.5	12.6089	2	1
0	2019-12-27	15:49:32.4	Red	2	25.6573	203.149	31.9997	-0.612974	1.5	12.7017	2	1
0	2019-12-27	15:49:32.5	Red	2	25.8558	204.053	30.1327	-2.52211	1.5	12.498	2	1
0	2019-12-27	15:49:32.6	Red	2	26.0553	205.093	31.5217	5.96309	1.5	12.4312	2	1
0	2019-12-27	15:49:32.7	Red	2	26.2561	205.864	31.7924	0.598669	1.5	12.7188	2	1
0	2019-12-27	15:49:32.8	Red	2	26.4579	206.795	31.3826	-3.93701	1.6	12.7545	2	1
0	2019-12-27	15:49:32.9	Red	2	26.6609	207.496	31.1425	-0.195622	1.6	12.886	2	1
0	2019-12-27	15:49:33.0	Red	2	26.865	208.471	29.9593	1.39952	1.5	12.5114	2	1
0	2019-12-27	15:49:33.1	Red	2	27.0703	209.448	31.5105	-3.02235	1.6	12.4574	2	1
0	2019-12-27	15:49:33.2	Red	2	27.2767	210.123	30.4188	0.448227	1.5	12.5781	2	1
0	2019-12-27	15:49:33.3	Red	2	27.4842	210.973	30.7299	0.428359	1.6	12.6865	2	1
0	2019-12-27	15:49:33.4	Red	2	27.6928	211.751	30.8612	-7.01332	1.6	12.7608	2	1
0	2019-12-27	15:49:33.5	Red	2	27.9026	212.866	29.145	1.83141	1.6	12.4398	2	1
0	2019-12-27	15:49:33.6	Red	2	28.1135	213.555	30.4174	0.511885	1.6	12.7369	2	1
0	2019-12-27	15:49:33.7	Red	2	28.3256	214.325	29.9516	0.434597	1.6	12.8451	2	1
0	2019-12-27	15:49:33.8	Red	2	28.5388	215.329	31.1221	-1.8127	1.6	12.713	2	1
0	2019-12-27	15:49:33.9	Red	2	28.7531	215.925	29.173	0.861168	1.6	12.9809	2	1
0	2019-12-27	15:49:34.0	Red	2	28.9686	216.882	30.6239	2.30145	1.6	12.8808	2	1
0	2019-12-27	15:49:34.1	Red	2	29.1852	217.629	31.339	-0.931501	1.7	12.4659	2	1
0	2019-12-27	15:49:34.2	Red	2	29.4029	218.667	29.3168	-0.493288	1.6	11.4947	2	1
0	2019-12-27	15:49:34.3	Red	2	29.6218	219.349	30.7577	-0.636339	1.7	10.8137	2	1
0	2019-12-27	15:49:34.4	Red	2	29.8418	220.36	29.9991	-0.55027	1.7	9.80377	2	1
0	2019-12-27	15:49:34.5	Red	2	30.0629	221.289	30.2458	0.977596	1.05629	8.87556	2	1
0	2019-12-27	15:49:34.6	Red	2	30.2852	221.844	29.2492	-1.6346	1.02407	8.32138	2	1
0	2019-12-27	15:49:34.7	Red	2	30.5086	222.76	29.5098	-0.799735	0.903369	7.40596	2	1
0	2019-12-27	15:49:34.8	Red	2	30.7331	223.549	29.0642	1.05882	-1	-1	-1	1
0	2019-12-27	15:49:34.9	Red	2	30.9588	224.35	28.5989	2.75536	-1	-1	-1	1
0	2019-12-27	15:49:35.0	Red	2	31.1856	225.167	30.2248	2.22301	-1	-1	-1	1
0	2019-12-27	15:49:35.1	Red	2	31.4135	225.907	29.1141	-0.909805	-1	-1	-1	1
0	2019-12-27	15:49:35.2	Red	2	31.6426	226.819	28.4751	-5.82695	-1	-1	-1	1
0	2019-12-27	15:49:35.3	Red	2	31.8728	227.644	24.5205	-12.9397	-1	-1	-1	1
0	2019-12-27	15:49:35.4	Red	2	32.1041	228.56	21.4087	-9.72952	-1	-1	-1	1
0	2019-12-27	15:49:35.5	Red	2	32.3366	229.23	18.241	-9.65932	-1	-1	-1	1
0	2019-12-27	15:49:35.6	Red	2	32.5702	229.876	14.3354	-13.0485	-1	-1	-1	1
0	2019-12-27	15:49:35.7	Red	2	32.8049	229.983	11.136	-10.5796	-1	-1	-1	1
0	2019-12-27	15:49:35.8	Red	2	33.0408	230.162	7.40508	-9.21593	-1	-1	-1	1
0	2019-12-27	15:49:35.9	Red	2	33.2778	230.163	4.88118	-6.17252	-1	-1	-1	1
0	2019-12-27	15:49:36.0	Red	2	33.5159	230.163	2.01073	-7.88163	-1	-1	-1	1
0	2019-12-27	15:49:36.1	Red	2	33.7552	230.164	0.637245	-2.02198	-1	-1	-1	1
0	2019-12-27	15:49:36.2	Red	2	33.9956	230.164	0.760286	-1.00133	-1	-1	-1	1
0	2019-12-27	15:54:58.0	Red	4	16.426	229.658	21.1906	14.8168	11.5	115.369	467	-1
0	2019-12-27	15:54:58.1	Red	4	16.4272	228.75	26.1102	14.1653	11.5	115.393	467	-1
0	2019-12-27	15:54:58.2	Red	4	16.4294	227.584	29.7975	12.2623	11.5	115.397	467	-1
0	2019-12-27	15:54:58.3	Red	4	16.4328	226.461	34.1645	9.38205	11.5	115.693	467	-1
0	2019-12-27	15:54:58.4	Red	4	16.4374	225.527	36.28	-2.84743	11.5	116.473	467	-1
0	2019-12-27	15:54:58.5	Red	4	16.443	224.432	37.3054	-3.61355	11.6	116.824	467	-1
0	2019-12-27	15:54:58.6	Red	4	16.4499	223.61	35.8963	-7.39622	11.6	117.458	467	-1
0	2019-12-27	15:54:58.7	Red	4	16.4578	222.495	36.0522	0.179927	11.6	117.569	467	-1
0	2019-12-27	15:54:58.8	Red	4	16.4669	221.596	35.7566	1.14489	11.6	118.25	467	-1
0	2019-12-27	15:54:58.9	Red	4	16.4771	220.46	35.8933	6.14274	11.6	117.612	467	-1
0	2019-12-27	15:54:59.0	Red	4	16.4884	219.607	37.0061	-5.15342	11.6	118.51	467	-1
0	2019-12-27	15:54:59.1	Red	4	16.5009	218.45	35.1812	-0.142256	11.7	118.87	467	-1
0	2019-12-27	15:54:59.2	Red	4	16.5145	217.581	37.4231	3.84378	11.7	119.376	467	-1
0	2019-12-27	15:54:59.3	Red	4	16.5292	216.455	36.5706	3.00972	11.7	119.536	467	-1
0	2019-12-27	15:54:59.4	Red	4	16.5451	215.386	36.9189	1.88899	11.8	120.281	467	-1
0	2019-12-27	15:54:59.5	Red	4	16.5621	214.677	36.5525	3.67852	11.8	121.408	467	-1
0	2019-12-27	15:54:59.6	Red	4	16.5803	213.28	36.3864	-9.52935	11.8	121.173	467	-1
0	2019-12-27	15:54:59.7	Red	4	16.5995	212.333	36.2499	-10.2106	11.8	121.226	467	-1
0	2019-12-27	15:54:59.8	Red	4	16.62	211.403	36.8226	4.88877	11.8	120.895	467	-1
0	2019-12-27	15:54:59.9	Red	4	16.6415	210.327	36.7983	4.33207	11.8	121.571	467	-1
0	2019-12-27	15:55:0.0	Red	4	16.6642	209.495	35.6165	-0.106812	11.9	122.558	467	-1
0	2019-12-27	15:55:0.1	Red	4	16.688	208.4	35.3842	-6.75074	11.9	122.699	467	-1
0	2019-12-27	15:55:0.2	Red	4	16.7129	207.203	35.9014	6.55389	11.9	122.247	467	-1
0	2019-12-27	15:55:0.3	Red	4	16.739	206.499	35.9794	-0.868678	12	123.771	467	-1
0	2019-12-27	15:55:0.4	Red	4	16.7662	205.365	35.5342	3.9258	12	124.436	467	-1
0	2019-12-27	15:55:0.5	Red	4	16.7946	204.47	36.1629	0.331839	12	124.25	467	-1
0	2019-12-27	15:55:0.6	Red	4	16.8241	203.425	35.5941	0.864029	12	124.372	467	-1
0	2019-12-27	15:55:0.7	Red	4	16.8547	202.332	35.818	-3.80619	11.9	123.566	467	-1
0	2019-12-27	15:55:0.8	Red	4	16.8864	201.598	35.1512	-2.65884	11.9	124.617	467	-1
0	2019-12-27	15:55:0.9	Red	4	16.9193	200.364	36.874	3.83131	12	125.127	467	-1
0	2019-12-27	15:55:1.0	Red	4	16.9533	199.293	34.7114	-7.10988	12	125.994	467	-1
0	2019-12-27	15:55:1.1	Red	4	16.9885	198.54	35.0453	-0.449856	12.1	126.425	467	-1
0	2019-12-27	15:55:1.2	Red	4	17.0248	197.554	37.042	1.96481	12	125.855	467	-1
0	2019-12-27	15:55:1.3	Red	4	17.0622	196.276	35.0523	2.99815	12.1	126.828	467	-1
0	2019-12-27	15:55:1.4	Red	4	17.1008	195.711	35.6215	0.892162	12.1	127.756	467	-1
0	2019-12-27	15:55:1.5	Red	4	17.1405	194.544	37.0715	-5.48156	12.1	128.619	467	-1
0	2019-12-27	15:55:1.6	Red	5	17.5393	193.367	36.5306	5.83172	11.5	121.125	460	-1
0	2019-12-27	15:55:1.7	Red	5	17.5404	192.574	34.774	4.73162	11.5	121.375	460	-1
0	2019-12-27	15:55:1.8	Red	5	17.5427	191.378	37.118	-0.468493	11.5	121.287	460	-1
0	2019-12-27	15:55:1.9	Red	5	17.5461	190.302	36.2338	2.83539	11.5	121.115	460	-1
0	2019-12-27	15:55:2.0	Red	5	17.5506	189.436	34.8315	-3.13163	11.5	121.157	460	-1
0	2019-12-27	15:55:2.1	Red	5	17.5563	188.548	36.3388	-5.28733	11.5	121.795	460	-1
0	2019-12-27	15:55:2.2	Red	5	17.5631	187.463	34.6554	2.23255	11.5	121.752	460	-1
0	2019-12-27	15:55:2.3	Red	5	17.571	186.492	34.6448	6.25805	11.4	121.552	460	-1
0	2019-12-27	15:55:2.4	Red	5	17.5801	185.626	35.2218	-0.251055	11.4	121.771	460	-1
0	2019-12-27	15:55:2.5	Red	5	17.5903	184.499	35.4825	-2.69485	11.4	121.736	460	-1
0	2019-12-27	15:55:2.6	Red	5	17.6016	183.676	35.8032	2.14529	11.4	121.697	460	-1
0	2019-12-27	15:55:2.7	Red	5	17.6141	182.603	35.7603	-3.32781	11.3	121.41	460	-1
0	2019-12-27	15:55:2.8	Red	5	17.6277	181.609	36.7569	-0.792503	11.3	121.333	460	-1
0	2019-12-27	15:55:2.9	Red	5	17.6425	180.663	35.7406	1.48221	11.3	121.82	460	-1
0	2019-12-27	15:55:3.0	Red	5	17.6583	179.507	36.1191	1.05858	11.2	121.334	460	-1
0	2019-12-27	15:55:3.1	Red	5	17.6754	178.545	36.7814	-2.73903	11.2	121.66	460	-1
0	2019-12-27	15:55:3.2	Red	5	17.6935	177.458	35.9014	-3.27873	11.2	121.413	460	-1
0	2019-12-27	15:55:3.3	Red	5	17.7128	176.557	36.5281	1.26195	11.2	121.324	460	-1
0	2019-12-27	15:55:3.4	Red	5	17.7332	175.65	36.0927	0.89407	11.1	121.363	460	-1
0	2019-12-27	15:55:3.5	Red	5	17.7547	174.429	35.3068	0.807842	11.1	120.963	460	-1
0	2019-12-27	15:55:3.6	Red	5	17.7774	173.631	35.4001	5.0025	11	121.119	460	-1
0	2019-12-27	15:55:3.7	Red	5	17.8012	172.546	36.3755	3.86226	11.1	121.195	460	-1
0	2019-12-27	15:55:3.8	Red	5	17.8262	171.486	36.3475	-4.96864	11	120.966	460	-1
0	2019-12-27	15:55:3.9	Red	4	17.4287	170.699	34.8653	-1.66297	12	135.089	467	-1
0	2019-12-27	15:55:4.0	Red	4	17.4298	169.591	35.6001	2.3241	12	135.79	467	-1
0	2019-12-27	15:55:4.1	Red	4	17.4321	168.473	36.2704	-2.8019	12.1	137.05	467	-1
0	2019-12-27	15:55:4.2	Red	4	17.4355	167.573	34.8495	-6.90031	12	136.805	467	-1
0	2019-12-27	15:55:4.3	Red	4	17.44	166.681	36.1885	-0.491222	12	137.616	467	-1
0	2019-12-27	15:55:4.4	Red	4	17.4457	165.72	35.3567	2.39348	12	138.02	467	-1
0	2019-12-27	15:55:4.5	Red	4	17.4525	164.486	35.6574	-2.90457	12	137.806	467	-1
0	2019-12-27	15:55:4.6	Red	4	17.4604	163.742	34.9766	-5.68795	12	137.944	467	-1
0	2019-12-27	15:55:4.7	Red	4	17.4695	162.657	35.2127	3.46196	12	138.951	467	-1
0	2019-12-27	15:55:4.8	Red	4	17.4797	161.734	35.4666	-3.95513	12	138.907	467	-1
0	2019-12-27	15:55:4.9	Red	4	17.491	160.549	34.2215	-4.31216	11.9	138.683	467	-1
0	2019-12-27	15:55:5.0	Red	4	17.5035	159.8	33.6246	7.02119	12	139.286	467	-1
0	2019-12-27	15:55:5.1	Red	4	17.5171	158.856	34.6923	-2.29402	12	139.705	467	-1
0	2019-12-27	15:55:5.2	Red	4	17.5319	157.838	34.1278	-4.11749	14.7549	139.89	467	-1
0	2019-12-27	15:55:5.3	Red	4	17.5477	156.881	34.0236	-1.65125	-1	-1	-1	-1
0	2019-12-27	15:55:5.4	Red	4	17.5647	156.269	33.1569	2.02823	-1	-1	-1	-1
0	2019-12-27	15:55:5.5	Red	4	17.5829	154.948	34.6119	-0.495036	-1	-1	-1	-1
0	2019-12-27	15:55:5.6	Red	4	17.6022	154.151	33.6342	-4.53019	-1	-1	-1	-1
0	2019-12-27	15:55:5.7	Red	4	17.6226	152.989	33.4561	5.21139	-1	-1	-1	-1
0	2019-12-27	15:55:5.8	Red	4	17.6441	152.432	34.0203	-9.60469	-1	-1	-1	-1
0	2019-12-27	15:55:5.9	Red	4	17.6668	151.165	32.6671	4.65552	-1	-1	-1	-1
0	2019-12-27	15:55:6.0	Red	4	17.6906	150.364	34.0382	-4.65703	-1	-1	-1	-1
0	2019-12-27	15:55:6.1	Red	4	17.7156	149.447	32.1974	4.022	-1	-1	-1	-1
0	2019-12-27	15:55:6.2	Red	4	17.7416	148.709	34.9733	5.80812	-1	-1	-1	-1
0	2019-12-27	15:55:6.3	Red	4	17.7689	147.688	33.5669	4.49363	-1	-1	-1	-1
0	2019-12-27	15:55:6.4	Red	4	17.7972	146.586	34.9729	5.79858	-1	-1	-1	-1
0	2019-12-27	15:55:6.5	Red	4	17.8267	145.834	34.7639	4.54668	-1	-1	-1	-1
0	2019-12-27	15:55:6.6	Red	4	17.8573	144.66	36.4392	11.2917	-1	-1	-1	-1
0	2019-12-27	15:55:6.7	Red	4	17.8891	143.705	36.2605	-6.51375	-1	-1	-1	-1
0	2019-12-27	15:55:6.8	Red	4	17.9219	142.592	36.4544	11.5578	-1	-1	-1	-1
0	2019-12-27	15:55:6.9	Red	4	17.956	141.721	37.0986	1.04296	-1	-1	-1	-1
0	2019-12-27	15:55:7.0	Red	4	17.9911	140.612	37.4939	-1.07145	-1	-1	-1	-1
0	2019-12-27	15:55:7.1	Red	4	18.0274	139.631	36.3768	-4.14209	-1	-1	-1	-1
0	2019-12-27	15:55:7.2	Red	4	18.0648	138.485	36.9375	2.63643	-1	-1	-1	-1
0	2019-12-27	15:55:7.3	Red	4	18.1034	137.589	37.6241	-7.17787	-1	-1	-1	-1
0	2019-12-27	15:55:7.4	Red	4	18.1431	136.328	35.6655	-2.78427	-1	-1	-1	-1
0	2019-12-27	15:55:7.5	Red	4	18.1839	135.622	35.4622	4.50225	-1	-1	-1	-1
0	2019-12-27	15:55:7.6	Red	4	18.2259	134.384	36.7301	2.88623	-1	-1	-1	-1
0	2019-12-27	15:55:7.7	Red	4	18.269	133.36	38.3147	-2.24829	-1	-1	-1	-1
0	2019-12-27	15:55:7.8	Red	4	18.3132	132.661	37.6681	-3.14213	-1	-1	-1	-1
0	2019-12-27	15:55:7.9	Red	4	18.3585	131.834	39.7918	3.14853	-1	-1	-1	-1
0	2019-12-27	15:55:8.0	Red	4	18.405	130.794	38.1973	-8.60918	-1	-1	-1	-1
0	2019-12-27	15:55:8.1	Red	4	18.4527	129.008	38.4883	0.732286	-1	-1	-1	-1
0	2019-12-27	15:55:8.2	Red	4	18.5014	128.141	40.117	1.37326	-1	-1	-1	-1
0	2019-12-27	15:55:8.3	Red	4	18.5513	126.539	41.3313	4.16537	-1	-1	-1	-1
0	2019-12-27	15:55:8.4	Red	4	18.6023	125.959	41.8173	-5.03933	-1	-1	-1	-1
0	2019-12-27	15:55:8.5	Red	4	18.6545	124.769	39.7944	-1.79217	-1	-1	-1	-1
0	2019-12-27	15:55:8.6	Red	4	18.7078	123.746	41.9531	-1.3988	-1	-1	-1	-1
0	2019-12-27	15:55:8.7	Red	4	18.7622	122.649	37.794	3.97476	-1	-1	-1	-1
0	2019-12-27	15:55:8.8	Red	4	18.8178	121.501	41.9438	4.75287	-1	-1	-1	-1
0	2019-12-27	15:55:8.9	Red	4	18.8745	120.164	40.1992	1.48793	-1	-1	-1	-1
0	2019-12-27	15:55:9.0	Red	4	18.9323	118.818	41.9315	11.3597	-1	-1	-1	-1
0	2019-12-27	15:55:9.1	Red	4	18.9913	118.14	41.1799	0.787914	-1	-1	-1	-1
0	2019-12-27	15:55:9.2	Red	4	19.0514	116.639	41.2768	0.861406	-1	-1	-1	-1
0	2019-12-27	15:55:9.3	Red	4	19.1126	115.836	39.5024	-4.71232	-1	-1	-1	-1
0	2019-12-27	15:55:9.4	Red	4	19.175	114.428	39.4199	9.52578	-1	-1	-1	-1
0	2019-12-27	15:55:9.5	Red	4	19.2385	113.498	42.2894	-4.97186	-1	-1	-1	-1
0	2019-12-27	15:55:9.6	Red	4	19.3032	112.329	40.6238	3.02255	-1	-1	-1	-1
0	2019-12-27	15:55:9.7	Red	4	19.3689	111.386	43.5744	-4.44919	-1	-1	-1	-1
0	2019-12-27	15:55:9.8	Red	4	19.4358	110.058	40.5335	-5.75936	-1	-1	-1	-1
0	2019-12-27	15:55:9.9	Red	4	19.5039	108.742	43.5549	3.55367	-1	-1	-1	-1
0	2019-12-27	15:55:10.0	Red	4	19.5731	107.611	41.7455	-8.42619	-1	-1	-1	-1
0	2019-12-27	15:55:10.1	Red	4	19.6434	106.153	41.993	4.88234	-1	-1	-1	-1
0	2019-12-27	15:55:10.2	Red	4	19.7148	105.421	41.6625	-3.56054	-1	-1	-1	-1
0	2019-12-27	15:55:10.3	Red	4	19.7874	103.819	39.7205	1.89288	-1	-1	-1	-1
0	2019-12-27	15:55:10.4	Red	4	19.8611	103.052	41.6121	5.67055	-1	-1	-1	-1
0	2019-12-27	15:55:10.5	Red	4	19.9359	102.054	39.0891	-0.657678	-1	-1	-1	-1
0	2019-12-27	15:55:10.6	Red	4	20.0119	100.8	38.6903	0.73421	-1	-1	-1	-1
0	2019-12-27	15:55:10.7	Red	4	20.089	99.9155	38.4867	-3.11526	-1	-1	-1	-1
0	2019-12-27	15:55:10.8	Red	5	17.5624	98.3639	39.965	2.8348	-1	-1	-1	-1
0	2019-12-27	15:55:10.9	Red	5	17.5635	97.4663	40.8041	1.25935	-1	-1	-1	-1
0	2019-12-27	15:55:11.0	Red	5	17.5658	96.823	39.8017	-11.5396	-1	-1	-1	-1
0	2019-12-27	15:55:11.1	Red	5	17.5692	95.2665	40.6183	0.829478	-1	-1	-1	-1
0	2019-12-27	15:55:11.2	Red	5	17.5737	94.1709	40.3954	-1.32811	-1	-1	-1	-1
0	2019-12-27	15:55:11.3	Red	5	17.5794	92.9867	40.6146	0.120481	-1	-1	-1	-1
0	2019-12-27	15:55:11.4	Red	5	17.5862	91.9552	42.2426	0.823855	-1	-1	-1	-1
0	2019-12-27	15:55:11.5	Red	5	17.5941	90.8892	40.7828	-1.3536	-1	-1	-1	-1
0	2019-12-27	15:55:11.6	Red	5	17.6032	89.3872	39.9367	3.11863	-1	-1	-1	-1
0	2019-12-27	15:55:11.7	Red	5	17.6134	88.4409	40.2203	1.29284	-1	-1	-1	-1
0	2019-12-27	15:55:11.8	Red	5	17.6247	87.4358	41.2237	-2.35748	-1	-1	-1	-1
0	2019-12-27	15:55:11.9	Red	5	17.6372	86.2036	40.2171	-4.02671	-1	-1	-1	-1
0	2019-12-27	15:55:12.0	Red	5	17.6508	85.296	38.7898	-6.94489	-1	-1	-1	-1
0	2019-12-27	15:55:12.1	Red	5	17.6656	84.0489	39.6478	5.84914	-1	-1	-1	-1
0	2019-12-27	15:55:12.2	Red	5	17.6814	82.7943	40.7854	6.19769	-1	-1	-1	-1
0	2019-12-27	15:55:12.3	Red	5	17.6984	81.952	43.0349	1.62423	-1	-1	-1	-1
0	2019-12-27	15:55:12.4	Red	5	17.7166	80.7672	42.8664	0.715613	-1	-1	-1	-1
0	2019-12-27	15:55:12.5	Red	5	17.7359	79.6302	44.5005	5.56217	-1	-1	-1	-1
0	2019-12-27	15:55:12.6	Red	5	17.7563	78.3724	43.4904	5.69689	-1	-1	-1	-1
0	2019-12-27	15:55:12.7	Red	5	17.7778	76.6403	43.7027	1.55586	-1	-1	-1	-1
0	2019-12-27	15:55:12.8	Red	5	17.8005	75.7702	44.8091	9.16028	-1	-1	-1	-1
0	2019-12-27	15:55:12.9	Red	5	17.8243	74.1599	45.1021	-2.41901	-1	-1	-1	-1
0	2019-12-27	15:55:13.0	Red	5	17.8493	73.1298	43.7891	-7.3415	-1	-1	-1	-1
0	2019-12-27	15:55:13.1	Red	5	17.8754	72.2403	42.8454	4.15633	-1	-1	-1	-1
0	2019-12-27	15:55:13.2	Red	5	17.9026	70.8096	44.441	3.63612	-1	-1	-1	-1
0	2019-12-27	15:55:13.3	Red	5	17.9309	69.6075	44.8464	-5.52208	-1	-1	-1	-1
0	2019-12-27	15:55:13.4	Red	5	17.9604	68.6415	45.95	6.31511	-1	-1	-1	-1
0	2019-12-27	15:55:13.5	Red	5	17.991	67.1191	45.472	4.18042	-1	-1	-1	-1
0	2019-12-27	15:55:13.6	Red	5	18.0228	65.8944	45.6945	-7.60823	-1	-1	-1	-1
0	2019-12-27	15:55:13.7	Red	5	18.0557	64.194	47.4385	4.25339	-1	-1	-1	-1
0	2019-12-27	15:55:13.8	Red	5	18.0897	62.9187	47.9801	6.85883	-1	-1	-1	-1
0	2019-12-27	15:55:13.9	Red	5	18.1248	62.1355	49.1151	-2.90759	-1	-1	-1	-1
0	2019-12-27	15:55:14.0	Red	5	18.1611	60.6553	47.8337	-5.09077	-1	-1	-1	-1
0	2019-12-27	15:55:14.1	Red	5	18.1985	59.0657	45.3271	5.06104	-1	-1	-1	-1
0	2019-12-27	15:55:14.2	Red	5	18.2371	57.9792	46.8354	0.813425	-1	-1	-1	-1
0	2019-12-27	15:55:14.3	Red	5	18.2768	56.2046	47.7833	3.60064	-1	-1	-1	-1
0	2019-12-27	15:55:14.4	Red	5	18.3176	55.2647	48.3204	0.880182	-1	-1	-1	-1
0	2019-12-27	15:55:14.5	Red	5	18.3596	54.1213	47.9771	-6.8786	-1	-1	-1	-1
0	2019-12-27	15:55:14.6	Red	5	18.4027	52.5108	47.1915	-8.33845	-1	-1	-1	-1
0	2019-12-27	15:55:14.7	Red	5	18.4469	51.5169	46.8734	7.34075	-1	-1	-1	-1
0	2019-12-27	15:55:14.8	Red	5	18.4922	49.9174	47.8846	-2.52426	-1	-1	-1	-1
0	2019-12-27	15:55:14.9	Red	5	18.5387	48.4041	48.178	3.49065	-1	-1	-1	-1
0	2019-12-27	15:55:15.0	Red	5	18.5864	47.4922	48.5929	-8.9134	-1	-1	-1	-1
0	2019-12-27	15:55:15.1	Red	5	18.6351	45.7883	49.6402	-5.93634	-1	-1	-1	-1
0	2019-12-27	15:55:15.2	Red	5	18.685	44.6237	48.3083	0.886977	-1	-1	-1	-1
0	2019-12-27	15:55:15.3	Red	5	18.7361	43.4151	47.0899	6.14962	-1	-1	-1	-1
0	2019-12-27	15:55:15.4	Red	5	18.7882	41.7124	49.8964	10.8213	-1	-1	-1	-1
0	2019-12-27	15:55:15.5	Red	5	18.8415	40.4858	52.7936	-2.58791	-1	-1	-1	-1
0	2019-12-27	15:55:15.6	Red	5	18.8959	39.1822	53.6026	7.41518	-1	-1	-1	-1
0	2019-12-27	15:55:15.7	Red	5	18.9515	37.9397	51.4597	-14.5396	-1	-1	-1	-1
0	2019-12-27	15:55:15.8	Red	5	19.0082	36.4041	49.4236	17.6849	-1	-1	-1	-1
0	2019-12-27	15:55:15.9	Red	5	19.0661	34.0564	52.2511	0.842144	-1	-1	-1	-1
0	2019-12-27	15:55:16.0	Red	5	19.125	32.712	53.1043	8.01554	-1	-1	-1	-1
0	2019-12-27	15:55:16.1	Red	5	19.1851	31.9796	54.2944	-0.765041	-1	-1	-1	-1
0	2019-12-27	15:55:16.2	Red	5	19.2464	30.7294	53.8641	-5.72017	-1	-1	-1	-1
0	2019-12-27	15:55:16.3	Red	5	19.3087	28.8744	48.4538	-2.97528	-1	-1	-1	-1
0	2019-12-27	15:55:16.4	Red	5	19.3722	27.3813	49.6616	0.9709	-1	-1	-1	-1
0	2019-12-27	15:55:16.5	Red	5	19.4369	25.8742	51.5903	6.73298	-1	-1	-1	-1
0	2019-12-27	15:55:16.6	Red	5	19.5026	24.4343	51.212	-9.58219	-1	-1	-1	-1
0	2019-12-27	15:55:16.7	Red	5	19.5695	23.2889	49.0322	1.11713	-1	-1	-1	-1
0	2019-12-27	15:55:16.8	Red	5	19.6376	21.6761	48.3851	-8.48083	-1	-1	-1	-1
0	2019-12-27	15:55:16.9	Red	5	19.7068	20.5151	47.4069	1.04217	-1	-1	-1	-1
0	2019-12-27	15:55:17.0	Red	5	19.7771	19.3489	46.5928	-2.13182	-1	-1	-1	505
0	2019-12-27	15:55:17.1	Red	5	19.8485	17.9784	47.4112	1.17177	-1	-1	-1	505
0	2019-12-27	15:56:50.0	Red	2	8.0512	44.813	30.4076	-11.3507	1.5	12.9517	672	680
0	2019-12-27	15:56:50.1	Red	2	8.05234	46.0945	30.9908	1.87017	1.4	11.9912	672	680
0	2019-12-27	15:56:50.2	Red	2	8.05461	46.7893	32.8165	-4.2125	1.4	12.1281	672	680
0	2019-12-27	15:56:50.3	Red	2	8.05801	47.36	29.7901	13.6823	1.4	12.8287	672	680
0	2019-12-27	15:56:50.4	Red	2	8.06254	48.31	31.7936	3.73521	1.4	12.7016	672	680
0	2019-12-27	15:56:50.5	Red	2	8.06821	48.963	34.8339	0.36927	1.4	13.1491	672	680
0	2019-12-27	15:56:50.6	Red	2	8.07502	50.6995	34.6216	-8.2655	1.4	12.5702	672	680
0	2019-12-27	15:56:50.7	Red	2	8.08296	51.4468	33.9828	-0.176211	1.4	12.7553	672	680
0	2019-12-27	15:56:50.8	Red	2	8.09203	52.0938	34.9567	4.58632	1.5	13.2221	672	680
0	2019-12-27	15:56:50.9	Red	2	8.10223	52.9185	34.1499	0.560033	1.4	13.0129	672	680
0	2019-12-27	15:56:51.0	Red	2	8.11357	54.0199	31.2721	-5.04021	1.4	12.9533	672	680
0	2019-12-27	15:56:51.1	Red	2	8.12605	54.9061	31.8368	-1.32309	1.3	12.8291	672	680
0	2019-12-27	15:56:51.2	Red	2	8.13966	55.8418	31.4751	2.93331	1.3	12.774	672	680
0	2019-12-27	15:56:51.3	Red	2	8.1544	56.9606	34.3161	0.185246	1.3	12.4105	672	680
0	2019-12-27	15:56:51.4	Red	2	8.17027	57.763	33.2649	4.75427	1.3	12.8407	672	680
0	2019-12-27	15:56:51.5	Red	2	8.18728	58.4036	34.2878	4.63707	1.3	13.0961	672	680
0	2019-12-27	15:56:51.6	Red	1	6.96535	59.6789	35.9507	5.07712	15.8414	158.213	658	-1
0	2019-12-27	15:56:51.7	Red	1	6.96648	60.7871	35.0806	0.434518	16.2717	158.578	658	-1
0	2019-12-27	15:56:51.8	Red	1	6.96875	61.3868	33.9687	2.51472	16.8908	159.394	658	-1
0	2019-12-27	15:56:51.9	Red	1	6.97215	62.6411	37.9861	11.8968	15.1024	159.371	658	-1
0	2019-12-27	15:56:52.0	Red	1	6.97669	63.8262	37.7369	-15.1663	15.2169	159.526	658	-1
0	2019-12-27	15:56:52.1	Red	1	6.98236	64.7555	36.8368	-0.47484	15.6154	159.799	658	-1
0	2019-12-27	15:56:52.2	Red	1	6.98916	65.3116	38.2086	5.0022	15.1368	160.67	658	-1
0	2019-12-27	15:56:52.3	Red	1	6.9971	66.845	38.6261	0.397245	14.9891	160.84	658	-1
0	2019-12-27	15:56:52.4	Red	1	7.00617	68.0649	37.7166	7.80678	15.3655	160.997	658	-1
0	2019-12-27	15:56:52.5	Red	1	7.01638	68.973	38.8563	5.44475	14.9143	160.991	658	-1
0	2019-12-27	15:56:52.6	Red	1	7.02772	69.8777	42.1748	4.92156	13.6792	160.268	658	-1
0	2019-12-27	15:56:52.7	Red	1	7.04019	71.2246	39.5512	-19.1418	14.464	158.923	658	-1
0	2019-12-27	15:56:52.8	Red	1	7.0538	72.2077	37.7788	18.5234	-1	-1	-1	-1
0	2019-12-27	15:56:52.9	Red	1	7.06854	73.3902	39.3517	6.65882	-1	-1	-1	-1
0	2019-12-27	15:56:53.0	Red	1	7.08442	74.6838	40.909	-3.43106	-1	-1	-1	-1
0	2019-12-27	15:56:53.1	Red	1	7.10143	75.6676	41.1182	-2.5262	-1	-1	-1	-1
0	2019-12-27	15:56:53.2	Red	1	7.11957	76.432	42.5846	2.81782	-1	-1	-1	-1
0	2019-12-27	15:56:53.3	Red	1	7.13885	78.1616	41.2032	7.77897	-1	-1	-1	-1
0	2019-12-27	15:56:53.4	Red	1	7.15926	78.8509	45.5369	-0.896671	-1	-1	-1	-1
0	2019-12-27	15:56:53.5	Red	1	7.18081	80.4158	42.9619	-6.84377	-1	-1	-1	-1
0	2019-12-27	15:56:53.6	Red	1	7.20349	81.5758	43.5095	11.3305	-1	-1	-1	-1
0	2019-12-27	15:56:53.7	Red	1	7.2273	82.6984	43.0219	-1.22483	-1	-1	-1	-1
0	2019-12-27	15:56:53.8	Red	1	7.25225	84.758	47.2196	1.64342	-1	-1	-1	-1
0	2019-12-27	15:56:53.9	Red	1	7.27833	85.4479	46.2123	-7.2187	-1	-1	-1	-1
0	2019-12-27	15:56:54.0	Red	1	7.30555	86.41	45.0763	4.54998	-1	-1	-1	-1
0	2019-12-27	15:56:54.1	Red	1	7.3339	87.7736	46.5725	-8.55887	-1	-1	-1	-1
0	2019-12-27	15:56:54.2	Red	1	7.36338	89.3441	42.1598	-5.74398	-1	-1	-1	-1
0	2019-12-27	15:56:54.3	Red	1	7.394	90.6851	44.3379	14.7862	-1	-1	-1	-1
0	2019-12-27	15:56:54.4	Red	1	7.42575	91.5928	48.7444	6.45459	-1	-1	-1	-1
0	2019-12-27	15:56:54.5	Red	1	7.45864	93.0479	49.5153	2.12709	-1	-1	-1	-1
0	2019-12-27	15:56:54.6	Red	1	7.49266	94.1268	47.9408	-8.20851	-1	-1	-1	-1
0	2019-12-27	15:56:54.7	Red	1	7.52781	95.3008	44.7468	-4.19156	-1	-1	-1	-1
0	2019-12-27	15:56:54.8	Red	1	7.5641	97.2421	45.9755	8.63099	-1	-1	-1	-1
0	2019-12-27	15:56:54.9	Red	1	7.60152	98.777	46.1505	8.55251	-1	-1	-1	-1
0	2019-12-27	15:56:55.0	Red	1	7.64008	99.9976	47.3043	3.99482	-1	-1	-1	709
0	2019-12-27	15:56:55.1	Red	1	7.67977	100.629	48.0824	-8.44477	-1	-1	-1	709
0	2019-12-27	15:56:55.2	Red	1	7.72059	101.81	47.1082	1.10829	-1	-1	-1	-1
0	2019-12-27	15:56:55.3	Red	1	7.76255	103.304	44.5332	-2.59932	-1	-1	-1	-1
0	2019-12-27	15:56:55.4	Red	1	7.80564	104.639	44.4258	6.1605	-1	-1	-1	-1
0	2019-12-27	15:56:55.5	Red	1	7.84987	105.986	47.4561	3.98423	-1	-1	-1	-1
0	2019-12-27	15:56:55.6	Red	1	7.89523	107.711	49.031	-1.32215	-1	-1	-1	-1
0	2019-12-27	15:56:55.7	Red	1	7.94172	108.673	48.599	-3.13512	-1	-1	-1	-1
0	2019-12-27	15:56:55.8	Red	1	7.98935	109.87	48.2139	-0.869274	-1	-1	-1	-1
0	2019-12-27	15:56:55.9	Red	1	8.03811	111.175	47.8286	2.43978	-1	-1	-1	-1
0	2019-12-27	15:56:56.0	Red	1	8.08801	112.705	47.3357	-7.66432	-1	-1	-1	713
0	2019-12-27	15:56:56.1	Red	1	8.13904	114.103	48.0722	3.11299	-1	-1	-1	713
0	2019-12-27	15:56:56.2	Red	1	8.1912	115.353	49.7309	1.03021	-1	-1	-1	713
0	2019-12-27	15:56:56.3	Red	1	8.2445	116.614	50.8235	4.32903	-1	-1	-1	713
0	2019-12-27	15:56:56.4	Red	1	8.29893	118.23	48.2902	-9.51886	-1	-1	-1	713
0	2019-12-27	15:56:56.5	Red	1	8.3545	119.356	44.9487	-10.9656	-1	-1	-1	713
0	2019-12-27	15:56:56.6	Red	1	8.4112	120.921	45.7686	11.3698	-1	-1	-1	713
0	2019-12-27	15:56:56.7	Red	1	8.46903	122.469	44.8635	-3.45362	-1	-1	-1	713
0	2019-12-27	15:56:56.8	Red	1	8.528	123.437	42.723	2.76988	-1	-1	-1	713
0	2019-12-27	15:56:56.9	Red	1	8.5881	124.092	43.1114	-7.09057	-1	-1	-1	713
0	2019-12-27	15:56:57.0	Red	1	8.64934	125.524	40.3365	-4.48732	-1	-1	-1	713
0	2019-12-27	15:56:59.0	Red	2	7.0131	151.844	40.041	-0.954628	1.6	16.9285	646	672
0	2019-12-27	15:56:59.1	Red	2	7.01423	152.835	40.1523	-2.13758	1.6	17.129	646	672
0	2019-12-27	15:56:59.2	Red	2	7.0165	154.105	40.3317	3.86405	1.7	16.4768	646	672
0	2019-12-27	15:56:59.3	Red	2	7.0199	155.255	40.7925	-4.21894	1.6	16.2677	646	672
0	2019-12-27	15:56:59.4	Red	2	7.02444	156.223	39.7232	7.40719	1.6	16.5143	646	672
0	2019-12-27	15:56:59.5	Red	2	7.03011	157.27	40.2034	-0.870506	1.6	16.5468	646	672
0	2019-12-27	15:56:59.6	Red	2	7.03691	158.621	39.5461	-7.39217	1.6	15.964	646	672
0	2019-12-27	15:56:59.7	Red	2	7.04485	159.82	37.367	2.24789	1.6	15.8291	646	672
0	2019-12-27	15:56:59.8	Red	2	7.05392	160.672	38.961	0.65279	1.6	16.0944	646	672
0	2019-12-27	15:56:59.9	Red	2	7.06413	161.769	38.6706	5.96873	1.6	15.5965	646	672
0	2019-12-27	15:57:0.0	Red	2	7.07547	162.893	36.9894	-10.2649	1.6	15.486	646	672
0	2019-12-27	15:57:0.1	Red	2	7.08794	163.559	36.3123	1.4981	1.6	16.0002	646	672
0	2019-12-27	15:57:0.2	Red	2	7.10155	164.881	37.7406	-0.939608	1.6	15.7039	646	672
0	2019-12-27	15:57:0.3	Red	2	7.11629	165.864	37.0876	-3.24293	1.6	15.5208	646	672
0	2019-12-27	15:57:0.4	Red	2	7.13217	166.841	34.5947	0.841618	1.5	15.5691	646	672
0	2019-12-27	15:57:0.5	Red	2	7.14918	167.889	37.2364	-4.13199	1.5	15.5219	646	672
0	2019-12-27	15:57:0.6	Red	2	7.16732	169.059	35.7697	1.97816	1.5	15.2343	646	672
0	2019-12-27	15:57:0.7	Red	2	7.1866	170.011	36.2027	-5.28268	1.5	15.3388	646	672
0	2019-12-27	15:57:0.8	Red	2	7.20701	170.58	37.7252	9.43923	1.5	15.7352	646	672
0	2019-12-27	15:57:0.9	Red	2	7.22856	171.834	36.7588	0.809669	1.5	15.5905	646	672
0	2019-12-27	15:57:1.0	Red	2	7.25124	172.83	35.9005	-5.10931	1.5	15.722	646	672
0	2019-12-27	15:57:1.1	Red	2	7.27505	173.909	35.9816	4.4924	1.5	15.5968	646	672
0	2019-12-27	15:57:1.2	Red	2	7.3	175.224	38.6868	6.15549	1.5	15.2025	646	672
0	2019-12-27	15:57:1.3	Red	2	7.32608	176.058	38.3272	4.04986	1.5	15.4408	646	672
0	2019-12-27	15:57:1.4	Red	2	7.3533	177.036	37.6487	-2.47812	1.5	15.4737	646	672
0	2019-12-27	15:57:1.5	Red	2	7.38165	178.007	38.3148	4.65854	1.5	15.361	646	672
0	2019-12-27	15:57:1.6	Red	2	7.41113	179.177	37.3593	-3.86739	1.5	15.3035	646	672
0	2019-12-27	15:57:1.7	Red	2	7.44175	180.351	38.0749	-0.292897	1.5	15.2316	646	672
0	2019-12-27	15:57:1.8	Red	2	7.4735	181.196	38.7389	7.22909	1.5	15.2236	646	672
0	2019-12-27	15:57:1.9	Red	2	7.50639	182.423	39.7003	-1.80797	1.5	15.0809	646	672
0	2019-12-27	15:57:2.0	Red	2	7.54041	183.526	39.2238	-2.47359	1.5	14.9532	646	672
0	2019-12-27	15:57:2.1	Red	2	7.57556	184.519	37.9506	0.0494719	1.5	15.0256	646	672
0	2019-12-27	15:57:2.2	Red	2	7.61185	185.645	39.3462	-2.2428	1.5	15.0804	646	672
0	2019-12-27	15:57:2.3	Red	2	7.64927	186.829	38.9727	-0.252406	1.5	14.8194	646	672
0	2019-12-27	15:57:2.4	Red	2	7.68783	187.894	39.3562	-2.24423	1.5	14.818	646	672
0	2019-12-27	15:57:2.5	Red	2	7.72752	188.784	38.1627	-6.33669	1.5	15.015	646	672
0	2019-12-27	15:57:2.6	Red	2	7.76834	189.94	38.7057	-3.56913	1.5	14.7238	646	672
0	2019-12-27	15:57:2.7	Red	2	7.8103	191.084	38.6349	2.78334	1.5	14.7673	646	672
0	2019-12-27	15:57:2.8	Red	2	7.85339	192.272	36.6345	-5.85508	1.5	14.5931	646	672
0	2019-12-27	15:57:2.9	Red	2	7.89762	192.999	36.9494	0.374794	1.5	14.5666	646	672
0	2019-12-27	15:57:3.0	Red	2	7.94298	194.246	37.065	0.320911	1.5	14.6401	646	672
0	2019-12-27	15:57:3.1	Red	2	7.98947	195.415	37.004	-1.79585	1.5	14.6162	646	672
0	2019-12-27	15:57:3.2	Red	2	8.0371	196.035	36.0369	1.52802	1.5	14.8377	646	672
0	2019-12-27	15:57:3.3	Red	2	8.08586	196.995	37.2077	1.76644	1.6	15.058	646	672
0	2019-12-27	15:57:3.4	Red	2	8.13576	198.177	36.45	2.52223	1.5	14.7809	646	672
0	2019-12-27	15:57:3.5	Red	2	8.18679	199.307	35.5612	-3.27869	1.6	14.8091	646	672
0	2019-12-27	15:57:3.6	Red	2	8.23895	200.28	37.2148	1.61099	1.6	14.8543	646	672
0	2019-12-27	15:57:3.7	Red	2	8.29225	201.268	37.4541	-2.31973	1.6	14.7871	646	672
0	2019-12-27	15:57:3.8	Red	2	8.34668	202.346	36.5585	0.235319	1.6	14.6665	646	672
0	2019-12-27	15:57:3.9	Red	2	8.40225	203.317	35.1679	0.153859	1.6	14.9703	646	672
0	2019-12-27	15:57:4.0	Red	2	8.45895	204.305	34.6715	-5.27048	1.6	15.0571	646	672
0	2019-12-27	15:57:4.1	Red	2	8.51678	205.318	36.4474	2.17374	1.6	15.1359	646	672
0	2019-12-27	15:57:4.2	Red	2	8.57575	206.301	36.2217	-6.42323	1.6	15.0523	646	672
0	2019-12-27	15:57:4.3	Red	2	8.63585	207.122	35.1655	-1.68745	1.6	15.2021	646	672
0	2019-12-27	15:57:4.4	Red	2	8.69709	207.985	33.5102	2.39801	1.6	15.6257	646	672
0	2019-12-27	15:57:4.5	Red	2	8.75946	209.367	34.7175	2.431	1.6	15.1442	646	672
0	2019-12-27	15:57:4.6	Red	2	8.82296	210.396	35.0257	-2.94709	1.7	15.3065	646	672
0	2019-12-27	15:57:4.7	Red	2	8.8876	211.132	35.7565	-2.14342	1.6	15.4058	646	672
0	2019-12-27	15:57:4.8	Red	2	8.95337	211.752	35.3946	3.44157	1.6	15.8859	646	672
0	2019-12-27	15:57:4.9	Red	2	9.02028	213.033	33.2893	-1.80185	1.7	15.9009	646	680
0	2019-12-27	15:57:5.0	Red	2	9.08832	214.084	33.5137	3.34144	1.7	15.7371	646	680
0	2019-12-27	15:57:5.1	Red	2	9.15749	215.068	35.4241	4.86831	1.6	14.9315	646	680
0	2019-12-27	15:57:5.2	Red	2	9.2278	215.85	37.0648	-2.89607	1.6	14.2668	646	680
0	2019-12-27	15:57:5.3	Red	2	9.29924	216.765	35.4917	-1.18621	1.5	13.3923	646	680
0	2019-12-27	15:57:5.4	Red	2	9.37182	217.843	34.3768	0.257969	1.4	12.324	646	680
0	2019-12-27	15:57:5.5	Red	2	9.44553	219.004	34.7631	0.140945	-1	-1	-1	680
0	2019-12-27	15:57:5.6	Red	2	9.52037	219.988	35.2026	-1.76573	-1	-1	-1	680
0	2019-12-27	15:57:5.7	Red	2	9.59635	220.92	35.3666	2.23295	-1	-1	-1	680
0	2019-12-27	15:57:5.8	Red	2	9.67346	221.724	35.1175	-2.74563	-1	-1	-1	680
0	2019-12-27	15:57:5.9	Red	2	9.75171	222.793	34.5331	-0.623107	-1	-1	-1	680
0	2019-12-27	15:57:6.0	Red	2	9.83109	223.673	34.9645	1.0488	-1	-1	-1	680
0	2019-12-27	15:57:6.1	Red	2	9.9116	224.624	35.7459	0.959595	-1	-1	-1	680
0	2019-12-27	15:57:6.2	Red	2	9.99325	225.647	35.9577	-2.54297	-1	-1	-1	680
0	2019-12-27	15:57:6.3	Red	2	10.076	226.678	32.8587	-9.9558	-1	-1	-1	680
0	2019-12-27	15:57:6.4	Red	2	10.1599	227.758	29.2481	-10.3493	-1	-1	-1	680
0	2019-12-27	15:57:6.5	Red	2	10.245	228.864	24.9797	-12.5787	-1	-1	-1	680
0	2019-12-27	15:57:6.6	Red	2	10.3312	229.714	19.4168	-13.3061	-1	-1	-1	680
0	2019-12-27	15:57:6.7	Red	2	10.4185	230.095	16.2446	-11.1656	-1	-1	-1	680
0	2019-12-27	15:57:6.8	Red	2	10.507	230.173	12.818	-8.72797	-1	-1	-1	680
0	2019-12-27	15:57:6.9	Red	2	10.5965	230.175	7.99807	-13.3887	-1	-1	-1	680
0	2019-12-27	15:57:7.0	Red	2	10.6873	230.177	4.77654	-9.21225	-1	-1	-1	680
0	2019-12-27	16:0:43.0	Red	4	15.6737	230.221	9.30363	16.3499	2	15.946	1080	-1
0	2019-12-27	16:0:43.1	Red	4	15.6748	230.031	13.8807	9.59084	2	16.7491	1080	-1
0	2019-12-27	16:0:43.2	Red	4	15.6771	229.423	17.9621	7.34735	2	16.607	1080	-1
0	2019-12-27	16:0:43.3	Red	4	15.6805	228.993	21.9528	9.73133	2	17.2397	1080	-1
0	2019-12-27	16:0:43.4	Red	4	15.685	228.158	24.6263	6.57892	1.9	16.9556	1080	-1
0	2019-12-27	16:0:43.5	Red	4	15.6907	227.14	27.3725	5.42259	1.9	16.6175	1080	-1
0	2019-12-27	16:0:43.6	Red	4	15.6975	226.232	29.9909	3.29494	1.9	16.8041	1080	-1
0	2019-12-27	16:0:43.7	Red	4	15.7054	225.344	31.267	3.29137	1.9	16.6065	1080	-1
0	2019-12-27	16:0:43.8	Red	4	15.7145	224.748	30.6456	-6.40225	1.9	16.6356	1080	-1
0	2019-12-27	16:0:43.9	Red	4	15.7247	223.948	30.2512	-0.634313	1.8	16.7095	1080	-1
0	2019-12-27	16:0:44.0	Red	4	15.736	222.758	30.3826	0.472784	1.8	16.3286	1080	1093
0	2019-12-27	16:0:44.1	Red	4	15.7485	222.045	30.172	2.28039	1.8	16.4428	1080	1093
0	2019-12-27	16:0:44.2	Red	4	15.7621	221.348	31.1096	2.49505	1.8	16.2687	1080	1093
0	2019-12-27	16:0:44.3	Red	4	15.7769	220.417	30.8706	1.18057	1.8	16.176	1080	1093
0	2019-12-27	16:0:44.4	Red	4	15.7927	219.48	31.1314	-1.29652	1.7	16.0574	1080	1093
0	2019-12-27	16:0:44.5	Red	4	15.8098	218.639	31.3444	-2.23509	1.7	15.8225	1080	1093
0	2019-12-27	16:0:44.6	Red	4	15.8279	217.835	32.1462	6.08182	1.7	16.0922	1080	1093
0	2019-12-27	16:0:44.7	Red	4	15.8472	217.088	32.6836	6.75476	1.7	16.0219	1080	1093
0	2019-12-27	16:0:44.8	Red	4	15.8676	215.84	33.628	-1.52898	1.7	15.7272	1080	1093
0	2019-12-27	16:0:44.9	Red	4	15.8891	215.079	33.8967	-3.90522	1.7	15.7781	1080	1093
0	2019-12-27	16:0:45.0	Red	4	15.9118	214.204	35.3856	8.19468	1.7	15.8203	1080	1093
0	2019-12-27	16:0:45.1	Red	4	15.9356	213.154	36.1502	0.410517	1.7	15.5942	1080	1093
0	2019-12-27	16:0:45.2	Red	4	15.9606	212.007	34.485	1.73688	1.6	14.8416	1080	1093
0	2019-12-27	16:0:45.3	Red	4	15.9867	211.106	36.0452	5.31852	1.6	14.9014	1080	1093
0	2019-12-27	16:0:45.4	Red	4	16.0139	209.972	36.9192	-7.40051	1.6	14.5009	1080	1093
0	2019-12-27	16:0:45.5	Red	4	16.0422	209.054	34.8647	-5.91596	1.6	14.5582	1080	1093
0	2019-12-27	16:0:45.6	Red	4	16.0717	208.177	32.8127	3.78442	1.6	14.1896	1080	1093
0	2019-12-27	16:0:45.7	Red	4	16.1023	207.069	34.7137	1.13857	1.6	13.8709	1080	1093
0	2019-12-27	16:0:45.8	Red	4	16.1341	206	33.0944	-5.58305	1.6	13.5946	1080	1093
0	2019-12-27	16:0:45.9	Red	4	16.167	205.407	33.6462	-0.189026	1.6	13.8008	1080	1093
0	2019-12-27	16:0:46.0	Red	4	16.201	204.716	34.2996	-3.89886	1.5	13.8326	1080	1093
0	2019-12-27	16:0:46.1	Red	4	16.2361	203.392	34.0802	0.0799497	1.6	13.4537	1080	1093
0	2019-12-27	16:0:46.2	Red	4	16.2724	202.617	32.9342	-2.73919	1.5	13.1937	1080	1093
0	2019-12-27	16:0:46.3	Red	4	16.3098	201.577	35.1041	-2.86376	1.6	13.2472	1080	1093
0	2019-12-27	16:0:46.4	Red	4	16.3484	200.555	34.6848	5.47314	1.6	12.9388	1080	1093
0	2019-12-27	16:0:46.5	Red	4	16.3881	199.496	32.7687	4.41813	1.6	12.711	1080	1093
0	2019-12-27	16:0:46.6	Red	4	16.4289	198.681	34.2792	-4.06408	1.6	12.6483	1080	1093
0	2019-12-27	16:0:46.7	Red	4	16.4709	197.606	32.2387	-2.01845	1.6	12.3446	1080	1093
0	2019-12-27	16:0:46.8	Red	4	16.514	197.008	32.4105	5.33819	1.6	12.6633	1080	1093
0	2019-12-27	16:0:46.9	Red	4	16.5582	196.11	30.9149	1.58807	1.6	12.5476	1080	1093
0	2019-12-27	16:0:47.0	Red	4	16.6036	195	31.134	0.566244	1.6	12.1084	1080	1093
0	2019-12-27	16:0:47.1	Red	4	16.65	194.413	30.5159	4.64578	1.6	12.3853	1080	1093
0	2019-12-27	16:0:47.2	Red	4	16.6977	193.352	31.2185	-5.41544	1.6	12.0183	1080	1093
0	2019-12-27	16:0:47.3	Red	4	16.7464	192.626	30.8433	-6.66356	1.6	11.947	1080	1093
0	2019-12-27	16:0:47.4	Red	4	16.7963	191.762	28.4236	-2.10595	1.6	12.1815	1080	1093
0	2019-12-27	16:0:47.5	Red	4	16.8474	190.825	29.4915	-4.08999	1.6	11.9815	1080	1093
0	2019-12-27	16:0:47.6	Red	4	16.8995	190.071	26.5801	0.673294	1.6	11.9987	1080	1093
0	2019-12-27	16:0:47.7	Red	4	16.9528	189.256	28.6702	-10.8041	1.6	12.0062	1080	1093
0	2019-12-27	16:0:47.8	Red	4	17.0073	188.683	27.8159	1.76566	1.6	12.0488	1080	1093
0	2019-12-27	16:0:47.9	Red	4	17.0628	187.86	27.7286	-4.44117	1.7	12.3591	1080	1093
0	2019-12-27	16:0:48.0	Red	4	17.1195	187.446	27.1106	0.491596	1.7	12.8127	1080	1093
0	2019-12-27	16:0:48.1	Red	4	17.1774	186.35	27.4789	0.316709	1.6	12.2542	1080	1093
0	2019-12-27	16:0:48.2	Red	4	17.2363	185.609	26.9992	0.319935	1.7	12.6376	1080	1093
0	2019-12-27	16:0:48.3	Red	4	17.2964	184.694	27.1822	-0.457385	1.7	12.4216	1080	1093
0	2019-12-27	16:0:48.4	Red	4	17.3577	184.086	28.0762	4.08877	1.6	12.4215	1080	1093
0	2019-12-27	16:0:48.5	Red	4	17.42	183.231	26.7755	1.77409	1.6	12.5088	1080	1093
0	2019-12-27	16:0:48.6	Red	4	17.4835	182.63	27.5365	-1.05047	1.6	12.6653	1080	1093
0	2019-12-27	16:0:48.7	Red	4	17.5482	181.765	26.408	-2.07448	1.6	12.6746	1080	1093
0	2019-12-27	16:0:48.8	Red	4	17.6139	180.895	28.2798	5.90324	1.6	12.7483	1080	1093
0	2019-12-27	16:0:48.9	Red	4	17.6809	180.018	27.4663	1.47243	1.6	12.4352	1080	1093
0	2019-12-27	16:0:49.0	Red	4	17.7489	179.49	27.8012	-1.08147	1.6	12.5051	1080	1093
0	2019-12-27	16:0:49.1	Red	4	17.8181	178.825	26.9714	-2.07508	1.6	13.1442	1080	1093
0	2019-12-27	16:0:49.2	Red	4	17.8884	177.801	26.9557	4.67968	1.5	12.7745	1080	1093
0	2019-12-27	16:0:49.3	Red	4	17.9598	177.127	26.7976	1.21963	1.5	13.0081	1080	1093
0	2019-12-27	16:0:49.4	Red	4	18.0324	176.452	28.0894	4.6103	1.5	13.3116	1080	1093
0	2019-12-27	16:0:49.5	Red	4	18.1061	175.771	28.2387	4.76587	1.5	13.1324	1080	1093
0	2019-12-27	16:0:49.6	Red	4	18.1809	174.905	28.8893	0.650406	1.5	13.4754	1080	1093
0	2019-12-27	16:0:49.7	Red	4	18.2569	174.063	30.1058	-1.81186	1.5	13.5657	1080	1093
0	2019-12-27	16:0:49.8	Red	4	18.334	173.248	30.4792	4.74358	1.4	13.3462	1080	1093
0	2019-12-27	16:0:49.9	Red	4	18.4123	172.55	30.9997	3.73824	1.4	13.591	1080	1093
0	2019-12-27	16:0:50.0	Red	4	18.4917	171.381	32.583	-0.794888	1.4	13.3353	1080	1093
0	2019-12-27	16:0:50.1	Red	4	18.5722	170.437	31.7026	0.397205	1.4	13.1724	1080	1093
0	2019-12-27	16:0:50.2	Red	4	18.6538	169.678	32.5646	2.08664	1.4	13.3031	1080	1093
0	2019-12-27	16:0:50.3	Red	4	18.7366	168.882	34.5876	0.98753	1.3	13.6501	1080	1093
0	2019-12-27	16:0:50.4	Red	4	18.8205	167.664	33.9286	-3.89838	1.3	13.1926	1080	1093
0	2019-12-27	16:0:50.5	Red	4	18.9056	167.018	34.1737	3.77889	1.3	13.3479	1080	1093
0	2019-12-27	16:0:50.6	Red	4	18.9918	166.011	34.8256	-2.52509	1.2	12.9311	1080	1093
0	2019-12-27	16:0:50.7	Red	4	19.0791	164.864	36.9442	0.273347	1.2	12.8644	1080	1093
0	2019-12-27	16:0:50.8	Red	4	19.1675	163.842	35.8237	-2.46453	1.2	12.929	1080	1093
0	2019-12-27	16:0:50.9	Red	4	19.2571	162.843	37.9372	-1.12144	1.2	12.6607	1080	1093
0	2019-12-27	16:0:51.0	Red	4	19.3478	161.939	37.2109	4.02832	1.2	12.4539	1080	1093
0	2019-12-27	16:0:51.1	Red	4	19.4397	160.672	37.9292	1.42201	1.1	12.1098	1080	1093
0	2019-12-27	16:0:51.2	Red	4	19.5327	159.703	38.7775	5.57613	1.1	12.1059	1080	1093
0	2019-12-27	16:0:51.3	Red	4	19.6268	158.588	38.2684	-2.39519	1.1	11.925	1080	1093
0	2019-12-27	16:0:51.4	Red	4	19.7221	157.742	41.2717	13.9785	1	12.0572	1080	1093
0	2019-12-27	16:0:51.5	Red	5	17.536	156.435	39.6254	1.72039	3	40.4951	1069	1083
0	2019-12-27	16:0:51.6	Red	5	17.5371	155.224	40.9813	-2.78234	2.9	40.2286	1069	1083
0	2019-12-27	16:0:51.7	Red	5	17.5394	154.339	40.9071	7.36952	2.9	40.2704	1069	1083
0	2019-12-27	16:0:51.8	Red	5	17.5428	152.768	42.5809	-4.08077	2.9	39.7247	1069	1083
0	2019-12-27	16:0:51.9	Red	5	17.5473	151.867	42.5721	0.174801	2.8	40.116	1069	1083
0	2019-12-27	16:0:52.0	Red	5	17.553	150.596	43.3762	8.15392	2.8	39.672	1069	1083
0	2019-12-27	16:0:52.1	Red	5	17.5598	149.497	45.8042	0.584126	2.8	39.2856	1069	1083
0	2019-12-27	16:0:52.2	Red	5	17.5678	148.28	45.199	-3.82471	2.7	39.0707	1069	1083
0	2019-12-27	16:0:52.3	Red	5	17.5768	146.975	45.4955	6.25205	2.7	39.0897	1069	1083
0	2019-12-27	16:0:52.4	Red	5	17.587	145.585	48.0313	9.71174	2.6	38.5129	1069	1083
0	2019-12-27	16:0:52.5	Red	5	17.5984	144.16	48.4139	1.39729	2.6	38.2121	1069	1083
0	2019-12-27	16:0:52.6	Red	5	17.6108	142.724	48.2996	4.68421	2.6	37.5891	1069	1083
0	2019-12-27	16:0:52.7	Red	5	17.6245	141.757	50.1136	1.82021	2.5	37.484	1069	1083
0	2019-12-27	16:0:52.8	Red	5	17.6392	139.923	49.783	-7.76672	2.5	37.0126	1069	1083
0	2019-12-27	16:0:52.9	Red	5	17.6551	138.738	48.8975	-3.82368	2.5	36.577	1069	1083
0	2019-12-27	16:0:53.0	Red	5	17.6721	137.546	49.6744	7.21049	2.4	36.5891	1069	1083
0	2019-12-27	16:0:53.1	Red	5	17.6902	135.839	50.0127	2.66325	2.4	35.6388	1069	1083
0	2019-12-27	16:0:53.2	Red	5	17.7095	134.522	51.2271	-2.64287	2.4	35.3879	1069	1083
0	2019-12-27	16:0:53.3	Red	5	17.7299	133.294	53.0935	5.9709	2.3	35.3097	1069	1083
0	2019-12-27	16:0:53.4	Red	5	17.7515	131.685	53.8197	-4.69184	2.3	35.1669	1069	1083
0	2019-12-27	16:0:53.5	Red	5	17.7741	130.643	52.9788	0.344356	2.2	34.9026	1069	1083
0	2019-12-27	16:0:53.6	Red	5	17.798	128.539	52.5686	7.42137	2.2	33.7363	1069	1083
0	2019-12-27	16:0:53.7	Red	5	17.8229	126.94	55.01	8.73814	2.2	33.0542	1069	1083
0	2019-12-27	16:0:53.8	Red	5	17.849	125.587	56.0141	-4.18484	2.2	32.8336	1069	1083
0	2019-12-27	16:0:53.9	Red	5	17.8762	124.065	57.9406	0.94523	2.2	32.64	1069	1083
0	2019-12-27	16:0:54.0	Red	5	17.9046	122.84	55.9665	-0.994444	2.2	32.4078	1069	1083
0	2019-12-27	16:0:54.1	Red	5	17.934	121.07	56.0444	-3.67526	2.1	31.6409	1069	1083
0	2019-12-27	16:0:54.2	Red	5	17.9647	119.237	55.1826	5.3792	2.1	30.8208	1069	1083
0	2019-12-27	16:0:54.3	Red	5	17.9964	117.767	55.7383	-5.20877	2.1	30.166	1069	1083
0	2019-12-27	16:0:54.4	Red	5	18.0293	116.102	56.1882	4.10211	2	29.6483	1069	1083
0	2019-12-27	16:0:54.5	Red	5	18.0633	114.486	57.9281	-3.81458	1.9	28.5815	1069	1083
0	2019-12-27	16:0:54.6	Red	5	18.0985	113.324	55.5525	-2.85149	1.9	28.6891	1069	1083
0	2019-12-27	16:0:54.7	Red	5	18.1348	111.679	53.3248	-10.3117	1.9	28.5761	1069	1083
0	2019-12-27	16:0:54.8	Red	5	18.1722	110.354	54.0148	21.8587	1.8	27.8938	1069	1083
0	2019-12-27	16:0:54.9	Red	5	18.2107	108.197	54.574	3.32324	1.8	26.7211	1069	1083
0	2019-12-27	16:0:55.0	Red	5	18.2504	106.892	58.3797	-12.8022	1.8	26.293	1069	1083
0	2019-12-27	16:0:55.1	Red	5	18.2912	105.917	54.9751	8.51695	1.8	26.5986	1069	1083
0	2019-12-27	16:0:55.2	Red	5	18.3332	104.099	59.4874	-0.292659	1.8	25.724	1069	1083
0	2019-12-27	16:0:55.3	Red	5	18.3763	102.358	57.3602	6.80039	1.7	24.9914	1069	1083
0	2019-12-27	16:0:55.4	Red	5	18.4205	100.35	55.8312	-5.9129	1.7	24.0545	1069	1083
0	2019-12-27	16:0:55.5	Red	5	18.4659	99.4625	58.4761	-0.110185	1.7	24.0402	1069	1083
0	2019-12-27	16:0:55.6	Red	5	18.5124	97.1348	54.9206	-23.6589	1.6	22.7657	1069	1083
0	2019-12-27	16:0:55.7	Red	5	18.56	95.45	52.3965	0.0393542	1.6	22.4076	1069	1083
0	2019-12-27	16:0:55.8	Red	5	18.6088	94.4854	53.6131	18.9857	1.6	22.4206	1069	1083
0	2019-12-27	16:0:55.9	Red	5	18.6587	92.9062	56.7312	1.56503	1.6	21.8854	1069	1083
0	2019-12-27	16:0:56.0	Red	5	18.7097	91.5409	55.3989	-5.35414	1.5	20.7977	1069	1083
0	2019-12-27	16:0:56.1	Red	4	17.5366	90.4959	53.5191	-4.87833	2	26.463	1074	1080
0	2019-12-27	16:0:56.2	Red	4	17.5377	89.1227	51.5849	-2.29881	2	26.2108	1074	1080
0	2019-12-27	16:0:56.3	Red	4	17.54	87.85	51.6487	2.72134	2	26.0353	1074	1080
0	2019-12-27	16:0:56.4	Red	4	17.5434	85.4579	54.3151	5.14183	1.9	24.43	1074	1080
0	2019-12-27	16:0:56.5	Red	4	17.5479	83.794	52.4029	2.93164	1.9	23.716	1074	1080
0	2019-12-27	16:0:56.6	Red	4	17.5536	82.2857	52.6409	4.45825	1.9	22.7792	1074	1080
0	2019-12-27	16:0:56.7	Red	4	17.5604	81.0165	51.0278	1.36146	1.9	22.7879	1074	1080
0	2019-12-27	16:0:56.8	Red	4	17.5683	79.3979	52.1001	-11.3157	1.9	22.971	1074	1080
0	2019-12-27	16:0:56.9	Red	4	17.5774	78.3954	49.9307	0.0434136	1.9	23.1401	1074	1080
0	2019-12-27	16:0:57.0	Red	4	17.5876	76.9839	49.7383	-9.50439	2	22.9002	1074	1080
0	2019-12-27	16:0:57.1	Red	4	17.599	76.1132	51.3484	-11.2843	1.9	22.3575	1074	1080
0	2019-12-27	16:0:57.2	Red	4	17.6114	74.0085	45.3411	-9.08689	1.9	21.3053	1074	1080
0	2019-12-27	16:0:57.3	Red	4	17.625	72.6792	44.9528	5.37743	1.9	20.8028	1074	1080
0	2019-12-27	16:0:57.4	Red	4	17.6398	71.5205	45.973	3.51043	1.8	20.2079	1074	1080
0	2019-12-27	16:0:57.5	Red	4	17.6557	70.0224	46.1992	6.90493	1.8	19.7096	1074	1080
0	2019-12-27	16:0:57.6	Red	4	17.6727	69.5417	49.4748	-9.93903	1.8	20.6362	1074	1080
0	2019-12-27	16:0:57.7	Red	4	17.6908	68.6345	44.7518	-5.67234	1.8	21.2502	1074	1080
0	2019-12-27	16:0:57.8	Red	4	17.7101	66.9919	42.8395	-6.20994	1.9	20.9942	1074	1080
0	2019-12-27	16:0:57.9	Red	4	17.7305	65.6102	43.0897	-11.1743	1.8	20.4741	1074	1080
0	2019-12-27	16:0:58.0	Red	4	17.7521	64.2201	43.3994	0.582825	1.9	19.8963	1074	1080
0	2019-12-27	16:0:58.1	Red	4	17.7747	62.9741	43.6179	3.13621	1.8	19.4394	1074	1080
0	2019-12-27	16:0:58.2	Red	4	17.7985	61.8543	42.7682	-2.46626	1.7	18.6854	1074	1080
0	2019-12-27	16:0:58.3	Red	4	17.8235	60.5331	42.0355	0.203471	1.7	18.5144	1074	1080
0	2019-12-27	16:0:58.4	Red	4	17.8496	59.5067	41.2598	-3.12581	1.7	18.6383	1074	1080
0	2019-12-27	16:0:58.5	Red	4	17.8768	58.8687	41.4345	-11.2386	1.7	19.0555	1074	1080
0	2019-12-27	16:0:58.6	Red	4	17.9051	57.7803	37.7686	11.6352	1.7	19.4854	1074	1080
0	2019-12-27	16:0:58.7	Red	4	17.9346	56.3284	38.7038	-4.44979	1.8	19.4327	1074	1080
0	2019-12-27	16:0:58.8	Red	4	17.9652	55.0631	38.313	3.38554	1.8	19.7412	1074	1080
0	2019-12-27	16:0:58.9	Red	4	17.997	54.2464	44.4043	10.9765	1.8	19.6472	1074	1080
0	2019-12-27	16:0:59.0	Red	4	18.0299	53.4925	44.1149	-14.033	1.8	20.3457	1074	1080
0	2019-12-27	16:0:59.1	Red	4	18.0639	52.0076	41.4274	-5.3051	1.8	19.4088	1074	1080
0	2019-12-27	16:0:59.2	Red	4	18.0991	51.1128	40.2262	0.710828	-1	-1	-1	1080
0	2019-12-27	16:0:59.3	Red	4	18.1353	49.609	40.4714	-6.91928	-1	-1	-1	1080
0	2019-12-27	16:0:59.4	Red	4	18.1728	47.893	39.7624	6.60834	-1	-1	-1	1080
0	2019-12-27	16:0:59.5	Red	4	18.2113	47.2151	41.6048	12.1789	-1	-1	-1	1080
0	2019-12-27	16:0:59.6	Red	4	18.251	46.2625	45.7119	3.93953	-1	-1	-1	1080
0	2019-12-27	16:0:59.7	Red	4	18.2918	45.0643	43.7989	-16.4595	-1	-1	-1	1080
0	2019-12-27	16:0:59.8	Red	4	18.3338	44.4118	40.0832	6.78159	-1	-1	-1	1080
0	2019-12-27	16:0:59.9	Red	4	18.3769	42.8549	40.9162	3.06902	-1	-1	-1	1080
0	2019-12-27	16:1:0.0	Red	4	18.4211	41.4979	41.2139	-5.77319	-1	-1	-1	1080
0	2019-12-27	16:1:0.1	Red	4	18.4665	39.9177	39.2315	-3.01572	-1	-1	-1	1080
0	2019-12-27	16:1:0.2	Red	4	18.513	38.9655	42.63	6.74617	-1	-1	-1	1080
0	2019-12-27	16:1:0.3	Red	4	18.5606	38.0781	39.8883	-0.585956	-1	-1	-1	1080
0	2019-12-27	16:1:0.4	Red	4	18.6094	37.2588	38.5672	-2.40052	-1	-1	-1	1080
0	2019-12-27	16:1:0.5	Red	4	18.6593	36.1841	37.2259	-5.54305	-1	-1	-1	1080
0	2019-12-27	16:1:0.6	Red	4	18.7103	34.6713	38.0739	0.432163	-1	-1	-1	1080
0	2019-12-27	16:1:0.7	Red	4	18.7624	33.9463	39.0832	-2.48124	-1	-1	-1	1080
0	2019-12-27	16:1:0.8	Red	4	18.8157	32.9274	38.4065	7.26688	-1	-1	-1	1080
0	2019-12-27	16:1:0.9	Red	4	18.8702	31.6453	36.9311	-4.16517	-1	-1	-1	1080
0	2019-12-27	16:1:1.0	Red	4	18.9257	30.5046	35.8613	11.1728	-1	-1	-1	1080
0	2019-12-27	16:1:1.1	Red	4	18.9824	29.393	39.4021	8.43635	-1	-1	-1	1080
0	2019-12-27	16:1:1.2	Red	4	19.0403	28.7241	40.2872	-20.568	-1	-1	-1	1080
0	2019-12-27	16:1:1.3	Red	4	19.0992	27.9772	37.0959	-6.08368	-1	-1	-1	1080
0	2019-12-27	16:1:1.4	Red	4	19.1593	26.7021	34.5482	4.00504	-1	-1	-1	1080
0	2019-12-27	16:1:1.5	Red	4	19.2206	25.1903	35.8452	4.47653	-1	-1	-1	1080
0	2019-12-27	16:1:1.6	Red	4	19.283	23.9747	37.1841	-2.88963	-1	-1	-1	1080
0	2019-12-27	16:1:1.7	Red	4	19.3465	23.4018	38.3076	3.18797	-1	-1	-1	1080
0	2019-12-27	16:1:1.8	Red	4	19.4111	22.8273	37.0637	-13.2958	-1	-1	-1	1080
0	2019-12-27	16:1:1.9	Red	4	19.4769	21.5266	35.7401	-11.0525	-1	-1	-1	1080
0	2019-12-27	16:1:2.0	Red	4	19.5438	20.2808	33.3109	0.547705	-1	-1	-1	1080
0	2019-12-27	16:1:2.1	Red	4	19.6118	19.3075	35.9024	1.13772	-1	-1	-1	1080
0	2019-12-27	16:1:2.2	Red	4	19.681	18.4089	37.1722	3.6485	-1	-1	-1	1080
0	2019-12-27	16:1:2.3	Red	4	19.7513	17.4267	38.6174	0.0507687	-1	-1	-1	1080
0	2019-12-27	16:1:2.4	Red	4	19.8227	16.5199	37.6116	-6.37701	-1	-1	-1	1080
0	2019-12-27	16:1:2.5	Red	4	19.8953	15.3299	36.6282	1.32516	-1	-1	-1	1080
0	2019-12-27	16:3:18.0	Red	2	9.69718	85.7657	51.1584	-4.12989	3	46.7387	1323	1336
0	2019-12-27	16:3:18.1	Red	2	9.69832	87.1353	53.7572	0.627657	3	46.8046	1323	1336
0	2019-12-27	16:3:18.2	Red	2	9.70058	88.7127	53.819	15.96	2.9	46.1249	1323	1336
0	2019-12-27	16:3:18.3	Red	2	9.70399	90.0591	54.5619	8.07379	2.9	46.2924	1323	1336
0	2019-12-27	16:3:18.4	Red	2	9.70852	91.7695	58.6467	3.47388	2.9	45.4852	1323	1336
0	2019-12-27	16:3:18.5	Red	2	9.71419	93.6181	58.7639	3.57848	2.8	44.5326	1323	1336
0	2019-12-27	16:3:18.6	Red	2	9.721	95.3983	59.7059	3.16155	2.8	43.644	1323	1336
0	2019-12-27	16:3:18.7	Red	2	9.72893	96.951	59.2508	1.02303	2.8	43.6606	1323	1336
0	2019-12-27	16:3:18.8	Red	2	9.73801	98.7983	59.3384	-6.29675	2.8	43.1763	1323	1336
0	2019-12-27	16:3:18.9	Red	2	9.74821	100.194	58.167	13.2132	2.8	42.8403	1323	1336
0	2019-12-27	16:3:19.0	Red	2	9.75955	101.981	59.4122	-13.6487	2.7	41.7252	1323	1336
0	2019-12-27	16:3:19.1	Red	2	9.77203	103.226	58.8788	2.25466	2.7	41.6222	1323	1336
0	2019-12-27	16:3:19.2	Red	2	9.78563	104.956	56.9749	-6.04355	2.6	41.253	1323	1336
0	2019-12-27	16:3:19.3	Red	3	10.6005	106.544	58.0853	-4.02673	2.5	39.624	1326	-1
0	2019-12-27	16:3:19.4	Red	3	10.6017	108.601	57.1696	-1.75381	2.5	38.9725	1326	-1
0	2019-12-27	16:3:19.5	Red	3	10.6039	110.035	57.7838	-5.32522	2.6	39.3863	1326	-1
0	2019-12-27	16:3:19.6	Red	3	10.6073	111.459	58.0115	5.16939	2.6	39.0998	1326	-1
0	2019-12-27	16:3:19.7	Red	3	10.6119	113.102	57.463	-6.41447	2.5	38.5471	1326	-1
0	2019-12-27	16:3:19.8	Red	3	10.6175	114.685	56.1596	6.9592	2.5	38.1545	1326	-1
0	2019-12-27	16:3:19.9	Red	3	10.6243	116.067	58.6374	-0.320911	2.5	38.3771	1326	-1
0	2019-12-27	16:3:20.0	Red	3	10.6323	117.847	57.5524	-5.29456	2.6	37.8703	1326	1338
0	2019-12-27	16:3:20.1	Red	3	10.6413	119.314	56.4966	3.17675	2.5	37.6283	1326	1338
0	2019-12-27	16:3:20.2	Red	3	10.6516	121.081	56.4299	-3.70061	2.5	37.2491	1326	1338
0	2019-12-27	16:3:20.3	Red	3	10.6629	123.066	56.4273	-0.0896653	2.5	36.6364	1326	1338
0	2019-12-27	16:3:20.4	Red	3	10.6754	124.249	56.4716	-1.67727	2.5	37.0515	1326	1338
0	2019-12-27	16:3:20.5	Red	3	10.689	125.657	58.2831	-0.223617	2.5	36.7363	1326	1338
0	2019-12-27	16:3:20.6	Red	3	10.7037	127.225	55.8993	-5.83243	2.5	36.2865	1326	1338
0	2019-12-27	16:3:20.7	Red	3	10.7196	128.606	54.7533	-0.718554	2.5	36.3907	1326	1338
0	2019-12-27	16:3:20.8	Red	3	10.7366	130.397	56.4228	12.3172	2.4	35.8777	1326	1338
0	2019-12-27	16:3:20.9	Red	3	10.7547	132.265	56.8137	-3.93164	2.4	35.3838	1326	1338
0	2019-12-27	16:3:21.0	Red	3	10.774	133.503	56.9596	4.1014	2.5	35.5737	1326	1338
0	2019-12-27	16:3:21.1	Red	3	10.7944	135.233	57.769	-0.520448	2.4	34.9538	1326	1338
0	2019-12-27	16:3:21.2	Red	3	10.816	136.787	55.8123	0.2141	2.4	34.7532	1326	1338
0	2019-12-27	16:3:21.3	Red	3	10.8387	138.282	54.7168	1.45149	2.4	34.6575	1326	1338
0	2019-12-27	16:3:21.4	Red	3	10.8625	139.883	57.2424	-3.29661	2.4	34.2599	1326	1338
0	2019-12-27	16:3:21.5	Red	3	10.8874	141.444	55.7653	-4.84395	2.4	33.919	1326	1338
0	2019-12-27	16:3:21.6	Red	3	10.9135	142.799	54.5332	-6.95229	2.4	33.8046	1326	1338
0	2019-12-27	16:3:21.7	Red	3	10.9407	144.425	54.4078	3.65913	2.4	33.3762	1326	1338
0	2019-12-27	16:3:21.8	Red	3	10.9691	146.224	53.426	-10.2322	2.4	32.9725	1326	1338
0	2019-12-27	16:3:21.9	Red	3	10.9986	147.625	52.8729	2.81664	2.4	32.8168	1326	1338
0	2019-12-27	16:3:22.0	Red	3	11.0292	148.906	53.3507	-3.22413	2.4	32.8311	1326	1338
0	2019-12-27	16:3:22.1	Red	3	11.0609	150.373	50.4028	-6.24788	2.4	32.5858	1326	1338
0	2019-12-27	16:3:22.2	Red	3	11.0938	151.755	50.2559	2.03133	2.4	32.3024	1326	1338
0	2019-12-27	16:3:22.3	Red	3	11.1278	153.193	51.7032	6.00517	2.4	32.2736	1326	1338
0	2019-12-27	16:3:22.4	Red	3	11.163	154.655	52.5528	3.51882	2.4	32.1808	1326	1338
0	2019-12-27	16:3:22.5	Red	3	11.1993	155.625	52.0261	-0.668605	2.4	32.5886	1326	1338
0	2019-12-27	16:3:22.6	Red	2	10.4855	157.391	51.9795	2.14696	1.9	25.5341	1323	1336
0	2019-12-27	16:3:22.7	Red	2	10.4867	159.115	52.569	-4.97778	1.9	24.7371	1323	1336
0	2019-12-27	16:3:22.8	Red	2	10.4889	160.584	53.1331	6.24943	1.8	24.3862	1323	1336
0	2019-12-27	16:3:22.9	Red	2	10.4923	161.934	54.2196	3.56881	1.8	23.9483	1323	1336
0	2019-12-27	16:3:23.0	Red	2	10.4969	163.306	52.1173	0.0100136	1.8	23.6764	1323	1336
0	2019-12-27	16:3:23.1	Red	2	10.5025	164.875	51.1305	-7.68793	1.7	23.0727	1323	1336
0	2019-12-27	16:3:23.2	Red	2	10.5093	166.462	51.3679	-1.54877	1.7	22.4176	1323	1336
0	2019-12-27	16:3:23.3	Red	2	10.5173	167.674	51.5639	-2.63755	1.7	22.2921	1323	1336
0	2019-12-27	16:3:23.4	Red	2	10.5264	168.973	50.7824	4.56476	1.7	22.1784	1323	1336
0	2019-12-27	16:3:23.5	Red	2	10.5366	170.477	50.2088	3.23876	1.7	21.7406	1323	1336
0	2019-12-27	16:3:23.6	Red	2	10.5479	171.999	48.825	-11.6453	1.6	20.9084	1323	1336
0	2019-12-27	16:3:23.7	Red	2	10.5604	173.393	49.7247	-4.52018	1.6	20.6307	1323	1336
0	2019-12-27	16:3:23.8	Red	2	10.574	174.591	50.3079	-1.44267	1.6	20.3587	1323	1336
0	2019-12-27	16:3:23.9	Red	2	10.5887	176.033	48.4513	1.14973	1.5	19.9503	1323	1336
0	2019-12-27	16:3:24.0	Red	2	10.6046	177.312	46.4813	-0.0426769	1.5	19.4158	1323	1336
0	2019-12-27	16:3:24.1	Red	2	10.6216	178.724	46.9573	3.47122	1.5	19.1483	1323	1336
0	2019-12-27	16:3:24.2	Red	2	10.6398	180.153	48.2447	-5.42021	1.5	18.6293	1323	1336
0	2019-12-27	16:3:24.3	Red	2	10.659	181.244	48.0353	-5.37431	1.5	18.7865	1323	1336
0	2019-12-27	16:3:24.4	Red	2	10.6794	182.328	48.3753	9.38582	1.4	18.7689	1323	1336
0	2019-12-27	16:3:24.5	Red	2	10.701	183.827	48.161	-1.76243	1.4	18.0677	1323	1336
0	2019-12-27	16:3:24.6	Red	2	10.7237	185.312	46.2437	3.70669	1.4	17.6917	1323	1336
0	2019-12-27	16:3:24.7	Red	2	10.7475	186.707	47.0537	4.78077	1.4	17.2015	1323	1336
0	2019-12-27	16:3:24.8	Red	2	10.7724	188.062	49.3901	-1.46246	1.3	16.889	1323	1336
0	2019-12-27	16:3:24.9	Red	2	10.7985	189.427	48.2335	2.50522	1.3	16.3556	1323	1336
0	2019-12-27	16:3:25.0	Red	2	10.8257	190.429	48.2537	-2.32363	1.3	16.2261	1323	1336
0	2019-12-27	16:3:25.1	Red	2	10.8541	191.701	47.1524	1.68161	1.3	16.0058	1323	1336
0	2019-12-27	16:3:25.2	Red	2	10.8836	193.304	47.8896	-2.9099	1.2	15.5841	1323	1336
0	2019-12-27	16:3:25.3	Red	2	10.9142	194.546	46.8134	-0.519156	1.2	15.3728	1323	1336
0	2019-12-27	16:3:25.4	Red	2	10.9459	196.035	48.9867	-4.02093	1.2	14.7031	1323	1336
0	2019-12-27	16:3:25.5	Red	2	10.9788	197.186	48.4871	-3.98815	1.2	14.5667	1323	1336
0	2019-12-27	16:3:25.6	Red	2	11.0128	198.705	47.2136	-1.35756	1.1	13.9878	1323	1336
0	2019-12-27	16:3:25.7	Red	2	11.048	199.829	47.272	-7.35041	1.1	13.9689	1323	1336
0	2019-12-27	16:3:25.8	Red	2	11.0843	201.315	47.1227	5.68986	1	13.1657	1323	1336
0	2019-12-27	16:3:25.9	Red	2	11.1217	202.476	47.2016	-1.06374	1	13.0396	1323	1336
0	2019-12-27	16:3:26.0	Red	2	11.1603	203.796	47.0258	3.86143	1	12.7675	1323	1336
0	2019-12-27	16:3:26.1	Red	2	11.1999	205.051	47.862	0.525355	1	12.2619	1323	1336
0	2019-12-27	16:3:26.2	Red	2	11.2408	206.507	45.7084	-1.39713	0.9	11.7834	1323	1336
0	2019-12-27	16:3:26.3	Red	2	11.2827	207.675	47.5095	5.48244	0.9	11.8756	1323	1336
0	2019-12-27	16:3:26.4	Red	2	11.3258	209.155	48.3156	2.73299	0.9	11.3338	1323	1336
0	2019-12-27	16:3:26.5	Red	2	11.37	210.465	48.7744	4.49014	0.9	10.7457	1323	1336
0	2019-12-27	16:3:26.6	Red	1	6.9727	211.472	47.2118	-3.5305	-1	-1	-1	-1
0	2019-12-27	16:3:26.7	Red	1	6.97383	213.033	49.1085	1.66802	-1	-1	-1	-1
0	2019-12-27	16:3:26.8	Red	1	6.9761	214.533	48.116	-4.96292	-1	-1	-1	-1
0	2019-12-27	16:3:26.9	Red	1	6.9795	215.89	48.2642	-0.320315	-1	-1	-1	-1
0	2019-12-27	16:3:27.0	Red	1	6.98404	216.998	49.3535	2.388	-1	-1	-1	-1
0	2019-12-27	16:3:27.1	Red	1	6.98971	218.588	48.4565	-3.75048	-1	-1	-1	-1
0	2019-12-27	16:3:27.2	Red	1	6.99651	219.847	47.5056	-0.709295	-1	-1	-1	-1
0	2019-12-27	16:3:27.3	Red	1	7.00445	221.191	48.2514	-0.0317891	-1	-1	-1	-1
0	2019-12-27	16:3:27.4	Red	1	7.01352	222.44	50.3806	4.15778	-1	-1	-1	-1
0	2019-12-27	16:3:27.5	Red	1	7.02373	223.801	48.389	-2.06673	-1	-1	-1	-1
0	2019-12-27	16:3:27.6	Red	1	7.03507	225.089	46.3118	-21.2171	-1	-1	-1	-1
0	2019-12-27	16:3:27.7	Red	1	7.04754	226.612	38.719	-19.6233	-1	-1	-1	-1
0	2019-12-27	16:3:27.8	Red	1	7.06115	228.194	33.0022	-5.42673	-1	-1	-1	-1
0	2019-12-27	16:3:27.9	Red	1	7.07589	229.341	30.7781	-7.71987	-1	-1	-1	-1
0	2019-12-27	16:3:28.0	Red	1	7.09177	230.139	28.4112	-5.91234	-1	-1	-1	-1
0	2019-12-27	16:3:28.1	Red	1	7.10878	230.139	25.7746	-12.7833	-1	-1	-1	-1
0	2019-12-27	16:3:28.2	Red	1	7.12692	230.14	22.1333	-7.72008	-1	-1	-1	-1
1	2019-12-27	15:49:23.0	Purple	2	7.61552	94.9209	17.8723	12.7427	1.1	8.39616	0	84
1	2019-12-27	15:49:23.1	Purple	2	7.61665	96.3481	19.336	7.7495	1.1	8.08105	0	84
1	2019-12-27	15:49:23.2	Purple	2	7.61892	96.9432	21.0229	2.35155	1.2	9.03241	0	84
1	2019-12-27	15:49:23.3	Purple	2	7.62232	97.3292	24.0836	13.0191	1.2	9.49824	0	84
1	2019-12-27	15:49:23.4	Purple	2	7.62686	97.8688	29.3725	20.1119	1.2	9.71038	0	84
1	2019-12-27	15:49:23.5	Purple	2	7.63253	99.0174	29.2659	-1.73742	1.2	9.40556	0	84
1	2019-12-27	15:49:23.6	Purple	2	7.63933	99.7041	28.5543	-6.58989	1.3	9.89347	0	84
1	2019-12-27	15:49:23.7	Purple	2	7.64727	100.966	28.4672	9.61199	1.3	9.58374	0	84
1	2019-12-27	15:49:23.8	Purple	2	7.65634	102.27	29.6972	-0.28315	1.3	9.03819	0	84
1	2019-12-27	15:49:23.9	Purple	2	7.66655	102.644	31.2046	-2.88721	1.3	10.3078	0	84
1	2019-12-27	15:49:24.0	Purple	2	7.67789	102.719	28.7785	-0.269981	1.4	11.2603	0	84
1	2019-12-27	15:49:24.1	Purple	2	7.69036	103.588	27.5492	-0.49118	1.3	11.433	0	84
1	2019-12-27	15:49:24.2	Purple	2	7.70397	104.65	27.1537	-11.2289	1.4	11.4072	0	84
1	2019-12-27	15:49:24.3	Purple	2	7.71871	105.509	27.0355	12.1927	1.4	11.6905	0	84
1	2019-12-27	15:49:24.4	Purple	2	7.73459	106.267	28.8577	-0.35479	1.4	12.1135	0	84
1	2019-12-27	15:49:24.5	Purple	2	7.7516	107.117	29.2166	1.40752	1.4	12.2765	0	84
1	2019-12-27	15:49:24.6	Purple	2	7.76974	107.86	29.157	2.2344	1.4	12.4084	0	84
1	2019-12-27	15:49:24.7	Purple	2	7.78902	108.588	30.5849	-0.0893935	1.4	12.7919	0	84
1	2019-12-27	15:49:24.8	Purple	2	7.80943	109.453	30.1062	5.87361	1.5	13.2093	0	84
1	2019-12-27	15:49:24.9	Purple	2	7.83098	110.168	29.9514	2.20168	1.4	13.0434	0	84
1	2019-12-27	15:49:25.0	Purple	2	7.85366	111.023	31.5434	-1.39617	1.3	13.0158	0	84
1	2019-12-27	15:49:25.1	Purple	2	7.87747	112.084	32.7135	1.22017	1.4	13.6366	0	84
1	2019-12-27	15:49:25.2	Purple	2	7.90242	112.999	33.4192	8.23367	1.4	13.9591	0	84
1	2019-12-27	15:49:25.3	Purple	2	7.9285	113.815	35.3133	11.6015	1.46995	14.4206	0	84
1	2019-12-27	15:49:25.4	Purple	2	7.95572	115.228	36.7528	-4.88603	1.41067	14.4031	0	84
1	2019-12-27	15:49:25.5	Purple	2	7.98407	115.918	36.5145	-8.33188	1.42426	14.4476	0	84
1	2019-12-27	15:49:25.6	Purple	2	8.01355	116.879	34.5079	-2.80142	1.56531	15.0059	0	84
1	2019-12-27	15:49:25.7	Purple	2	8.04417	118.015	35.8275	-4.50164	1.53832	15.311	0	84
1	2019-12-27	15:49:25.8	Purple	2	8.07592	119.19	32.2559	1.76561	1.73269	15.5266	0	84
1	2019-12-27	15:49:25.9	Purple	2	8.10881	120.198	42.38	18.2739	1.30203	15.3291	0	84
1	2019-12-27	15:49:26.0	Purple	2	8.14283	120.667	35.4157	-28.3055	1.6128	15.8679	0	84
1	2019-12-27	15:49:26.1	Purple	2	8.17798	121.776	37.35	-16.2234	1.52837	15.8583	0	84
1	2019-12-27	15:49:26.2	Purple	2	8.21427	122.396	36.4724	1.39973	1.63143	16.53	0	84
1	2019-12-27	15:49:26.3	Purple	2	8.25169	125.336	28.8179	-15.9217	1.84486	14.7699	0	84
1	2019-12-27	15:49:26.4	Purple	2	8.29025	125.447	29.1019	-7.65841	1.94362	15.7139	0	84
1	2019-12-27	15:49:26.5	Purple	2	8.32994	126.596	28.6135	-4.60347	1.99056	15.8233	0	84
1	2019-12-27	15:49:26.6	Purple	2	8.37076	127.467	27.8149	-0.576453	2.08687	16.126	0	84
1	2019-12-27	15:49:26.7	Purple	2	8.41272	128.105	28.3727	-26.439	2.10992	16.631	0	84
1	2019-12-27	15:49:26.8	Purple	2	8.45581	128.048	22.034	-20.5943	2.96701	18.1627	0	84
1	2019-12-27	15:49:26.9	Purple	2	8.50004	127.991	15.6953	-14.7495	4.39289	19.1566	0	84
1	2019-12-27	15:49:27.0	Purple	2	8.5454	131.262	50.2521	3.14832	1.5	16.9658	0	84
1	2019-12-27	15:49:27.1	Purple	2	8.59189	132.606	46.4199	-5.35521	1.5	16.6367	0	84
1	2019-12-27	15:49:27.2	Purple	2	8.63952	134.349	45.9785	-3.28612	1.5	16.1956	0	84
1	2019-12-27	15:49:27.3	Purple	2	8.68828	135.06	45.0614	3.44812	1.5	16.5738	0	84
1	2019-12-27	15:49:27.4	Purple	2	8.73818	136.653	44.5323	-4.91357	1.5	15.8469	0	77
1	2019-12-27	15:49:27.5	Purple	2	8.78921	137.453	43.2788	1.60261	1.5	16.2107	0	77
1	2019-12-27	15:49:27.6	Purple	2	8.84137	138.685	39.5129	-10.365	1.5	16.3817	0	77
1	2019-12-27	15:49:27.7	Purple	2	8.89467	139.769	40.1889	-2.38117	1.5	16.0902	0	77
1	2019-12-27	15:49:27.8	Purple	2	8.9491	141.158	39.4285	-4.63247	1.5	15.804	0	77
1	2019-12-27	15:49:27.9	Purple	2	9.00467	142.223	41.3304	1.57813	1.5	15.9518	0	77
1	2019-12-27	15:49:28.0	Purple	2	9.06137	143.129	39.9111	-4.27485	1.5	16.3188	0	77
1	2019-12-27	15:49:28.1	Purple	2	9.1192	143.99	41.2836	-1.74085	1.5	16.3951	0	77
1	2019-12-27	15:49:28.2	Purple	2	9.17817	145.415	40.2478	-0.876665	1.5	16.2737	0	77
1	2019-12-27	15:49:28.3	Purple	2	9.23827	146.638	39.9633	-2.27102	1.5	16.1401	0	77
1	2019-12-27	15:49:28.4	Purple	2	9.29951	147.555	39.2337	0.953436	1.5	15.9404	0	77
1	2019-12-27	15:49:28.5	Purple	2	9.36188	148.943	41.0201	0.928402	1.5	15.6264	0	77
1	2019-12-27	15:49:28.6	Purple	2	9.42538	150.102	40.07	0.801563	1.5	15.5687	0	77
1	2019-12-27	15:49:28.7	Purple	2	9.49002	151.104	38.5502	-6.04204	1.5	15.7047	0	77
1	2019-12-27	15:49:28.8	Purple	2	9.55579	151.848	39.0153	10.9801	1.5	15.8667	0	77
1	2019-12-27	15:49:28.9	Purple	2	9.6227	153.106	39.0345	0.862638	1.5	15.5705	0	77
1	2019-12-27	15:49:29.0	Purple	2	9.69074	154.32	40.1938	-0.83971	1.5	15.5033	0	77
1	2019-12-27	15:49:29.1	Purple	2	9.75991	155.204	38.763	0.576496	1.5	15.4867	0	77
1	2019-12-27	15:49:29.2	Purple	2	9.83022	156.225	41.5359	0.741243	1.5	15.5799	0	77
1	2019-12-27	15:49:29.3	Purple	2	9.90166	157.617	40.0424	0.736276	1.5	15.3521	0	77
1	2019-12-27	15:49:29.4	Purple	2	9.97424	159.034	39.9253	-2.49195	1.5	15	0	77
1	2019-12-27	15:49:29.5	Purple	2	10.0479	159.718	38.5621	5.70865	1.5	15.3085	0	77
1	2019-12-27	15:49:29.6	Purple	2	10.1228	161.078	38.9519	-7.37047	1.5	14.7844	0	77
1	2019-12-27	15:49:29.7	Purple	2	10.1988	162.004	38.9331	-2.12208	1.5	14.9121	0	77
1	2019-12-27	15:49:29.8	Purple	2	10.2759	163.192	36.8725	-2.27809	1.5	14.6528	0	77
1	2019-12-27	15:49:29.9	Purple	2	10.3541	163.774	38.1375	-1.02341	1.5	15.1089	0	77
1	2019-12-27	15:49:30.0	Purple	2	10.4335	164.881	36.7647	-8.30746	1.6	15.2677	0	77
1	2019-12-27	15:49:30.1	Purple	2	10.514	166.269	35.8102	-4.53866	1.5	14.681	0	77
1	2019-12-27	15:49:30.2	Purple	2	10.5957	167.228	34.5156	2.20895	1.5	14.6648	0	77
1	2019-12-27	15:49:30.3	Purple	2	10.6784	168.193	38.2228	-1.56919	1.5	14.9191	0	77
1	2019-12-27	15:49:30.4	Purple	2	10.7624	169.248	39.0994	-2.20537	1.6	14.7062	0	77
1	2019-12-27	15:49:30.5	Purple	2	10.8474	169.962	35.27	-5.9555	1.5	14.911	0	77
1	2019-12-27	15:49:30.6	Purple	2	10.9336	170.862	35.9781	2.24042	1.5	15.1201	0	77
1	2019-12-27	15:49:30.7	Purple	2	11.0209	172.268	36.0602	2.14545	1.6	14.7572	0	77
1	2019-12-27	15:49:30.8	Purple	2	11.1094	173.569	35.4464	2.455	1.5	14.4911	0	77
1	2019-12-27	15:49:30.9	Purple	2	11.199	174.107	36.2612	3.37668	1.6	15.1823	0	77
1	2019-12-27	15:49:31.0	Purple	2	11.2897	175.223	37.811	-2.26259	1.6	14.8813	0	77
1	2019-12-27	15:49:31.1	Purple	2	11.3815	176.207	35.4486	-2.07742	1.6	15.0393	0	77
1	2019-12-27	15:49:31.2	Purple	2	11.4745	177.125	34.3162	3.48425	1.6	14.909	0	77
1	2019-12-27	15:49:31.3	Purple	2	11.5686	178.02	36.4465	1.19185	1.6	15.0721	0	77
1	2019-12-27	15:49:31.4	Purple	2	11.6639	179.265	36.5894	0.556469	1.6	14.9047	0	77
1	2019-12-27	15:49:31.5	Purple	2	11.7603	180.145	34.7248	-0.609795	1.6	15.1284	0	77
1	2019-12-27	15:49:31.6	Purple	2	11.8578	181.195	34.9251	3.44992	1.6	14.8408	0	77
1	2019-12-27	15:49:31.7	Purple	2	11.9565	182.206	36.2532	0.947913	1.6	14.7262	0	77
1	2019-12-27	15:49:31.8	Purple	2	12.0563	183.354	34.7277	-0.761032	1.6	14.368	0	77
1	2019-12-27	15:49:31.9	Purple	2	12.1572	183.923	36.3447	1.5111	1.6	14.8708	0	77
1	2019-12-27	15:49:32.0	Purple	2	12.2592	184.886	35.3185	-3.39556	1.6	14.7978	0	77
1	2019-12-27	15:49:32.1	Purple	2	12.3624	186.076	34.4346	-0.0467698	1.6	14.7231	0	77
1	2019-12-27	15:49:32.2	Purple	2	12.4668	186.982	33.6425	-0.796795	1.6	14.4842	0	77
1	2019-12-27	15:49:32.3	Purple	2	12.5722	188.222	36.187	-0.848055	1.6	14.1613	0	77
1	2019-12-27	15:49:32.4	Purple	2	12.6788	189.044	36.45	-0.758171	1.6	14.1051	0	77
1	2019-12-27	15:49:32.5	Purple	2	12.7866	189.858	35.8172	-2.91526	1.6	14.1942	0	77
1	2019-12-27	15:49:32.6	Purple	2	12.8954	190.83	35.8529	-0.727415	1.6	14.2637	0	77
1	2019-12-27	15:49:32.7	Purple	2	13.0054	191.965	33.4738	-3.71341	1.6	13.8992	0	77
1	2019-12-27	15:49:32.8	Purple	2	13.1165	192.986	33.1932	-0.597954	1.6	13.8089	0	77
1	2019-12-27	15:49:32.9	Purple	2	13.2288	194.036	34.4038	4.26896	1.6	13.4599	0	77
1	2019-12-27	15:49:33.0	Purple	2	13.3422	194.949	34.4191	-1.96743	1.6	13.5217	0	77
1	2019-12-27	15:49:33.1	Purple	2	13.4567	195.66	32.9824	-3.84974	1.6	13.7876	0	77
1	2019-12-27	15:49:33.2	Purple	2	13.5724	196.42	32.8198	1.69396	1.7	13.7028	0	77
1	2019-12-27	15:49:33.3	Purple	2	13.6892	197.504	30.8776	-1.20183	1.7	13.4694	0	77
1	2019-12-27	15:49:33.4	Purple	2	13.8072	198.478	30.9751	0.538111	1.7	13.2726	0	77
1	2019-12-27	15:49:33.5	Purple	2	13.9262	199.294	31.8884	4.46665	1.7	13.5721	0	77
1	2019-12-27	15:49:33.6	Purple	2	14.0464	200.279	32.2316	-0.577688	1.7	13.2753	0	77
1	2019-12-27	15:49:33.7	Purple	2	14.1678	200.898	30.6004	-5.55448	1.7	13.427	0	77
1	2019-12-27	15:49:33.8	Purple	2	14.2902	201.833	30.0839	-0.589609	1.7	13.4964	0	77
1	2019-12-27	15:49:33.9	Purple	2	14.4138	202.747	30.409	2.26724	1.7	13.178	0	77
1	2019-12-27	15:49:34.0	Purple	2	14.5386	203.583	29.6307	-6.22272	1.7	13.2996	0	77
1	2019-12-27	15:49:34.1	Purple	2	14.6645	204.304	29.7403	0.357827	1.7	13.3253	0	77
1	2019-12-27	15:49:34.2	Purple	2	14.7915	205.164	31.1146	2.59042	1.7	13.5033	0	77
1	2019-12-27	15:49:34.3	Purple	2	14.9196	206.052	30.3596	-2.84314	1.7	13.2975	0	77
1	2019-12-27	15:49:34.4	Purple	2	15.0489	206.864	29.4268	-2.63238	1.7	13.496	0	77
1	2019-12-27	15:49:34.5	Purple	2	15.1793	207.507	29.2445	-2.66735	1.7	13.7823	0	77
1	2019-12-27	15:49:34.6	Purple	2	15.3108	208.747	28.7271	2.60687	1.7	13.0969	0	77
1	2019-12-27	15:49:34.7	Purple	2	15.4435	209.493	29.2606	1.66372	1.8	13.2665	0	77
1	2019-12-27	15:49:34.8	Purple	2	15.5773	210.122	29.8058	-1.39689	1.7	13.4268	0	77
1	2019-12-27	15:49:34.9	Purple	2	15.7123	210.803	29.3948	-0.756145	1.7	13.5478	0	77
1	2019-12-27	15:49:35.0	Purple	2	15.8484	211.548	28.4425	-4.87304	1.8	13.6194	0	77
1	2019-12-27	15:49:35.1	Purple	2	15.9856	212.554	28.0158	3.87613	1.8	13.3528	0	77
1	2019-12-27	15:49:35.2	Purple	2	16.1239	213.487	28.9731	1.65224	1.8	13.3312	0	77
1	2019-12-27	15:49:35.3	Purple	2	16.2634	214.039	29.0403	0.765522	1.7	13.6054	0	77
1	2019-12-27	15:49:35.4	Purple	2	16.404	215.067	28.614	-1.6892	1.8	13.493	0	77
1	2019-12-27	15:49:35.5	Purple	2	16.5458	215.719	27.8856	-4.14272	1.8	13.5105	0	77
1	2019-12-27	15:49:35.6	Purple	2	16.6886	216.56	28.1181	9.47762	1.8	13.3161	0	77
1	2019-12-27	15:49:35.7	Purple	2	16.8327	217.256	29.8411	1.88637	1.7	12.7274	0	77
1	2019-12-27	15:49:35.8	Purple	2	16.9778	217.906	28.0011	-5.35131	1.9	12.2555	0	77
1	2019-12-27	15:49:35.9	Purple	2	17.1241	218.751	28.2957	-5.55197	1.9	11.4118	0	77
1	2019-12-27	15:49:36.0	Purple	2	17.2715	219.736	27.6278	1.45221	1.8	10.4274	0	77
1	2019-12-27	15:49:36.1	Purple	2	17.4201	220.67	28.5848	2.20342	1.9	9.49374	0	77
1	2019-12-27	15:49:36.2	Purple	2	17.5698	221.29	29.1825	-2.51436	1.8	8.87442	0	77
1	2019-12-27	15:49:36.3	Purple	2	17.7206	222.007	28.7377	-0.0185172	-1	-1	-1	77
1	2019-12-27	15:49:36.4	Purple	2	17.8725	222.7	27.6406	-2.68698	-1	-1	-1	77
1	2019-12-27	15:49:36.5	Purple	2	18.0256	223.608	27.4028	-0.192324	-1	-1	-1	77
1	2019-12-27	15:49:36.6	Purple	2	18.1799	224.391	29.337	7.93505	-1	-1	-1	77
1	2019-12-27	15:49:36.7	Purple	2	18.3352	225.137	29.1427	3.89028	-1	-1	-1	77
1	2019-12-27	15:49:36.8	Purple	2	18.4917	225.878	29.214	-2.35963	-1	-1	-1	77
1	2019-12-27	15:49:36.9	Purple	2	18.6493	226.76	27.6921	-3.84359	-1	-1	-1	77
1	2019-12-27	15:49:37.0	Purple	2	18.8081	227.809	25.9617	-6.66451	-1	-1	-1	77
1	2019-12-27	15:49:37.1	Purple	2	18.968	228.483	22.6076	-8.07913	-1	-1	-1	77
1	2019-12-27	15:49:37.2	Purple	2	19.129	229.192	19.2744	-14.8465	-1	-1	-1	77
1	2019-12-27	15:49:37.3	Purple	2	19.2912	229.762	14.7385	-11.1633	-1	-1	-1	77
1	2019-12-27	15:49:37.4	Purple	2	19.4545	230.16	10.0892	-11.2309	-1	-1	-1	77
1	2019-12-27	15:49:37.5	Purple	2	19.6189	230.161	7.20428	-11.1366	-1	-1	-1	77
1	2019-12-27	15:49:37.6	Purple	2	19.7845	230.161	4.17016	-4.53601	-1	-1	-1	77
1	2019-12-27	15:49:37.7	Purple	2	19.9512	230.162	2.54085	-6.22562	-1	-1	-1	77
1	2019-12-27	15:49:37.8	Purple	2	20.119	230.163	0.561676	-4.43721	-1	-1	-1	77
1	2019-12-27	15:49:37.9	Purple	2	20.288	230.164	0.113783	-0.738459	-1	-1	-1	77
1	2019-12-27	15:49:38.0	Purple	2	20.4581	230.165	0.0268773	0.00132047	-1	-1	-1	77
1	2019-12-27	15:49:38.1	Purple	2	20.6293	230.165	0.0253078	0.0133692	-1	-1	-1	77
1	2019-12-27	15:58:17.0	Purple	4	16.1893	229.428	24.7269	10.2402	2	24.1385	2	-1
1	2019-12-27	15:58:17.1	Purple	4	16.1904	228.327	30.3259	15.2725	2	24.5955	2	-1
1	2019-12-27	15:58:17.2	Purple	4	16.1927	226.769	34.5791	7.28925	2	24.3687	2	-1
1	2019-12-27	15:58:17.3	Purple	4	16.1961	225.639	39.4536	13.0445	2	24.5278	2	-1
1	2019-12-27	15:58:17.4	Purple	4	16.2006	224.458	43.2992	6.63614	2	24.5732	2	-1
1	2019-12-27	15:58:17.5	Purple	4	16.2063	223.151	44.9686	-6.30105	2	24.4574	2	-1
1	2019-12-27	15:58:17.6	Purple	4	16.2131	222.158	42.1508	-2.47192	2	24.9188	2	-1
1	2019-12-27	15:58:17.7	Purple	4	16.221	220.925	43.5961	-5.7925	2.1	24.9684	2	-1
1	2019-12-27	15:58:17.8	Purple	4	16.2301	219.806	43.7056	-0.668049	2.1	25.1176	2	-1
1	2019-12-27	15:58:17.9	Purple	4	16.2403	218.334	43.0207	-0.534336	2.1	25.1534	2	-1
1	2019-12-27	15:58:18.0	Purple	4	16.2517	217.402	43.4892	8.03161	2.1	25.6378	2	-1
1	2019-12-27	15:58:18.1	Purple	5	17.496	215.951	44.2634	-1.84925	1.7	20.3978	807	809
1	2019-12-27	15:58:18.2	Purple	5	17.4972	214.746	44.7913	1.36948	1.7	20.5051	807	809
1	2019-12-27	15:58:18.3	Purple	5	17.4994	213.591	43.8601	2.9635	1.7	20.4676	807	809
1	2019-12-27	15:58:18.4	Purple	5	17.5028	212.494	44.8829	2.41637	1.6	20.3095	807	809
1	2019-12-27	15:58:18.5	Purple	5	17.5074	211.089	44.4349	3.12229	1.6	19.9745	807	809
1	2019-12-27	15:58:18.6	Purple	5	17.513	209.853	45.3705	0.233889	1.6	19.7611	807	809
1	2019-12-27	15:58:18.7	Purple	5	17.5198	208.587	45.0443	0.391046	1.6	19.7891	807	809
1	2019-12-27	15:58:18.8	Purple	5	17.5278	207.428	46.329	1.48225	1.6	19.7126	807	809
1	2019-12-27	15:58:18.9	Purple	5	17.5368	206.076	45.8162	4.99415	1.6	19.054	807	809
1	2019-12-27	15:58:19.0	Purple	5	17.547	204.664	45.1061	-0.841856	1.6	19.2881	807	809
1	2019-12-27	15:58:19.1	Purple	5	17.5584	203.581	45.3442	0.0454585	1.6	18.982	807	809
1	2019-12-27	15:58:19.2	Purple	5	17.5709	202.198	46.4547	5.14317	1.5	18.4359	807	809
1	2019-12-27	15:58:19.3	Purple	5	17.5845	200.907	44.9908	-1.07439	1.5	18.5064	807	809
1	2019-12-27	15:58:19.4	Purple	5	17.5992	199.829	44.8041	2.52938	1.5	18.3944	807	809
1	2019-12-27	15:58:19.5	Purple	5	17.6151	198.511	45.2355	-1.41188	1.5	18.243	807	809
1	2019-12-27	15:58:19.6	Purple	5	17.6321	197.104	45.0729	-0.994444	1.5	18.2187	807	809
1	2019-12-27	15:58:19.7	Purple	5	17.6502	196.078	44.3783	2.1642	1.5	18.4574	807	809
1	2019-12-27	15:58:19.8	Purple	5	17.6695	194.707	45.2869	-1.20187	1.5	17.9698	807	809
1	2019-12-27	15:58:19.9	Purple	5	17.6899	193.529	44.8809	-2.32025	1.5	18.078	807	809
1	2019-12-27	15:58:20.0	Purple	5	17.7115	192.182	43.7491	-9.89509	1.5	17.905	807	809
1	2019-12-27	15:58:20.1	Purple	5	17.7342	191.046	44.7654	-0.8171	1.5	17.847	807	809
1	2019-12-27	15:58:20.2	Purple	5	17.758	189.765	43.8935	1.41978	1.5	17.6217	807	809
1	2019-12-27	15:58:20.3	Purple	5	17.7829	188.537	44.3359	1.27097	1.5	17.7264	807	809
1	2019-12-27	15:58:20.4	Purple	5	17.809	187.382	44.0668	-2.70271	1.4	17.6924	807	809
1	2019-12-27	15:58:20.5	Purple	5	17.8362	186.131	45.1448	-0.217199	1.4	17.4771	807	809
1	2019-12-27	15:58:20.6	Purple	5	17.8646	184.953	44.5724	2.51102	1.4	17.5694	807	809
1	2019-12-27	15:58:20.7	Purple	5	17.8941	183.677	45.0284	7.10674	1.4	17.6739	807	809
1	2019-12-27	15:58:20.8	Purple	5	17.9247	182.389	46.2693	2.39658	1.4	17.4501	807	809
1	2019-12-27	15:58:20.9	Purple	5	17.9564	181.013	46.0648	-1.03664	1.4	17.5643	807	809
1	2019-12-27	15:58:21.0	Purple	5	17.9893	179.86	45.9642	-4.17781	1.4	17.5117	807	809
1	2019-12-27	15:58:21.1	Purple	5	18.0233	178.531	46.4459	4.03452	1.4	17.2776	807	809
1	2019-12-27	15:58:21.2	Purple	5	18.0585	177.1	46.0916	1.1375	1.3	16.8812	807	809
1	2019-12-27	15:58:21.3	Purple	5	18.0948	175.894	45.5429	-8.2252	1.3	17.0447	807	809
1	2019-12-27	15:58:21.4	Purple	5	18.1322	174.739	46.61	2.84171	1.3	16.8898	807	809
1	2019-12-27	15:58:21.5	Purple	5	18.1707	173.355	46.3857	1.92102	1.3	16.7254	807	809
1	2019-12-27	15:58:21.6	Purple	5	18.2104	172.147	45.895	-1.87135	1.3	16.8151	807	809
1	2019-12-27	15:58:21.7	Purple	5	18.2513	170.893	46.7029	4.29416	1.3	16.9805	807	809
1	2019-12-27	15:58:21.8	Purple	5	18.2932	169.503	46.7554	5.84745	1.3	16.8415	807	809
1	2019-12-27	15:58:21.9	Purple	5	18.3363	168.223	48.0177	-1.42093	1.3	16.8276	807	809
1	2019-12-27	15:58:22.0	Purple	5	18.3805	166.901	47.7109	-0.360012	1.3	16.3057	807	809
1	2019-12-27	15:58:22.1	Purple	5	18.4259	165.515	48.5594	3.32375	1.3	16.3883	807	809
1	2019-12-27	15:58:22.2	Purple	5	18.4724	164.349	48.2329	0.00548363	1.3	16.5162	807	809
1	2019-12-27	15:58:22.3	Purple	5	18.52	162.685	48.3174	-2.54639	1.2	16.161	807	809
1	2019-12-27	15:58:22.4	Purple	5	18.5688	161.544	47.7808	0.966549	1.3	16.529	807	809
1	2019-12-27	15:58:22.5	Purple	5	18.6187	160.102	49.4871	-0.0709693	1.3	16.4214	807	809
1	2019-12-27	15:58:22.6	Purple	5	18.6697	158.784	48.7165	-3.40295	1.3	16.2943	807	809
1	2019-12-27	15:58:22.7	Purple	5	18.7219	157.486	48.1083	-3.56686	1.3	16.2568	807	809
1	2019-12-27	15:58:22.8	Purple	5	18.7752	156.284	47.7839	2.81477	1.2	16.2456	807	809
1	2019-12-27	15:58:22.9	Purple	5	18.8296	154.518	48.299	7.1665	1.3	15.9612	807	809
1	2019-12-27	15:58:23.0	Purple	5	18.8852	153.523	48.7711	-3.67856	1.3	16.3388	807	809
1	2019-12-27	15:58:23.1	Purple	5	18.9419	151.994	49.6639	-0.772238	1.2	15.915	807	809
1	2019-12-27	15:58:23.2	Purple	5	18.9997	150.926	48.6564	2.83718	1.2	16.284	807	809
1	2019-12-27	15:58:23.3	Purple	5	19.0587	149.369	47.5636	-2.90732	1.2	15.6462	807	809
1	2019-12-27	15:58:23.4	Purple	5	19.1188	147.946	48.6052	-4.10986	1.2	15.3948	807	809
1	2019-12-27	15:58:23.5	Purple	5	19.18	146.45	47.3924	-2.74054	1.2	15.1426	807	809
1	2019-12-27	15:58:23.6	Purple	5	19.2424	145.471	50.587	5.02086	1.2	15.4167	807	809
1	2019-12-27	15:58:23.7	Purple	5	19.3059	143.949	48.4732	-0.805696	1.2	15.1594	807	809
1	2019-12-27	15:58:23.8	Purple	5	19.3705	142.722	47.8918	-0.669241	1.2	15.206	807	809
1	2019-12-27	15:58:23.9	Purple	5	19.4363	141.462	47.9466	-2.04114	1.1	14.8028	807	809
1	2019-12-27	15:58:24.0	Purple	5	19.5032	139.684	49.288	-6.43873	1.1	14.36	807	809
1	2019-12-27	15:58:24.1	Purple	5	19.5712	138.597	47.0427	2.9043	1.1	14.3592	807	809
1	2019-12-27	15:58:24.2	Purple	5	19.6404	137.303	47.4545	2.87557	1.1	14.5976	807	809
1	2019-12-27	15:58:24.3	Purple	5	19.7107	135.795	48.8132	7.80149	1.1	14.251	807	809
1	2019-12-27	15:58:24.4	Purple	5	19.7822	134.518	46.7584	-0.318766	1.1	14.3409	807	809
1	2019-12-27	15:58:24.5	Purple	5	19.8547	133.495	48.548	-2.11386	1.1	14.4987	807	809
1	2019-12-27	15:58:24.6	Purple	5	19.9284	132.176	50.4293	5.16403	1.1	14.1611	807	809
1	2019-12-27	15:58:24.7	Purple	5	20.0033	130.615	48.508	3.62136	1	13.6239	807	809
1	2019-12-27	15:58:24.8	Purple	5	20.0793	129.293	50.2158	2.75815	0.9	13.0565	807	809
1	2019-12-27	15:58:24.9	Purple	5	20.1564	127.808	50.4526	2.95177	1	13.6509	807	809
1	2019-12-27	15:58:25.0	Purple	4	17.4881	126.097	51.4543	-4.81992	3.1	44.3201	804	811
1	2019-12-27	15:58:25.1	Purple	4	17.4892	125.015	49.0939	-6.17455	3.1	44.3689	804	811
1	2019-12-27	15:58:25.2	Purple	4	17.4915	123.359	50.1172	-0.44028	3.2	44.1345	804	811
1	2019-12-27	15:58:25.3	Purple	4	17.4949	122.201	49.7561	-5.58026	3.1	43.6929	804	811
1	2019-12-27	15:58:25.4	Purple	4	17.4994	120.84	49.7506	1.6155	3.1	43.8576	804	811
1	2019-12-27	15:58:25.5	Purple	4	17.5051	119.497	50.6545	-2.30594	3	43.8216	804	811
1	2019-12-27	15:58:25.6	Purple	4	17.5119	118.28	50.1137	-2.39416	3	43.2169	804	811
1	2019-12-27	15:58:25.7	Purple	4	17.5198	115.997	49.5022	0.625629	3	42.8466	804	811
1	2019-12-27	15:58:25.8	Purple	4	17.5289	115.402	50.9037	6.89527	3	43.3456	804	811
1	2019-12-27	15:58:25.9	Purple	4	17.5391	113.545	54.3758	3.87295	3	42.3836	804	811
1	2019-12-27	15:58:26.0	Purple	4	17.5505	112.611	53.6253	1.12806	2.9	43.2505	804	811
1	2019-12-27	15:58:26.1	Purple	4	17.5629	111.197	54.2144	-17.5609	2.9	43.352	804	811
1	2019-12-27	15:58:26.2	Purple	4	17.5765	109.629	55.5009	9.31284	2.9	43.3717	804	811
1	2019-12-27	15:58:26.3	Purple	4	17.5913	107.705	49.1539	2.45643	3	43.1445	804	811
1	2019-12-27	15:58:26.4	Purple	4	17.6072	106.445	51.9361	3.51406	2.9	42.4105	804	811
1	2019-12-27	15:58:26.5	Purple	4	17.6242	104.606	52.4022	3.59101	2.9	42.2892	804	811
1	2019-12-27	15:58:26.6	Purple	4	17.6423	103.198	55.2232	2.51482	2.8	41.7912	804	811
1	2019-12-27	15:58:26.7	Purple	4	17.6616	102.326	49.8574	-0.335382	2.8	42.1839	804	811
1	2019-12-27	15:58:26.8	Purple	4	17.682	101.098	51.1464	19.6465	2.8	42.1639	804	811
1	2019-12-27	15:58:26.9	Purple	4	17.7036	99.1981	50.3863	-8.15091	2.8	41.0644	804	811
1	2019-12-27	15:58:27.0	Purple	4	17.7262	97.7437	52.3241	-3.76524	2.7	40.9283	804	811
1	2019-12-27	15:58:27.1	Purple	4	17.7501	96.8424	51.455	7.62165	2.7	42.3028	804	811
1	2019-12-27	15:58:27.2	Purple	4	17.775	94.9491	51.6104	1.69164	2.7	41.0612	804	811
1	2019-12-27	15:58:27.3	Purple	4	17.8011	93.173	51.6198	0.111593	2.7	40.7672	804	811
1	2019-12-27	15:58:27.4	Purple	4	17.8283	91.6291	52.3783	-6.1957	2.8	40.9146	804	811
1	2019-12-27	15:58:27.5	Purple	4	17.8566	90.8285	52.8277	-0.610844	2.7	40.2809	804	811
1	2019-12-27	15:58:27.6	Purple	4	17.8861	89.7023	53.3147	-0.620002	2.6	40.1916	804	811
1	2019-12-27	15:58:27.7	Purple	4	17.9167	87.8068	51.6452	1.96022	2.6	39.8125	804	811
1	2019-12-27	15:58:27.8	Purple	4	17.9485	86.4434	51.2115	-1.47653	2.5	39.5667	804	811
1	2019-12-27	15:58:27.9	Purple	4	17.9814	84.9276	52.0972	11.3736	2.6	39.9318	804	811
1	2019-12-27	15:58:28.0	Purple	4	18.0154	83.2898	54.1274	9.42802	2.7	40.5362	804	811
1	2019-12-27	15:58:28.1	Purple	4	18.0506	81.3227	55.393	-8.61192	2.6	39.2653	804	811
1	2019-12-27	15:58:28.2	Purple	4	18.0868	80.2488	56.7608	8.98421	2.5	39.8008	804	811
1	2019-12-27	15:58:28.3	Purple	4	18.1243	79.2513	55.9276	6.62605	2.5	40.2149	804	811
1	2019-12-27	15:58:28.4	Purple	4	18.1628	77.674	53.7744	16.1183	2.4	39.2957	804	811
1	2019-12-27	15:58:28.5	Purple	4	18.2025	75.4972	56.4335	-3.44872	2.5	38.051	804	811
1	2019-12-27	15:58:28.6	Purple	4	18.2433	73.8299	58.8343	-4.55797	2.5	38.0754	804	811
1	2019-12-27	15:58:28.7	Purple	4	18.2853	72.4993	61.2509	-9.82163	2.5	37.4659	804	811
1	2019-12-27	15:58:28.8	Purple	4	18.3284	71.3399	59.2595	7.47289	2.4	37.5378	804	811
1	2019-12-27	15:58:28.9	Purple	4	18.3726	68.7819	59.9987	15.8215	2.4	36.9901	804	811
1	2019-12-27	15:58:29.0	Purple	4	18.418	67.1745	55.4784	-16.4573	2.4	36.6691	804	811
1	2019-12-27	15:58:29.1	Purple	4	18.4645	65.64	55.8963	-5.23728	2.4	36.2476	804	811
1	2019-12-27	15:58:29.2	Purple	4	18.5121	65.1479	54.6308	13.4794	2.4	37.0508	804	811
1	2019-12-27	15:58:29.3	Purple	4	18.5609	62.6583	54.6812	9.3746	2.4	35.8568	804	811
1	2019-12-27	15:58:29.4	Purple	4	18.6108	60.4588	54.8585	-1.00191	2.4	35.1152	804	811
1	2019-12-27	15:58:29.5	Purple	4	18.6618	59.8241	56.9787	2.43724	2.3	35.8116	804	811
1	2019-12-27	15:58:29.6	Purple	4	18.714	58.5492	54.075	-1.21643	2.3	35.4913	804	811
1	2019-12-27	15:58:29.7	Purple	4	18.7672	56.4925	55.9543	1.40435	2.3	34.5902	804	811
1	2019-12-27	15:58:29.8	Purple	4	18.8217	54.4758	57.3174	-0.616759	2.3	33.7291	804	811
1	2019-12-27	15:58:29.9	Purple	4	18.8772	53.3277	59.1039	9.32994	2.2	33.7484	804	811
1	2019-12-27	15:58:30.0	Purple	4	18.9339	52.0304	58.0422	3.25933	2.1	33.4549	804	811
1	2019-12-27	15:58:30.1	Purple	4	18.9918	50.9569	56.9137	4.56305	-1	-1	-1	811
1	2019-12-27	15:58:30.2	Purple	4	19.0507	48.9051	59.9868	11.7139	-1	-1	-1	811
1	2019-12-27	15:58:30.3	Purple	4	19.1108	46.3619	61.3753	10.329	-1	-1	-1	811
1	2019-12-27	15:58:30.4	Purple	4	19.1721	45.4425	61.7171	-7.08286	-1	-1	-1	811
1	2019-12-27	15:58:30.5	Purple	4	19.2345	43.7208	56.8369	6.73222	-1	-1	-1	811
1	2019-12-27	15:58:30.6	Purple	4	19.298	43.1684	57.8162	-12.8277	-1	-1	-1	811
1	2019-12-27	15:58:30.7	Purple	4	19.3626	40.3726	55.8339	-3.16928	-1	-1	-1	811
1	2019-12-27	15:58:30.8	Purple	4	19.4284	38.1143	58.3944	12.6349	-1	-1	-1	811
1	2019-12-27	15:58:30.9	Purple	4	19.4953	37.7136	57.4572	3.86636	-1	-1	-1	811
1	2019-12-27	15:58:31.0	Purple	4	19.5633	36.6153	56.2918	-1.2957	-1	-1	-1	811
1	2019-12-27	15:58:31.1	Purple	4	19.6325	35.537	50.5761	-25.6511	-1	-1	-1	811
1	2019-12-27	15:58:31.2	Purple	4	19.7028	32.7084	50.4223	7.64891	-1	-1	-1	811
1	2019-12-27	15:58:31.3	Purple	4	19.7742	30.872	56.7649	30.1846	-1	-1	-1	811
1	2019-12-27	15:58:31.4	Purple	4	19.8468	29.6163	58.2892	-14.0995	-1	-1	-1	811
1	2019-12-27	15:58:31.5	Purple	4	19.9205	28.6864	58.5572	12.1221	-1	-1	-1	811
1	2019-12-27	15:58:31.6	Purple	4	19.9954	27.6032	58.2001	-6.83976	-1	-1	-1	811
1	2019-12-27	15:58:31.7	Purple	4	20.0713	25.5302	55.4764	-15.3738	-1	-1	-1	811
1	2019-12-27	15:58:31.8	Purple	4	20.1485	23.4353	56.7148	-2.07046	-1	-1	-1	811
1	2019-12-27	15:58:31.9	Purple	4	20.2267	22.5448	57.627	10.5782	-1	-1	-1	811
1	2019-12-27	15:58:32.0	Purple	4	20.3061	20.7612	58.3767	7.05867	-1	-1	-1	811
1	2019-12-27	15:58:32.1	Purple	4	20.3866	18.4087	61.7688	-15.0965	-1	-1	-1	811
1	2019-12-27	15:58:32.2	Purple	4	20.4682	17.0595	60.1545	2.60337	-1	-1	-1	811
1	2019-12-27	16:0:31.0	Purple	3	11.5147	23.054	39.534	3.84887	9.8	137.944	1022	-1
1	2019-12-27	16:0:31.1	Purple	3	11.5158	24.3893	39.3142	0.387504	9.8	137.788	1022	-1
1	2019-12-27	16:0:31.2	Purple	3	11.5181	25.5664	40.9578	-7.35743	9.8	137.748	1022	-1
1	2019-12-27	16:0:31.3	Purple	3	11.5215	26.3214	40.6934	3.87634	9.7	138.07	1022	-1
1	2019-12-27	16:0:31.4	Purple	3	11.526	27.5993	40.461	20.2445	9.7	137.796	1022	-1
1	2019-12-27	16:0:31.5	Purple	3	11.5317	28.7194	42.6518	5.66448	9.7	138.222	1022	-1
1	2019-12-27	16:0:31.6	Purple	3	11.5385	30.0567	42.9014	-1.30661	9.7	138.16	1022	-1
1	2019-12-27	16:0:31.7	Purple	3	11.5464	31.1633	46.4199	12.8072	9.7	138.329	1022	-1
1	2019-12-27	16:0:31.8	Purple	3	11.5555	32.0454	49.5985	3.7659	9.7	138.462	1022	-1
1	2019-12-27	16:0:31.9	Purple	3	11.5657	33.8674	47.8182	2.69217	9.6	137.816	1022	-1
1	2019-12-27	16:0:32.0	Purple	3	11.577	35.1	48.8399	1.26113	9.6	137.473	1022	1054
1	2019-12-27	16:0:32.1	Purple	3	11.5895	35.9999	48.7081	-5.41858	9.6	137.884	1022	1054
1	2019-12-27	16:0:32.2	Purple	3	11.6031	37.6818	46.8002	-0.54121	9.6	137.747	1022	1054
1	2019-12-27	16:0:32.3	Purple	3	11.6179	39.4535	47.221	-2.39625	9.6	137.108	1022	1054
1	2019-12-27	16:0:32.4	Purple	3	11.6337	41.0726	46.7746	-7.59371	9.6	136.882	1022	1054
1	2019-12-27	16:0:32.5	Purple	3	11.6507	42.2937	45.5461	3.33372	9.5	136.772	1022	1054
1	2019-12-27	16:0:32.6	Purple	3	11.6689	43.1627	49.2064	-6.44237	9.6	137.269	1022	1054
1	2019-12-27	16:0:32.7	Purple	3	11.6882	44.199	42.9942	-7.95822	9.5	137.323	1022	1054
1	2019-12-27	16:0:32.8	Purple	3	11.7086	45.5223	43.9295	-3.58254	9.5	137.34	1022	1054
1	2019-12-27	16:0:32.9	Purple	3	11.7301	46.3045	43.2838	-1.58232	9.5	137.768	1022	1054
1	2019-12-27	16:0:33.0	Purple	3	11.7528	47.6835	42.067	-6.29767	9.5	137.731	1022	1054
1	2019-12-27	16:0:33.1	Purple	3	11.7766	49.1998	43.7621	-4.84993	9.5	137.332	1022	1054
1	2019-12-27	16:0:33.2	Purple	3	11.8016	50.3061	44.3193	3.90684	9.5	137.61	1022	1054
1	2019-12-27	16:0:33.3	Purple	3	11.8276	51.4279	47.1014	-0.0467348	9.4	137.651	1022	1054
1	2019-12-27	16:0:33.4	Purple	3	11.8549	52.8935	47.0752	1.53739	9.5	137.636	1022	1054
1	2019-12-27	16:0:33.5	Purple	3	11.8832	54.5322	47.9045	3.80435	9.4	137.002	1022	1054
1	2019-12-27	16:0:33.6	Purple	3	11.9127	55.3242	50.5023	5.5929	9.4	137.605	1022	1054
1	2019-12-27	16:0:33.7	Purple	3	11.9433	57.0427	51.149	-2.39958	9.4	137.199	1022	1054
1	2019-12-27	16:0:33.8	Purple	3	11.9751	58.3869	52.17	0.205167	9.4	137.051	1022	1054
1	2019-12-27	16:0:33.9	Purple	3	12.0079	59.948	51.6144	-0.571064	9.3	136.391	1022	1054
1	2019-12-27	16:0:34.0	Purple	3	12.042	61.5863	51.0861	9.10087	9.3	136.081	1022	1054
1	2019-12-27	16:0:34.1	Purple	3	12.0771	63.3071	53.2582	-4.1552	9.3	136.059	1022	1054
1	2019-12-27	16:0:34.2	Purple	3	12.1134	64.9533	51.6358	-3.97959	9.3	135.869	1022	1054
1	2019-12-27	16:0:34.3	Purple	3	12.1508	65.724	51.8122	-6.06751	9.3	136.082	1022	1054
1	2019-12-27	16:0:34.4	Purple	3	12.1894	67.3477	51.4875	-1.22937	9.3	135.46	1022	1054
1	2019-12-27	16:0:34.5	Purple	3	12.2291	68.5628	48.1215	0.400062	9.3	135.512	1022	1054
1	2019-12-27	16:0:34.6	Purple	3	12.2699	70.0719	50.0668	-6.13776	9.3	135.329	1022	1054
1	2019-12-27	16:0:34.7	Purple	3	12.3119	71.1203	50.4929	5.50483	9.3	135.695	1022	1054
1	2019-12-27	16:0:34.8	Purple	3	12.355	72.9341	51.738	1.71856	9.2	135.004	1022	1054
1	2019-12-27	16:0:34.9	Purple	3	12.3992	74.2592	50.6131	6.07083	9.2	134.776	1022	1054
1	2019-12-27	16:0:35.0	Purple	3	12.4445	76.1004	53.2046	-6.25622	9.2	134.318	1022	1054
1	2019-12-27	16:0:35.1	Purple	3	12.491	77.1143	52.4137	2.97164	9.2	134.49	1022	1054
1	2019-12-27	16:0:35.2	Purple	3	12.5387	78.5252	49.5548	1.56593	9.2	134.188	1022	1054
1	2019-12-27	16:0:35.3	Purple	3	12.5874	80.2354	49.8185	1.83346	9.2	133.913	1022	1054
1	2019-12-27	16:0:35.4	Purple	3	12.6373	81.7639	49.4411	-6.65271	9.2	133.719	1022	1054
1	2019-12-27	16:0:35.5	Purple	3	12.6883	82.7459	50.9943	-8.53731	9.2	133.869	1022	1062
1	2019-12-27	16:0:35.6	Purple	3	12.7405	83.9462	50.9658	9.26483	9.1	133.728	1022	1062
1	2019-12-27	16:0:35.7	Purple	3	12.7938	85.3299	50.4846	2.48609	9.1	133.664	1022	1062
1	2019-12-27	16:0:35.8	Purple	3	12.8482	87.0873	52.9008	13.9247	9.1	133.359	1022	1062
1	2019-12-27	16:0:35.9	Purple	3	12.9038	88.4463	54.96	-0.609676	9.1	133.031	1022	1062
1	2019-12-27	16:0:36.0	Purple	3	12.9605	89.8509	53.6617	-3.65245	9.1	132.629	1022	1062
1	2019-12-27	16:0:36.1	Purple	3	13.0183	91.4542	55.555	0.665605	9.1	132.138	1022	1062
1	2019-12-27	16:0:36.2	Purple	3	13.0773	93.5197	54.7829	-1.22094	9.1	131.433	1022	1062
1	2019-12-27	16:0:36.3	Purple	3	13.1374	94.9592	54.3615	4.97089	9.1	131.08	1022	1062
1	2019-12-27	16:0:36.4	Purple	3	13.1986	95.8711	53.9286	-1.59013	9	131.09	1022	1062
1	2019-12-27	16:0:36.5	Purple	3	13.261	97.6755	54.5489	-5.41715	9	130.878	1022	1062
1	2019-12-27	16:0:36.6	Purple	3	13.3245	99.2612	51.4795	-11.007	9.1	130.525	1022	1062
1	2019-12-27	16:0:36.7	Purple	3	13.3892	100.527	52.693	6.97358	9	129.403	1022	1062
1	2019-12-27	16:0:36.8	Purple	3	13.4549	101.835	54.7006	-1.00207	8.9	128.238	1022	1062
1	2019-12-27	16:0:36.9	Purple	3	13.5218	103.576	51.4462	4.6549	8.85788	126.593	1022	1062
1	2019-12-27	16:0:37.0	Purple	3	13.5899	104.96	51.0731	5.5418	8.8	125.19	1022	1062
1	2019-12-27	16:0:37.1	Purple	3	13.6591	106.669	52.2808	1.68111	8.50462	123.516	1022	1062
1	2019-12-27	16:0:37.2	Purple	3	13.7294	108.027	52.195	-7.9757	8.4255	122.166	1022	1062
1	2019-12-27	16:0:37.3	Purple	3	13.8008	109.108	51.1425	-0.424584	8.52289	121.087	1022	1062
1	2019-12-27	16:0:37.4	Purple	3	13.8734	110.611	51.2377	3.19541	-1	-1	-1	1062
1	2019-12-27	16:0:37.5	Purple	3	13.9471	112.145	50.7159	0.976523	-1	-1	-1	1062
1	2019-12-27	16:0:37.6	Purple	3	14.0219	113.434	52.1225	-0.943542	-1	-1	-1	1062
1	2019-12-27	16:0:37.7	Purple	3	14.0979	114.941	53.2828	-1.35789	-1	-1	-1	1062
1	2019-12-27	16:0:37.8	Purple	3	14.175	116.346	53.6947	0.482559	-1	-1	-1	1062
1	2019-12-27	16:0:37.9	Purple	3	14.2533	117.939	53.6859	-2.82858	-1	-1	-1	1062
1	2019-12-27	16:0:38.0	Purple	3	14.3326	119.61	55.1126	7.13074	-1	-1	-1	1062
1	2019-12-27	16:0:38.1	Purple	3	14.4132	120.949	56.0455	6.71848	-1	-1	-1	1062
1	2019-12-27	16:0:38.2	Purple	3	14.4948	122.543	56.9918	-5.4642	-1	-1	-1	1062
1	2019-12-27	16:0:38.3	Purple	3	14.5776	124.075	54.5536	-2.36028	-1	-1	-1	1062
1	2019-12-27	16:0:38.4	Purple	3	14.6615	125.681	53.0504	8.74758	-1	-1	-1	1062
1	2019-12-27	16:0:38.5	Purple	3	14.7466	127.396	56.7592	4.99159	-1	-1	-1	1062
1	2019-12-27	16:0:38.6	Purple	3	14.8327	129.011	55.3812	-11.3122	-1	-1	-1	1062
1	2019-12-27	16:0:38.7	Purple	3	14.9201	130.062	55.7518	3.29884	-1	-1	-1	1062
1	2019-12-27	16:0:38.8	Purple	3	15.0085	131.399	56.9769	-3.4914	-1	-1	-1	1062
1	2019-12-27	16:0:38.9	Purple	3	15.0981	133.562	53.7077	-5.16421	-1	-1	-1	1062
1	2019-12-27	16:0:39.0	Purple	3	15.1888	134.85	54.202	9.90176	-1	-1	-1	1062
1	2019-12-27	16:0:39.1	Purple	3	15.2807	136.464	56.8695	-2.78966	-1	-1	-1	1062
1	2019-12-27	16:0:39.2	Purple	3	15.3737	138.343	57.5035	0.0901222	-1	-1	-1	1062
1	2019-12-27	16:0:39.3	Purple	3	15.4678	139.331	53.7408	-2.96303	-1	-1	-1	1062
1	2019-12-27	16:0:39.4	Purple	3	15.563	141.055	55.219	2.60615	-1	-1	-1	1062
1	2019-12-27	16:0:39.5	Purple	2	10.5032	142.7	53.808	-1.05317	5.7	81.3845	1010	1040
1	2019-12-27	16:0:39.6	Purple	2	10.5043	144.177	52.9776	2.09594	5.7	80.755	1010	1040
1	2019-12-27	16:0:39.7	Purple	2	10.5066	145.504	54.669	-3.72048	5.6	80.0225	1010	1040
1	2019-12-27	16:0:39.8	Purple	2	10.51	147.121	53.4832	-1.90902	5.6	79.1149	1010	1040
1	2019-12-27	16:0:39.9	Purple	2	10.5145	148.421	52.5005	1.36983	5.5	78.4981	1010	1040
1	2019-12-27	16:0:40.0	Purple	2	10.5202	150.115	51.4238	-9.92084	5.5	77.7549	1010	1040
1	2019-12-27	16:0:40.1	Purple	2	10.527	151.479	52.1392	-1.56903	5.4	77.0648	1010	1040
1	2019-12-27	16:0:40.2	Purple	2	10.5349	152.941	52.7319	8.53276	5.4	76.4259	1010	1040
1	2019-12-27	16:0:40.3	Purple	2	10.544	154.366	53.7935	6.65522	5.4	75.5223	1010	1040
1	2019-12-27	16:0:40.4	Purple	2	10.5542	155.605	52.5679	-3.10588	5.3	74.4458	1010	1040
1	2019-12-27	16:0:40.5	Purple	2	10.5656	157.091	52.8244	-4.0367	5.3	73.0554	1010	1040
1	2019-12-27	16:0:40.6	Purple	2	10.578	158.839	51.9962	2.85268	5.2	71.2699	1010	1040
1	2019-12-27	16:0:40.7	Purple	2	10.5916	160.376	53.3108	3.04401	5.1	69.7819	1010	1040
1	2019-12-27	16:0:40.8	Purple	2	10.6064	161.797	54.0884	6.58441	5.2	68.3675	1010	1040
1	2019-12-27	16:0:40.9	Purple	2	10.6223	163.218	54.2406	-1.50057	4.44317	66.949	1010	1040
1	2019-12-27	16:0:41.0	Purple	2	10.6393	164.495	52.0166	-7.75385	4.54484	65.6732	1010	1040
1	2019-12-27	16:0:41.1	Purple	2	10.6574	166.213	51.4509	-4.36652	4.47465	63.9557	1010	1040
1	2019-12-27	16:0:41.2	Purple	2	10.6767	167.624	53.0107	1.58381	-1	-1	-1	1040
1	2019-12-27	16:0:41.3	Purple	2	10.6971	169.144	52.8141	9.11764	-1	-1	-1	1040
1	2019-12-27	16:0:41.4	Purple	2	10.7186	170.398	53.211	-7.75075	-1	-1	-1	1040
1	2019-12-27	16:0:41.5	Purple	2	10.7413	171.809	51.5484	-6.27633	-1	-1	-1	1040
1	2019-12-27	16:0:41.6	Purple	2	10.7651	173.577	51.6159	-1.50371	-1	-1	-1	1040
1	2019-12-27	16:0:41.7	Purple	2	10.7901	174.955	50.7142	-2.54718	-1	-1	-1	1040
1	2019-12-27	16:0:41.8	Purple	2	10.8162	176.32	52.1288	5.49889	-1	-1	-1	1040
1	2019-12-27	16:0:41.9	Purple	2	10.8434	177.668	51.5845	-4.09369	-1	-1	-1	1040
1	2019-12-27	16:0:42.0	Purple	2	10.8717	179.094	50.9091	1.16348	-1	-1	-1	1040
1	2019-12-27	16:0:42.1	Purple	2	10.9012	180.414	51.3224	-4.50353	-1	-1	-1	1040
1	2019-12-27	16:0:42.2	Purple	2	10.9318	181.982	51.7278	4.987	-1	-1	-1	1040
1	2019-12-27	16:0:42.3	Purple	2	10.9636	183.272	52.4222	-0.312845	-1	-1	-1	1040
1	2019-12-27	16:0:42.4	Purple	2	10.9965	184.891	51.0084	2.3005	-1	-1	-1	1040
1	2019-12-27	16:0:42.5	Purple	2	11.0305	186.36	52.5872	6.62184	-1	-1	-1	1040
1	2019-12-27	16:0:42.6	Purple	2	11.0657	187.815	52.0185	0.607729	-1	-1	-1	1040
1	2019-12-27	16:0:42.7	Purple	2	11.1019	189.318	53.5412	0.813961	-1	-1	-1	1040
1	2019-12-27	16:0:42.8	Purple	2	11.1394	190.43	52.2407	-2.87628	-1	-1	-1	1040
1	2019-12-27	16:0:42.9	Purple	2	11.1779	192.1	52.4944	2.38403	-1	-1	-1	1040
1	2019-12-27	16:0:43.0	Purple	2	11.2176	193.542	52.0663	-0.84424	-1	-1	-1	1040
1	2019-12-27	16:0:43.1	Purple	2	11.2584	195.17	52.282	1.66233	-1	-1	-1	1040
1	2019-12-27	16:0:43.2	Purple	2	11.3004	196.5	53.3058	-1.77097	-1	-1	-1	1040
1	2019-12-27	16:0:43.3	Purple	2	11.3435	198.025	52.8653	-1.04042	-1	-1	-1	1040
1	2019-12-27	16:0:43.4	Purple	2	11.3877	199.385	53.27	-3.09634	-1	-1	-1	1040
1	2019-12-27	16:0:43.5	Purple	2	11.4331	200.936	51.5171	-4.68719	-1	-1	-1	1040
1	2019-12-27	16:0:43.6	Purple	2	11.4796	202.275	51.689	6.1233	-1	-1	-1	1040
1	2019-12-27	16:0:43.7	Purple	2	11.5272	203.848	52.5849	-0.419895	-1	-1	-1	1040
1	2019-12-27	16:0:43.8	Purple	2	11.576	205.38	51.0847	-6.26063	-1	-1	-1	1040
1	2019-12-27	16:0:43.9	Purple	2	11.6258	206.619	51.1811	0.293493	-1	-1	-1	1040
1	2019-12-27	16:0:44.0	Purple	2	11.6769	207.986	52.5474	4.52518	-1	-1	-1	1040
1	2019-12-27	16:0:44.1	Purple	2	11.729	209.711	51.1263	-5.09242	-1	-1	-1	1040
1	2019-12-27	16:0:44.2	Purple	2	11.7823	210.738	49.4489	-0.674725	-1	-1	-1	1040
1	2019-12-27	16:0:44.3	Purple	2	11.8368	212.31	50.1214	3.77893	-1	-1	-1	1040
1	2019-12-27	16:0:44.4	Purple	2	11.8923	213.953	51.1896	-1.15323	-1	-1	-1	1040
1	2019-12-27	16:0:44.5	Purple	2	11.949	215.209	49.0434	-1.46397	-1	-1	-1	1040
1	2019-12-27	16:0:44.6	Purple	2	12.0069	216.369	50.8107	1.46055	-1	-1	-1	1040
1	2019-12-27	16:0:44.7	Purple	2	12.0658	217.757	49.2135	-0.397921	-1	-1	-1	1040
1	2019-12-27	16:0:44.8	Purple	2	12.1259	219.362	47.5171	-6.7246	-1	-1	-1	1040
1	2019-12-27	16:0:44.9	Purple	2	12.1872	220.609	48.0949	-1.40468	-1	-1	-1	1040
1	2019-12-27	16:0:45.0	Purple	2	12.2495	222.029	48.3473	-0.733376	-1	-1	-1	1040
1	2019-12-27	16:0:45.1	Purple	2	12.3131	223.246	48.8282	-1.5281	-1	-1	-1	1040
1	2019-12-27	16:0:45.2	Purple	2	12.3777	224.512	46.5526	-7.24292	-1	-1	-1	1040
1	2019-12-27	16:0:45.3	Purple	2	12.4435	225.897	42.6472	-13.2848	-1	-1	-1	1040
1	2019-12-27	16:0:45.4	Purple	2	12.5104	227.112	36.6055	-16.2849	-1	-1	-1	1040
1	2019-12-27	16:0:45.5	Purple	2	12.5784	228.607	31.1343	-16.8575	-1	-1	-1	1040
1	2019-12-27	16:0:45.6	Purple	2	12.6476	229.707	24.2362	-14.9248	-1	-1	-1	1040
1	2019-12-27	16:0:45.7	Purple	2	12.7179	230.086	20.6772	-8.11206	-1	-1	-1	1040
1	2019-12-27	16:0:45.8	Purple	2	12.7893	230.163	17.1825	-13.2405	-1	-1	-1	1040
1	2019-12-27	16:0:45.9	Purple	2	12.8619	230.165	10.1367	-18.6059	-1	-1	-1	1040
1	2019-12-27	16:0:46.0	Purple	2	12.9356	230.166	5.58739	-13.0272	-1	-1	-1	1040
2	2019-12-27	15:49:13.0	Green	2	8.18896	16.5154	26.866	-0.0435414	7.8	76.8352	58	-1
2	2019-12-27	15:49:13.1	Green	2	8.1901	17.3041	33.1446	19.0774	7.8	76.9647	58	-1
2	2019-12-27	15:49:13.2	Green	2	8.19236	17.9334	34.6114	-8.617	7.8	77.1456	58	-1
2	2019-12-27	15:49:13.3	Green	2	8.19577	18.7168	31.7364	0.501255	7.8	78.1748	58	-1
2	2019-12-27	15:49:13.4	Green	2	8.2003	20.2755	34.5547	8.13373	7.8	77.4411	58	-1
2	2019-12-27	15:49:13.5	Green	2	8.20597	21.2431	38.773	4.68185	7.8	77.3686	58	-1
2	2019-12-27	15:49:13.6	Green	2	8.21278	22.3608	37.6876	-0.204444	7.8	77.1932	58	-1
2	2019-12-27	15:49:13.7	Green	2	8.22071	22.5528	40.7517	3.41922	7.8	78.1385	58	-1
2	2019-12-27	15:49:13.8	Green	2	8.22979	23.0513	40.2665	-7.28558	7.8	78.7711	58	-1
2	2019-12-27	15:49:13.9	Green	2	8.23999	25.1446	38.5278	-3.378	7.8	77.5514	58	-1
2	2019-12-27	15:49:14.0	Green	2	8.25133	27.1459	35.4519	-10.097	7.7	76.0231	58	-1
2	2019-12-27	15:49:14.1	Green	2	8.26381	27.895	35.1207	-0.215931	7.7	76.2636	58	-1
2	2019-12-27	15:49:14.2	Green	2	8.27741	28.7164	34.977	-10.2389	7.7	76.231	58	-1
2	2019-12-27	15:49:14.3	Green	2	8.29216	29.4597	31.651	-5.41948	7.7	76.3446	58	-1
2	2019-12-27	15:49:14.4	Green	2	8.30803	29.6085	30.0247	-6.72389	7.7	77.3892	58	-1
2	2019-12-27	15:49:14.5	Green	2	8.32504	30.533	29.1469	0.473309	7.7	77.4318	58	-1
2	2019-12-27	15:49:14.6	Green	2	8.34319	31.1601	28.8446	2.74298	7.6	77.2873	58	-1
2	2019-12-27	15:49:14.7	Green	2	8.36246	31.8945	33.1044	7.85493	7.6	77.6305	58	-1
2	2019-12-27	15:49:14.8	Green	2	8.38288	33.1376	33.8823	8.65341	7.7	77.4594	58	-1
2	2019-12-27	15:49:14.9	Green	2	8.40442	34.0461	35.7404	11.6008	7.6	77.2611	58	-1
2	2019-12-27	15:49:15.0	Green	2	8.4271	35.0957	37.9401	6.47193	7.6	77.4828	58	0
2	2019-12-27	15:49:15.1	Green	2	8.45092	37.0687	38.5935	-2.37653	7.6	76.677	58	0
2	2019-12-27	15:49:15.2	Green	2	8.47586	37.8907	37.5733	-0.282466	7.6	76.6452	58	0
2	2019-12-27	15:49:15.3	Green	2	8.50195	38.6008	38.9668	2.28878	7.6	76.9731	58	0
2	2019-12-27	15:49:15.4	Green	2	8.52916	39.5913	37.2164	-16.4316	7.5	76.7405	58	0
2	2019-12-27	15:49:15.5	Green	2	8.55751	40.4708	31.7149	-8.34532	7.5	76.8874	58	0
2	2019-12-27	15:49:15.6	Green	2	8.587	41.4872	34.0716	11.865	7.6	77.0278	58	0
2	2019-12-27	15:49:15.7	Green	2	8.61761	42.7054	33.9514	-6.03243	7.5	76.4852	58	0
2	2019-12-27	15:49:15.8	Green	2	8.64937	43.4727	33.8318	-0.451363	7.5	76.9277	58	0
2	2019-12-27	15:49:15.9	Green	2	8.68225	44.0735	34.4257	4.53756	7.5	76.9948	58	0
2	2019-12-27	15:49:16.0	Green	2	8.71627	44.813	31.7698	-0.506356	7.4	76.7885	58	0
2	2019-12-27	15:49:16.1	Green	2	8.75143	46.1813	34.4335	-0.708444	7.4	76.193	58	0
2	2019-12-27	15:49:16.2	Green	2	8.78771	46.6594	34.8199	8.50071	7.4	76.3969	58	0
2	2019-12-27	15:49:16.3	Green	2	8.82514	48.0146	37.6595	0.963492	7.3	75.2613	58	0
2	2019-12-27	15:49:16.4	Green	2	8.86369	48.6903	39.8804	-0.810564	9.8	103.703	55	0
2	2019-12-27	15:49:16.5	Green	2	8.90338	50.5315	35.9342	2.19843	9.8	103.115	55	0
2	2019-12-27	15:49:16.6	Green	2	8.94421	51.6969	39.5072	2.50864	9.8	102.947	55	0
2	2019-12-27	15:49:16.7	Green	2	8.98616	52.5234	37.7836	-5.33925	9.8	103.091	55	0
2	2019-12-27	15:49:16.8	Green	2	9.02926	53.6753	40.8346	-0.562489	9.7	102.974	55	0
2	2019-12-27	15:49:16.9	Green	2	9.07348	54.1667	34.0703	-18.0989	9.8	103.957	55	0
2	2019-12-27	15:49:17.0	Green	2	9.11884	55.4388	31.7643	-0.596274	7.3	76.1967	80	0
2	2019-12-27	15:49:17.1	Green	2	9.16534	56.4109	32.9873	-7.56694	7.3	76.2575	80	0
2	2019-12-27	15:49:17.2	Green	2	9.21296	57.7647	31.4409	-9.13614	7.2	76.0947	80	0
2	2019-12-27	15:49:17.3	Green	2	9.26173	58.2454	32.3907	2.252	7.3	76.6319	80	0
2	2019-12-27	15:49:17.4	Green	2	9.31162	58.7256	35.2696	-0.554901	7.3	77.0833	80	0
2	2019-12-27	15:49:17.5	Green	2	9.36265	60.1565	32.4122	-2.68989	7.2	76.857	80	0
2	2019-12-27	15:49:17.6	Green	2	9.41482	60.6326	31.7111	-5.94865	7.2	76.9813	80	0
2	2019-12-27	15:49:17.7	Green	2	9.46811	61.4211	30.9242	5.35181	7.2	77.0866	80	0
2	2019-12-27	15:49:17.8	Green	2	9.52255	63.0825	36.1325	8.84805	7.2	76.315	80	0
2	2019-12-27	15:49:17.9	Green	2	9.57811	64.0159	37.2811	-1.94219	7.2	76.6551	80	0
2	2019-12-27	15:49:18.0	Green	2	9.63481	64.76	37.881	7.57505	7.2	77.2143	80	0
2	2019-12-27	15:49:18.1	Green	2	9.69265	65.531	39.5927	13.6863	7.1	77.0226	80	0
2	2019-12-27	15:49:18.2	Green	2	9.75161	66.2385	41.2363	-13.7486	7.1	77.1231	80	0
2	2019-12-27	15:49:18.3	Green	2	9.81172	68.0681	36.6096	-6.24096	7.1	76.0582	80	0
2	2019-12-27	15:49:18.4	Green	2	9.87295	69.16	35.4848	-0.623133	7.1	76.0308	80	0
2	2019-12-27	15:49:18.5	Green	2	9.93532	69.7628	37.0276	5.52939	7.1	76.6523	80	0
2	2019-12-27	15:49:18.6	Green	2	9.99883	71.5002	39.2739	9.05503	7.1	75.9447	80	0
2	2019-12-27	15:49:18.7	Green	2	10.0635	72.0952	38.4217	-4.21915	7.1	76.4626	80	0
2	2019-12-27	15:49:18.8	Green	2	10.1292	72.9253	37.4274	0.0362175	7	76.5185	80	0
2	2019-12-27	15:49:18.9	Green	2	10.1961	73.663	37.453	-2.45663	7	76.6966	80	0
2	2019-12-27	15:49:19.0	Green	2	10.2642	75.042	38.1225	-8.03546	7	76.047	80	0
2	2019-12-27	15:49:19.1	Green	2	10.3334	76.4962	33.1164	0.385317	7	75.3178	80	0
2	2019-12-27	15:49:19.2	Green	2	10.4037	77.4805	37.6412	7.67291	7	75.3426	80	0
2	2019-12-27	15:49:19.3	Green	2	10.4751	78.6293	38.5884	2.83798	7	75.4433	80	0
2	2019-12-27	15:49:19.4	Green	2	10.5477	79.2022	36.2598	-3.36325	7	75.8638	80	0
2	2019-12-27	15:49:19.5	Green	2	10.6214	79.7722	36.5921	-8.57039	7	75.9109	80	0
2	2019-12-27	15:49:19.6	Green	2	10.6962	81.4155	36.901	-0.349454	6.9	75.2318	80	0
2	2019-12-27	15:49:19.7	Green	2	10.7722	82.2591	34.9137	1.68666	6.9	75.4311	80	0
2	2019-12-27	15:49:19.8	Green	2	10.8493	83.0997	35.852	6.92492	6.9	75.6273	80	0
2	2019-12-27	15:49:19.9	Green	2	10.9276	84.6278	38.6376	6.24212	6.9	74.9562	80	0
2	2019-12-27	15:49:20.0	Green	2	11.007	85.5958	38.354	-3.96176	6.9	75.1801	80	0
2	2019-12-27	15:49:20.1	Green	2	11.0875	86.4198	38.142	-1.16088	6.9	75.5363	80	0
2	2019-12-27	15:49:20.2	Green	2	11.1691	87.2404	35.1109	4.26304	6.9	75.4541	80	0
2	2019-12-27	15:49:20.3	Green	2	11.2519	88.0566	35.7047	-1.8385	6.9	75.5535	80	0
2	2019-12-27	15:49:20.4	Green	2	11.3358	89.5167	35.936	0.292636	6.9	75.2674	80	0
2	2019-12-27	15:49:20.5	Green	2	11.4209	90.4558	37.999	3.38588	6.9	75.3113	80	0
2	2019-12-27	15:49:20.6	Green	2	11.507	91.1244	38.9355	4.08831	6.9	75.8144	80	0
2	2019-12-27	15:49:20.7	Green	2	11.5944	92.3196	39.8568	-1.9626	6.9	75.3454	80	0
2	2019-12-27	15:49:20.8	Green	2	11.6828	93.5081	36.789	-11.8725	6.9	75.1683	80	0
2	2019-12-27	15:49:20.9	Green	2	11.7724	94.8171	37.6316	4.9129	6.8	74.8142	80	0
2	2019-12-27	15:49:21.0	Green	2	11.8631	96.1699	40.7228	6.05616	6.8	74.316	80	0
2	2019-12-27	15:49:21.1	Green	2	11.955	97.3304	40.9436	2.75345	6.8	74.1757	80	0
2	2019-12-27	15:49:21.2	Green	2	12.048	97.8705	39.5572	-3.47788	6.8	74.6807	80	0
2	2019-12-27	15:49:21.3	Green	2	12.1421	99.0194	39.8781	-1.29206	6.8	74.6125	80	0
2	2019-12-27	15:49:21.4	Green	2	12.2373	100.313	38.3879	-5.23329	6.8	74.1786	80	0
2	2019-12-27	15:49:21.5	Green	2	12.3337	101.195	36.0031	-3.46729	6.8	74.5135	80	0
2	2019-12-27	15:49:21.6	Green	2	12.4313	102.422	39.1064	12.8353	6.8	74.3434	80	0
2	2019-12-27	15:49:21.7	Green	2	12.5299	103.416	39.3861	-0.492033	6.8	73.9488	80	0
2	2019-12-27	15:49:21.8	Green	2	12.6297	104.504	37.9001	-16.9481	6.8	73.9629	80	0
2	2019-12-27	15:49:21.9	Green	2	12.7306	105.241	37.7044	-5.24265	6.8	74.4053	80	0
2	2019-12-27	15:49:22.0	Green	2	12.8327	106.561	35.5081	1.78385	6.8	74.0239	80	0
2	2019-12-27	15:49:22.1	Green	2	12.9359	107.772	37.9495	1.45195	6.8	73.6846	80	0
2	2019-12-27	15:49:22.2	Green	2	13.0402	108.736	40.1249	5.96607	6.8	73.6737	80	0
2	2019-12-27	15:49:22.3	Green	2	13.1457	109.574	41.5115	-5.16053	6.8	73.9079	80	0
2	2019-12-27	15:49:22.4	Green	2	13.2523	110.313	39.6327	-2.87783	6.8	74.1495	80	0
2	2019-12-27	15:49:22.5	Green	2	13.36	111.85	39.3442	-1.06287	6.8	73.5279	80	0
2	2019-12-27	15:49:22.6	Green	2	13.4689	113.421	39.7296	6.03032	6.8	73.2278	80	0
2	2019-12-27	15:49:22.7	Green	2	13.5789	114.466	40.0351	-1.26092	6.8	73.013	80	0
2	2019-12-27	15:49:22.8	Green	2	13.69	115.368	41.7761	7.80857	6.8	73.2655	80	0
2	2019-12-27	15:49:22.9	Green	2	13.8023	116.515	39.3862	-2.96825	6.8	73.0713	80	0
2	2019-12-27	15:49:23.0	Green	2	13.9157	117.565	36.8173	5.27179	6.8	72.8611	80	0
2	2019-12-27	15:49:23.1	Green	2	14.0302	118.47	37.0774	3.93943	6.8	73.0938	80	0
2	2019-12-27	15:49:23.2	Green	2	14.1459	119.596	39.3271	5.54943	6.8	73.0716	80	0
2	2019-12-27	15:49:23.3	Green	2	14.2627	120.602	40.0205	0.327269	6.8	72.9226	80	0
2	2019-12-27	15:49:23.4	Green	2	14.3806	121.603	41.1123	5.31673	6.8	72.7994	80	0
2	2019-12-27	15:49:23.5	Green	2	14.4997	122.706	41.3597	3.79165	6.8	72.8628	80	0
2	2019-12-27	15:49:23.6	Green	2	14.6199	124.107	41.7372	-5.07545	6.8	72.3117	80	0
2	2019-12-27	15:49:23.7	Green	2	14.7412	125.408	40.0583	-6.3497	6.8	71.9043	80	0
2	2019-12-27	15:49:23.8	Green	2	14.8637	126.701	40.6525	-1.22428	6.8	71.7776	80	0
2	2019-12-27	15:49:23.9	Green	2	14.9873	127.661	44.0847	8.81304	6.8	71.944	80	0
2	2019-12-27	15:49:24.0	Green	2	15.112	128.871	43.8885	-10.5886	6.8	71.63	80	0
2	2019-12-27	15:49:24.1	Green	2	15.2379	129.504	41.7017	-5.53844	6.8	71.7998	80	0
2	2019-12-27	15:49:24.2	Green	2	15.3649	130.637	39.9025	2.71153	6.8	71.7818	80	0
2	2019-12-27	15:49:24.3	Green	2	15.4931	132.502	42.3589	-0.135581	6.8	71.0063	80	0
2	2019-12-27	15:49:24.4	Green	2	15.6223	133.86	40.9604	-2.67911	6.8	70.3714	80	0
2	2019-12-27	15:49:24.5	Green	2	15.7527	134.675	41.6825	2.33861	6.8	70.6294	80	0
2	2019-12-27	15:49:24.6	Green	2	15.8843	135.568	42.0837	-1.32799	6.8	70.8728	80	0
2	2019-12-27	15:49:24.7	Green	2	16.017	137.075	40.7038	-5.90483	6.8	70.0113	80	0
2	2019-12-27	15:49:24.8	Green	2	16.1508	137.974	40.1662	5.07426	6.8	70.2184	80	0
2	2019-12-27	15:49:24.9	Green	2	16.2857	138.767	39.9531	6.43841	6.8	70.5768	80	0
2	2019-12-27	15:49:25.0	Green	2	16.4218	139.988	41.7724	2.285	6.8	70.2016	80	0
2	2019-12-27	15:49:25.1	Green	2	16.559	141.548	40.5143	1.27331	6.8	69.4364	80	0
2	2019-12-27	15:49:25.2	Green	2	16.6974	142.786	41.6177	-0.6845	6.8	69.166	80	0
2	2019-12-27	15:49:25.3	Green	2	16.8368	143.554	42.6503	3.73816	6.9	69.6221	80	0
2	2019-12-27	15:49:25.4	Green	2	16.9775	144.851	42.5538	-6.44469	6.8	69.2313	80	0
2	2019-12-27	15:49:25.5	Green	2	17.1192	146.078	40.0681	-1.87143	6.8	68.6622	80	0
2	2019-12-27	15:49:25.6	Green	2	17.2621	147.222	38.3456	-2.32816	6.8	68.432	80	0
2	2019-12-27	15:49:25.7	Green	2	17.4061	148.245	38.959	1.72615	6.9	68.379	80	0
2	2019-12-27	15:49:25.8	Green	2	17.5513	149.445	38.7775	-9.70554	6.8	67.886	80	0
2	2019-12-27	15:49:25.9	Green	2	17.6976	150.452	38.4554	1.93206	6.8	68.0446	80	0
2	2019-12-27	15:49:26.0	Green	2	17.845	151.308	36.7305	-2.26498	6.8	67.9897	80	0
2	2019-12-27	15:49:26.1	Green	2	17.9935	152.211	38.4335	4.3871	6.8	68.0753	80	0
2	2019-12-27	15:49:26.2	Green	2	18.1432	153.468	38.5091	-4.05169	6.9	67.9452	80	0
2	2019-12-27	15:49:26.3	Green	2	18.294	154.623	38.2422	-2.78906	6.9	67.5055	80	0
2	2019-12-27	15:49:26.4	Green	2	18.446	155.384	38.0155	4.26579	6.9	67.6793	80	0
2	2019-12-27	15:49:26.5	Green	2	18.5991	156.785	40.0566	-4.11403	6.9	67.1338	80	0
2	2019-12-27	15:49:26.6	Green	2	18.7533	158.002	39.7132	3.89647	6.9	66.9852	80	0
2	2019-12-27	15:49:26.7	Green	2	18.9087	158.95	38.6449	-4.08757	6.9	66.7793	80	0
2	2019-12-27	15:49:26.8	Green	2	19.0652	159.755	40.5192	7.22551	6.9	66.6526	80	0
2	2019-12-27	15:49:26.9	Green	2	19.2228	161.113	39.0194	-7.46226	6.9	66.5107	80	0
2	2019-12-27	15:49:27.0	Green	2	19.3815	162.293	38.9009	5.49388	6.9	66.3247	80	0
2	2019-12-27	15:49:27.1	Green	2	19.5414	163.211	38.6386	1.51924	6.9	66.3599	80	0
2	2019-12-27	15:49:27.2	Green	2	19.7025	164.389	39.7124	0.705242	6.9	65.6575	80	0
2	2019-12-27	15:49:27.3	Green	2	19.8646	165.456	39.3277	3.26467	6.9	64.6621	80	0
2	2019-12-27	15:49:27.4	Green	2	20.0279	166.647	37.7207	-5.49388	6.9	63.5151	80	0
2	2019-12-27	15:49:27.5	Green	2	20.1924	167.536	39.2232	3.38503	6.9	62.6267	80	0
2	2019-12-27	15:49:27.6	Green	2	20.3579	168.58	38.4035	-0.967026	-1	-1	-1	0
2	2019-12-27	15:49:27.7	Green	2	20.5246	169.852	37.7626	1.76346	-1	-1	-1	0
2	2019-12-27	15:49:27.8	Green	2	20.6924	170.675	38.5971	1.89424	-1	-1	-1	0
2	2019-12-27	15:49:27.9	Green	2	20.8614	171.927	38.3454	-1.57535	-1	-1	-1	0
2	2019-12-27	15:49:28.0	Green	2	21.0315	172.923	38.0529	-3.63827	-1	-1	-1	0
2	2019-12-27	15:49:28.1	Green	2	21.2027	173.848	36.0257	-1.36395	-1	-1	-1	0
2	2019-12-27	15:49:28.2	Green	2	21.3751	175.224	37.4629	0.658989	-1	-1	-1	0
2	2019-12-27	15:49:28.3	Green	2	21.5486	176.057	36.458	-1.85533	-1	-1	-1	0
2	2019-12-27	15:49:28.4	Green	2	21.7233	177.037	36.4461	-2.25353	-1	-1	-1	0
2	2019-12-27	15:49:28.5	Green	2	21.899	177.858	37.1638	0.151912	-1	-1	-1	0
2	2019-12-27	15:49:28.6	Green	2	22.0759	179	35.8158	-3.73006	-1	-1	-1	0
2	2019-12-27	15:49:28.7	Green	2	22.254	180.029	35.591	-1.18613	-1	-1	-1	0
2	2019-12-27	15:49:28.8	Green	2	22.4331	181.022	35.7063	4.67396	-1	-1	-1	0
2	2019-12-27	15:49:28.9	Green	2	22.6134	182.107	37.9903	3.2959	-1	-1	-1	0
2	2019-12-27	15:49:29.0	Green	2	22.7949	183.183	37.0426	-2.08545	-1	-1	-1	0
2	2019-12-27	15:49:29.1	Green	2	22.9775	183.967	36.4426	-3.19966	-1	-1	-1	0
2	2019-12-27	15:49:29.2	Green	2	23.1612	184.971	36.1011	0.514746	-1	-1	-1	0
2	2019-12-27	15:49:29.3	Green	2	23.346	186.3	35.1903	2.62475	-1	-1	-1	0
2	2019-12-27	15:49:29.4	Green	2	23.532	187.232	35.8602	1.66464	-1	-1	-1	0
2	2019-12-27	15:49:29.5	Green	2	23.7191	188.127	37.429	2.8017	-1	-1	-1	0
2	2019-12-27	15:49:29.6	Green	2	23.9073	189.044	37.4929	-4.64034	-1	-1	-1	0
2	2019-12-27	15:49:29.7	Green	2	24.0967	189.927	35.3448	-4.71485	-1	-1	-1	0
2	2019-12-27	15:49:29.8	Green	2	24.2872	191.152	35.4308	2.99144	-1	-1	-1	0
2	2019-12-27	15:49:29.9	Green	2	24.4789	192.284	35.7569	3.97372	-1	-1	-1	0
2	2019-12-27	15:49:30.0	Green	2	24.6717	193.303	34.9231	-5.57375	-1	-1	-1	0
2	2019-12-27	15:49:30.1	Green	2	24.8656	194.155	36.3816	-4.70591	-1	-1	-1	0
2	2019-12-27	15:49:30.2	Green	2	25.0606	195.106	35.0111	-2.1224	-1	-1	-1	0
2	2019-12-27	15:49:30.3	Green	2	25.2568	196.073	34.4155	-2.03081	-1	-1	-1	0
2	2019-12-27	15:49:30.4	Green	2	25.4541	196.805	35.0716	2.83647	-1	-1	-1	0
2	2019-12-27	15:49:30.5	Green	2	25.6526	198.011	35.1053	-0.169595	-1	-1	-1	0
2	2019-12-27	15:49:30.6	Green	2	25.8521	198.933	34.2322	-1.97911	-1	-1	-1	0
2	2019-12-27	15:49:30.7	Green	2	26.0529	199.932	34.2278	-2.97193	-1	-1	-1	0
2	2019-12-27	15:49:30.8	Green	2	26.2547	201.097	36.0111	8.47793	-1	-1	-1	0
2	2019-12-27	15:49:30.9	Green	2	26.4577	201.956	35.1226	1.76326	-1	-1	-1	0
2	2019-12-27	15:49:31.0	Green	2	26.6618	202.713	35.6979	-0.834227	-1	-1	-1	0
2	2019-12-27	15:49:31.1	Green	2	26.8671	203.68	34.3551	-1.66869	-1	-1	-1	0
2	2019-12-27	15:49:31.2	Green	2	27.0735	204.808	33.1873	4.5917	-1	-1	-1	0
2	2019-12-27	15:49:31.3	Green	2	27.281	205.816	33.9753	2.80873	-1	-1	-1	0
2	2019-12-27	15:49:31.4	Green	2	27.4896	206.865	34.8836	-1.80817	-1	-1	-1	0
2	2019-12-27	15:49:31.5	Green	2	27.6994	207.566	34.348	1.72778	-1	-1	-1	0
2	2019-12-27	15:49:31.6	Green	2	27.9104	208.472	33.6673	-5.193	-1	-1	-1	0
2	2019-12-27	15:49:31.7	Green	2	28.1224	209.506	32.6319	1.14715	-1	-1	-1	0
2	2019-12-27	15:49:31.8	Green	2	28.3356	210.465	33.374	1.2691	-1	-1	-1	0
2	2019-12-27	15:49:31.9	Green	2	28.5499	211.313	33.415	0.536164	-1	-1	-1	0
2	2019-12-27	15:49:32.0	Green	2	28.7654	212.289	33.2051	-5.14078	-1	-1	-1	0
2	2019-12-27	15:49:32.1	Green	2	28.982	213.068	31.7001	-2.41009	-1	-1	-1	0
2	2019-12-27	15:49:32.2	Green	2	29.1997	214.282	31.7696	0.409842	-1	-1	-1	0
2	2019-12-27	15:49:32.3	Green	2	29.4186	214.992	32.7155	-2.30336	-1	-1	-1	0
2	2019-12-27	15:49:32.4	Green	2	29.6386	215.851	32.6715	6.18005	-1	-1	-1	0
2	2019-12-27	15:49:32.5	Green	2	29.8597	216.551	32.9119	-3.73697	-1	-1	-1	0
2	2019-12-27	15:49:32.6	Green	2	30.082	217.525	30.1525	-5.64814	-1	-1	-1	0
2	2019-12-27	15:49:32.7	Green	2	30.3054	218.583	31.1106	-2.26458	-1	-1	-1	0
2	2019-12-27	15:49:32.8	Green	2	30.5299	219.549	30.8262	-0.748396	-1	-1	-1	0
2	2019-12-27	15:49:32.9	Green	2	30.7556	220.382	31.9906	-1.54889	-1	-1	-1	0
2	2019-12-27	15:49:33.0	Green	2	30.9824	220.982	31.4426	-1.56736	-1	-1	-1	0
2	2019-12-27	15:49:33.1	Green	2	31.2103	221.905	30.255	0.704567	-1	-1	-1	0
2	2019-12-27	15:49:33.2	Green	2	31.4394	222.701	30.3394	-6.54721	-1	-1	-1	0
2	2019-12-27	15:49:33.3	Green	2	31.6696	223.66	30.5457	3.05311	-1	-1	-1	0
2	2019-12-27	15:49:33.4	Green	2	31.9009	224.512	31.7684	2.21109	-1	-1	-1	0
2	2019-12-27	15:49:33.5	Green	2	32.1334	225.306	31.5003	0.643293	-1	-1	-1	0
2	2019-12-27	15:49:33.6	Green	2	32.367	226.292	31.7796	-1.6284	-1	-1	-1	0
2	2019-12-27	15:49:33.7	Green	2	32.6017	227.17	28.959	-7.4017	-1	-1	-1	0
2	2019-12-27	15:49:33.8	Green	2	32.8376	228.042	25.4246	-8.41069	-1	-1	-1	0
2	2019-12-27	15:49:33.9	Green	2	33.0746	228.906	21.0183	-10.9383	-1	-1	-1	0
2	2019-12-27	15:49:34.0	Green	2	33.3127	229.763	16.5952	-9.62394	-1	-1	-1	0
2	2019-12-27	15:49:34.1	Green	2	33.552	230.095	12.8358	-13.066	-1	-1	-1	0
2	2019-12-27	15:49:34.2	Green	2	33.7924	230.162	7.96509	-10.1267	-1	-1	-1	0
2	2019-12-27	15:49:34.3	Green	2	34.034	230.163	6.01377	-6.11279	-1	-1	-1	0
2	2019-12-27	15:49:34.4	Green	2	34.2766	230.164	3.6097	-9.55804	-1	-1	-1	0
2	2019-12-27	15:49:34.5	Green	2	34.5204	230.164	1.12528	-4.05769	-1	-1	-1	0
2	2019-12-27	15:49:34.6	Green	2	34.7654	230.165	0.34054	-1.15804	-1	-1	-1	0
2	2019-12-27	15:49:34.7	Green	2	35.0115	230.166	0.144991	-0.432788	-1	-1	-1	0
2	2019-12-27	15:58:15.0	Green	4	15.8765	230.222	22.7727	9.07297	2.1	26.0775	804	-1
2	2019-12-27	15:58:15.1	Green	4	15.8776	229.081	27.4834	13.2956	2.1	26.0842	804	-1
2	2019-12-27	15:58:15.2	Green	4	15.8799	228.218	34.9682	16.17	2.1	26.6973	804	-1
2	2019-12-27	15:58:15.3	Green	4	15.8833	226.27	40.2615	17.1698	2.1	25.8618	804	-1
2	2019-12-27	15:58:15.4	Green	4	15.8879	225.169	45.5115	4.86445	2.1	25.8057	804	-1
2	2019-12-27	15:58:15.5	Green	4	15.8935	224.12	45.3231	2.67915	2.1	25.8903	804	-1
2	2019-12-27	15:58:15.6	Green	4	15.9003	222.456	47.002	-7.73168	2.1	25.4438	804	-1
2	2019-12-27	15:58:15.7	Green	4	15.9083	221.277	44.0209	-3.29014	2.1	25.6797	804	-1
2	2019-12-27	15:58:15.8	Green	4	15.9173	220.109	44.3125	4.25339	2.1	25.4955	804	-1
2	2019-12-27	15:58:15.9	Green	4	15.9275	219.009	45.5094	4.43101	2	25.444	804	-1
2	2019-12-27	15:58:16.0	Green	4	15.9389	217.773	44.2917	-0.515223	2	25.608	804	-1
2	2019-12-27	15:58:16.1	Green	4	15.9514	216.488	44.7969	0.406861	2	24.9904	804	-1
2	2019-12-27	15:58:16.2	Green	4	15.965	215.321	44.3783	3.52764	2	25.1669	804	-1
2	2019-12-27	15:58:16.3	Green	4	15.9797	214.007	45.6232	-0.00651677	2	25.2127	804	-1
2	2019-12-27	15:58:16.4	Green	4	15.9956	212.613	45.3696	-0.73576	2	24.668	804	-1
2	2019-12-27	15:58:16.5	Green	4	16.0126	211.322	45.9218	2.03228	2	24.5536	804	-1
2	2019-12-27	15:58:16.6	Green	4	16.0307	210.247	45.1419	-6.12736	2	24.8034	804	-1
2	2019-12-27	15:58:16.7	Green	4	16.05	208.871	46.239	1.37667	2	24.557	804	-1
2	2019-12-27	15:58:16.8	Green	4	16.0704	207.691	45.9592	1.48869	1.9	24.8866	804	-1
2	2019-12-27	15:58:16.9	Green	4	16.092	206.283	45.9512	-3.13683	1.9	24.1266	804	-1
2	2019-12-27	15:58:17.0	Green	4	16.1147	205.29	46.6273	-2.96736	1.9	24.3929	804	1
2	2019-12-27	15:58:17.1	Green	4	16.1385	203.732	45.7953	5.49352	1.9	24.0793	804	1
2	2019-12-27	15:58:17.2	Green	4	16.1634	202.4	47.0343	0.123978	1.9	23.3513	804	1
2	2019-12-27	15:58:17.3	Green	4	16.1895	201.111	46.469	4.42704	1.8	23.3999	804	1
2	2019-12-27	15:58:17.4	Green	4	16.2167	199.885	47.7052	1.06668	1.8	23.9756	804	1
2	2019-12-27	15:58:17.5	Green	4	16.2451	198.694	47.4793	-1.25213	1.8	23.6968	804	1
2	2019-12-27	15:58:17.6	Green	4	16.2746	197.239	47.8615	-3.85472	1.8	23.62	804	1
2	2019-12-27	15:58:17.7	Green	4	16.3052	195.957	47.3537	3.42221	1.8	23.3438	804	1
2	2019-12-27	15:58:17.8	Green	4	16.3369	194.689	46.9507	-3.50248	1.8	22.9317	804	1
2	2019-12-27	15:58:17.9	Green	4	16.3698	193.181	46.2568	-7.20403	1.8	22.9974	804	1
2	2019-12-27	15:58:18.0	Green	4	16.4038	191.764	45.8911	4.98817	1.8	22.6585	804	1
2	2019-12-27	15:58:18.1	Green	4	16.439	190.691	46.1943	-3.04143	1.8	22.3057	804	-1
2	2019-12-27	15:58:18.2	Green	4	16.4753	189.257	43.9287	7.73589	1.7	22.4677	804	-1
2	2019-12-27	15:58:18.3	Green	4	16.5127	188.231	47.6696	0.510481	1.7	22.5006	804	-1
2	2019-12-27	15:58:18.4	Green	4	16.5512	187.198	45.2178	1.52747	1.7	22.1719	804	-1
2	2019-12-27	15:58:18.5	Green	4	16.5909	185.804	47.0838	-5.23084	1.7	22.267	804	-1
2	2019-12-27	15:58:18.6	Green	4	16.6318	184.595	44.355	-0.188112	1.7	22.9639	804	-1
2	2019-12-27	15:58:18.7	Green	4	16.6737	182.742	49.4398	7.97097	1.7	22.0414	804	-1
2	2019-12-27	15:58:18.8	Green	4	16.7168	181.852	50.8045	-9.67455	1.7	22.4631	804	-1
2	2019-12-27	15:58:18.9	Green	4	16.761	180.25	50.357	2.9062	1.6	21.8944	804	-1
2	2019-12-27	15:58:19.0	Green	4	16.8064	179.401	49.4029	-5.17035	1.7	21.9792	804	-1
2	2019-12-27	15:58:19.1	Green	4	16.8529	177.244	45.5916	-2.0409	1.7	21.5729	804	-1
2	2019-12-27	15:58:19.2	Green	4	16.9005	175.908	50.5161	1.61767	1.6	21.5424	804	-1
2	2019-12-27	15:58:19.3	Green	4	16.9493	174.613	49.0164	-3.82463	1.6	20.9611	804	-1
2	2019-12-27	15:58:19.4	Green	4	16.9992	173.617	49.3561	11.7178	1.6	21.0757	804	-1
2	2019-12-27	15:58:19.5	Green	4	17.0502	172.611	47.2785	-0.271479	1.6	21.7908	804	-1
2	2019-12-27	15:58:19.6	Green	4	17.1024	170.626	47.1975	-2.37036	1.6	20.8091	804	-1
2	2019-12-27	15:58:19.7	Green	4	17.1557	169.358	46.1889	0.895381	1.6	20.4624	804	-1
2	2019-12-27	15:58:19.8	Green	4	17.2101	168.433	49.855	7.8764	1.5	20.6117	804	-1
2	2019-12-27	15:58:19.9	Green	4	17.2657	166.738	51.3866	3.79308	1.6	20.4139	804	-1
2	2019-12-27	15:58:20.0	Green	4	17.3224	165.419	49.6405	-4.62222	1.5	20.5291	804	811
2	2019-12-27	15:58:20.1	Green	4	17.3802	164.349	49.739	3.81462	1.6	20.6036	804	811
2	2019-12-27	15:58:20.2	Green	4	17.4392	162.538	49.5449	-7.60317	1.5	20.0601	804	811
2	2019-12-27	15:58:20.3	Green	4	17.4993	161.191	48.6049	0.128547	1.5	19.6823	804	811
2	2019-12-27	15:58:20.4	Green	4	17.5605	159.595	51.1735	8.86822	1.5	19.216	804	811
2	2019-12-27	15:58:20.5	Green	4	17.6229	158.305	51.9947	2.94928	1.5	19.7007	804	811
2	2019-12-27	15:58:20.6	Green	4	17.6864	157.423	49.8471	-11.3301	1.5	20.2499	804	811
2	2019-12-27	15:58:20.7	Green	4	17.751	155.937	49.116	-3.48218	1.5	19.8693	804	811
2	2019-12-27	15:58:20.8	Green	4	17.8168	154.047	47.9602	6.4702	1.5	19.1735	804	811
2	2019-12-27	15:58:20.9	Green	4	17.8837	152.795	47.5801	0.480135	1.5	19.0435	804	811
2	2019-12-27	15:58:21.0	Green	4	17.9517	151.461	49.7473	-3.87478	1.5	18.7978	804	811
2	2019-12-27	15:58:21.1	Green	4	18.0209	150.277	50.2933	-3.69994	1.5	18.9608	804	811
2	2019-12-27	15:58:21.2	Green	4	18.0912	148.937	45.8136	-7.8299	1.5	18.6428	804	811
2	2019-12-27	15:58:21.3	Green	4	18.1627	147.731	47.1003	-5.96269	1.5	19.5487	804	811
2	2019-12-27	15:58:21.4	Green	4	18.2352	146.368	46.1521	1.13583	1.5	18.8634	804	811
2	2019-12-27	15:58:21.5	Green	4	18.3089	144.76	48.3182	-3.32181	1.5	18.4347	804	811
2	2019-12-27	15:58:21.6	Green	4	18.3838	143.867	48.0639	-3.87526	1.5	19.0735	804	811
2	2019-12-27	15:58:21.7	Green	4	18.4598	142.328	48.4799	4.82543	1.4	18.2707	804	811
2	2019-12-27	15:58:21.8	Green	4	18.5369	141.205	48.4049	-2.7132	1.5	18.2466	804	811
2	2019-12-27	15:58:21.9	Green	4	18.6151	139.539	45.7391	0.623862	1.5	17.9056	804	811
2	2019-12-27	15:58:22.0	Green	4	18.6945	138.256	48.7102	6.30188	1.5	18.6273	804	811
2	2019-12-27	15:58:22.1	Green	4	18.775	136.958	46.8988	3.67371	1.5	18.4561	804	811
2	2019-12-27	15:58:22.2	Green	5	17.5045	135.611	49.0594	-6.6452	-1	-1	-1	807
2	2019-12-27	15:58:22.3	Green	5	17.5056	134.596	47.2457	9.57481	-1	-1	-1	807
2	2019-12-27	15:58:22.4	Green	5	17.5079	133.042	47.1906	-6.62744	-1	-1	-1	807
2	2019-12-27	15:58:22.5	Green	5	17.5113	131.906	45.6787	-5.03828	-1	-1	-1	807
2	2019-12-27	15:58:22.6	Green	5	17.5158	130.303	46.2982	4.84693	-1	-1	-1	807
2	2019-12-27	15:58:22.7	Green	5	17.5215	129.04	48.0927	-8.29659	-1	-1	-1	807
2	2019-12-27	15:58:22.8	Green	5	17.5283	127.769	45.3313	0.925899	-1	-1	-1	807
2	2019-12-27	15:58:22.9	Green	5	17.5362	126.807	44.6849	6.4137	-1	-1	-1	807
2	2019-12-27	15:58:23.0	Green	5	17.5453	125.323	44.3645	9.0611	-1	-1	-1	807
2	2019-12-27	15:58:23.1	Green	5	17.5555	123.909	43.7275	-7.62651	-1	-1	-1	807
2	2019-12-27	15:58:23.2	Green	5	17.5668	122.969	45.7335	5.02241	-1	-1	-1	807
2	2019-12-27	15:58:23.3	Green	5	17.5793	121.976	44.4826	1.58213	-1	-1	-1	807
2	2019-12-27	15:58:23.4	Green	5	17.5929	120.444	42.7469	-3.28982	-1	-1	-1	807
2	2019-12-27	15:58:23.5	Green	5	17.6076	119.323	43.67	3.52756	-1	-1	-1	807
2	2019-12-27	15:58:23.6	Green	5	17.6235	117.606	44.0423	-3.44694	-1	-1	-1	807
2	2019-12-27	15:58:23.7	Green	5	17.6405	116.922	43.7994	-17.5465	-1	-1	-1	807
2	2019-12-27	15:58:23.8	Green	5	17.6587	115.823	42.8499	1.07241	-1	-1	-1	807
2	2019-12-27	15:58:23.9	Green	5	17.678	114.204	43.6983	12.1314	-1	-1	-1	807
2	2019-12-27	15:58:24.0	Green	5	17.6984	113.181	44.2907	-8.51388	-1	-1	-1	807
2	2019-12-27	15:58:24.1	Green	5	17.7199	112.243	44.601	8.01933	-1	-1	-1	807
2	2019-12-27	15:58:24.2	Green	5	17.7426	110.922	46.1471	-0.0136502	-1	-1	-1	807
2	2019-12-27	15:58:24.3	Green	5	17.7664	109.612	43.4706	2.34226	-1	-1	-1	807
2	2019-12-27	15:58:24.4	Green	5	17.7914	107.764	44.8892	1.80645	-1	-1	-1	807
2	2019-12-27	15:58:24.5	Green	5	17.8174	107.309	43.9078	0.960067	-1	-1	-1	807
2	2019-12-27	15:58:24.6	Green	5	17.8447	105.868	44.0257	8.62277	-1	-1	-1	807
2	2019-12-27	15:58:24.7	Green	5	17.873	104.669	44.6205	10.3917	-1	-1	-1	807
2	2019-12-27	15:58:24.8	Green	5	17.9025	103.505	48.098	3.49926	-1	-1	-1	807
2	2019-12-27	15:58:24.9	Green	5	17.9331	102.009	43.683	1.67912	-1	-1	-1	807
2	2019-12-27	15:58:25.0	Green	5	17.9649	101.408	46.4213	-0.388787	-1	-1	-1	807
2	2019-12-27	15:58:25.1	Green	5	17.9977	100.147	44.2106	5.27141	-1	-1	-1	807
2	2019-12-27	15:58:25.2	Green	5	18.0318	98.0604	46.2509	5.97239	-1	-1	-1	807
2	2019-12-27	15:58:25.3	Green	5	18.0669	97.0318	50.2842	-0.903938	-1	-1	-1	807
2	2019-12-27	15:58:25.4	Green	5	18.1032	96.2052	48.7473	5.56333	-1	-1	-1	807
2	2019-12-27	15:58:25.5	Green	5	18.1406	94.6427	50.8684	1.88969	-1	-1	-1	807
2	2019-12-27	15:58:25.6	Green	5	18.1792	93.2265	48.1622	0.694247	-1	-1	-1	807
2	2019-12-27	15:58:25.7	Green	5	18.2189	90.8346	53.0027	1.17607	-1	-1	-1	807
2	2019-12-27	15:58:25.8	Green	5	18.2597	90.5166	52.3279	-4.98196	-1	-1	-1	807
2	2019-12-27	15:58:25.9	Green	5	18.3017	88.7653	52.7392	0.293956	-1	-1	-1	807
2	2019-12-27	15:58:26.0	Green	5	18.3447	87.2728	51.8887	-2.29649	-1	-1	-1	807
2	2019-12-27	15:58:26.1	Green	5	18.389	85.3498	51.6993	0.875083	-1	-1	-1	807
2	2019-12-27	15:58:26.2	Green	5	18.4343	83.6332	46.2192	6.32851	-1	-1	-1	807
2	2019-12-27	15:58:26.3	Green	5	18.4808	83.0744	51.5812	4.16413	-1	-1	-1	807
2	2019-12-27	15:58:26.4	Green	5	18.5285	81.6151	52.4439	-13.3093	-1	-1	-1	807
2	2019-12-27	15:58:26.5	Green	5	18.5772	80.4832	54.4669	-3.93599	-1	-1	-1	807
2	2019-12-27	15:58:26.6	Green	5	18.6271	78.7166	53.1094	-3.92562	-1	-1	-1	807
2	2019-12-27	15:58:26.7	Green	5	18.6781	77.4218	54.4258	9.4514	-1	-1	-1	807
2	2019-12-27	15:58:26.8	Green	5	18.7303	75.5955	54.3024	1.51169	-1	-1	-1	807
2	2019-12-27	15:58:26.9	Green	5	18.7836	73.836	54.4418	1.48917	-1	-1	-1	807
2	2019-12-27	15:58:27.0	Green	5	18.838	72.241	58.1204	14.5206	-1	-1	-1	807
2	2019-12-27	15:58:27.1	Green	5	18.8936	71.0481	55.2239	-0.952435	-1	-1	-1	807
2	2019-12-27	15:58:27.2	Green	5	18.9503	69.5479	55.1332	14.5574	-1	-1	-1	807
2	2019-12-27	15:58:27.3	Green	5	19.0081	68.1852	55.4078	-8.89473	-1	-1	-1	807
2	2019-12-27	15:58:27.4	Green	5	19.0671	66.447	54.332	12.643	-1	-1	-1	807
2	2019-12-27	15:58:27.5	Green	5	19.1272	64.7516	58.0776	10.2754	-1	-1	-1	807
2	2019-12-27	15:58:27.6	Green	5	19.1884	63.2933	57.6982	-4.33939	-1	-1	-1	807
2	2019-12-27	15:58:27.7	Green	5	19.2508	61.8835	58.5127	5.12365	-1	-1	-1	807
2	2019-12-27	15:58:27.8	Green	5	19.3143	60.2749	61.4263	-6.5533	-1	-1	-1	807
2	2019-12-27	15:58:27.9	Green	5	19.379	58.3618	60.7872	5.40052	-1	-1	-1	807
2	2019-12-27	15:58:28.0	Green	5	19.4447	56.6268	59.4463	-3.5331	-1	-1	-1	807
2	2019-12-27	15:58:28.1	Green	5	19.5116	55.1658	60.3885	-0.714939	-1	-1	-1	807
2	2019-12-27	15:58:28.2	Green	5	19.5797	54.0891	61.4743	-2.57181	-1	-1	-1	807
2	2019-12-27	15:58:28.3	Green	5	19.6488	51.9461	59.4617	-0.975562	-1	-1	-1	807
2	2019-12-27	15:58:28.4	Green	5	19.7192	49.778	58.2791	-2.05441	-1	-1	-1	807
2	2019-12-27	15:58:28.5	Green	5	19.7906	48.3809	58.8713	4.95188	-1	-1	-1	807
2	2019-12-27	15:58:28.6	Green	5	19.8632	46.0635	60.8294	-4.49146	-1	-1	-1	807
2	2019-12-27	15:58:28.7	Green	5	19.9369	45.0358	59.3313	-4.92499	-1	-1	-1	807
2	2019-12-27	15:58:28.8	Green	5	20.0117	43.3816	58.2896	-0.939574	-1	-1	-1	807
2	2019-12-27	15:58:28.9	Green	5	20.0877	42.1653	54.7203	2.24002	-1	-1	-1	807
2	2019-12-27	15:58:29.0	Green	5	20.1648	40.2407	58.5045	-4.46159	-1	-1	-1	807
2	2019-12-27	15:58:29.1	Green	5	20.2431	38.9145	56.7479	-1.45531	-1	-1	-1	807
2	2019-12-27	15:58:29.2	Green	5	20.3224	37.6915	54.9716	7.34039	-1	-1	-1	807
2	2019-12-27	15:58:29.3	Green	5	20.403	35.5397	57.7005	21.1084	-1	-1	-1	807
2	2019-12-27	15:58:29.4	Green	5	20.4846	33.8054	59.7502	-11.6072	-1	-1	-1	807
2	2019-12-27	15:58:29.5	Green	5	20.5674	32.3456	57.8569	1.41231	-1	-1	-1	807
2	2019-12-27	15:58:29.6	Green	5	20.6513	31.3927	60.6829	5.34248	-1	-1	-1	807
2	2019-12-27	15:58:29.7	Green	5	20.7364	29.1718	57.0236	1.64613	-1	-1	-1	807
2	2019-12-27	15:58:29.8	Green	5	20.8225	26.9312	56.6651	2.0631	-1	-1	-1	807
2	2019-12-27	15:58:29.9	Green	5	20.9099	25.6103	58.8427	1.10386	-1	-1	-1	807
2	2019-12-27	15:58:30.0	Green	5	20.9983	24.2064	60.5355	-4.75292	-1	-1	-1	807
2	2019-12-27	15:58:30.1	Green	5	21.0879	22.8677	59.635	-14.4833	-1	-1	-1	807
2	2019-12-27	15:58:30.2	Green	5	21.1786	21.2132	57.2042	6.49186	-1	-1	-1	807
2	2019-12-27	15:58:30.3	Green	5	21.2705	19.2695	58.7122	8.61259	-1	-1	-1	807
2	2019-12-27	15:58:30.4	Green	5	21.3635	17.9404	60.1174	-10.532	-1	-1	-1	807
2	2019-12-27	15:58:30.5	Green	5	21.4576	15.9659	59.8664	12.6308	-1	-1	-1	807
2	2019-12-27	16:0:38.0	Green	2	8.31122	23.0514	47.4343	-4.25662	1.8	21.5559	1068	-1
2	2019-12-27	16:0:38.1	Green	2	8.31235	23.8156	43.1777	0.737205	1.8	21.4781	1068	-1
2	2019-12-27	16:0:38.2	Green	2	8.31462	24.8814	44.0491	-0.908091	1.8	21.5742	1068	-1
2	2019-12-27	16:0:38.3	Green	2	8.31802	26.0164	44.5128	3.25227	1.8	21.9647	1068	-1
2	2019-12-27	16:0:38.4	Green	2	8.32256	27.1461	40.4572	-22.2838	1.8	22.1497	1068	-1
2	2019-12-27	16:0:38.5	Green	2	8.32823	27.8954	41.7188	-6.4599	1.8	22.7376	1068	-1
2	2019-12-27	16:0:38.6	Green	2	8.33503	29.3861	41.7871	-4.00624	1.8	22.7088	1068	-1
2	2019-12-27	16:0:38.7	Green	2	8.34297	31.0486	43.7546	5.33807	1.8	22.2	1068	-1
2	2019-12-27	16:0:38.8	Green	2	8.35204	32.0716	45.2161	4.5313	1.8	22.7818	1068	-1
2	2019-12-27	16:0:38.9	Green	2	8.36225	32.7778	44.7716	2.67525	1.8	23.0507	1068	-1
2	2019-12-27	16:0:39.0	Green	2	8.37359	34.2281	48.1011	-3.88178	1.8	22.9584	1068	-1
2	2019-12-27	16:0:39.1	Green	2	8.38606	35.1317	46.2409	-1.24466	1.8	23.3377	1068	-1
2	2019-12-27	16:0:39.2	Green	2	8.39967	37.0351	46.4739	-1.64171	1.8	22.4558	1068	-1
2	2019-12-27	16:0:39.3	Green	2	8.41441	38.4585	47.6977	-11.9405	1.8	22.2999	1068	-1
2	2019-12-27	16:0:39.4	Green	2	8.43029	39.8032	46.7068	12.7282	1.8	22.3411	1068	-1
2	2019-12-27	16:0:39.5	Green	2	8.4473	41.2069	48.804	4.35609	1.8	21.8755	1068	-1
2	2019-12-27	16:0:39.6	Green	2	8.46544	42.7413	43.3102	-20.7796	1.8	22.019	1068	-1
2	2019-12-27	16:0:39.7	Green	2	8.48472	43.4344	43.7629	-1.43084	1.8	22.5579	1068	-1
2	2019-12-27	16:0:39.8	Green	2	8.50513	44.6073	44.527	11.9724	1.8	22.5492	1068	-1
2	2019-12-27	16:0:39.9	Green	2	8.52668	45.977	43.4666	11.8571	1.8	22.8491	1068	-1
2	2019-12-27	16:0:40.0	Green	2	8.54936	46.6596	42.9824	-3.90756	1.8	23.584	1068	-1
2	2019-12-27	16:0:40.1	Green	2	8.57317	48.1836	46.5242	4.18367	1.8	23.5534	1068	-1
2	2019-12-27	16:0:40.2	Green	2	8.59812	49.6981	46.9862	-0.853479	1.8	22.6941	1068	-1
2	2019-12-27	16:0:40.3	Green	2	8.6242	50.8661	46.6613	9.38918	1.8	22.4133	1068	-1
2	2019-12-27	16:0:40.4	Green	2	8.65142	52.293	49.975	5.30279	1.8	22.749	1068	-1
2	2019-12-27	16:0:40.5	Green	2	8.67977	53.7731	48.8727	-0.0387828	1.7	22.4334	1068	-1
2	2019-12-27	16:0:40.6	Green	2	8.70925	55.0487	47.4967	-10.3282	1.8	23.1218	1068	-1
2	2019-12-27	16:0:40.7	Green	2	8.73987	56.3462	47.2134	-12.6814	1.8	23.1115	1068	-1
2	2019-12-27	16:0:40.8	Green	2	8.77162	57.7652	45.1774	-3.58373	1.8	22.8021	1068	-1
2	2019-12-27	16:0:40.9	Green	2	8.80451	59.0442	45.5314	11.013	1.8	22.933	1068	-1
2	2019-12-27	16:0:41.0	Green	2	8.83853	60.2529	44.5378	-3.70234	1.7	22.8464	1068	-1
2	2019-12-27	16:0:41.1	Green	2	8.87368	61.358	44.9257	-4.05962	1.7	23.1314	1068	-1
2	2019-12-27	16:0:41.2	Green	2	8.90997	62.3324	46.3727	10.4386	1.7	23.5933	1068	-1
2	2019-12-27	16:0:41.3	Green	2	8.94739	63.8912	46.7407	5.62689	1.7	23.4023	1068	-1
2	2019-12-27	16:0:41.4	Green	2	8.98595	64.946	46.5801	-0.82314	1.7	23.5983	1068	-1
2	2019-12-27	16:0:41.5	Green	2	9.02564	66.3297	46.9787	1.62298	1.7	23.4277	1068	-1
2	2019-12-27	16:0:41.6	Green	2	9.06646	68.0702	47.6701	-6.03312	1.7	23.0539	1068	-1
2	2019-12-27	16:0:41.7	Green	2	9.10842	69.431	46.6192	0.0327428	1.7	23.0204	1068	-1
2	2019-12-27	16:0:41.8	Green	2	9.15151	70.6041	50.9408	7.4892	1.6	22.9036	1068	-1
2	2019-12-27	16:0:41.9	Green	2	9.19574	71.7977	51.2147	0.210683	1.6	22.8888	1068	-1
2	2019-12-27	16:0:42.0	Green	2	9.2411	72.9258	50.0979	-9.75204	1.6	22.777	1068	1082
2	2019-12-27	16:0:42.1	Green	2	9.28759	74.251	49.7315	-7.18337	1.6	23.1296	1068	1082
2	2019-12-27	16:0:42.2	Green	2	9.33522	76.2662	50.9382	1.79899	1.6	22.0645	1068	1082
2	2019-12-27	16:0:42.3	Green	2	9.38398	77.7108	52.4905	8.29609	1.6	22.1458	1068	1082
2	2019-12-27	16:0:42.4	Green	2	9.43388	79.2031	54.7872	15.3567	1.6	22.3181	1068	1082
2	2019-12-27	16:0:42.5	Green	2	9.48491	80.4825	55.0081	-7.49795	1.6	22.2871	1068	1082
2	2019-12-27	16:0:42.6	Green	2	9.53707	81.9237	51.5962	-1.21605	1.6	21.8398	1068	1082
2	2019-12-27	16:0:42.7	Green	2	9.59037	83.4623	50.5823	5.10164	1.6	21.7778	1068	1082
2	2019-12-27	16:0:42.8	Green	2	9.6448	85.1007	52.2129	-3.71337	1.5	21.0212	1068	1082
2	2019-12-27	16:0:42.9	Green	2	9.70037	86.475	51.8451	2.67526	1.5	21.3434	1068	1082
2	2019-12-27	16:0:43.0	Green	2	9.75707	87.732	52.1398	-1.02222	1.5	21.1471	1068	1082
2	2019-12-27	16:0:43.1	Green	2	9.8149	88.9513	54.0942	-9.41444	1.5	20.8838	1068	1082
2	2019-12-27	16:0:43.2	Green	2	9.87387	90.8059	52.7597	-3.5085	1.5	20.6426	1068	1082
2	2019-12-27	16:0:43.3	Green	2	9.93397	92.0036	51.2616	0.501001	1.5	20.6205	1068	1082
2	2019-12-27	16:0:43.4	Green	2	9.99521	93.5103	52.6345	3.37396	1.4	20.3289	1068	1082
2	2019-12-27	16:0:43.5	Green	2	10.0576	95.3683	52.3626	-1.28286	1.4	19.8591	1068	1082
2	2019-12-27	16:0:43.6	Green	2	10.1211	97.1024	50.5826	0.566414	1.4	19.3664	1068	1082
2	2019-12-27	16:0:43.7	Green	2	10.1857	97.8732	51.8291	-0.729088	1.4	19.9612	1068	1082
2	2019-12-27	16:0:43.8	Green	2	10.2515	99.0997	51.0687	22.6122	1.4	19.9561	1068	1082
2	2019-12-27	16:0:43.9	Green	2	10.3184	100.619	49.0087	-5.42694	1.4	19.4463	1068	1082
2	2019-12-27	16:0:44.0	Green	2	10.3864	102.127	51.7296	-0.950041	1.4	19.2083	1068	1082
2	2019-12-27	16:0:44.1	Green	2	10.4556	103.618	52.5193	8.1567	1.4	18.8212	1068	1082
2	2019-12-27	16:0:44.2	Green	2	10.5259	104.952	52.3483	-3.55743	1.3	18.4982	1068	1082
2	2019-12-27	16:0:44.3	Green	2	10.5974	106.783	51.9996	3.51351	1.3	17.1595	1068	1082
2	2019-12-27	16:0:44.4	Green	2	10.6699	108.309	55.8384	0.747045	1.2	16.7735	1068	1082
2	2019-12-27	16:0:44.5	Green	2	10.7436	109.388	52.8076	2.75884	3	42.4066	1057	1082
2	2019-12-27	16:0:44.6	Green	2	10.8185	110.888	52.5148	7.01427	3	41.9335	1057	1082
2	2019-12-27	16:0:44.7	Green	2	10.8945	112.303	51.4085	19.8316	3	41.9461	1057	1082
2	2019-12-27	16:0:44.8	Green	2	10.9716	114.404	50.8326	-14.2922	3	40.555	1057	1082
2	2019-12-27	16:0:44.9	Green	2	11.0498	115.444	51.5028	-3.42065	2.9	40.3962	1057	1082
2	2019-12-27	16:0:45.0	Green	2	11.1292	116.615	51.2367	5.10299	1.3	17.6121	1097	1082
2	2019-12-27	16:0:45.1	Green	2	11.2097	118.206	51.7794	-0.422955	1.3	17.1614	1097	1082
2	2019-12-27	16:0:45.2	Green	2	11.2914	119.605	48.9824	-3.37601	1.2	17.1698	1097	1082
2	2019-12-27	16:0:45.3	Green	2	11.3742	120.833	50.1169	-1.57923	1.2	16.9397	1097	1082
2	2019-12-27	16:0:45.4	Green	2	11.4581	122.274	52.3404	-1.65045	1.2	16.2938	1097	1082
2	2019-12-27	16:0:45.5	Green	2	11.5431	123.809	50.411	-4.77542	1.2	16.3334	1097	1082
2	2019-12-27	16:0:45.6	Green	2	11.6293	125.289	50.8153	9.04143	1.2	16.6859	1097	1082
2	2019-12-27	16:0:45.7	Green	3	10.5336	126.581	52.2831	2.10524	3.2	43.5124	1062	-1
2	2019-12-27	16:0:45.8	Green	3	10.5347	128.246	52.7359	0.404119	3.3	43.2012	1062	-1
2	2019-12-27	16:0:45.9	Green	3	10.537	129.408	51.3191	0.402033	3.3	43.5938	1062	-1
2	2019-12-27	16:0:46.0	Green	3	10.5404	130.897	52.8225	6.29389	3.3	43.2466	1062	-1
2	2019-12-27	16:0:46.1	Green	3	10.5449	132.452	52.3905	-4.57521	3.3	43.1394	1062	-1
2	2019-12-27	16:0:46.2	Green	3	10.5506	133.993	50.243	-3.42441	3.3	42.882	1062	-1
2	2019-12-27	16:0:46.3	Green	3	10.5574	135.213	52.0619	-0.00528495	3.3	43.0788	1062	-1
2	2019-12-27	16:0:46.4	Green	3	10.5653	137.027	52.0018	2.16341	3.3	42.6111	1062	-1
2	2019-12-27	16:0:46.5	Green	3	10.5744	138.223	50.1935	3.77552	3.3	42.6575	1062	-1
2	2019-12-27	16:0:46.6	Green	3	10.5846	139.411	50.967	-3.32189	3.3	42.8451	1062	-1
2	2019-12-27	16:0:46.7	Green	3	10.5959	140.977	51.8263	-3.29705	3.3	42.638	1062	-1
2	2019-12-27	16:0:46.8	Green	3	10.6084	142.453	48.96	-8.58688	3.3	42.3687	1062	-1
2	2019-12-27	16:0:46.9	Green	3	10.622	143.606	51.0532	0.857274	3.4	42.6864	1062	-1
2	2019-12-27	16:0:47.0	Green	3	10.6368	145.319	49.673	-1.37663	3.4	42.2638	1062	-1
2	2019-12-27	16:0:47.1	Green	3	10.6526	146.73	48.7517	-1.23378	3.4	42.2912	1062	-1
2	2019-12-27	16:0:47.2	Green	3	10.6697	147.907	49.1559	1.76358	3.4	42.2157	1062	-1
2	2019-12-27	16:0:47.3	Green	3	10.6878	149.568	50.3674	-3.77766	3.4	41.9638	1062	-1
2	2019-12-27	16:0:47.4	Green	3	10.7071	150.45	47.7396	-1.27721	3.4	42.4777	1062	-1
2	2019-12-27	16:0:47.5	Green	3	10.7275	151.811	48.0639	-2.62427	3.4	42.4283	1062	-1
2	2019-12-27	16:0:47.6	Green	3	10.749	153.377	48.3015	7.03311	3.4	42.1377	1062	-1
2	2019-12-27	16:0:47.7	Green	3	10.7717	154.798	47.3716	5.73333	3.4	42.0628	1062	-1
2	2019-12-27	16:0:47.8	Green	3	10.7955	155.928	49.2863	-4.43125	3.4	42.193	1062	-1
2	2019-12-27	16:0:47.9	Green	3	10.8205	157.411	49.2004	2.22719	3.5	42.2154	1062	-1
2	2019-12-27	16:0:48.0	Green	3	10.8466	158.641	46.509	-12.6009	3.5	42.3281	1062	-1
2	2019-12-27	16:0:48.1	Green	3	10.8738	160.095	46.7841	-1.84524	3.4	41.9174	1062	-1
2	2019-12-27	16:0:48.2	Green	3	10.9021	161.402	47.0005	-2.74134	3.5	41.9852	1062	-1
2	2019-12-27	16:0:48.3	Green	3	10.9316	162.744	46.8726	6.17611	3.5	41.963	1062	-1
2	2019-12-27	16:0:48.4	Green	3	10.9622	163.712	46.5383	-4.53448	3.5	42.2561	1062	-1
2	2019-12-27	16:0:48.5	Green	3	10.994	165.195	44.9931	-3.03106	3.5	42.006	1062	-1
2	2019-12-27	16:0:48.6	Green	3	11.0269	166.373	44.7843	0.567436	3.5	42.2579	1062	-1
2	2019-12-27	16:0:48.7	Green	3	11.0609	167.827	44.7003	1.357	3.5	41.9512	1062	-1
2	2019-12-27	16:0:48.8	Green	3	11.096	168.983	46.5325	-0.804186	3.5	41.9783	1062	-1
2	2019-12-27	16:0:48.9	Green	3	11.1323	170.094	45.6937	-2.34258	3.5	41.9918	1062	-1
2	2019-12-27	16:0:49.0	Green	3	11.1697	171.354	44.826	4.65202	3.5	42.2879	1062	1106
2	2019-12-27	16:0:49.1	Green	3	11.2083	172.678	43.0093	-1.77972	3.5	42.1703	1062	1106
2	2019-12-27	16:0:49.2	Green	3	11.248	174.052	45.9659	-1.21164	3.5	41.9483	1062	1106
2	2019-12-27	16:0:49.3	Green	3	11.2888	175.349	45.5915	-1.11787	3.5	41.8325	1062	1106
2	2019-12-27	16:0:49.4	Green	3	11.3308	176.334	44.381	0.365496	3.5	42.2284	1062	1106
2	2019-12-27	16:0:49.5	Green	3	11.3739	177.385	43.9455	-3.41741	3.5	42.4349	1062	1106
2	2019-12-27	16:0:49.6	Green	3	11.4181	179.197	43.4934	3.2599	3.5	41.8063	1062	1106
2	2019-12-27	16:0:49.7	Green	3	11.4635	180.225	43.3876	0.759085	3.5	41.8046	1062	1106
2	2019-12-27	16:0:49.8	Green	3	11.5099	181.217	44.6336	-3.98397	3.5	42.0524	1062	1106
2	2019-12-27	16:0:49.9	Green	3	11.5576	182.444	44.59	-1.85708	3.5	42.0289	1062	1106
2	2019-12-27	16:0:50.0	Green	3	11.6063	183.718	42.9326	2.70486	3.5	41.8286	1062	1106
2	2019-12-27	16:0:50.1	Green	3	11.6562	184.991	43.506	-3.56495	3.5	41.6839	1062	1106
2	2019-12-27	16:0:50.2	Green	3	11.7073	186.253	43.7202	2.7597	3.5	41.8687	1062	1106
2	2019-12-27	16:0:50.3	Green	3	11.7594	187.294	44.794	1.49826	3.5	41.9768	1062	1106
2	2019-12-27	16:0:50.4	Green	3	11.8127	188.738	44.2949	2.65193	3.5	41.275	1062	1106
2	2019-12-27	16:0:50.5	Green	3	11.8672	189.893	44.1471	-1.50947	3.4	40.2277	1062	1106
2	2019-12-27	16:0:50.6	Green	3	11.9227	190.932	43.4232	-3.50666	3.4	39.2542	1062	1106
2	2019-12-27	16:0:50.7	Green	3	11.9794	192.398	43.9261	0.222405	3.3	37.7896	1062	1106
2	2019-12-27	16:0:50.8	Green	3	12.0373	193.561	44.2756	-2.56395	-1	-1	-1	1106
2	2019-12-27	16:0:50.9	Green	3	12.0962	194.801	43.5902	3.84931	-1	-1	-1	1106
2	2019-12-27	16:0:51.0	Green	3	12.1563	195.902	44.5055	-2.45714	-1	-1	-1	1106
2	2019-12-27	16:0:51.1	Green	3	12.2176	197.055	43.4368	-1.53546	-1	-1	-1	1106
2	2019-12-27	16:0:51.2	Green	3	12.2799	198.577	43.5747	1.01423	-1	-1	-1	1106
2	2019-12-27	16:0:51.3	Green	3	12.3434	199.58	42.5958	2.19897	-1	-1	-1	1106
2	2019-12-27	16:0:51.4	Green	3	12.4081	200.822	43.0673	6.91891	-1	-1	-1	1106
2	2019-12-27	16:0:51.5	Green	3	12.4738	202.05	43.9757	-3.78191	-1	-1	-1	1106
2	2019-12-27	16:0:51.6	Green	3	12.5408	203.244	41.8129	-3.37958	-1	-1	-1	1106
2	2019-12-27	16:0:51.7	Green	3	12.6088	204.267	42.4992	2.10504	-1	-1	-1	1106
2	2019-12-27	16:0:51.8	Green	3	12.678	205.473	43.1868	2.08855	-1	-1	-1	1106
2	2019-12-27	16:0:51.9	Green	3	12.7483	206.828	43.2475	-3.36369	-1	-1	-1	1106
2	2019-12-27	16:0:52.0	Green	3	12.8197	207.869	42.6133	-3.43394	-1	-1	-1	1114
2	2019-12-27	16:0:52.1	Green	3	12.8923	209.024	43.4843	-0.732263	-1	-1	-1	1114
2	2019-12-27	16:0:52.2	Green	3	12.966	210.419	44.1688	-1.49298	-1	-1	-1	1114
2	2019-12-27	16:0:52.3	Green	3	13.0408	211.661	43.1786	1.36248	-1	-1	-1	1114
2	2019-12-27	16:0:52.4	Green	3	13.1168	212.714	43.8435	1.98889	-1	-1	-1	1114
2	2019-12-27	16:0:52.5	Green	3	13.1939	213.93	44.8244	-1.71892	-1	-1	-1	1114
2	2019-12-27	16:0:52.6	Green	3	13.2722	215.288	44.2887	0.572205	-1	-1	-1	1114
2	2019-12-27	16:0:52.7	Green	3	13.3516	216.423	43.8098	2.46843	-1	-1	-1	1114
2	2019-12-27	16:0:52.8	Green	3	13.4321	217.612	43.6796	-1.16301	-1	-1	-1	1114
2	2019-12-27	16:0:52.9	Green	3	13.5137	218.985	43.8913	1.90882	-1	-1	-1	1114
2	2019-12-27	16:0:53.0	Green	3	13.5965	220.261	42.9617	-0.478745	-1	-1	-1	1114
2	2019-12-27	16:0:53.1	Green	3	13.6804	221.396	42.9708	-1.14969	-1	-1	-1	1106
2	2019-12-27	16:0:53.2	Green	3	13.7655	222.42	42.8669	3.34024	-1	-1	-1	1106
2	2019-12-27	16:0:53.3	Green	3	13.8517	223.684	44.0568	0.969768	-1	-1	-1	1106
2	2019-12-27	16:0:53.4	Green	3	13.939	224.835	43.384	-7.64441	-1	-1	-1	1106
2	2019-12-27	16:0:53.5	Green	3	14.0274	225.972	39.3465	-12.5393	-1	-1	-1	1106
2	2019-12-27	16:0:53.6	Green	3	14.117	227.138	34.9573	-12.3861	-1	-1	-1	1106
2	2019-12-27	16:0:53.7	Green	3	14.2077	228.775	29.2819	-16.1539	-1	-1	-1	1106
2	2019-12-27	16:0:53.8	Green	3	14.2996	229.902	25.3728	-7.66775	-1	-1	-1	1106
2	2019-12-27	16:0:53.9	Green	3	14.3926	230.14	22.9426	-7.62169	-1	-1	-1	1106
2	2019-12-27	16:0:54.0	Green	3	14.4867	230.189	19.632	-15.3471	-1	-1	-1	1106
2	2019-12-27	16:0:54.1	Green	3	14.582	230.191	10.6953	-20.2455	-1	-1	-1	1106
3	2019-12-27	15:48:54.0	car	5	18.5644	205.739	25.9189	-8.07727	1.8	12.2831	5	-1
3	2019-12-27	15:48:54.1	car	5	18.5655	205.144	25.5751	3.59743	1.7	12.3484	5	-1
3	2019-12-27	15:48:54.2	car	5	18.5678	204.451	25.6385	-2.6559	1.7	12.345	5	-1
3	2019-12-27	15:48:54.3	car	5	18.5712	203.669	25.4723	0.999709	1.8	12.498	5	-1
3	2019-12-27	15:48:54.4	car	5	18.5757	202.859	25.2404	-1.93767	1.7	12.2778	5	-1
3	2019-12-27	15:48:54.5	car	5	18.5814	202.188	26.2184	0.0630952	1.7	12.2155	5	-1
3	2019-12-27	15:48:54.6	car	5	18.5882	201.465	26.5472	-4.15134	1.7	12.2661	5	-1
3	2019-12-27	15:48:54.7	car	5	18.5961	200.786	26.4443	-1.19853	1.8	12.4075	5	-1
3	2019-12-27	15:48:54.8	car	5	18.6052	200.13	26.2294	2.74539	1.8	12.5753	5	-1
3	2019-12-27	15:48:54.9	car	5	18.6154	199.318	26.6728	-3.01123	1.8	12.3174	5	-1
3	2019-12-27	15:48:55.0	car	5	18.6268	198.552	26.2018	-0.859976	1.7	12.3302	5	-1
3	2019-12-27	15:48:55.1	car	5	18.6392	197.793	26.3546	-1.74352	1.8	12.271	5	-1
3	2019-12-27	15:48:55.2	car	5	18.6528	197.03	26.1513	0.346422	1.7	12.2394	5	-1
3	2019-12-27	15:48:55.3	car	5	18.6676	196.261	26.0396	1.47732	1.7	12.3207	5	-1
3	2019-12-27	15:48:55.4	car	5	18.6835	195.643	26.8673	1.60193	1.7	12.3859	5	-1
3	2019-12-27	15:48:55.5	car	5	18.7005	194.93	27.0431	-3.44976	1.7	12.2459	5	-1
3	2019-12-27	15:48:55.6	car	5	18.7186	194.318	25.7722	-3.29685	1.8	12.6133	5	-1
3	2019-12-27	15:48:55.7	car	5	18.7379	193.531	25.6378	1.88835	1.7	12.4068	5	-1
3	2019-12-27	15:48:55.8	car	5	18.7583	192.582	26.808	4.10247	1.7	12.2732	5	-1
3	2019-12-27	15:48:55.9	car	5	18.7799	191.783	26.4865	-8.87319	1.7	12.2087	5	-1
3	2019-12-27	15:48:56.0	car	5	18.8025	191.303	24.6509	9.6863	1.7	12.4058	5	-1
3	2019-12-27	15:48:56.1	car	5	18.8263	190.564	25.6631	-1.87971	1.7	12.3344	5	-1
3	2019-12-27	15:48:56.2	car	5	18.8513	189.685	25.3515	2.78213	1.7	12.1265	5	-1
3	2019-12-27	15:48:56.3	car	5	18.8774	189.021	24.8335	0.38846	1.7	12.1366	5	-1
3	2019-12-27	15:48:56.4	car	5	18.9046	188.911	24.6243	0.79301	1.7	12.7035	5	-1
3	2019-12-27	15:48:56.5	car	5	18.9329	187.914	26.353	6.39589	1.6	12.1607	5	-1
3	2019-12-27	15:48:56.6	car	5	18.9624	187.051	27.5588	1.78684	1.7	12.3015	5	-1
3	2019-12-27	15:48:56.7	car	5	18.993	186.217	26.8516	1.61922	1.7	12.3101	5	-1
3	2019-12-27	15:48:56.8	car	5	19.0248	185.629	25.5992	12.2548	1.7	12.2612	5	-1
3	2019-12-27	15:48:56.9	car	5	19.0577	184.784	27.4817	-1.77024	1.7	12.1903	5	-1
3	2019-12-27	15:48:57.0	car	5	19.0917	183.679	28.4032	4.42386	1.6	11.7071	5	-1
3	2019-12-27	15:48:57.1	car	5	19.1269	183.108	27.2797	1.10467	1.6	11.918	5	-1
3	2019-12-27	15:48:57.2	car	5	19.1631	182.649	28.7352	5.71322	1.6	12.2774	5	-1
3	2019-12-27	15:48:57.3	car	5	19.2006	181.711	27.2634	-4.22565	1.6	11.9731	5	-1
3	2019-12-27	15:48:57.4	car	5	19.2391	180.739	25.9682	-2.1565	1.5	11.5094	5	-1
3	2019-12-27	15:48:57.5	car	5	19.2788	180.154	27.0993	-1.13924	1.6	11.5631	5	-1
3	2019-12-27	15:48:57.6	car	5	19.3196	179.244	28.2144	0.398397	1.6	11.5512	5	-1
3	2019-12-27	15:48:57.7	car	5	19.3616	178.726	27.4016	-5.36935	3.2	26.3122	13	-1
3	2019-12-27	15:48:57.8	car	5	19.4047	177.909	25.7628	1.9381	3.2	26.3256	13	-1
3	2019-12-27	15:48:57.9	car	5	19.4489	177.086	27.6088	0.710646	3.2	26.3207	13	-1
3	2019-12-27	15:48:58.0	car	5	19.4943	176.379	26.0712	1.91402	3.2	26.1071	13	-1
3	2019-12-27	15:48:58.1	car	5	19.5408	175.622	27.2234	-1.77252	3.1	26.0839	13	-1
3	2019-12-27	15:48:58.2	car	5	19.5884	175.014	27.1881	-0.926256	3.2	26.6198	13	-1
3	2019-12-27	15:48:58.3	car	5	19.6372	174.019	27.7178	0.17941	3.2	26.5547	13	-1
3	2019-12-27	15:48:58.4	car	5	19.6871	173.45	27.9428	6.3467	3.2	26.7333	13	-1
3	2019-12-27	15:48:58.5	car	5	19.7381	172.676	28.8251	5.03441	3.2	26.7116	13	-1
3	2019-12-27	15:48:58.6	car	5	19.7902	171.867	28.2424	-8.35586	3.2	26.7333	13	-1
3	2019-12-27	15:48:58.7	car	5	19.8435	170.926	27.013	2.79558	3.1	26.6487	13	-1
3	2019-12-27	15:48:58.8	car	5	19.898	170.17	29.4614	-0.94676	3.1	26.7524	13	-1
3	2019-12-27	15:48:58.9	car	5	19.9535	169.217	30.3755	5.19788	3.1	26.8587	13	-1
3	2019-12-27	15:48:59.0	car	5	20.0102	168.738	30.7099	-1.00207	3.1	27.0572	13	-1
3	2019-12-27	15:48:59.1	car	5	20.0681	168.016	29.0718	0.203331	3.1	27.0167	13	-1
3	2019-12-27	15:48:59.2	car	5	20.127	166.903	30.2141	-2.36869	3.1	26.7441	13	-1
3	2019-12-27	15:48:59.3	car	5	20.1871	165.926	30.0587	0.0405312	3.1	26.4555	13	-1
3	2019-12-27	15:48:59.4	car	5	20.2484	165.042	31.4548	4.96197	3.1	26.4337	13	-1
3	2019-12-27	15:48:59.5	car	5	20.3108	164.466	32.0095	0.173728	3	26.5422	13	-1
3	2019-12-27	15:48:59.6	car	5	20.3743	163.455	30.975	0.57435	3	26.1482	13	-1
3	2019-12-27	15:48:59.7	car	5	20.4389	162.537	30.816	-3.40724	3.1	26.4348	13	-1
3	2019-12-27	15:48:59.8	car	5	20.5047	161.748	30.0142	3.69287	3	26.3727	13	-1
3	2019-12-27	15:48:59.9	car	5	20.5716	160.903	30.1458	3.7326	3	26.1367	13	-1
3	2019-12-27	15:49:0.0	car	5	20.6396	160.02	29.9047	-2.63476	3	26.3552	13	-1
3	2019-12-27	15:49:0.1	car	5	20.7088	159.078	30.9018	-1.33518	3	25.927	13	-1
3	2019-12-27	15:49:0.2	car	5	20.7791	158.373	31.7187	2.15864	3	26.0666	13	-1
3	2019-12-27	15:49:0.3	car	5	20.8505	157.767	31.5154	-0.423431	3	26.3941	13	-1
3	2019-12-27	15:49:0.4	car	5	20.9231	156.81	31.1581	-2.79641	3	26.1251	13	-1
3	2019-12-27	15:49:0.5	car	5	20.9968	155.67	31.7817	4.11793	3	26.1393	13	-1
3	2019-12-27	15:49:0.6	car	5	21.0717	154.7	31.5389	-4.42123	3	26.1608	13	-1
3	2019-12-27	15:49:0.7	car	5	21.1476	153.9	32.9103	-0.180761	3	25.6794	13	-1
3	2019-12-27	15:49:0.8	car	5	21.2248	153.096	33.3861	0.505209	3	25.5779	13	-1
3	2019-12-27	15:49:0.9	car	5	21.303	152.015	31.1639	1.95539	3	25.4611	13	-1
3	2019-12-27	15:49:1.0	car	5	21.3824	151.364	31.3872	-2.90203	3	25.6484	13	-1
3	2019-12-27	15:49:1.1	car	5	21.4629	150.453	31.9909	-1.36761	3	25.4953	13	-1
3	2019-12-27	15:49:1.2	car	5	21.5445	149.391	31.753	-4.87208	3	25.3679	13	-1
3	2019-12-27	15:49:1.3	car	5	21.6273	148.745	30.7211	-4.69446	3	25.3781	13	-1
3	2019-12-27	15:49:1.4	car	5	21.7112	147.725	32.1497	7.57861	3	25.2811	13	-1
3	2019-12-27	15:49:1.5	car	5	21.7963	146.79	32.7923	1.87941	3	25.2316	13	-1
3	2019-12-27	15:49:1.6	car	5	21.8825	146.04	32.6065	-3.07894	3	25.1914	13	-1
3	2019-12-27	15:49:1.7	car	5	21.9698	145.189	32.7546	-1.53081	3	25.4582	13	-1
3	2019-12-27	15:49:1.8	car	5	22.0582	144.22	31.9351	4.11201	3	25.5234	13	-1
3	2019-12-27	15:49:1.9	car	5	22.1478	143.166	32.5906	1.19038	3	25.0357	13	-1
3	2019-12-27	15:49:2.0	car	5	22.2386	142.145	33.3861	7.6046	3	24.9458	13	-1
3	2019-12-27	15:49:2.1	car	5	22.3304	141.466	33.5845	3.19842	3	25.1816	13	-1
3	2019-12-27	15:49:2.2	car	5	22.4234	140.628	32.1884	-2.94185	3	25.3551	13	-1
3	2019-12-27	15:49:2.3	car	5	22.5175	139.548	31.0634	-4.65806	3.1	25.201	13	-1
3	2019-12-27	15:49:2.4	car	5	22.6128	138.62	31.011	4.1306	3	24.8774	13	-1
3	2019-12-27	15:49:2.5	car	5	22.7092	137.725	31.1582	2.73426	3	24.7997	13	-1
3	2019-12-27	15:49:2.6	car	5	22.8067	137.067	31.3388	-5.14364	3.1	25.433	13	-1
3	2019-12-27	15:49:2.7	car	5	22.9053	136.263	30.1792	-3.56293	3	24.984	13	-1
3	2019-12-27	15:49:2.8	car	5	23.0051	135.254	30.093	-1.42241	3.1	24.8995	13	-1
3	2019-12-27	15:49:2.9	car	5	23.1061	134.542	30.2762	0.19447	3.1	25.2622	13	-1
3	2019-12-27	15:49:3.0	car	5	23.2081	133.664	30.4134	-3.32952	3	25.0312	13	-1
3	2019-12-27	15:49:3.1	car	5	23.3113	132.842	32.0055	4.76956	3.1	25.053	13	-1
3	2019-12-27	15:49:3.2	car	5	23.4156	131.933	31.3648	-7.41172	3.2	25.2016	13	-1
3	2019-12-27	15:49:3.3	car	5	23.5211	130.997	30.0758	-2.41546	3.1	25.1066	13	-1
3	2019-12-27	15:49:3.4	car	5	23.6277	130.308	31.1224	7.05055	0.9	7.34242	4	-1
3	2019-12-27	15:49:3.5	car	5	23.7354	129.151	30.9763	3.14469	1	7.62001	4	-1
3	2019-12-27	15:49:3.6	car	5	23.8443	128.284	29.4286	4.3315	1	7.97527	4	-1
3	2019-12-27	15:49:3.7	car	5	23.9543	127.858	30.0827	-0.460337	1	8.67155	4	-1
3	2019-12-27	15:49:3.8	car	5	24.0654	126.748	30.3137	-1.01521	1.2	8.87022	4	-1
3	2019-12-27	15:49:3.9	car	5	24.1777	125.995	29.4993	-6.15625	1.2	9.14226	4	-1
3	2019-12-27	15:49:4.0	car	5	24.2911	125.067	28.3939	2.37817	1.2	8.96821	4	-1
3	2019-12-27	15:49:4.1	car	5	24.4056	124.306	31.309	2.34846	1.2	9.3592	4	-1
3	2019-12-27	15:49:4.2	car	5	24.5213	123.498	31.4774	-3.27962	1.2	9.61713	4	-1
3	2019-12-27	15:49:4.3	car	5	24.6381	122.839	31.0402	-1.92913	1.2	9.65758	4	-1
3	2019-12-27	15:49:4.4	car	5	24.756	121.913	29.2793	2.39098	1.2	9.57478	4	-1
3	2019-12-27	15:49:4.5	car	5	24.8751	120.914	28.9129	2.3723	1.3	9.87389	4	-1
3	2019-12-27	15:49:4.6	car	5	24.9953	120.045	29.5789	2.47109	1.3	10.1198	4	-1
3	2019-12-27	15:49:4.7	car	5	25.1166	119.146	29.7036	0.712256	1.3	10.2981	4	-1
3	2019-12-27	15:49:4.8	car	5	25.2391	118.56	29.8827	-1.62303	1.3	10.5053	4	-1
3	2019-12-27	15:49:4.9	car	5	25.3627	117.881	29.0322	1.90258	1.4	10.551	4	-1
3	2019-12-27	15:49:5.0	car	5	25.4875	116.925	28.988	-1.65415	1.4	10.9081	4	-1
3	2019-12-27	15:49:5.1	car	5	25.6133	116.238	28.6271	0.0064373	1.4	11.4475	4	-1
3	2019-12-27	15:49:5.2	car	5	25.7403	115.272	29.2644	4.76646	1.4	11.4681	4	-1
3	2019-12-27	15:49:5.3	car	5	25.8685	114.463	29.2393	-0.658997	1.4	11.4029	4	-1
3	2019-12-27	15:49:5.4	car	5	25.9978	113.603	28.7744	0.457537	1.4	11.4402	4	-1
3	2019-12-27	15:49:5.5	car	5	26.1282	112.785	30.9539	2.16318	1.4	11.3735	4	-1
3	2019-12-27	15:49:5.6	car	5	26.2597	112.057	29.6961	-5.99112	1.5	12.311	4	-1
3	2019-12-27	15:49:5.7	car	5	26.3924	111.113	29.7616	-1.95699	1.6	12.8965	4	-1
3	2019-12-27	15:49:5.8	car	5	26.5262	110.496	27.4409	0.425634	1.6	12.894	4	-1
3	2019-12-27	15:49:5.9	car	5	26.6612	109.542	27.0806	2.24727	1.6	12.8423	4	-1
3	2019-12-27	15:49:6.0	car	5	26.7972	108.632	29.6198	4.73715	1.6	12.734	4	-1
3	2019-12-27	15:49:6.1	car	5	26.9344	108.03	29.4187	7.04593	1.7	13.4349	4	-1
3	2019-12-27	15:49:6.2	car	5	27.0728	107.619	32.1287	2.12261	1.7	13.757	4	-1
3	2019-12-27	15:49:6.3	car	5	27.2123	106.77	29.9679	-2.83281	1.7	13.5659	4	-1
3	2019-12-27	15:49:6.4	car	5	27.3529	105.428	28.3796	0.262828	1.7	13.7861	4	-1
3	2019-12-27	15:49:6.5	car	5	27.4946	104.567	30.1029	0.361696	1.7	13.726	4	-1
3	2019-12-27	15:49:6.6	car	5	27.6375	103.356	32.4522	1.82485	1.8	13.4794	4	-1
3	2019-12-27	15:49:6.7	car	5	27.7815	102.983	31.5073	2.44073	1.7	14.1855	4	-1
3	2019-12-27	15:49:6.8	car	5	27.9267	102.16	30.1763	-6.05129	1.8	14.883	4	-1
3	2019-12-27	15:49:6.9	car	5	28.073	101.408	31.9623	-2.59725	1.8	14.952	4	-1
3	2019-12-27	15:49:7.0	car	5	28.2204	100.653	30.4778	-10.8558	1.8	15.1867	4	-1
3	2019-12-27	15:49:7.1	car	5	28.369	99.6409	29.0528	0.499492	1.8	15.0039	4	-1
3	2019-12-27	15:49:7.2	car	5	28.5186	98.8274	28.1974	10.0199	1.8	15.0229	4	-1
3	2019-12-27	15:49:7.3	car	5	28.6695	97.6751	30.0891	4.18788	1.8	14.8481	4	-1
3	2019-12-27	15:49:7.4	car	5	28.8214	97.1355	29.7987	-9.28331	1.9	15.5154	4	-1
3	2019-12-27	15:49:7.5	car	5	28.9745	96.6191	28.8494	4.66094	1.9	15.9888	4	-1
3	2019-12-27	15:49:7.6	car	5	29.1287	95.8941	30.13	-1.89849	2	16.8286	4	-1
3	2019-12-27	15:49:7.7	car	5	29.2841	94.7217	28.6193	-5.88959	2	16.2294	4	-1
3	2019-12-27	15:49:7.8	car	5	29.4406	93.9922	27.9895	0.580481	2	16.6508	4	-1
3	2019-12-27	15:49:7.9	car	5	29.5982	93.3539	30.5498	8.00159	2	17.4631	4	-1
3	2019-12-27	15:49:8.0	car	5	29.757	92.1156	33.2027	5.04212	1.9	16.6822	4	-1
3	2019-12-27	15:49:8.1	car	5	29.9169	91.0505	32.8243	-6.57681	2	16.5018	4	-1
3	2019-12-27	15:49:8.2	car	5	30.0779	90.6687	30.0411	0.740084	2	17.0028	4	-1
3	2019-12-27	15:49:8.3	car	5	30.2401	90.0049	31.5072	4.48243	2.1	18.2663	4	-1
3	2019-12-27	15:49:8.4	car	5	30.4034	88.7396	31.9495	-9.13155	2.1	18.1043	4	-1
3	2019-12-27	15:49:8.5	car	5	30.5678	87.3805	30.3664	-9.29361	2.1	17.9486	4	-1
3	2019-12-27	15:49:8.6	car	5	30.7333	87.1085	31.5952	20.7343	3	26.4541	13	-1
3	2019-12-27	15:49:8.7	car	5	30.9	86.2866	32.4372	1.80894	3	26.7432	13	-1
3	2019-12-27	15:49:8.8	car	5	31.0679	85.2964	30.5422	-9.73225	3	26.9332	13	-1
3	2019-12-27	15:49:8.9	car	5	31.2368	84.6046	27.5982	-1.30753	2.9	26.562	13	-1
3	2019-12-27	15:49:9.0	car	5	31.4069	83.4651	30.0672	13.4081	2.9	25.6793	13	-1
[truncated: 130,843 more rows]
